# Supplementary material for: Canine detection of explosives under adverse environmental conditions with and without acclimation training
Source: PLoS One. 2024 Feb 21;19(2):e0297538. doi: 10.1371/journal.pone.0297538 (PMC10881013; doi:10.1371/journal.pone.0297538)
Supplement: S1 Dataset — (CSV) [file pone.0297538.s001.csv]

	subjID	expID	numbTrials	alertTime	trialTime	session	daySession	trainingLevel	handlerBlind	waitforCorrect	runCorrections	odorPrevelance	reinforceBlanks	reinforceTargets	useTones	generalizationTest	autoscoreAlerts	notes	correctPort	response	latency	poke1Number	poke2Number	poke3Number	poke4Number	poke5Number	poke6Number	cumulative1	cumulative2	cumulative3	cumulative4	cumulative5	cumulative6	firstResponse	timestamp	port1Odor	port2Odor	port3Odor	port4Odor	port5Odor	port6Odor	pokeOrder	pokeTimes	pokeITI	reinforced	probe	TrialNumber	OdorLine	DilutionLine
1	Bello	Sarah	60	4000	45	1	1	Threshold	Yes	No	NA	1	0	1	Yes	0	Yes	std	Olfactometer1	Olfactometer1	0	3	1	0	0	0	0	5405	548	0	0	0	0	Olfactometer1	05_16_22_11_19_07	C4	Blank3	Blank3	NA	NA	NA	['Olfactometer1', 'Olfactometer9', 'Olfactometer1', 'Olfactometer1']	[595.0, 548.0, 809.0, 4001.0]	[11.110317707061768, 1.9841413497924805, 10.077595472335815, 6.057270050048828]	1	0	1	1	0.25
2	Bello	Sarah	60	4000	45	1	1	Threshold	Yes	No	NA	1	0	1	Yes	0	Yes	std	Olfactometer1	Olfactometer1	0	2	1	4	0	0	0	4311	249	2137	0	0	0	Olfactometer1	05_16_22_11_19_48	C4	Blank4	Blank1	NA	NA	NA	['Olfactometer1', 'Olfactometer9', 'Olfactometer7', 'Olfactometer7', 'Olfactometer7', 'Olfactometer7', 'Olfactometer1']	[310.0, 249.0, 6.0, 257.0, 95.0, 1779.0, 4001.0]	[6.092636346817017, 1.2824313640594482, 1.216456413269043, 0.30045175552368164, 0.3622462749481201, 1.8590929508209229, 6.26225209236145]	1	0	2	1	0.25
3	Bello	Sarah	60	4000	45	1	1	Threshold	Yes	No	NA	1	0	1	Yes	0	Yes	std	Olfactometer9	Olfactometer9	0	1	2	0	0	0	0	292	4285	0	0	0	0	Olfactometer9	05_16_22_11_20_22	Blank1	C4	Blank5	NA	NA	NA	['Olfactometer1', 'Olfactometer9', 'Olfactometer9']	[292.0, 284.0, 4001.0]	[3.9570114612579346, 1.6926295757293701, 5.061941623687744]	1	0	3	1	0.25
4	Bello	Sarah	60	4000	45	1	1	Threshold	Yes	No	NA	1	0	1	Yes	0	Yes	std	Olfactometer9	Olfactometer9	0	1	2	1	0	0	0	493	4325	368	0	0	0	Olfactometer9	05_16_22_11_21_32	Blank3	C4	Blank2	NA	NA	NA	['Olfactometer7', 'Olfactometer1', 'Olfactometer9', 'Olfactometer9']	[368.0, 493.0, 324.0, 4001.0]	[2.581158399581909, 2.463456153869629, 1.2184479236602783, 4.517550945281982]	1	0	4	1000	1
5	Bello	Sarah	60	4000	45	1	1	Threshold	Yes	No	NA	1	0	1	Yes	0	Yes	std	Olfactometer7	Olfactometer7	0	1	2	1	0	0	0	236	778	4001	0	0	0	Olfactometer7	05_16_22_11_22_06	Blank1	Blank1	C4	NA	NA	NA	['Olfactometer1', 'Olfactometer9', 'Olfactometer9', 'Olfactometer7']	[236.0, 766.0, 12.0, 4001.0]	[3.3926970958709717, 0.9125604629516602, 0.0, 5.800111293792725]	1	0	5	1000	1
6	Bello	Sarah	60	4000	45	1	1	Threshold	Yes	No	NA	1	0	1	Yes	0	Yes	std	Olfactometer7	Olfactometer7	0	2	1	1	0	0	0	789	331	4003	0	0	0	Olfactometer7	05_16_22_11_22_42	Blank5	Blank5	C4	NA	NA	NA	['Olfactometer1', 'Olfactometer1', 'Olfactometer9', 'Olfactometer7']	[351.0, 438.0, 331.0, 4003.0]	[2.478421211242676, 1.725907564163208, 1.654148817062378, 5.85754656791687]	1	0	6	1000	1
7	Bello	Sarah	60	4000	45	1	1	Threshold	Yes	No	NA	1	0	1	Yes	0	Yes	std	Olfactometer9	Olfactometer9	0	1	1	0	0	0	0	256	4001	0	0	0	0	Olfactometer9	05_16_22_11_24_51	Blank3	C4	Blank4	NA	NA	NA	['Olfactometer1', 'Olfactometer9']	[256.0, 4001.0]	[3.0930533409118652, 4.744556188583374]	1	0	7	750	2.25
8	Bello	Sarah	60	4000	45	1	1	Threshold	Yes	No	NA	1	0	1	Yes	0	Yes	std	Olfactometer1	Olfactometer1	0	3	0	0	0	0	0	4965	0	0	0	0	0	Olfactometer1	05_16_22_11_25_24	C4	Blank5	Blank4	NA	NA	NA	['Olfactometer1', 'Olfactometer1', 'Olfactometer1']	[527.0, 437.0, 4001.0]	[2.8634912967681885, 0.5766592025756836, 6.026708364486694]	1	0	8	750	2.25
9	Bello	Sarah	60	4000	45	1	1	Threshold	Yes	No	NA	1	0	1	Yes	0	Yes	std	Olfactometer7	Olfactometer7	0	1	1	1	0	0	0	65	346	4001	0	0	0	Olfactometer7	05_16_22_11_25_58	Blank1	Blank2	C4	NA	NA	NA	['Olfactometer1', 'Olfactometer9', 'Olfactometer7']	[65.0, 346.0, 4001.0]	[3.611069917678833, 1.325505256652832, 5.411392688751221]	1	0	9	750	2.25
10	Bello	Sarah	60	4000	45	1	1	Threshold	Yes	No	NA	1	0	1	Yes	0	Yes	std	Olfactometer7	Olfactometer7	0	1	1	1	0	0	0	169	281	4001	0	0	0	Olfactometer7	05_16_22_11_27_53	Blank2	Blank4	C4	NA	NA	NA	['Olfactometer1', 'Olfactometer9', 'Olfactometer7']	[169.0, 281.0, 4001.0]	[3.414283514022827, 1.2028687000274658, 5.750267267227173]	1	0	10	360	2.65
11	Bello	Sarah	60	4000	45	1	1	Threshold	Yes	No	NA	1	0	1	Yes	0	Yes	std	Olfactometer1	Olfactometer1	0	3	1	1	0	0	0	5014	234	406	0	0	0	Olfactometer1	05_16_22_11_28_29	C4	Blank5	Blank4	NA	NA	NA	['Olfactometer1', 'Olfactometer1', 'Olfactometer9', 'Olfactometer7', 'Olfactometer1']	[212.0, 801.0, 234.0, 406.0, 4001.0]	[2.0482497215270996, 0.748335599899292, 1.5897548198699951, 1.7679247856140137, 6.259119272232056]	1	0	11	360	2.65
12	Bello	Sarah	60	4000	45	1	1	Threshold	Yes	No	NA	1	0	1	Yes	0	Yes	std	Olfactometer9	Olfactometer9	0	1	2	0	0	0	0	142	5394	0	0	0	0	Olfactometer9	05_16_22_11_29_02	Blank5	C4	Blank1	NA	NA	NA	['Olfactometer1', 'Olfactometer9', 'Olfactometer9']	[142.0, 1393.0, 4001.0]	[2.4794130325317383, 2.494830846786499, 4.307753324508667]	1	0	12	360	2.65
13	Bello	Sarah	60	4000	45	1	1	Threshold	Yes	No	NA	1	0	1	Yes	0	Yes	std	Olfactometer9	Olfactometer9	0	2	2	1	0	0	0	676	4461	357	0	0	0	Olfactometer9	05_16_22_11_31_06	Blank1	C4	Blank4	NA	NA	NA	['Olfactometer1', 'Olfactometer9', 'Olfactometer7', 'Olfactometer1', 'Olfactometer9']	[316.0, 460.0, 357.0, 360.0, 4001.0]	[2.506526231765747, 1.453040361404419, 1.752943992614746, 3.594153642654419, 4.751867294311523]	1	0	13	90	2.91
14	Bello	Sarah	60	4000	45	1	1	Threshold	Yes	No	NA	1	0	1	Yes	0	Yes	std	Olfactometer1	Olfactometer1	0	5	2	3	0	0	0	8612	658	1193	0	0	0	Olfactometer1	05_16_22_11_31_56	C4	Blank5	Blank2	NA	NA	NA	['Olfactometer1', 'Olfactometer9', 'Olfactometer7', 'Olfactometer1', 'Olfactometer1', 'Olfactometer1', 'Olfactometer9', 'Olfactometer7', 'Olfactometer7', 'Olfactometer1']	[430.0, 416.0, 369.0, 1642.0, 13.0, 2526.0, 242.0, 357.0, 467.0, 4001.0]	[2.668928384780884, 1.3251235485076904, 1.7045331001281738, 5.368905067443848, 0.0, 3.4369778633117676, 1.3197009563446045, 1.6361615657806396, 1.5041630268096924, 6.686068058013916]	1	0	14	90	2.91
15	Bello	Sarah	60	4000	45	1	1	Threshold	Yes	No	NA	1	0	1	Yes	0	Yes	std	Olfactometer1	Olfactometer1	0	1	0	0	0	0	0	4001	0	0	0	0	0	Olfactometer1	05_16_22_11_32_31	C4	Blank5	Blank5	NA	NA	NA	['Olfactometer1']	[4001.0]	[11.263064861297607]	1	0	15	90	2.91
16	Bello	Sarah	60	4000	45	2	1	Threshold	Yes	No	NA	1	0	1	Yes	0	Yes	htlh	Olfactometer9	timeout	0	2	0	2	0	0	0	715	0	2096	0	0	0	0	05_17_22_14_28_30	Blank4	C4	Blank1	NA	NA	NA	['Olfactometer1', 'Olfactometer7', 'Olfactometer7', 'Olfactometer1']	[425.0, 362.0, 1734.0, 290.0]	[30.67784070968628, 3.711477279663086, 1.7638494968414307, 3.076295852661133]	1	0	1	1	0.25
17	Bello	Sarah	60	4000	45	2	1	Threshold	Yes	No	NA	1	0	1	Yes	0	Yes	htlh	Olfactometer1	Olfactometer1	0	2	0	0	0	0	0	6243	0	0	0	0	0	Olfactometer1	05_17_22_14_29_04	C4	Blank2	Blank4	NA	NA	NA	['Olfactometer1', 'Olfactometer1']	[2242.0, 4001.0]	[5.264887809753418, 5.099778652191162]	1	0	2	1	0.25
18	Bello	Sarah	60	4000	45	2	1	Threshold	Yes	No	NA	1	0	1	Yes	0	Yes	htlh	Olfactometer9	Olfactometer9	0	1	1	0	0	0	0	379	4001	0	0	0	0	Olfactometer9	05_17_22_14_29_36	Blank2	C4	Blank2	NA	NA	NA	['Olfactometer1', 'Olfactometer9']	[379.0, 4001.0]	[2.7010552883148193, 6.172536849975586]	1	0	3	1	0.25
19	Bello	Sarah	60	4000	45	2	1	Threshold	Yes	No	NA	1	0	1	Yes	0	Yes	htlh	Olfactometer7	Olfactometer7	0	2	2	4	0	0	0	859	952	9961	0	0	0	Olfactometer7	05_17_22_14_30_31	Blank3	Blank4	C4	NA	NA	NA	['Olfactometer1', 'Olfactometer9', 'Olfactometer7', 'Olfactometer7', 'Olfactometer1', 'Olfactometer9', 'Olfactometer7', 'Olfactometer7']	[429.0, 452.0, 1197.0, 1461.0, 430.0, 500.0, 3302.0, 4001.0]	[3.973005771636963, 3.0824482440948486, 2.4955320358276367, 1.5167756080627441, 4.476133346557617, 2.6920084953308105, 5.230860233306885, 7.858844757080078]	1	0	4	1	0.25
20	Bello	Sarah	60	4000	45	2	1	Threshold	Yes	No	NA	1	0	1	Yes	0	Yes	htlh	Olfactometer7	Olfactometer7	0	1	1	1	0	0	0	267	113	4003	0	0	0	Olfactometer7	05_17_22_14_31_38	Blank5	Blank3	C4	NA	NA	NA	['Olfactometer1', 'Olfactometer9', 'Olfactometer7']	[267.0, 113.0, 4003.0]	[2.053570032119751, 1.736748456954956, 6.102837800979614]	1	0	5	1000	1
21	Bello	Sarah	60	4000	45	2	1	Threshold	Yes	No	NA	1	0	1	Yes	0	Yes	htlh	Olfactometer9	Olfactometer9	0	1	1	0	0	0	0	353	4001	0	0	0	0	Olfactometer9	05_17_22_14_32_11	Blank5	C4	Blank2	NA	NA	NA	['Olfactometer1', 'Olfactometer9']	[353.0, 4001.0]	[2.878570318222046, 5.817761182785034]	1	0	6	1000	1
22	Bello	Sarah	60	4000	45	2	1	Threshold	Yes	No	NA	1	0	1	Yes	0	Yes	htlh	Olfactometer7	Olfactometer7	0	1	1	1	0	0	0	428	611	4001	0	0	0	Olfactometer7	05_17_22_14_32_45	Blank4	Blank3	C4	NA	NA	NA	['Olfactometer1', 'Olfactometer9', 'Olfactometer7']	[428.0, 611.0, 4001.0]	[2.4080519676208496, 2.5906991958618164, 5.1645824909210205]	1	0	7	1000	1
23	Bello	Sarah	60	4000	45	2	1	Threshold	Yes	No	NA	1	0	1	Yes	0	Yes	htlh	Olfactometer1	Olfactometer1	0	1	0	0	0	0	0	4001	0	0	0	0	0	Olfactometer1	05_17_22_14_34_12	C4	Blank1	Blank3	NA	NA	NA	['Olfactometer1']	[4001.0]	[16.373661994934082]	1	0	8	750	2.25
24	Bello	Sarah	60	4000	45	2	1	Threshold	Yes	No	NA	1	0	1	Yes	0	Yes	htlh	Olfactometer9	Olfactometer9	0	1	1	0	0	0	0	130	4001	0	0	0	0	Olfactometer9	05_17_22_14_34_44	Blank2	C4	Blank4	NA	NA	NA	['Olfactometer1', 'Olfactometer9']	[130.0, 4001.0]	[2.1760497093200684, 5.900350332260132]	1	0	9	750	2.25
25	Bello	Sarah	60	4000	45	2	1	Threshold	Yes	No	NA	1	0	1	Yes	0	Yes	htlh	Olfactometer1	Olfactometer1	0	1	0	0	0	0	0	4001	0	0	0	0	0	Olfactometer1	05_17_22_14_35_13	C4	Blank5	Blank3	NA	NA	NA	['Olfactometer1']	[4001.0]	[5.438033103942871]	1	0	10	750	2.25
26	Bello	Sarah	60	4000	45	2	1	Threshold	Yes	No	NA	1	0	1	Yes	0	Yes	htlh	Olfactometer7	Olfactometer7	0	3	2	3	0	0	0	661	977	5175	0	0	0	Olfactometer7	05_17_22_14_36_44	Blank3	Blank2	C4	NA	NA	NA	['Olfactometer1', 'Olfactometer1', 'Olfactometer9', 'Olfactometer7', 'Olfactometer1', 'Olfactometer9', 'Olfactometer7', 'Olfactometer7']	[157.0, 10.0, 727.0, 917.0, 494.0, 250.0, 257.0, 4001.0]	[1.4117660522460938, 0.0, 3.5792479515075684, 1.575920820236206, 2.9235897064208984, 2.5108377933502197, 4.195338726043701, 4.1449267864227295]	1	0	11	360	2.65
27	Bello	Sarah	60	4000	45	2	1	Threshold	Yes	No	NA	1	0	1	Yes	0	Yes	htlh	Olfactometer1	Olfactometer1	0	1	0	0	0	0	0	4001	0	0	0	0	0	Olfactometer1	05_17_22_14_37_14	C4	Blank1	Blank3	NA	NA	NA	['Olfactometer1']	[4001.0]	[6.26028847694397]	1	0	12	360	2.65
28	Bello	Sarah	60	4000	45	2	1	Threshold	Yes	No	NA	1	0	1	Yes	0	Yes	htlh	Olfactometer7	Olfactometer7	0	1	1	1	0	0	0	447	410	4001	0	0	0	Olfactometer7	05_17_22_14_37_50	Blank4	Blank5	C4	NA	NA	NA	['Olfactometer1', 'Olfactometer9', 'Olfactometer7']	[447.0, 410.0, 4001.0]	[2.226590394973755, 2.572140693664551, 7.320536851882935]	1	0	13	360	2.65
29	Bello	Sarah	60	4000	45	2	1	Threshold	Yes	No	NA	1	0	1	Yes	0	Yes	htlh	Olfactometer7	Olfactometer7	0	2	4	3	0	0	0	1225	1361	4648	0	0	0	Olfactometer7	05_17_22_14_39_24	Blank5	Blank1	C4	NA	NA	NA	['Olfactometer1', 'Olfactometer9', 'Olfactometer7', 'Olfactometer7', 'Olfactometer1', 'Olfactometer9', 'Olfactometer9', 'Olfactometer9', 'Olfactometer7']	[406.0, 402.0, 521.0, 125.0, 819.0, 303.0, 50.0, 606.0, 4002.0]	[6.8344886302948, 3.176114320755005, 2.5784082412719727, 0.0, 3.1045541763305664, 6.971875190734863, 0.0, 0.990898847579956, 5.86503267288208]	1	0	14	90	2.91
30	Bello	Sarah	60	4000	45	2	1	Threshold	Yes	No	NA	1	0	1	Yes	0	Yes	htlh	Olfactometer1	Olfactometer1	0	1	0	0	0	0	0	4001	0	0	0	0	0	Olfactometer1	05_17_22_14_39_55	C4	Blank5	Blank1	NA	NA	NA	['Olfactometer1']	[4001.0]	[7.06298565864563]	1	0	15	90	2.91
31	Bello	Sarah	60	4000	45	2	1	Threshold	Yes	No	NA	1	0	1	Yes	0	Yes	htlh	Olfactometer9	Olfactometer1	0	2	0	0	0	0	0	4366	0	0	0	0	0	Olfactometer1	05_17_22_14_40_29	Blank3	C4	Blank2	NA	NA	NA	['Olfactometer1', 'Olfactometer1']	[365.0, 4001.0]	[2.4547829627990723, 6.709410905838013]	1	0	16	90	2.91
32	Bello	Sarah	60	4000	45	2	1	Threshold	Yes	No	NA	1	0	1	Yes	0	Yes	htlh	Olfactometer9	Olfactometer9	0	6	1	0	0	0	0	1423	4001	0	0	0	0	Olfactometer9	05_17_22_14_41_51	Blank1	C4	Blank5	NA	NA	NA	['Olfactometer1', 'Olfactometer1', 'Olfactometer1', 'Olfactometer1', 'Olfactometer1', 'Olfactometer1', 'Olfactometer9']	[926.0, 148.0, 32.0, 149.0, 135.0, 33.0, 4001.0]	[2.6685945987701416, 1.1747753620147705, 0.0, 0.18531131744384766, 0.0, 0.11612391471862793, 7.3381266593933105]	1	0	17	360	2.65
33	Bello	Sarah	60	4000	45	2	1	Threshold	Yes	No	NA	1	0	1	Yes	0	Yes	htlh	Olfactometer9	Olfactometer9	0	2	1	0	0	0	0	449	4001	0	0	0	0	Olfactometer9	05_17_22_14_42_24	Blank1	C4	Blank5	NA	NA	NA	['Olfactometer1', 'Olfactometer1', 'Olfactometer9']	[429.0, 20.0, 4001.0]	[2.2987356185913086, 0.3011589050292969, 6.384590148925781]	1	0	18	360	2.65
34	Bello	Sarah	60	4000	45	2	1	Threshold	Yes	No	NA	1	0	1	Yes	0	Yes	htlh	Olfactometer1	Olfactometer1	0	1	0	0	0	0	0	4001	0	0	0	0	0	Olfactometer1	05_17_22_14_42_54	C4	Blank4	Blank3	NA	NA	NA	['Olfactometer1']	[4001.0]	[6.284485816955566]	1	0	19	360	2.65
35	Bello	Sarah	60	4000	45	2	1	Threshold	Yes	No	NA	1	0	1	Yes	0	Yes	htlh	Olfactometer7	Olfactometer7	0	1	2	1	0	0	0	526	545	4001	0	0	0	Olfactometer7	05_17_22_14_44_15	Blank4	Blank4	C4	NA	NA	NA	['Olfactometer1', 'Olfactometer9', 'Olfactometer9', 'Olfactometer7']	[526.0, 529.0, 16.0, 4001.0]	[1.9001827239990234, 2.3539490699768066, 0.005023479461669922, 5.644023895263672]	1	0	20	90	2.91
36	Bello	Sarah	60	4000	45	2	1	Threshold	Yes	No	NA	1	0	1	Yes	0	Yes	htlh	Olfactometer7	Olfactometer9	0	2	1	0	0	0	0	979	4001	0	0	0	0	Olfactometer9	05_17_22_14_44_49	Blank2	Blank4	C4	NA	NA	NA	['Olfactometer1', 'Olfactometer1', 'Olfactometer9']	[477.0, 502.0, 4001.0]	[2.5200445652008057, 0.6274063587188721, 6.095717430114746]	1	0	21	90	2.91
37	Bello	Sarah	60	4000	45	2	1	Threshold	Yes	No	NA	1	0	1	Yes	0	Yes	htlh	Olfactometer9	Olfactometer9	0	1	1	0	0	0	0	361	4001	0	0	0	0	Olfactometer9	05_17_22_14_46_08	Blank5	C4	Blank3	NA	NA	NA	['Olfactometer1', 'Olfactometer9']	[361.0, 4001.0]	[1.9883689880371094, 5.914299249649048]	1	0	22	360	2.65
38	Bello	Sarah	60	4000	45	2	1	Threshold	Yes	No	NA	1	0	1	Yes	0	Yes	htlh	Olfactometer1	Olfactometer1	0	1	0	0	0	0	0	4001	0	0	0	0	0	Olfactometer1	05_17_22_14_46_38	C4	Blank5	Blank4	NA	NA	NA	['Olfactometer1']	[4001.0]	[5.98461127281189]	1	0	23	360	2.65
39	Bello	Sarah	60	4000	45	2	1	Threshold	Yes	No	NA	1	0	1	Yes	0	Yes	htlh	Olfactometer9	Olfactometer9	0	1	1	0	0	0	0	481	4001	0	0	0	0	Olfactometer9	05_17_22_14_47_10	Blank2	C4	Blank1	NA	NA	NA	['Olfactometer1', 'Olfactometer9']	[481.0, 4001.0]	[3.2484991550445557, 5.076901435852051]	1	0	24	360	2.65
40	Bello	Sarah	60	4000	45	2	1	Threshold	Yes	No	NA	1	0	1	Yes	0	Yes	htlh	Olfactometer1	Olfactometer1	0	1	0	0	0	0	0	4001	0	0	0	0	0	Olfactometer1	05_17_22_14_48_30	C4	Blank1	Blank1	NA	NA	NA	['Olfactometer1']	[4001.0]	[9.403275966644287]	1	0	25	90	2.91
41	Bello	Sarah	60	4000	45	2	1	Threshold	Yes	No	NA	1	0	1	Yes	0	Yes	htlh	Olfactometer7	Olfactometer7	0	1	1	1	0	0	0	431	794	4001	0	0	0	Olfactometer7	05_17_22_14_49_05	Blank5	Blank1	C4	NA	NA	NA	['Olfactometer1', 'Olfactometer9', 'Olfactometer7']	[431.0, 794.0, 4001.0]	[2.709710121154785, 3.5852081775665283, 5.4067230224609375]	1	0	26	90	2.91
42	Bello	Sarah	60	4000	45	2	1	Threshold	Yes	No	NA	1	0	1	Yes	0	Yes	htlh	Olfactometer9	Olfactometer9	0	2	1	0	0	0	0	1237	4001	0	0	0	0	Olfactometer9	05_17_22_14_49_38	Blank1	C4	Blank1	NA	NA	NA	['Olfactometer1', 'Olfactometer1', 'Olfactometer9']	[149.0, 1088.0, 4001.0]	[2.0775156021118164, 0.8509988784790039, 6.149934768676758]	1	0	27	90	2.91
43	Bello	Lauren	60	4000	45	3	1	Threshold	Yes	No	NA	1	0	1	Yes	0	Yes	ltlh	Olfactometer1	Olfactometer1	0	1	1	1	0	0	0	4001	452	80	0	0	0	Olfactometer1	05_19_22_08_20_57	C4	Blank3	Blank3	NA	NA	NA	['Olfactometer7', 'Olfactometer9', 'Olfactometer1']	[80.0, 452.0, 4001.0]	[27.990410089492798, 4.676362037658691, 7.262866497039795]	1	0	1	1	0.25
44	Bello	Lauren	60	4000	45	3	1	Threshold	Yes	No	NA	1	0	1	Yes	0	Yes	ltlh	Olfactometer7	Olfactometer7	0	1	0	1	0	0	0	1388	0	4001	0	0	0	Olfactometer7	05_19_22_08_21_29	Blank1	Blank5	C4	NA	NA	NA	['Olfactometer1', 'Olfactometer7']	[1388.0, 4001.0]	[2.108431339263916, 5.444183111190796]	1	0	2	1	0.25
45	Bello	Lauren	60	4000	45	3	1	Threshold	Yes	No	NA	1	0	1	Yes	0	Yes	ltlh	Olfactometer9	Olfactometer9	0	1	1	0	0	0	0	386	4001	0	0	0	0	Olfactometer9	05_19_22_08_22_02	Blank3	C4	Blank1	NA	NA	NA	['Olfactometer1', 'Olfactometer9']	[386.0, 4001.0]	[4.090736150741577, 5.463716983795166]	1	0	3	1	0.25
46	Bello	Lauren	60	4000	45	3	1	Threshold	Yes	No	NA	1	0	1	Yes	0	Yes	ltlh	Olfactometer7	Olfactometer7	0	1	1	1	0	0	0	452	537	4001	0	0	0	Olfactometer7	05_19_22_08_23_07	Blank2	Blank1	C4	NA	NA	NA	['Olfactometer1', 'Olfactometer9', 'Olfactometer7']	[452.0, 537.0, 4001.0]	[4.442594051361084, 1.7082769870758057, 5.373339414596558]	1	0	4	1000	1
47	Bello	Lauren	60	4000	45	3	1	Threshold	Yes	No	NA	1	0	1	Yes	0	Yes	ltlh	Olfactometer1	Olfactometer1	0	1	0	1	0	0	0	4001	0	408	0	0	0	Olfactometer1	05_19_22_08_23_44	C4	Blank3	Blank5	NA	NA	NA	['Olfactometer7', 'Olfactometer1']	[408.0, 4001.0]	[4.085076570510864, 8.754103422164917]	1	0	5	1000	1
48	Bello	Lauren	60	4000	45	3	1	Threshold	Yes	No	NA	1	0	1	Yes	0	Yes	ltlh	Olfactometer9	Olfactometer9	0	1	1	0	0	0	0	468	4001	0	0	0	0	Olfactometer9	05_19_22_08_24_16	Blank5	C4	Blank3	NA	NA	NA	['Olfactometer1', 'Olfactometer9']	[468.0, 4001.0]	[2.596040964126587, 5.519642114639282]	1	0	6	1000	1
49	Bello	Lauren	60	4000	45	3	1	Threshold	Yes	No	NA	1	0	1	Yes	0	Yes	ltlh	Olfactometer1	Olfactometer1	0	1	0	0	0	0	0	4001	0	0	0	0	0	Olfactometer1	05_19_22_08_25_30	C4	Blank5	Blank2	NA	NA	NA	['Olfactometer1']	[4001.0]	[14.796539306640625]	1	0	7	750	2.25
50	Bello	Lauren	60	4000	45	3	1	Threshold	Yes	No	NA	1	0	1	Yes	0	Yes	ltlh	Olfactometer9	Olfactometer9	0	1	1	0	0	0	0	371	4001	0	0	0	0	Olfactometer9	05_19_22_08_26_02	Blank1	C4	Blank4	NA	NA	NA	['Olfactometer1', 'Olfactometer9']	[371.0, 4001.0]	[3.061091184616089, 4.957042694091797]	1	0	8	750	2.25
51	Bello	Lauren	60	4000	45	3	1	Threshold	Yes	No	NA	1	0	1	Yes	0	Yes	ltlh	Olfactometer9	Olfactometer9	0	1	1	0	0	0	0	303	4001	0	0	0	0	Olfactometer9	05_19_22_08_26_34	Blank4	C4	Blank3	NA	NA	NA	['Olfactometer1', 'Olfactometer9']	[303.0, 4001.0]	[2.9370219707489014, 5.326592922210693]	1	0	9	750	2.25
52	Bello	Lauren	60	4000	45	3	1	Threshold	Yes	No	NA	1	0	1	Yes	0	Yes	ltlh	Olfactometer7	Olfactometer7	0	1	1	1	0	0	0	268	346	4001	0	0	0	Olfactometer7	05_19_22_08_27_40	Blank5	Blank4	C4	NA	NA	NA	['Olfactometer1', 'Olfactometer9', 'Olfactometer7']	[268.0, 346.0, 4001.0]	[2.581235647201538, 0.7663977146148682, 5.36737585067749]	1	0	10	360	2.65
53	Bello	Lauren	60	4000	45	3	1	Threshold	Yes	No	NA	1	0	1	Yes	0	Yes	ltlh	Olfactometer7	Olfactometer7	0	1	1	1	0	0	0	339	400	4001	0	0	0	Olfactometer7	05_19_22_08_28_14	Blank2	Blank3	C4	NA	NA	NA	['Olfactometer1', 'Olfactometer9', 'Olfactometer7']	[339.0, 400.0, 4001.0]	[2.896200656890869, 1.575244665145874, 5.375438690185547]	1	0	11	360	2.65
54	Bello	Lauren	60	4000	45	3	1	Threshold	Yes	No	NA	1	0	1	Yes	0	Yes	ltlh	Olfactometer7	Olfactometer7	0	1	1	1	0	0	0	397	422	4001	0	0	0	Olfactometer7	05_19_22_08_28_48	Blank5	Blank5	C4	NA	NA	NA	['Olfactometer1', 'Olfactometer9', 'Olfactometer7']	[397.0, 422.0, 4001.0]	[3.2985105514526367, 1.7109599113464355, 5.365761041641235]	1	0	12	360	2.65
55	Bello	Lauren	60	4000	45	3	1	Threshold	Yes	No	NA	1	0	1	Yes	0	Yes	ltlh	Olfactometer1	Olfactometer1	0	1	0	1	0	0	0	4001	0	344	0	0	0	Olfactometer1	05_19_22_08_29_55	C4	Blank5	Blank1	NA	NA	NA	['Olfactometer7', 'Olfactometer1']	[344.0, 4001.0]	[6.954673767089844, 5.763810634613037]	1	0	13	90	2.91
56	Bello	Lauren	60	4000	45	3	1	Threshold	Yes	No	NA	1	0	1	Yes	0	Yes	ltlh	Olfactometer9	Olfactometer9	0	1	1	0	0	0	0	333	4001	0	0	0	0	Olfactometer9	05_19_22_08_30_27	Blank2	C4	Blank4	NA	NA	NA	['Olfactometer1', 'Olfactometer9']	[333.0, 4001.0]	[3.1936490535736084, 5.282704830169678]	1	0	14	90	2.91
57	Bello	Lauren	60	4000	45	3	1	Threshold	Yes	No	NA	1	0	1	Yes	0	Yes	ltlh	Olfactometer9	Olfactometer9	0	1	1	0	0	0	0	318	4001	0	0	0	0	Olfactometer9	05_19_22_08_30_59	Blank5	C4	Blank1	NA	NA	NA	['Olfactometer1', 'Olfactometer9']	[318.0, 4001.0]	[2.3392064571380615, 5.398401737213135]	1	0	15	90	2.91
58	Bello	Lauren	60	4000	45	4	2	Threshold	Yes	No	NA	1	0	1	Yes	0	Yes	lthh	Olfactometer1	timeout	0	1	0	0	0	0	0	417	0	0	0	0	0	0	05_19_22_16_37_51	C4	Blank4	Blank4	NA	NA	NA	['Olfactometer1']	[417.0]	[41.10092043876648]	1	0	1	1	0.25
59	Bello	Lauren	60	4000	45	4	2	Threshold	Yes	No	NA	1	0	1	Yes	0	Yes	lthh	Olfactometer1	timeout	0	0	0	1	0	0	0	0	0	214	0	0	0	0	05_19_22_16_39_01	C4	Blank4	Blank3	NA	NA	NA	['Olfactometer7']	[214.0]	[18.508086681365967]	1	0	2	1	0.25
60	Bello	Lauren	60	4000	45	4	2	Threshold	Yes	No	NA	1	0	1	Yes	0	Yes	lthh	Olfactometer7	timeout	0	1	0	0	0	0	0	272	0	0	0	0	0	0	05_19_22_16_40_11	Blank4	Blank4	C4	NA	NA	NA	['Olfactometer1']	[272.0]	[11.304045677185059]	1	0	3	1	0.25
61	Bello	Lauren	60	4000	45	4	2	Threshold	Yes	No	NA	1	0	1	Yes	0	Yes	lthh	Olfactometer9	timeout	0	0	0	0	0	0	0	0	0	0	0	0	0	0	05_19_22_16_41_22	Blank3	C4	Blank2	NA	NA	NA	[]	[]	[]	1	0	4	1	0.25
62	Bello	Lauren	60	4000	45	4	2	Threshold	Yes	No	NA	1	0	1	Yes	0	Yes	lthh	Olfactometer9	timeout	0	0	0	0	0	0	0	0	0	0	0	0	0	0	05_19_22_16_42_32	Blank5	C4	Blank3	NA	NA	NA	[]	[]	[]	1	0	5	1	0.25
63	Bello	Lauren	60	4000	45	4	2	Threshold	Yes	No	NA	1	0	1	Yes	0	Yes	lthh	Olfactometer7	timeout	0	1	1	0	0	0	0	252	342	0	0	0	0	0	05_19_22_16_43_42	Blank5	Blank3	C4	NA	NA	NA	['Olfactometer9', 'Olfactometer1']	[342.0, 252.0]	[11.828653812408447, 5.592566013336182]	1	0	6	1	0.25
64	Bello	Lauren	60	4000	45	4	2	Threshold	Yes	No	NA	1	0	1	Yes	0	Yes	lthh	Olfactometer1	timeout	0	0	0	0	0	0	0	0	0	0	0	0	0	0	05_19_22_16_44_53	C4	Blank5	Blank4	NA	NA	NA	[]	[]	[]	1	0	7	1	0.25
65	Bello	Lauren	60	4000	45	4	2	Threshold	Yes	No	NA	1	0	1	Yes	0	Yes	lthh	Olfactometer7	Olfactometer7	0	0	0	2	0	0	0	0	0	4734	0	0	0	Olfactometer7	05_19_22_16_45_49	Blank3	Blank2	C4	NA	NA	NA	['Olfactometer7', 'Olfactometer7']	[733.0, 4001.0]	[27.996309995651245, 4.970847845077515]	1	0	8	1	0.25
66	Bello	Lauren	60	4000	45	4	2	Threshold	Yes	No	NA	1	0	1	Yes	0	Yes	lthh	Olfactometer7	Olfactometer7	0	1	2	1	0	0	0	1040	851	4001	0	0	0	Olfactometer7	05_19_22_16_46_30	Blank4	Blank1	C4	NA	NA	NA	['Olfactometer1', 'Olfactometer9', 'Olfactometer9', 'Olfactometer7']	[1040.0, 481.0, 370.0, 4001.0]	[9.702153444290161, 1.337083339691162, 0.6557803153991699, 5.373427867889404]	1	0	9	1	0.25
67	Bello	Lauren	60	4000	45	4	2	Threshold	Yes	No	NA	1	0	1	Yes	0	Yes	lthh	Olfactometer9	Olfactometer9	0	1	1	0	0	0	0	375	4001	0	0	0	0	Olfactometer9	05_19_22_16_47_04	Blank2	C4	Blank4	NA	NA	NA	['Olfactometer1', 'Olfactometer9']	[375.0, 4001.0]	[4.626779794692993, 5.282503366470337]	1	0	10	1	0.25
68	Bello	Lauren	60	4000	45	4	2	Threshold	Yes	No	NA	1	0	1	Yes	0	Yes	lthh	Olfactometer1	Olfactometer1	0	3	1	1	0	0	0	6566	302	348	0	0	0	Olfactometer1	05_19_22_16_48_04	C4	Blank1	Blank2	NA	NA	NA	['Olfactometer1', 'Olfactometer9', 'Olfactometer7', 'Olfactometer1', 'Olfactometer1']	[2084.0, 302.0, 348.0, 481.0, 4001.0]	[6.16954779624939, 1.6426854133605957, 1.6172103881835938, 3.0927648544311523, 3.907750129699707]	1	0	11	1000	1
69	Bello	Lauren	60	4000	45	4	2	Threshold	Yes	No	NA	1	0	1	Yes	0	Yes	lthh	Olfactometer7	Olfactometer7	0	1	1	1	0	0	0	347	303	4001	0	0	0	Olfactometer7	05_19_22_16_48_39	Blank2	Blank4	C4	NA	NA	NA	['Olfactometer1', 'Olfactometer9', 'Olfactometer7']	[347.0, 303.0, 4001.0]	[4.668927192687988, 1.520874261856079, 5.2486186027526855]	1	0	12	1000	1
70	Bello	Lauren	60	4000	45	4	2	Threshold	Yes	No	NA	1	0	1	Yes	0	Yes	lthh	Olfactometer1	Olfactometer1	0	2	0	0	0	0	0	5201	0	0	0	0	0	Olfactometer1	05_19_22_16_49_13	C4	Blank5	Blank5	NA	NA	NA	['Olfactometer1', 'Olfactometer1']	[1200.0, 4001.0]	[5.363316774368286, 4.490516424179077]	1	0	13	1000	1
71	Bello	Lauren	60	4000	45	4	2	Threshold	Yes	No	NA	1	0	1	Yes	0	Yes	lthh	Olfactometer7	Olfactometer7	0	0	0	1	0	0	0	0	0	4001	0	0	0	Olfactometer7	05_19_22_16_50_06	Blank5	Blank3	C4	NA	NA	NA	['Olfactometer7']	[4001.0]	[5.825208425521851]	1	0	14	750	2.25
72	Bello	Lauren	60	4000	45	4	2	Threshold	Yes	No	NA	1	0	1	Yes	0	Yes	lthh	Olfactometer1	Olfactometer1	0	2	0	0	0	0	0	4549	0	0	0	0	0	Olfactometer1	05_19_22_16_50_40	C4	Blank5	Blank2	NA	NA	NA	['Olfactometer1', 'Olfactometer1']	[548.0, 4001.0]	[5.0069849491119385, 4.56435489654541]	1	0	15	750	2.25
73	Bello	Lauren	60	4000	45	4	2	Threshold	Yes	No	NA	1	0	1	Yes	0	Yes	lthh	Olfactometer9	Olfactometer9	0	1	1	0	0	0	0	258	4001	0	0	0	0	Olfactometer9	05_19_22_16_51_13	Blank3	C4	Blank1	NA	NA	NA	['Olfactometer1', 'Olfactometer9']	[258.0, 4001.0]	[3.807248830795288, 5.272069454193115]	1	0	16	750	2.25
74	Bello	Lauren	60	4000	45	4	2	Threshold	Yes	No	NA	1	0	1	Yes	0	Yes	lthh	Olfactometer7	Olfactometer7	0	1	1	2	0	0	0	290	369	4257	0	0	0	Olfactometer7	05_19_22_16_52_11	Blank5	Blank5	C4	NA	NA	NA	['Olfactometer7', 'Olfactometer1', 'Olfactometer9', 'Olfactometer7']	[256.0, 290.0, 369.0, 4001.0]	[2.5044572353363037, 1.8498318195343018, 1.6065905094146729, 5.4999425411224365]	1	0	17	360	2.65
75	Bello	Lauren	60	4000	45	4	2	Threshold	Yes	No	NA	1	0	1	Yes	0	Yes	lthh	Olfactometer9	Olfactometer9	0	1	1	1	0	0	0	287	4001	311	0	0	0	Olfactometer9	05_19_22_16_52_46	Blank2	C4	Blank3	NA	NA	NA	['Olfactometer7', 'Olfactometer1', 'Olfactometer9']	[311.0, 287.0, 4001.0]	[2.321516275405884, 3.353762626647949, 5.404038667678833]	1	0	18	360	2.65
76	Bello	Lauren	60	4000	45	4	2	Threshold	Yes	No	NA	1	0	1	Yes	0	Yes	lthh	Olfactometer9	Olfactometer9	0	1	1	0	0	0	0	308	4001	0	0	0	0	Olfactometer9	05_19_22_16_53_17	Blank4	C4	Blank4	NA	NA	NA	['Olfactometer1', 'Olfactometer9']	[308.0, 4001.0]	[2.344698190689087, 5.204725027084351]	1	0	19	360	2.65
77	Bello	Lauren	60	4000	45	4	2	Threshold	Yes	No	NA	1	0	1	Yes	0	Yes	lthh	Olfactometer1	Olfactometer7	0	1	1	3	0	0	0	317	356	5029	0	0	0	Olfactometer7	05_19_22_16_54_19	C4	Blank2	Blank3	NA	NA	NA	['Olfactometer7', 'Olfactometer1', 'Olfactometer9', 'Olfactometer7', 'Olfactometer7']	[341.0, 317.0, 356.0, 687.0, 4001.0]	[2.8105132579803467, 3.5809831619262695, 0.4716935157775879, 3.092179298400879, 3.57346510887146]	1	0	20	90	2.91
78	Bello	Lauren	60	4000	45	4	2	Threshold	Yes	No	NA	1	0	1	Yes	0	Yes	lthh	Olfactometer9	Olfactometer9	0	1	1	0	0	0	0	300	4001	0	0	0	0	Olfactometer9	05_19_22_16_55_18	Blank3	C4	Blank5	NA	NA	NA	['Olfactometer1', 'Olfactometer9']	[300.0, 4001.0]	[6.13350248336792, 5.334958791732788]	1	0	21	360	2.65
79	Bello	Lauren	60	4000	45	4	2	Threshold	Yes	No	NA	1	0	1	Yes	0	Yes	lthh	Olfactometer9	Olfactometer9	0	1	1	0	0	0	0	205	4001	0	0	0	0	Olfactometer9	05_19_22_16_55_51	Blank4	C4	Blank2	NA	NA	NA	['Olfactometer1', 'Olfactometer9']	[205.0, 4001.0]	[4.533066511154175, 5.0996716022491455]	1	0	22	360	2.65
80	Bello	Lauren	60	4000	45	4	2	Threshold	Yes	No	NA	1	0	1	Yes	0	Yes	lthh	Olfactometer7	Olfactometer7	0	1	1	1	0	0	0	201	206	4001	0	0	0	Olfactometer7	05_19_22_16_56_26	Blank4	Blank4	C4	NA	NA	NA	['Olfactometer1', 'Olfactometer9', 'Olfactometer7']	[201.0, 206.0, 4001.0]	[4.287223815917969, 1.3416271209716797, 5.325165510177612]	1	0	23	360	2.65
81	Bello	Lauren	60	4000	45	4	2	Threshold	Yes	No	NA	1	0	1	Yes	0	Yes	lthh	Olfactometer1	All Clear	0	3	3	4	0	0	0	2510	739	2325	0	0	0	0	05_19_22_16_57_53	C4	Blank3	Blank1	NA	NA	NA	['Olfactometer7', 'Olfactometer1', 'Olfactometer9', 'Olfactometer7', 'Olfactometer1', 'Olfactometer9', 'Olfactometer7', 'Olfactometer7', 'Olfactometer1', 'Olfactometer9']	[253.0, 250.0, 219.0, 714.0, 1369.0, 149.0, 570.0, 788.0, 891.0, 371.0]	[5.400348901748657, 3.0958187580108643, 0.45586395263671875, 1.9848048686981201, 4.247451305389404, 1.6933634281158447, 1.6208748817443848, 0.8488805294036865, 3.076204299926758, 1.891423225402832]	1	0	24	90	2.91
82	Bello	Lauren	60	4000	45	4	2	Threshold	Yes	No	NA	1	0	1	Yes	0	Yes	lthh	Olfactometer9	Olfactometer9	0	1	3	1	0	0	0	297	4599	315	0	0	0	Olfactometer9	05_19_22_16_58_49	Blank1	C4	Blank4	NA	NA	NA	['Olfactometer9', 'Olfactometer9', 'Olfactometer7', 'Olfactometer1', 'Olfactometer9']	[2.0, 596.0, 315.0, 297.0, 4001.0]	[3.3021936416625977, 0.6395599842071533, 1.5508809089660645, 2.5229098796844482, 5.312974452972412]	1	0	25	360	2.65
83	Bello	Lauren	60	4000	45	4	2	Threshold	Yes	No	NA	1	0	1	Yes	0	Yes	lthh	Olfactometer7	Olfactometer7	0	1	1	1	0	0	0	295	208	4001	0	0	0	Olfactometer7	05_19_22_16_59_24	Blank4	Blank3	C4	NA	NA	NA	['Olfactometer1', 'Olfactometer9', 'Olfactometer7']	[295.0, 208.0, 4001.0]	[4.813766241073608, 1.2775683403015137, 5.383262872695923]	1	0	26	360	2.65
84	Bello	Lauren	60	4000	45	4	2	Threshold	Yes	No	NA	1	0	1	Yes	0	Yes	lthh	Olfactometer1	Olfactometer1	0	1	0	0	0	0	0	4001	0	0	0	0	0	Olfactometer1	05_19_22_16_59_57	C4	Blank4	Blank5	NA	NA	NA	['Olfactometer1']	[4001.0]	[8.80226469039917]	1	0	27	360	2.65
85	Bello	Lauren	60	4000	45	4	2	Threshold	Yes	No	NA	1	0	1	Yes	0	Yes	lthh	Olfactometer1	Olfactometer1	0	2	1	2	0	0	0	4527	303	723	0	0	0	Olfactometer1	05_19_22_17_01_13	C4	Blank3	Blank4	NA	NA	NA	['Olfactometer7', 'Olfactometer1', 'Olfactometer9', 'Olfactometer7', 'Olfactometer1']	[305.0, 526.0, 303.0, 418.0, 4001.0]	[17.759981870651245, 2.511362075805664, 1.4655838012695312, 1.5571343898773193, 6.764043569564819]	1	0	28	90	2.91
86	Bello	Lauren	60	4000	45	4	2	Threshold	Yes	No	NA	1	0	1	Yes	0	Yes	lthh	Olfactometer7	Olfactometer7	0	1	1	1	0	0	0	256	327	4001	0	0	0	Olfactometer7	05_19_22_17_01_46	Blank3	Blank5	C4	NA	NA	NA	['Olfactometer1', 'Olfactometer9', 'Olfactometer7']	[256.0, 327.0, 4001.0]	[2.2657206058502197, 1.3923797607421875, 5.202149391174316]	1	0	29	90	2.91
87	Bello	Lauren	60	4000	45	4	2	Threshold	Yes	No	NA	1	0	1	Yes	0	Yes	lthh	Olfactometer9	Olfactometer9	0	1	1	0	0	0	0	238	4001	0	0	0	0	Olfactometer9	05_19_22_17_02_23	Blank4	C4	Blank2	NA	NA	NA	['Olfactometer1', 'Olfactometer9']	[238.0, 4001.0]	[7.932791233062744, 5.5740861892700195]	1	0	30	90	2.91
88	Bello	Lauren	60	4000	45	5	1	Threshold	Yes	No	NA	1	0	1	Yes	0	Yes	hthh	Olfactometer9	timeout	0	1	1	1	0	0	0	405	1406	443	0	0	0	0	05_20_22_14_25_43	Blank3	C4	Blank3	NA	NA	NA	['Olfactometer9', 'Olfactometer7', 'Olfactometer1']	[1406.0, 443.0, 405.0]	[26.43880558013916, 6.2333149909973145, 11.884268760681152]	1	0	1	1	0.25
89	Bello	Lauren	60	4000	45	5	1	Threshold	Yes	No	NA	1	0	1	Yes	0	Yes	hthh	Olfactometer1	Olfactometer1	0	1	0	0	0	0	0	4001	0	0	0	0	0	Olfactometer1	05_20_22_14_26_13	C4	Blank3	Blank2	NA	NA	NA	['Olfactometer1']	[4001.0]	[6.614870071411133]	1	0	2	1	0.25
90	Bello	Lauren	60	4000	45	5	1	Threshold	Yes	No	NA	1	0	1	Yes	0	Yes	hthh	Olfactometer7	Olfactometer7	0	4	2	1	0	0	0	6797	855	4002	0	0	0	Olfactometer7	05_20_22_14_27_04	Blank1	Blank2	C4	NA	NA	NA	['Olfactometer1', 'Olfactometer9', 'Olfactometer1', 'Olfactometer1', 'Olfactometer1', 'Olfactometer9', 'Olfactometer7']	[441.0, 429.0, 668.0, 2820.0, 2868.0, 426.0, 4002.0]	[3.3584771156311035, 0.9821035861968994, 5.367595672607422, 3.3056468963623047, 6.000295162200928, 3.08367919921875, 5.373442649841309]	1	0	3	1	0.25
91	Bello	Lauren	60	4000	45	5	1	Threshold	Yes	No	NA	1	0	1	Yes	0	Yes	hthh	Olfactometer9	Olfactometer9	0	1	1	1	0	0	0	365	4001	404	0	0	0	Olfactometer9	05_20_22_14_27_39	Blank1	C4	Blank3	NA	NA	NA	['Olfactometer7', 'Olfactometer1', 'Olfactometer9']	[404.0, 365.0, 4001.0]	[2.465907096862793, 2.580892324447632, 5.750023603439331]	1	0	4	1	0.25
92	Bello	Lauren	60	4000	45	5	1	Threshold	Yes	No	NA	1	0	1	Yes	0	Yes	hthh	Olfactometer1	Olfactometer7	0	0	1	2	0	0	0	0	320	4518	0	0	0	Olfactometer7	05_20_22_14_28_47	C4	Blank2	Blank3	NA	NA	NA	['Olfactometer9', 'Olfactometer7', 'Olfactometer7']	[320.0, 517.0, 4001.0]	[6.458914279937744, 3.0921480655670166, 3.337550401687622]	1	0	5	1000	1
93	Bello	Lauren	60	4000	45	5	1	Threshold	Yes	No	NA	1	0	1	Yes	0	Yes	hthh	Olfactometer9	Olfactometer9	0	0	1	0	0	0	0	0	4001	0	0	0	0	Olfactometer9	05_20_22_14_29_35	Blank3	C4	Blank5	NA	NA	NA	['Olfactometer9']	[4001.0]	[5.8497419357299805]	1	0	6	1000	0.25
94	Bello	Lauren	60	4000	45	5	1	Threshold	Yes	No	NA	1	0	1	Yes	0	Yes	hthh	Olfactometer7	Olfactometer7	0	1	1	1	0	0	0	392	533	4001	0	0	0	Olfactometer7	05_20_22_14_30_09	Blank3	Blank4	C4	NA	NA	NA	['Olfactometer1', 'Olfactometer9', 'Olfactometer7']	[392.0, 533.0, 4001.0]	[2.4878647327423096, 1.660658836364746, 5.674740791320801]	1	0	7	1000	0.25
95	Bello	Lauren	60	4000	45	5	1	Threshold	Yes	No	NA	1	0	1	Yes	0	Yes	hthh	Olfactometer7	Olfactometer7	0	1	2	1	0	0	0	299	407	4001	0	0	0	Olfactometer7	05_20_22_14_30_43	Blank3	Blank1	C4	NA	NA	NA	['Olfactometer1', 'Olfactometer9', 'Olfactometer9', 'Olfactometer7']	[299.0, 389.0, 18.0, 4001.0]	[3.156175136566162, 1.3488540649414062, 0.0, 5.617094278335571]	1	0	8	1000	0.25
96	Bello	Lauren	60	4000	45	5	1	Threshold	Yes	No	NA	1	0	1	Yes	0	Yes	hthh	Olfactometer1	Olfactometer1	0	1	0	0	0	0	0	4001	0	0	0	0	0	Olfactometer1	05_20_22_14_32_02	C4	Blank2	Blank2	NA	NA	NA	['Olfactometer1']	[4001.0]	[16.105576276779175]	1	0	9	1000	1
97	Bello	Lauren	60	4000	45	5	1	Threshold	Yes	No	NA	1	0	1	Yes	0	Yes	hthh	Olfactometer9	Olfactometer9	0	0	1	0	0	0	0	0	4001	0	0	0	0	Olfactometer9	05_20_22_14_32_33	Blank5	C4	Blank2	NA	NA	NA	['Olfactometer9']	[4001.0]	[7.219091892242432]	1	0	10	1000	1
98	Bello	Lauren	60	4000	45	5	1	Threshold	Yes	No	NA	1	0	1	Yes	0	Yes	hthh	Olfactometer1	Olfactometer1	0	1	0	0	0	0	0	4001	0	0	0	0	0	Olfactometer1	05_20_22_14_33_03	C4	Blank2	Blank4	NA	NA	NA	['Olfactometer1']	[4001.0]	[6.011281490325928]	1	0	11	1000	1
99	Bello	Lauren	60	4000	45	5	1	Threshold	Yes	No	NA	1	0	1	Yes	0	Yes	hthh	Olfactometer9	Olfactometer9	0	1	2	0	0	0	0	335	4322	0	0	0	0	Olfactometer9	05_20_22_14_34_10	Blank5	C4	Blank4	NA	NA	NA	['Olfactometer1', 'Olfactometer9', 'Olfactometer9']	[335.0, 321.0, 4001.0]	[6.226211309432983, 1.8232426643371582, 4.162721157073975]	1	0	12	750	2.25
100	Bello	Lauren	60	4000	45	5	1	Threshold	Yes	No	NA	1	0	1	Yes	0	Yes	hthh	Olfactometer7	Olfactometer7	0	0	0	1	0	0	0	0	0	4004	0	0	0	Olfactometer7	05_20_22_14_34_40	Blank4	Blank2	C4	NA	NA	NA	['Olfactometer7']	[4004.0]	[6.552331924438477]	1	0	13	750	2.25
101	Bello	Lauren	60	4000	45	5	1	Threshold	Yes	No	NA	1	0	1	Yes	0	Yes	hthh	Olfactometer7	Olfactometer7	0	1	1	1	0	0	0	332	411	4002	0	0	0	Olfactometer7	05_20_22_14_35_13	Blank3	Blank5	C4	NA	NA	NA	['Olfactometer1', 'Olfactometer9', 'Olfactometer7']	[332.0, 411.0, 4002.0]	[2.1873748302459717, 1.942758321762085, 5.683149099349976]	1	0	14	750	2.25
102	Bello	Lauren	60	4000	45	5	1	Threshold	Yes	No	NA	1	0	1	Yes	0	Yes	hthh	Olfactometer9	Olfactometer9	0	1	1	0	0	0	0	323	4001	0	0	0	0	Olfactometer9	05_20_22_14_36_17	Blank4	C4	Blank2	NA	NA	NA	['Olfactometer1', 'Olfactometer9']	[323.0, 4001.0]	[2.9404518604278564, 4.911333799362183]	1	0	15	360	2.65
103	Bello	Lauren	60	4000	45	5	1	Threshold	Yes	No	NA	1	0	1	Yes	0	Yes	hthh	Olfactometer9	Olfactometer9	0	1	1	0	0	0	0	249	4001	0	0	0	0	Olfactometer9	05_20_22_14_36_51	Blank2	C4	Blank3	NA	NA	NA	['Olfactometer1', 'Olfactometer9']	[249.0, 4001.0]	[4.943321466445923, 5.631107807159424]	1	0	16	360	2.65
104	Bello	Lauren	60	4000	45	5	1	Threshold	Yes	No	NA	1	0	1	Yes	0	Yes	hthh	Olfactometer1	Olfactometer1	0	1	0	1	0	0	0	4001	0	270	0	0	0	Olfactometer1	05_20_22_14_37_26	C4	Blank2	Blank1	NA	NA	NA	['Olfactometer7', 'Olfactometer1']	[270.0, 4001.0]	[3.9808738231658936, 6.852265119552612]	1	0	17	360	2.65
105	Bello	Lauren	60	4000	45	5	1	Threshold	Yes	No	NA	1	0	1	Yes	0	Yes	hthh	Olfactometer9	Olfactometer9	0	1	2	0	0	0	0	231	4456	0	0	0	0	Olfactometer9	05_20_22_14_38_27	Blank5	C4	Blank4	NA	NA	NA	['Olfactometer1', 'Olfactometer9', 'Olfactometer9']	[231.0, 455.0, 4001.0]	[1.9666504859924316, 1.9434282779693604, 5.009222984313965]	1	0	18	90	2.91
106	Bello	Lauren	60	4000	45	5	1	Threshold	Yes	No	NA	1	0	1	Yes	0	Yes	hthh	Olfactometer1	Olfactometer1	0	1	0	0	0	0	0	4001	0	0	0	0	0	Olfactometer1	05_20_22_14_39_00	C4	Blank3	Blank5	NA	NA	NA	['Olfactometer1']	[4001.0]	[8.715895414352417]	1	0	19	90	2.91
107	Bello	Lauren	60	4000	45	5	1	Threshold	Yes	No	NA	1	0	1	Yes	0	Yes	hthh	Olfactometer7	Olfactometer7	0	1	1	1	0	0	0	303	419	4003	0	0	0	Olfactometer7	05_20_22_14_39_36	Blank2	Blank4	C4	NA	NA	NA	['Olfactometer1', 'Olfactometer9', 'Olfactometer7']	[303.0, 419.0, 4003.0]	[5.414780616760254, 1.9429917335510254, 5.6139819622039795]	1	0	20	90	2.91
108	Dalton	Sarah	60	4000	45	1	1	Threshold	Yes	No	NA	1	0	1	Yes	0	Yes	std	Olfactometer9	Olfactometer7	0	1	1	1	0	0	0	1845	3613	4001	0	0	0	Olfactometer7	05_16_22_09_40_40	Blank5	C4	Blank1	NA	NA	NA	['Olfactometer1', 'Olfactometer9', 'Olfactometer7']	[1845.0, 3613.0, 4001.0]	[9.649345397949219, 5.1174657344818115, 6.697608947753906]	1	0	1	1	0.25
109	Dalton	Sarah	60	4000	45	1	1	Threshold	Yes	No	NA	1	0	1	Yes	0	Yes	std	Olfactometer9	Olfactometer9	0	2	2	1	0	0	0	630	4453	325	0	0	0	Olfactometer9	05_16_22_09_41_21	Blank1	C4	Blank4	NA	NA	NA	['Olfactometer1', 'Olfactometer9', 'Olfactometer7', 'Olfactometer1', 'Olfactometer9']	[159.0, 452.0, 325.0, 471.0, 4001.0]	[3.0533759593963623, 2.572232961654663, 1.873995304107666, 4.0929529666900635, 5.834237575531006]	1	0	2	1	0.25
110	Dalton	Sarah	60	4000	45	1	1	Threshold	Yes	No	NA	1	0	1	Yes	0	Yes	std	Olfactometer7	Olfactometer7	0	1	1	1	0	0	0	191	288	4001	0	0	0	Olfactometer7	05_16_22_09_41_58	Blank2	Blank4	C4	NA	NA	NA	['Olfactometer1', 'Olfactometer9', 'Olfactometer7']	[191.0, 288.0, 4001.0]	[2.9003751277923584, 2.477775812149048, 8.134942531585693]	1	0	3	1	0.25
111	Dalton	Sarah	60	4000	45	1	1	Threshold	Yes	No	NA	1	0	1	Yes	0	Yes	std	Olfactometer1	Olfactometer1	0	2	0	0	0	0	0	4179	0	0	0	0	0	Olfactometer1	05_16_22_09_42_39	C4	Blank2	Blank3	NA	NA	NA	['Olfactometer1', 'Olfactometer1']	[178.0, 4001.0]	[8.112936973571777, 9.001959323883057]	1	0	4	1	0.25
112	Dalton	Sarah	60	4000	45	1	1	Threshold	Yes	No	NA	1	0	1	Yes	0	Yes	std	Olfactometer1	Olfactometer1	0	4	1	1	0	0	0	6050	325	331	0	0	0	Olfactometer1	05_16_22_09_43_46	C4	Blank1	Blank4	NA	NA	NA	['Olfactometer1', 'Olfactometer1', 'Olfactometer9', 'Olfactometer7', 'Olfactometer1', 'Olfactometer1']	[36.0, 15.0, 325.0, 331.0, 1998.0, 4001.0]	[2.5292747020721436, 0.0, 1.2523679733276367, 3.5778470039367676, 4.1745240688323975, 7.74312949180603]	1	0	5	1000	1
113	Dalton	Sarah	60	4000	45	1	1	Threshold	Yes	No	NA	1	0	1	Yes	0	Yes	std	Olfactometer7	Olfactometer7	0	1	1	1	0	0	0	188	449	4001	0	0	0	Olfactometer7	05_16_22_09_44_22	Blank1	Blank2	C4	NA	NA	NA	['Olfactometer1', 'Olfactometer9', 'Olfactometer7']	[188.0, 449.0, 4001.0]	[3.44932222366333, 2.7793078422546387, 6.27955436706543]	1	0	6	1000	1
114	Dalton	Sarah	60	4000	45	1	1	Threshold	Yes	No	NA	1	0	1	Yes	0	Yes	std	Olfactometer9	Olfactometer9	0	1	1	0	0	0	0	171	4001	0	0	0	0	Olfactometer9	05_16_22_09_44_55	Blank3	C4	Blank3	NA	NA	NA	['Olfactometer1', 'Olfactometer9']	[171.0, 4001.0]	[2.5849177837371826, 6.0535924434661865]	1	0	7	1000	1
115	Dalton	Sarah	60	4000	45	1	1	Threshold	Yes	No	NA	1	0	1	Yes	0	Yes	std	Olfactometer7	Olfactometer7	0	0	1	1	0	0	0	0	188	4001	0	0	0	Olfactometer7	05_16_22_09_46_26	Blank3	Blank1	C4	NA	NA	NA	['Olfactometer9', 'Olfactometer7']	[188.0, 4001.0]	[3.943366765975952, 5.870467901229858]	1	0	8	750	2.25
116	Dalton	Sarah	60	4000	45	1	1	Threshold	Yes	No	NA	1	0	1	Yes	0	Yes	std	Olfactometer9	Olfactometer9	0	1	1	0	0	0	0	134	4001	0	0	0	0	Olfactometer9	05_16_22_09_46_59	Blank5	C4	Blank4	NA	NA	NA	['Olfactometer1', 'Olfactometer9']	[134.0, 4001.0]	[3.045551300048828, 6.034260511398315]	1	0	9	750	2.25
117	Dalton	Sarah	60	4000	45	1	1	Threshold	Yes	No	NA	1	0	1	Yes	0	Yes	std	Olfactometer1	Olfactometer1	0	2	0	0	0	0	0	6302	0	0	0	0	0	Olfactometer1	05_16_22_09_47_39	C4	Blank1	Blank2	NA	NA	NA	['Olfactometer1', 'Olfactometer1']	[2301.0, 4001.0]	[12.648022174835205, 4.2655065059661865]	1	0	10	750	2.25
118	Dalton	Sarah	60	4000	45	1	1	Threshold	Yes	No	NA	1	0	1	Yes	0	Yes	std	Olfactometer1	Olfactometer1	0	1	1	1	0	0	0	4001	135	130	0	0	0	Olfactometer1	05_16_22_09_49_39	C4	Blank1	Blank2	NA	NA	NA	['Olfactometer9', 'Olfactometer7', 'Olfactometer1']	[135.0, 130.0, 4001.0]	[4.792742013931274, 2.0836410522460938, 8.59429931640625]	1	0	11	360	2.65
119	Dalton	Sarah	60	4000	45	1	1	Threshold	Yes	No	NA	1	0	1	Yes	0	Yes	std	Olfactometer9	Olfactometer9	0	0	1	0	0	0	0	0	4001	0	0	0	0	Olfactometer9	05_16_22_09_50_13	Blank3	C4	Blank3	NA	NA	NA	['Olfactometer9']	[4001.0]	[10.529975891113281]	1	0	12	360	2.65
120	Dalton	Sarah	60	4000	45	1	1	Threshold	Yes	No	NA	1	0	1	Yes	0	Yes	std	Olfactometer9	Olfactometer9	0	1	2	1	0	0	0	321	7764	176	0	0	0	Olfactometer9	05_16_22_09_51_00	Blank3	C4	Blank1	NA	NA	NA	['Olfactometer9', 'Olfactometer7', 'Olfactometer1', 'Olfactometer9']	[3763.0, 176.0, 321.0, 4001.0]	[9.478593111038208, 2.875756025314331, 4.563920974731445, 6.142746210098267]	1	0	13	360	2.65
121	Dalton	Sarah	60	4000	45	1	1	Threshold	Yes	No	NA	1	0	1	Yes	0	Yes	std	Olfactometer1	Olfactometer1	0	3	1	2	0	0	0	5085	319	726	0	0	0	Olfactometer1	05_16_22_09_53_06	C4	Blank1	Blank4	NA	NA	NA	['Olfactometer7', 'Olfactometer1', 'Olfactometer9', 'Olfactometer7', 'Olfactometer1', 'Olfactometer1']	[187.0, 345.0, 319.0, 539.0, 739.0, 4001.0]	[5.980137825012207, 3.5770952701568604, 6.093294382095337, 2.508777618408203, 4.680317640304565, 3.9199039936065674]	1	0	14	90	2.91
122	Dalton	Sarah	60	4000	45	1	1	Threshold	Yes	No	NA	1	0	1	Yes	0	Yes	std	Olfactometer7	Olfactometer7	0	1	1	1	0	0	0	213	541	4001	0	0	0	Olfactometer7	05_16_22_09_53_50	Blank3	Blank5	C4	NA	NA	NA	['Olfactometer1', 'Olfactometer9', 'Olfactometer7']	[213.0, 541.0, 4001.0]	[10.919981718063354, 2.901404619216919, 6.217158555984497]	1	0	15	90	2.91
123	Dalton	Sarah	60	4000	45	1	1	Threshold	Yes	No	NA	1	0	1	Yes	0	Yes	std	Olfactometer1	Olfactometer1	0	2	0	0	0	0	0	4420	0	0	0	0	0	Olfactometer1	05_16_22_09_54_24	C4	Blank3	Blank3	NA	NA	NA	['Olfactometer1', 'Olfactometer1']	[419.0, 4001.0]	[6.964249849319458, 3.853572368621826]	1	0	16	90	2.91
124	Dalton	Sarah	60	4000	45	2	1	Threshold	Yes	No	NA	1	0	1	Yes	0	Yes	lthh	Olfactometer1	timeout	0	3	1	1	0	0	0	1619	310	220	0	0	0	0	05_17_22_12_26_39	C4	Blank3	Blank1	NA	NA	NA	['Olfactometer1', 'Olfactometer1', 'Olfactometer9', 'Olfactometer7', 'Olfactometer1']	[161.0, 222.0, 310.0, 220.0, 1236.0]	[28.89656710624695, 5.052371263504028, 3.5850536823272705, 1.5978577136993408, 3.9299027919769287]	1	0	1	1	0.25
125	Dalton	Sarah	60	4000	45	2	1	Threshold	Yes	No	NA	1	0	1	Yes	0	Yes	lthh	Olfactometer1	Olfactometer1	0	6	1	1	0	0	0	10793	274	314	0	0	0	Olfactometer1	05_17_22_12_27_32	C4	Blank3	Blank4	NA	NA	NA	['Olfactometer1', 'Olfactometer1', 'Olfactometer1', 'Olfactometer9', 'Olfactometer7', 'Olfactometer1', 'Olfactometer1', 'Olfactometer1']	[42.0, 2.0, 1.0, 274.0, 314.0, 3259.0, 3488.0, 4001.0]	[6.949334621429443, 0.0, 0.0, 2.5771396160125732, 2.571481704711914, 5.417567253112793, 6.234977960586548, 5.394821405410767]	1	0	2	1	0.25
126	Dalton	Sarah	60	4000	45	2	1	Threshold	Yes	No	NA	1	0	1	Yes	0	Yes	lthh	Olfactometer1	Olfactometer1	0	2	0	0	0	0	0	4320	0	0	0	0	0	Olfactometer1	05_17_22_12_28_11	C4	Blank1	Blank1	NA	NA	NA	['Olfactometer1', 'Olfactometer1']	[319.0, 4001.0]	[10.161044120788574, 5.155501365661621]	1	0	3	1	0.25
127	Dalton	Sarah	60	4000	45	2	1	Threshold	Yes	No	NA	1	0	1	Yes	0	Yes	lthh	Olfactometer9	Olfactometer9	0	1	1	0	0	0	0	356	4001	0	0	0	0	Olfactometer9	05_17_22_12_28_51	Blank2	C4	Blank1	NA	NA	NA	['Olfactometer1', 'Olfactometer9']	[356.0, 4001.0]	[9.2808518409729, 6.694172143936157]	1	0	4	1	0.25
128	Dalton	Sarah	60	4000	45	2	1	Threshold	Yes	No	NA	1	0	1	Yes	0	Yes	lthh	Olfactometer7	Olfactometer7	0	1	1	1	0	0	0	378	152	4002	0	0	0	Olfactometer7	05_17_22_12_30_05	Blank5	Blank2	C4	NA	NA	NA	['Olfactometer1', 'Olfactometer9', 'Olfactometer7']	[378.0, 152.0, 4002.0]	[4.478739023208618, 3.0839929580688477, 6.328369855880737]	1	0	5	1000	1
129	Dalton	Sarah	60	4000	45	2	1	Threshold	Yes	No	NA	1	0	1	Yes	0	Yes	lthh	Olfactometer7	Olfactometer7	0	2	4	2	0	0	0	320	754	4161	0	0	0	Olfactometer7	05_17_22_12_30_51	Blank3	Blank4	C4	NA	NA	NA	['Olfactometer1', 'Olfactometer9', 'Olfactometer9', 'Olfactometer9', 'Olfactometer7', 'Olfactometer1', 'Olfactometer9', 'Olfactometer7']	[24.0, 383.0, 68.0, 133.0, 160.0, 296.0, 170.0, 4001.0]	[1.9303383827209473, 2.7421107292175293, 3.082364320755005, 0.0, 1.9379220008850098, 3.5814199447631836, 3.5716960430145264, 5.8458092212677]	1	0	6	1000	1
130	Dalton	Sarah	60	4000	45	2	1	Threshold	Yes	No	NA	1	0	1	Yes	0	Yes	lthh	Olfactometer9	Olfactometer9	0	2	1	1	0	0	0	687	4001	92	0	0	0	Olfactometer9	05_17_22_12_31_35	Blank3	C4	Blank3	NA	NA	NA	['Olfactometer1', 'Olfactometer7', 'Olfactometer1', 'Olfactometer9']	[301.0, 92.0, 386.0, 4001.0]	[3.5907881259918213, 5.38277792930603, 3.896423101425171, 7.000944137573242]	1	0	7	1000	1
131	Dalton	Sarah	60	4000	45	2	1	Threshold	Yes	No	NA	1	0	1	Yes	0	Yes	lthh	Olfactometer9	Olfactometer9	0	1	2	0	0	0	0	227	4124	0	0	0	0	Olfactometer9	05_17_22_12_33_06	Blank4	C4	Blank3	NA	NA	NA	['Olfactometer1', 'Olfactometer9', 'Olfactometer9']	[227.0, 123.0, 4001.0]	[13.932523727416992, 1.7953627109527588, 4.664321660995483]	1	0	8	750	2.25
132	Dalton	Sarah	60	4000	45	2	1	Threshold	Yes	No	NA	1	0	1	Yes	0	Yes	lthh	Olfactometer7	Olfactometer7	0	1	1	1	0	0	0	284	32	4001	0	0	0	Olfactometer7	05_17_22_12_33_44	Blank3	Blank4	C4	NA	NA	NA	['Olfactometer1', 'Olfactometer9', 'Olfactometer7']	[284.0, 32.0, 4001.0]	[5.364006996154785, 2.4445207118988037, 6.499417304992676]	1	0	9	750	2.25
133	Dalton	Sarah	60	4000	45	2	1	Threshold	Yes	No	NA	1	0	1	Yes	0	Yes	lthh	Olfactometer7	Olfactometer7	0	1	1	2	0	0	0	168	269	7362	0	0	0	Olfactometer7	05_17_22_12_34_27	Blank4	Blank5	C4	NA	NA	NA	['Olfactometer1', 'Olfactometer9', 'Olfactometer7', 'Olfactometer7']	[168.0, 269.0, 3361.0, 4001.0]	[3.698695182800293, 3.0817160606384277, 5.316230773925781, 6.46966290473938]	1	0	10	750	2.25
134	Dalton	Sarah	60	4000	45	2	1	Threshold	Yes	No	NA	1	0	1	Yes	0	Yes	lthh	Olfactometer7	Olfactometer7	0	1	1	1	0	0	0	191	199	4001	0	0	0	Olfactometer7	05_17_22_12_35_50	Blank1	Blank2	C4	NA	NA	NA	['Olfactometer1', 'Olfactometer9', 'Olfactometer7']	[191.0, 199.0, 4001.0]	[2.539287805557251, 3.08089017868042, 6.637242794036865]	1	0	11	360	2.65
135	Dalton	Sarah	60	4000	45	2	1	Threshold	Yes	No	NA	1	0	1	Yes	0	Yes	lthh	Olfactometer1	Olfactometer1	0	2	0	0	0	0	0	7045	0	0	0	0	0	Olfactometer1	05_17_22_12_36_32	C4	Blank2	Blank4	NA	NA	NA	['Olfactometer1', 'Olfactometer1']	[3044.0, 4001.0]	[12.526167869567871, 5.81492018699646]	1	0	12	360	2.65
136	Dalton	Sarah	60	4000	45	2	1	Threshold	Yes	No	NA	1	0	1	Yes	0	Yes	lthh	Olfactometer7	Olfactometer7	0	1	1	2	0	0	0	200	160	4481	0	0	0	Olfactometer7	05_17_22_12_37_15	Blank3	Blank1	C4	NA	NA	NA	['Olfactometer1', 'Olfactometer9', 'Olfactometer7', 'Olfactometer7']	[200.0, 160.0, 480.0, 4001.0]	[9.532888889312744, 3.581265687942505, 1.6060688495635986, 4.526232957839966]	1	0	13	360	2.65
137	Dalton	Sarah	60	4000	45	2	1	Threshold	Yes	No	NA	1	0	1	Yes	0	Yes	lthh	Olfactometer7	Olfactometer9	0	2	2	1	0	0	0	710	4344	205	0	0	0	Olfactometer9	05_17_22_12_38_49	Blank4	Blank2	C4	NA	NA	NA	['Olfactometer1', 'Olfactometer9', 'Olfactometer7', 'Olfactometer1', 'Olfactometer9']	[266.0, 343.0, 205.0, 444.0, 4001.0]	[10.331253051757812, 3.5910937786102295, 1.479759693145752, 3.3839826583862305, 6.696383237838745]	1	0	14	90	2.91
138	Dalton	Sarah	60	4000	45	2	1	Threshold	Yes	No	NA	1	0	1	Yes	0	Yes	lthh	Olfactometer9	Olfactometer9	0	1	1	0	0	0	0	146	4001	0	0	0	0	Olfactometer9	05_17_22_12_40_07	Blank5	C4	Blank5	NA	NA	NA	['Olfactometer1', 'Olfactometer9']	[146.0, 4001.0]	[2.8924572467803955, 6.20371150970459]	1	0	15	360	2.65
139	Dalton	Sarah	60	4000	45	2	1	Threshold	Yes	No	NA	1	0	1	Yes	0	Yes	lthh	Olfactometer9	Olfactometer9	0	1	1	0	0	0	0	249	4001	0	0	0	0	Olfactometer9	05_17_22_12_40_53	Blank3	C4	Blank1	NA	NA	NA	['Olfactometer1', 'Olfactometer9']	[249.0, 4001.0]	[14.569889307022095, 7.184763669967651]	1	0	16	360	2.65
140	Dalton	Sarah	60	4000	45	2	1	Threshold	Yes	No	NA	1	0	1	Yes	0	Yes	lthh	Olfactometer1	Olfactometer1	0	1	0	0	0	0	0	4001	0	0	0	0	0	Olfactometer1	05_17_22_12_41_24	C4	Blank1	Blank5	NA	NA	NA	['Olfactometer1']	[4001.0]	[7.712620258331299]	1	0	17	360	2.65
141	Dalton	Sarah	60	4000	45	2	1	Threshold	Yes	No	NA	1	0	1	Yes	0	Yes	lthh	Olfactometer9	Olfactometer9	0	2	2	1	0	0	0	866	4219	294	0	0	0	Olfactometer9	05_17_22_12_42_54	Blank1	C4	Blank2	NA	NA	NA	['Olfactometer1', 'Olfactometer9', 'Olfactometer7', 'Olfactometer1', 'Olfactometer9']	[248.0, 218.0, 294.0, 618.0, 4001.0]	[2.9900949001312256, 4.396585941314697, 3.581716537475586, 1.6369497776031494, 6.246876955032349]	1	0	18	90	2.91
142	Dalton	Sarah	60	4000	45	2	1	Threshold	Yes	No	NA	1	0	1	Yes	0	Yes	lthh	Olfactometer1	Olfactometer1	0	3	1	1	0	0	0	5043	374	302	0	0	0	Olfactometer1	05_17_22_12_43_35	C4	Blank5	Blank4	NA	NA	NA	['Olfactometer1', 'Olfactometer1', 'Olfactometer9', 'Olfactometer7', 'Olfactometer1']	[287.0, 755.0, 374.0, 302.0, 4001.0]	[2.414874315261841, 1.5246455669403076, 4.2119622230529785, 2.4923624992370605, 6.11617636680603]	1	0	19	90	2.91
143	Dalton	Sarah	60	4000	45	2	1	Threshold	Yes	No	NA	1	0	1	Yes	0	Yes	lthh	Olfactometer9	Olfactometer9	0	1	2	0	0	0	0	226	4574	0	0	0	0	Olfactometer9	05_17_22_12_44_17	Blank1	C4	Blank5	NA	NA	NA	['Olfactometer1', 'Olfactometer9', 'Olfactometer9']	[226.0, 573.0, 4001.0]	[11.097809314727783, 2.9109609127044678, 4.4463210105896]	1	0	20	90	2.91
144	Dalton	Lauren	60	3000	45	3	1	Threshold	Yes	No	NA	1	0	1	Yes	0	Yes	hthh	Olfactometer9	Olfactometer7	0	1	1	1	0	0	0	490	373	3001	0	0	0	Olfactometer7	05_18_22_07_12_42	Blank5	C4	Blank4	NA	NA	NA	['Olfactometer1', 'Olfactometer9', 'Olfactometer7']	[490.0, 373.0, 3001.0]	[16.847203493118286, 3.5831570625305176, 5.232364654541016]	1	0	1	1	0.25
145	Dalton	Lauren	60	3000	45	3	1	Threshold	Yes	No	NA	1	0	1	Yes	0	Yes	hthh	Olfactometer7	Olfactometer9	0	1	1	0	0	0	0	299	3001	0	0	0	0	Olfactometer9	05_18_22_07_13_16	Blank3	Blank5	C4	NA	NA	NA	['Olfactometer1', 'Olfactometer9']	[299.0, 3001.0]	[4.182002067565918, 5.101121187210083]	1	0	2	1	0.25
146	Dalton	Lauren	60	3000	45	3	1	Threshold	Yes	No	NA	1	0	1	Yes	0	Yes	hthh	Olfactometer7	Olfactometer7	0	0	0	1	0	0	0	0	0	3001	0	0	0	Olfactometer7	05_18_22_07_13_46	Blank4	Blank5	C4	NA	NA	NA	['Olfactometer7']	[3001.0]	[6.044333457946777]	1	0	3	1	0.25
147	Dalton	Lauren	60	3000	45	3	1	Threshold	Yes	No	NA	1	0	1	Yes	0	Yes	hthh	Olfactometer1	Olfactometer1	0	2	0	1	0	0	0	3037	0	614	0	0	0	Olfactometer1	05_18_22_07_14_22	C4	Blank2	Blank3	NA	NA	NA	['Olfactometer7', 'Olfactometer1', 'Olfactometer1']	[614.0, 36.0, 3001.0]	[4.226930379867554, 4.56830906867981, 3.577653646469116]	1	0	4	1	0.25
148	Dalton	Lauren	60	3000	45	3	1	Threshold	Yes	No	NA	1	0	1	Yes	0	Yes	hthh	Olfactometer9	Olfactometer1	0	2	0	0	0	0	0	3309	0	0	0	0	0	Olfactometer1	05_18_22_07_14_54	Blank1	C4	Blank5	NA	NA	NA	['Olfactometer1', 'Olfactometer1']	[308.0, 3001.0]	[3.335855007171631, 3.5805904865264893]	1	0	5	1	0.25
149	Dalton	Lauren	60	3000	45	3	1	Threshold	Yes	No	NA	1	0	1	Yes	0	Yes	hthh	Olfactometer7	Olfactometer7	0	1	1	1	0	0	0	457	438	3001	0	0	0	Olfactometer7	05_18_22_07_15_29	Blank3	Blank5	C4	NA	NA	NA	['Olfactometer1', 'Olfactometer9', 'Olfactometer7']	[457.0, 438.0, 3001.0]	[2.9828193187713623, 3.095289468765259, 4.548846006393433]	1	0	6	1	0.25
150	Dalton	Lauren	60	3000	45	3	1	Threshold	Yes	No	NA	1	0	1	Yes	0	Yes	hthh	Olfactometer1	Olfactometer1	0	1	0	0	0	0	0	3001	0	0	0	0	0	Olfactometer1	05_18_22_07_15_58	C4	Blank3	Blank4	NA	NA	NA	['Olfactometer1']	[3001.0]	[5.213891983032227]	1	0	7	1	0.25
151	Dalton	Lauren	60	3000	45	3	1	Threshold	Yes	No	NA	1	0	1	Yes	0	Yes	hthh	Olfactometer9	Olfactometer7	0	2	2	2	0	0	0	650	1390	3590	0	0	0	Olfactometer7	05_18_22_07_16_47	Blank4	C4	Blank1	NA	NA	NA	['Olfactometer9', 'Olfactometer7', 'Olfactometer1', 'Olfactometer1', 'Olfactometer9', 'Olfactometer7']	[693.0, 589.0, 11.0, 639.0, 697.0, 3001.0]	[3.8750884532928467, 4.375425815582275, 6.672403812408447, 0.8057079315185547, 3.5761334896087646, 4.541356563568115]	1	0	8	1	0.25
152	Dalton	Lauren	60	3000	45	3	1	Threshold	Yes	No	NA	1	0	1	Yes	0	Yes	hthh	Olfactometer1	Olfactometer1	0	1	0	0	0	0	0	3001	0	0	0	0	0	Olfactometer1	05_18_22_07_17_18	C4	Blank5	Blank1	NA	NA	NA	['Olfactometer1']	[3001.0]	[7.266366958618164]	1	0	9	1	0.25
153	Dalton	Lauren	60	3000	45	3	1	Threshold	Yes	No	NA	1	0	1	Yes	0	Yes	hthh	Olfactometer9	Olfactometer1	0	3	1	1	0	0	0	3613	444	250	0	0	0	Olfactometer1	05_18_22_07_17_59	Blank2	C4	Blank2	NA	NA	NA	['Olfactometer1', 'Olfactometer1', 'Olfactometer9', 'Olfactometer7', 'Olfactometer1']	[131.0, 481.0, 444.0, 250.0, 3001.0]	[3.0512261390686035, 0.31783318519592285, 2.7537171840667725, 2.576395034790039, 7.122363567352295]	1	0	10	1	0.25
154	Dalton	Lauren	60	3000	45	3	1	Threshold	Yes	No	NA	1	0	1	Yes	0	Yes	hthh	Olfactometer9	Olfactometer9	0	1	1	0	0	0	0	445	3001	0	0	0	0	Olfactometer9	05_18_22_07_18_31	Blank2	C4	Blank4	NA	NA	NA	['Olfactometer1', 'Olfactometer9']	[445.0, 3001.0]	[3.5079293251037598, 5.3451292514801025]	1	0	11	1	0.25
155	Dalton	Lauren	60	3000	45	3	1	Threshold	Yes	No	NA	1	0	1	Yes	0	Yes	hthh	Olfactometer7	Olfactometer7	0	1	1	1	0	0	0	431	388	3001	0	0	0	Olfactometer7	05_18_22_07_19_09	Blank3	Blank4	C4	NA	NA	NA	['Olfactometer1', 'Olfactometer9', 'Olfactometer7']	[431.0, 388.0, 3001.0]	[5.464559078216553, 3.1760153770446777, 5.1053924560546875]	1	0	12	1	0.25
156	Dalton	Lauren	60	3000	45	3	1	Threshold	Yes	No	NA	1	0	1	Yes	0	Yes	hthh	Olfactometer1	Olfactometer1	0	1	0	0	0	0	0	3001	0	0	0	0	0	Olfactometer1	05_18_22_07_19_40	C4	Blank4	Blank2	NA	NA	NA	['Olfactometer1']	[3001.0]	[7.854249000549316]	1	0	13	1	0.25
157	Dalton	Lauren	60	3000	45	3	1	Threshold	Yes	No	NA	1	0	1	Yes	0	Yes	hthh	Olfactometer1	Olfactometer1	0	1	0	0	0	0	0	3001	0	0	0	0	0	Olfactometer1	05_18_22_07_20_55	C4	Blank4	Blank4	NA	NA	NA	['Olfactometer1']	[3001.0]	[7.057488679885864]	1	0	14	1000	1
158	Dalton	Lauren	60	3000	45	3	1	Threshold	Yes	No	NA	1	0	1	Yes	0	Yes	hthh	Olfactometer1	Olfactometer1	0	1	0	1	0	0	0	3001	0	341	0	0	0	Olfactometer1	05_18_22_07_21_36	C4	Blank1	Blank3	NA	NA	NA	['Olfactometer7', 'Olfactometer1']	[341.0, 3001.0]	[3.5850930213928223, 13.322107553482056]	1	0	15	1000	1
159	Dalton	Lauren	60	3000	45	3	1	Threshold	Yes	No	NA	1	0	1	Yes	0	Yes	hthh	Olfactometer1	Olfactometer1	0	1	0	0	0	0	0	3001	0	0	0	0	0	Olfactometer1	05_18_22_07_22_05	C4	Blank2	Blank4	NA	NA	NA	['Olfactometer1']	[3001.0]	[5.805433750152588]	1	0	16	1000	1
160	Dalton	Lauren	60	3000	45	3	1	Threshold	Yes	No	NA	1	0	1	Yes	0	Yes	hthh	Olfactometer9	Olfactometer7	0	2	2	2	0	0	0	880	1063	3543	0	0	0	Olfactometer7	05_18_22_07_23_50	Blank5	C4	Blank2	NA	NA	NA	['Olfactometer1', 'Olfactometer9', 'Olfactometer7', 'Olfactometer1', 'Olfactometer9', 'Olfactometer7']	[322.0, 392.0, 541.0, 558.0, 671.0, 3002.0]	[14.261438608169556, 3.5816810131073, 1.421288013458252, 4.713098049163818, 3.076932668685913, 5.200126647949219]	1	0	17	750	2.25
161	Dalton	Lauren	60	3000	45	3	1	Threshold	Yes	No	NA	1	0	1	Yes	0	Yes	hthh	Olfactometer9	Olfactometer7	0	0	0	2	0	0	0	0	0	3599	0	0	0	Olfactometer7	05_18_22_07_25_18	Blank2	C4	Blank3	NA	NA	NA	['Olfactometer7', 'Olfactometer7']	[598.0, 3001.0]	[5.960164308547974, 10.503875017166138]	1	0	18	1000	1
162	Dalton	Lauren	60	3000	45	3	1	Threshold	Yes	No	NA	1	0	1	Yes	0	Yes	hthh	Olfactometer7	Olfactometer9	0	1	2	0	0	0	0	536	3239	0	0	0	0	Olfactometer9	05_18_22_07_26_15	Blank2	Blank4	C4	NA	NA	NA	['Olfactometer1', 'Olfactometer9', 'Olfactometer9']	[536.0, 238.0, 3001.0]	[2.9807002544403076, 3.5699851512908936, 4.519615888595581]	1	0	19	1000	0.25
163	Dalton	Lauren	60	3000	45	3	1	Threshold	Yes	No	NA	1	0	1	Yes	0	Yes	hthh	Olfactometer7	Olfactometer7	0	1	1	1	0	0	0	514	312	3003	0	0	0	Olfactometer7	05_18_22_07_26_51	Blank1	Blank3	C4	NA	NA	NA	['Olfactometer1', 'Olfactometer9', 'Olfactometer7']	[514.0, 312.0, 3003.0]	[3.6169557571411133, 3.5812902450561523, 4.630840539932251]	1	0	20	1000	0.25
164	Dalton	Lauren	60	3000	45	3	1	Threshold	Yes	No	NA	1	0	1	Yes	0	Yes	hthh	Olfactometer1	Olfactometer1	0	2	0	0	0	0	0	3022	0	0	0	0	0	Olfactometer1	05_18_22_07_27_22	C4	Blank5	Blank3	NA	NA	NA	['Olfactometer1', 'Olfactometer1']	[21.0, 3001.0]	[4.149536371231079, 3.577683925628662]	1	0	21	1000	0.25
165	Dalton	Lauren	60	3000	45	3	1	Threshold	Yes	No	NA	1	0	1	Yes	0	Yes	hthh	Olfactometer1	Olfactometer1	0	1	0	1	0	0	0	3001	0	410	0	0	0	Olfactometer1	05_18_22_07_27_59	C4	Blank2	Blank4	NA	NA	NA	['Olfactometer7', 'Olfactometer1']	[410.0, 3001.0]	[3.8993818759918213, 9.183394432067871]	1	0	22	1000	0.25
166	Dalton	Lauren	60	3000	45	3	1	Threshold	Yes	No	NA	1	0	1	Yes	0	Yes	hthh	Olfactometer1	Olfactometer1	0	1	0	0	0	0	0	3001	0	0	0	0	0	Olfactometer1	05_18_22_07_29_03	C4	Blank5	Blank1	NA	NA	NA	['Olfactometer1']	[3001.0]	[7.386677265167236]	1	0	23	1000	1
167	Dalton	Lauren	60	3000	45	3	1	Threshold	Yes	No	NA	1	0	1	Yes	0	Yes	hthh	Olfactometer7	Olfactometer7	0	2	1	1	0	0	0	1146	272	3001	0	0	0	Olfactometer7	05_18_22_07_29_40	Blank1	Blank3	C4	NA	NA	NA	['Olfactometer1', 'Olfactometer1', 'Olfactometer9', 'Olfactometer7']	[355.0, 791.0, 272.0, 3001.0]	[4.111215114593506, 0.8620460033416748, 3.077115297317505, 5.288722038269043]	1	0	24	1000	1
168	Dalton	Lauren	60	3000	45	3	1	Threshold	Yes	No	NA	1	0	1	Yes	0	Yes	hthh	Olfactometer9	Olfactometer9	0	2	2	2	0	0	0	617	3364	2035	0	0	0	Olfactometer9	05_18_22_07_30_37	Blank1	C4	Blank1	NA	NA	NA	['Olfactometer7', 'Olfactometer1', 'Olfactometer9', 'Olfactometer7', 'Olfactometer1', 'Olfactometer9']	[542.0, 329.0, 363.0, 1493.0, 288.0, 3001.0]	[5.4057652950286865, 8.637941837310791, 3.6057565212249756, 3.572261095046997, 6.032325983047485, 5.516394376754761]	1	0	25	1000	1
169	Dalton	Lauren	60	3000	45	3	1	Threshold	Yes	No	NA	1	0	1	Yes	0	Yes	hthh	Olfactometer7	Olfactometer7	0	0	0	1	0	0	0	0	0	3002	0	0	0	Olfactometer7	05_18_22_07_31_51	Blank5	Blank2	C4	NA	NA	NA	['Olfactometer7']	[3002.0]	[5.457054615020752]	1	0	26	750	2.25
170	Dalton	Lauren	60	3000	45	3	1	Threshold	Yes	No	NA	1	0	1	Yes	0	Yes	hthh	Olfactometer7	Olfactometer7	0	0	0	1	0	0	0	0	0	3001	0	0	0	Olfactometer7	05_18_22_07_32_21	Blank1	Blank1	C4	NA	NA	NA	['Olfactometer7']	[3001.0]	[6.116935729980469]	1	0	27	750	2.25
171	Dalton	Lauren	60	3000	45	3	1	Threshold	Yes	No	NA	1	0	1	Yes	0	Yes	hthh	Olfactometer9	Olfactometer9	0	2	2	2	0	0	0	985	3644	1311	0	0	0	Olfactometer9	05_18_22_07_33_11	Blank2	C4	Blank4	NA	NA	NA	['Olfactometer7', 'Olfactometer1', 'Olfactometer9', 'Olfactometer7', 'Olfactometer1', 'Olfactometer9']	[500.0, 493.0, 643.0, 811.0, 492.0, 3001.0]	[3.368858814239502, 6.246989727020264, 3.1154136657714844, 3.542072057723999, 4.44258451461792, 5.516851425170898]	1	0	28	750	2.25
172	Dalton	Lauren	60	3000	45	3	1	Threshold	Yes	No	NA	1	0	1	Yes	0	Yes	hthh	Olfactometer1	Olfactometer1	0	1	0	1	0	0	0	3001	0	523	0	0	0	Olfactometer1	05_18_22_07_34_39	C4	Blank5	Blank4	NA	NA	NA	['Olfactometer7', 'Olfactometer1']	[523.0, 3001.0]	[9.838200569152832, 7.9348061084747314]	1	0	29	360	2.65
173	Dalton	Lauren	60	3000	45	3	1	Threshold	Yes	No	NA	1	0	1	Yes	0	Yes	hthh	Olfactometer9	Olfactometer9	0	2	2	1	0	0	0	831	3283	366	0	0	0	Olfactometer9	05_18_22_07_35_25	Blank4	C4	Blank5	NA	NA	NA	['Olfactometer1', 'Olfactometer9', 'Olfactometer7', 'Olfactometer1', 'Olfactometer9']	[361.0, 282.0, 366.0, 470.0, 3001.0]	[5.471796035766602, 3.078747272491455, 3.5868124961853027, 4.423102617263794, 5.458048343658447]	1	0	30	360	2.65
174	Dalton	Lauren	60	3000	45	3	1	Threshold	Yes	No	NA	1	0	1	Yes	0	Yes	hthh	Olfactometer7	Olfactometer9	0	0	1	0	0	0	0	0	3001	0	0	0	0	Olfactometer9	05_18_22_07_36_01	Blank2	Blank2	C4	NA	NA	NA	['Olfactometer9']	[3001.0]	[10.25574803352356]	1	0	31	360	2.65
175	Dalton	Lauren	60	3000	45	3	1	Threshold	Yes	No	NA	1	0	1	Yes	0	Yes	hthh	Olfactometer7	Olfactometer7	0	2	1	1	0	0	0	924	246	3001	0	0	0	Olfactometer7	05_18_22_07_37_15	Blank3	Blank2	C4	NA	NA	NA	['Olfactometer1', 'Olfactometer1', 'Olfactometer9', 'Olfactometer7']	[317.0, 607.0, 246.0, 3001.0]	[3.1372063159942627, 0.0, 3.0756351947784424, 5.3605029582977295]	1	0	32	750	2.25
176	Dalton	Lauren	60	3000	45	3	1	Threshold	Yes	No	NA	1	0	1	Yes	0	Yes	hthh	Olfactometer7	Olfactometer7	0	3	2	1	0	0	0	702	267	3002	0	0	0	Olfactometer7	05_18_22_07_38_03	Blank3	Blank1	C4	NA	NA	NA	['Olfactometer1', 'Olfactometer1', 'Olfactometer1', 'Olfactometer9', 'Olfactometer9', 'Olfactometer7']	[398.0, 49.0, 255.0, 39.0, 228.0, 3002.0]	[7.911351680755615, 6.722017049789429, 0.21636748313903809, 3.084834337234497, 0.07822275161743164, 5.617342710494995]	1	0	33	750	2.25
177	Dalton	Lauren	60	3000	45	3	1	Threshold	Yes	No	NA	1	0	1	Yes	0	Yes	hthh	Olfactometer1	Olfactometer1	0	1	0	0	0	0	0	3001	0	0	0	0	0	Olfactometer1	05_18_22_07_38_34	C4	Blank4	Blank4	NA	NA	NA	['Olfactometer1']	[3001.0]	[8.0145263671875]	1	0	34	750	2.25
178	Dalton	Lauren	60	3000	45	3	1	Threshold	Yes	No	NA	1	0	1	Yes	0	Yes	hthh	Olfactometer1	Olfactometer1	0	1	0	1	0	0	0	3001	0	613	0	0	0	Olfactometer1	05_18_22_07_39_58	C4	Blank2	Blank1	NA	NA	NA	['Olfactometer7', 'Olfactometer1']	[613.0, 3001.0]	[4.22630763053894, 8.942631959915161]	1	0	35	360	2.65
179	Dalton	Lauren	60	3000	45	3	1	Threshold	Yes	No	NA	1	0	1	Yes	0	Yes	hthh	Olfactometer1	Olfactometer1	0	1	0	0	0	0	0	3001	0	0	0	0	0	Olfactometer1	05_18_22_07_40_28	C4	Blank4	Blank2	NA	NA	NA	['Olfactometer1']	[3001.0]	[6.079662322998047]	1	0	36	360	2.65
180	Dalton	Lauren	60	3000	45	3	1	Threshold	Yes	No	NA	1	0	1	Yes	0	Yes	hthh	Olfactometer7	Olfactometer7	0	0	0	10	0	0	0	0	0	5653	0	0	0	Olfactometer7	05_18_22_07_41_16	Blank3	Blank5	C4	NA	NA	NA	['Olfactometer7', 'Olfactometer7', 'Olfactometer7', 'Olfactometer7', 'Olfactometer7', 'Olfactometer7', 'Olfactometer7', 'Olfactometer7', 'Olfactometer7', 'Olfactometer7']	[11.0, 237.0, 1743.0, 109.0, 42.0, 58.0, 355.0, 63.0, 34.0, 3001.0]	[11.71975564956665, 0.21292924880981445, 1.8495171070098877, 1.2034766674041748, 0.41685962677001953, 0.18501949310302734, 1.6835718154907227, 0.05338692665100098, 3.0798847675323486, 3.441793918609619]	1	0	37	360	2.65
181	Dalton	Lauren	60	3000	45	3	1	Threshold	Yes	No	NA	1	0	1	Yes	0	Yes	hthh	Olfactometer9	Olfactometer1	0	1	1	1	0	0	0	3001	178	111	0	0	0	Olfactometer1	05_18_22_07_42_28	Blank3	C4	Blank4	NA	NA	NA	['Olfactometer9', 'Olfactometer7', 'Olfactometer1']	[178.0, 111.0, 3001.0]	[2.880768299102783, 1.6371455192565918, 6.871248960494995]	1	0	38	90	2.91
182	Dalton	Lauren	60	3000	45	3	1	Threshold	Yes	No	NA	1	0	1	Yes	0	Yes	hthh	Olfactometer9	Olfactometer9	0	3	3	1	0	0	0	3803	4218	302	0	0	0	Olfactometer9	05_18_22_07_43_53	Blank1	C4	Blank1	NA	NA	NA	['Olfactometer1', 'Olfactometer1', 'Olfactometer9', 'Olfactometer9', 'Olfactometer7', 'Olfactometer1', 'Olfactometer9']	[376.0, 2906.0, 423.0, 794.0, 302.0, 521.0, 3001.0]	[5.524517297744751, 5.100791931152344, 4.385842561721802, 1.2198684215545654, 3.0753417015075684, 5.057968616485596, 5.936332941055298]	1	0	39	360	2.65
183	Dalton	Lauren	60	3000	45	3	1	Threshold	Yes	No	NA	1	0	1	Yes	0	Yes	hthh	Olfactometer9	Olfactometer9	0	0	2	0	0	0	0	0	3888	0	0	0	0	Olfactometer9	05_18_22_07_44_27	Blank2	C4	Blank5	NA	NA	NA	['Olfactometer9', 'Olfactometer9']	[887.0, 3001.0]	[6.631800651550293, 3.266756296157837]	1	0	40	360	2.65
184	Dalton	Lauren	60	3000	45	3	1	Threshold	Yes	No	NA	1	0	1	Yes	0	Yes	hthh	Olfactometer1	Olfactometer1	0	2	0	0	0	0	0	3168	0	0	0	0	0	Olfactometer1	05_18_22_07_45_07	C4	Blank2	Blank4	NA	NA	NA	['Olfactometer1', 'Olfactometer1']	[167.0, 3001.0]	[5.798655271530151, 10.50112533569336]	1	0	41	360	2.65
185	Dalton	Lauren	60	3000	45	3	1	Threshold	Yes	No	NA	1	0	1	Yes	0	Yes	hthh	Olfactometer9	Olfactometer9	0	2	2	0	0	0	0	333	3366	0	0	0	0	Olfactometer9	05_18_22_07_46_21	Blank4	C4	Blank4	NA	NA	NA	['Olfactometer1', 'Olfactometer9', 'Olfactometer1', 'Olfactometer9']	[100.0, 365.0, 233.0, 3001.0]	[3.6166090965270996, 3.580051898956299, 6.555131435394287, 5.696543216705322]	1	0	42	90	2.91
186	Dalton	Lauren	60	3000	45	3	1	Threshold	Yes	No	NA	1	0	1	Yes	0	Yes	hthh	Olfactometer7	Olfactometer9	0	1	1	0	0	0	0	210	3001	0	0	0	0	Olfactometer9	05_18_22_07_46_57	Blank3	Blank4	C4	NA	NA	NA	['Olfactometer1', 'Olfactometer9']	[210.0, 3001.0]	[3.8254940509796143, 6.120652198791504]	1	0	43	90	2.91
187	Dalton	Lauren	60	4000	45	4	2	Threshold	Yes	No	NA	1	0	1	Yes	0	Yes	htlh	Olfactometer1	timeout	0	1	1	1	0	0	0	183	364	298	0	0	0	0	05_18_22_15_02_30	C4	Blank3	Blank4	NA	NA	NA	['Olfactometer1', 'Olfactometer9', 'Olfactometer7']	[183.0, 364.0, 298.0]	[36.312499046325684, 3.0812923908233643, 1.865720272064209]	1	0	1	1	0.25
188	Dalton	Lauren	60	4000	45	4	2	Threshold	Yes	No	NA	1	0	1	Yes	0	Yes	htlh	Olfactometer9	Olfactometer1	0	1	1	1	0	0	0	4001	554	421	0	0	0	Olfactometer1	05_18_22_15_03_11	Blank3	C4	Blank2	NA	NA	NA	['Olfactometer9', 'Olfactometer7', 'Olfactometer1']	[554.0, 421.0, 4001.0]	[6.723873138427734, 3.0749340057373047, 6.401395082473755]	1	0	2	1	0.25
189	Dalton	Lauren	60	4000	45	4	2	Threshold	Yes	No	NA	1	0	1	Yes	0	Yes	htlh	Olfactometer9	Olfactometer9	0	1	1	1	0	0	0	601	4001	327	0	0	0	Olfactometer9	05_18_22_15_03_56	Blank3	C4	Blank2	NA	NA	NA	['Olfactometer7', 'Olfactometer1', 'Olfactometer9']	[327.0, 601.0, 4001.0]	[9.940037727355957, 5.214518785476685, 6.064496040344238]	1	0	3	1	0.25
190	Dalton	Lauren	60	4000	45	4	2	Threshold	Yes	No	NA	1	0	1	Yes	0	Yes	htlh	Olfactometer9	Olfactometer9	0	1	1	1	0	0	0	464	4001	432	0	0	0	Olfactometer9	05_18_22_15_04_34	Blank1	C4	Blank2	NA	NA	NA	['Olfactometer7', 'Olfactometer1', 'Olfactometer9']	[432.0, 464.0, 4001.0]	[4.180726528167725, 3.961982011795044, 6.313025236129761]	1	0	4	1	0.25
191	Dalton	Lauren	60	4000	45	4	2	Threshold	Yes	No	NA	1	0	1	Yes	0	Yes	htlh	Olfactometer7	Olfactometer7	0	0	0	1	0	0	0	0	0	4001	0	0	0	Olfactometer7	05_18_22_15_05_04	Blank3	Blank1	C4	NA	NA	NA	['Olfactometer7']	[4001.0]	[6.595674991607666]	1	0	5	1	0.25
192	Dalton	Lauren	60	4000	45	4	2	Threshold	Yes	No	NA	1	0	1	Yes	0	Yes	htlh	Olfactometer7	Olfactometer9	0	1	3	0	0	0	0	191	5307	0	0	0	0	Olfactometer9	05_18_22_15_06_29	Blank5	Blank2	C4	NA	NA	NA	['Olfactometer1', 'Olfactometer9', 'Olfactometer9', 'Olfactometer9']	[191.0, 441.0, 865.0, 4001.0]	[4.506384372711182, 3.618156671524048, 0.004614591598510742, 4.475674390792847]	1	0	6	1000	1
193	Dalton	Lauren	60	4000	45	4	2	Threshold	Yes	No	NA	1	0	1	Yes	0	Yes	htlh	Olfactometer1	Olfactometer1	0	1	0	0	0	0	0	4001	0	0	0	0	0	Olfactometer1	05_18_22_15_07_47	C4	Blank1	Blank3	NA	NA	NA	['Olfactometer1']	[4001.0]	[11.682006120681763]	1	0	7	1000	0.25
194	Dalton	Lauren	60	4000	45	4	2	Threshold	Yes	No	NA	1	0	1	Yes	0	Yes	htlh	Olfactometer1	Olfactometer1	0	1	0	0	0	0	0	4001	0	0	0	0	0	Olfactometer1	05_18_22_15_08_25	C4	Blank3	Blank2	NA	NA	NA	['Olfactometer1']	[4001.0]	[13.50928521156311]	1	0	8	1000	0.25
195	Dalton	Lauren	60	4000	45	4	2	Threshold	Yes	No	NA	1	0	1	Yes	0	Yes	htlh	Olfactometer7	Olfactometer7	0	1	1	1	0	0	0	160	298	4001	0	0	0	Olfactometer7	05_18_22_15_09_02	Blank1	Blank4	C4	NA	NA	NA	['Olfactometer1', 'Olfactometer9', 'Olfactometer7']	[160.0, 298.0, 4001.0]	[4.9627366065979, 2.262160062789917, 6.2015221118927]	1	0	9	1000	0.25
196	Dalton	Lauren	60	4000	45	4	2	Threshold	Yes	No	NA	1	0	1	Yes	0	Yes	htlh	Olfactometer7	Olfactometer7	0	1	1	1	0	0	0	224	308	4002	0	0	0	Olfactometer7	05_18_22_15_10_19	Blank4	Blank2	C4	NA	NA	NA	['Olfactometer1', 'Olfactometer9', 'Olfactometer7']	[224.0, 308.0, 4002.0]	[3.786168336868286, 1.9545400142669678, 6.384763717651367]	1	0	10	1000	1
197	Dalton	Lauren	60	4000	45	4	2	Threshold	Yes	No	NA	1	0	1	Yes	0	Yes	htlh	Olfactometer7	Olfactometer7	0	2	1	1	0	0	0	174	98	4001	0	0	0	Olfactometer7	05_18_22_15_10_58	Blank2	Blank1	C4	NA	NA	NA	['Olfactometer1', 'Olfactometer1', 'Olfactometer9', 'Olfactometer7']	[46.0, 128.0, 98.0, 4001.0]	[6.533725261688232, 0.028516292572021484, 3.6058642864227295, 5.539924144744873]	1	0	11	1000	1
198	Dalton	Lauren	60	4000	45	4	2	Threshold	Yes	No	NA	1	0	1	Yes	0	Yes	htlh	Olfactometer1	Olfactometer1	0	1	0	0	0	0	0	4001	0	0	0	0	0	Olfactometer1	05_18_22_15_11_33	C4	Blank2	Blank3	NA	NA	NA	['Olfactometer1']	[4001.0]	[10.81097936630249]	1	0	12	1000	1
199	Dalton	Lauren	60	4000	45	4	2	Threshold	Yes	No	NA	1	0	1	Yes	0	Yes	htlh	Olfactometer1	Olfactometer1	0	3	0	0	0	0	0	4228	0	0	0	0	0	Olfactometer1	05_18_22_15_13_04	C4	Blank2	Blank3	NA	NA	NA	['Olfactometer1', 'Olfactometer1', 'Olfactometer1']	[113.0, 114.0, 4001.0]	[15.765481233596802, 0.7563376426696777, 3.8002991676330566]	1	0	13	750	2.25
200	Dalton	Lauren	60	4000	45	4	2	Threshold	Yes	No	NA	1	0	1	Yes	0	Yes	htlh	Olfactometer9	Olfactometer9	0	1	1	0	0	0	0	360	4001	0	0	0	0	Olfactometer9	05_18_22_15_13_46	Blank1	C4	Blank1	NA	NA	NA	['Olfactometer1', 'Olfactometer9']	[360.0, 4001.0]	[11.393742561340332, 6.312291383743286]	1	0	14	750	2.25
201	Dalton	Lauren	60	4000	45	4	2	Threshold	Yes	No	NA	1	0	1	Yes	0	Yes	htlh	Olfactometer7	Olfactometer7	0	0	0	2	0	0	0	0	0	4809	0	0	0	Olfactometer7	05_18_22_15_14_19	Blank2	Blank5	C4	NA	NA	NA	['Olfactometer7', 'Olfactometer7']	[808.0, 4001.0]	[4.46499490737915, 5.2687482833862305]	1	0	15	750	2.25
202	Dalton	Lauren	60	4000	45	4	2	Threshold	Yes	No	NA	1	0	1	Yes	0	Yes	htlh	Olfactometer1	Olfactometer1	0	1	0	0	0	0	0	4001	0	0	0	0	0	Olfactometer1	05_18_22_15_15_34	C4	Blank5	Blank5	NA	NA	NA	['Olfactometer1']	[4001.0]	[13.128937244415283]	1	0	16	360	2.65
203	Dalton	Lauren	60	4000	45	4	2	Threshold	Yes	No	NA	1	0	1	Yes	0	Yes	htlh	Olfactometer9	Olfactometer9	0	0	2	1	0	0	0	0	4494	145	0	0	0	Olfactometer9	05_18_22_15_16_13	Blank3	C4	Blank2	NA	NA	NA	['Olfactometer7', 'Olfactometer9', 'Olfactometer9']	[145.0, 493.0, 4001.0]	[3.638369560241699, 6.905523300170898, 4.557636737823486]	1	0	17	360	2.65
204	Dalton	Lauren	60	4000	45	4	2	Threshold	Yes	No	NA	1	0	1	Yes	0	Yes	htlh	Olfactometer7	Olfactometer9	0	1	1	0	0	0	0	305	4001	0	0	0	0	Olfactometer9	05_18_22_15_16_50	Blank2	Blank1	C4	NA	NA	NA	['Olfactometer1', 'Olfactometer9']	[305.0, 4001.0]	[4.292583703994751, 6.425464391708374]	1	0	18	360	2.65
205	Dalton	Lauren	60	4000	45	4	2	Threshold	Yes	No	NA	1	0	1	Yes	0	Yes	htlh	Olfactometer9	Olfactometer9	0	2	1	0	0	0	0	956	4001	0	0	0	0	Olfactometer9	05_18_22_15_18_17	Blank1	C4	Blank5	NA	NA	NA	['Olfactometer1', 'Olfactometer1', 'Olfactometer9']	[711.0, 245.0, 4001.0]	[7.873509883880615, 10.627079010009766, 6.362352132797241]	1	0	19	750	2.25
206	Dalton	Lauren	60	4000	45	4	2	Threshold	Yes	No	NA	1	0	1	Yes	0	Yes	htlh	Olfactometer9	Olfactometer9	0	1	2	0	0	0	0	189	4173	0	0	0	0	Olfactometer9	05_18_22_15_18_54	Blank3	C4	Blank5	NA	NA	NA	['Olfactometer1', 'Olfactometer9', 'Olfactometer9']	[189.0, 172.0, 4001.0]	[5.18538236618042, 3.0887529850006104, 3.9409337043762207]	1	0	20	750	2.25
207	Dalton	Lauren	60	4000	45	4	2	Threshold	Yes	No	NA	1	0	1	Yes	0	Yes	htlh	Olfactometer1	Olfactometer1	0	1	0	0	0	0	0	4001	0	0	0	0	0	Olfactometer1	05_18_22_15_19_30	C4	Blank3	Blank1	NA	NA	NA	['Olfactometer1']	[4001.0]	[12.930578231811523]	1	0	21	750	2.25
208	Dalton	Lauren	60	4000	45	4	2	Threshold	Yes	No	NA	1	0	1	Yes	0	Yes	htlh	Olfactometer1	Olfactometer1	0	1	2	0	0	0	0	4001	221	0	0	0	0	Olfactometer1	05_18_22_15_21_14	C4	Blank2	Blank1	NA	NA	NA	['Olfactometer9', 'Olfactometer9', 'Olfactometer1']	[171.0, 50.0, 4001.0]	[22.66569447517395, 0.14790749549865723, 9.56745982170105]	1	0	22	360	2.65
209	Dalton	Lauren	60	4000	45	4	2	Threshold	Yes	No	NA	1	0	1	Yes	0	Yes	htlh	Olfactometer9	Olfactometer9	0	0	1	0	0	0	0	0	4001	0	0	0	0	Olfactometer9	05_18_22_15_21_47	Blank3	C4	Blank2	NA	NA	NA	['Olfactometer9']	[4001.0]	[9.679104089736938]	1	0	23	360	2.65
210	Dalton	Lauren	60	4000	45	4	2	Threshold	Yes	No	NA	1	0	1	Yes	0	Yes	htlh	Olfactometer9	Olfactometer9	0	3	1	1	0	0	0	428	4001	231	0	0	0	Olfactometer9	05_18_22_15_22_28	Blank5	C4	Blank2	NA	NA	NA	['Olfactometer7', 'Olfactometer1', 'Olfactometer1', 'Olfactometer1', 'Olfactometer9']	[231.0, 21.0, 160.0, 247.0, 4001.0]	[5.05264949798584, 4.019850254058838, 0.5059239864349365, 0.0, 6.333100318908691]	1	0	24	360	2.65
211	Dalton	Lauren	60	4000	45	4	2	Threshold	Yes	No	NA	1	0	1	Yes	0	Yes	htlh	Olfactometer7	Olfactometer9	0	1	1	0	0	0	0	375	4001	0	0	0	0	Olfactometer9	05_18_22_15_23_34	Blank3	Blank1	C4	NA	NA	NA	['Olfactometer1', 'Olfactometer9']	[375.0, 4001.0]	[3.4079723358154297, 6.366500616073608]	1	0	25	90	2.91
212	Dalton	Lauren	60	4000	45	4	2	Threshold	Yes	No	NA	1	0	1	Yes	0	Yes	htlh	Olfactometer1	Olfactometer1	0	1	0	0	0	0	0	4001	0	0	0	0	0	Olfactometer1	05_18_22_15_24_45	C4	Blank5	Blank4	NA	NA	NA	['Olfactometer1']	[4001.0]	[6.507757663726807]	1	0	26	360	2.65
213	Dalton	Lauren	60	4000	45	4	2	Threshold	Yes	No	NA	1	0	1	Yes	0	Yes	htlh	Olfactometer7	Olfactometer9	0	2	2	0	0	0	0	920	4268	0	0	0	0	Olfactometer9	05_18_22_15_25_32	Blank4	Blank4	C4	NA	NA	NA	['Olfactometer1', 'Olfactometer9', 'Olfactometer1', 'Olfactometer9']	[349.0, 267.0, 571.0, 4001.0]	[5.045460939407349, 3.085193157196045, 7.300459623336792, 6.601442575454712]	1	0	27	360	2.65
214	Dalton	Lauren	60	4000	45	4	2	Threshold	Yes	No	NA	1	0	1	Yes	0	Yes	htlh	Olfactometer7	Olfactometer7	0	1	1	1	0	0	0	327	152	4001	0	0	0	Olfactometer7	05_18_22_15_26_44	Blank4	Blank2	C4	NA	NA	NA	['Olfactometer1', 'Olfactometer9', 'Olfactometer7']	[327.0, 152.0, 4001.0]	[4.186796188354492, 3.087024211883545, 6.206228494644165]	1	0	28	750	2.25
215	Dalton	Lauren	60	4000	45	4	2	Threshold	Yes	No	NA	1	0	1	Yes	0	Yes	htlh	Olfactometer7	Olfactometer7	0	0	0	2	0	0	0	0	0	4113	0	0	0	Olfactometer7	05_18_22_15_27_26	Blank1	Blank3	C4	NA	NA	NA	['Olfactometer7', 'Olfactometer7']	[112.0, 4001.0]	[14.331969261169434, 4.077117919921875]	1	0	29	750	2.25
216	Dalton	Lauren	60	4000	45	4	2	Threshold	Yes	No	NA	1	0	1	Yes	0	Yes	htlh	Olfactometer9	Olfactometer9	0	1	2	1	0	0	0	400	4006	327	0	0	0	Olfactometer9	05_18_22_15_28_06	Blank5	C4	Blank3	NA	NA	NA	['Olfactometer7', 'Olfactometer1', 'Olfactometer9', 'Olfactometer9']	[327.0, 400.0, 5.0, 4001.0]	[4.379010438919067, 4.907228708267212, 3.606920003890991, 3.1202266216278076]	1	0	30	750	2.25
217	Dalton	Lauren	60	4000	45	4	2	Threshold	Yes	No	NA	1	0	1	Yes	0	Yes	htlh	Olfactometer1	Olfactometer1	0	1	0	0	0	0	0	4001	0	0	0	0	0	Olfactometer1	05_18_22_15_29_25	C4	Blank1	Blank3	NA	NA	NA	['Olfactometer1']	[4001.0]	[7.77614426612854]	1	0	31	360	2.65
218	Dalton	Lauren	60	4000	45	4	2	Threshold	Yes	No	NA	1	0	1	Yes	0	Yes	htlh	Olfactometer1	Olfactometer1	0	1	0	0	0	0	0	4001	0	0	0	0	0	Olfactometer1	05_18_22_15_30_08	C4	Blank4	Blank2	NA	NA	NA	['Olfactometer1']	[4001.0]	[19.27668261528015]	1	0	32	360	2.65
219	Dalton	Lauren	60	4000	45	4	2	Threshold	Yes	No	NA	1	0	1	Yes	0	Yes	htlh	Olfactometer7	Olfactometer7	0	1	1	1	0	0	0	704	271	4001	0	0	0	Olfactometer7	05_18_22_15_30_57	Blank4	Blank5	C4	NA	NA	NA	['Olfactometer1', 'Olfactometer9', 'Olfactometer7']	[704.0, 271.0, 4001.0]	[13.005220651626587, 3.075420379638672, 8.862897157669067]	1	0	33	360	2.65
220	Dalton	Lauren	60	4000	45	4	2	Threshold	Yes	No	NA	1	0	1	Yes	0	Yes	htlh	Olfactometer9	Olfactometer9	0	3	3	1	0	0	0	525	4307	185	0	0	0	Olfactometer9	05_18_22_15_32_06	Blank3	C4	Blank3	NA	NA	NA	['Olfactometer1', 'Olfactometer1', 'Olfactometer9', 'Olfactometer9', 'Olfactometer7', 'Olfactometer1', 'Olfactometer9']	[35.0, 201.0, 22.0, 284.0, 185.0, 289.0, 4001.0]	[4.3560357093811035, 0.0948038101196289, 3.0999107360839844, 0.0, 2.605970621109009, 5.179894924163818, 6.537219285964966]	1	0	34	90	2.91
221	Dalton	Lauren	60	4000	45	4	2	Threshold	Yes	No	NA	1	0	1	Yes	0	Yes	htlh	Olfactometer7	Olfactometer9	0	2	1	0	0	0	0	170	4001	0	0	0	0	Olfactometer9	05_18_22_15_32_43	Blank5	Blank4	C4	NA	NA	NA	['Olfactometer1', 'Olfactometer1', 'Olfactometer9']	[22.0, 148.0, 4001.0]	[4.070313930511475, 0.21894550323486328, 6.868468761444092]	1	0	35	90	2.91
222	Dalton	Lauren	60	4000	45	5	1	Threshold	Yes	No	NA	1	0	1	Yes	0	Yes	ltlh	Olfactometer7	timeout	0	1	1	1	0	0	0	748	2704	177	0	0	0	0	05_20_22_10_10_26	Blank4	Blank5	C4	NA	NA	NA	['Olfactometer7', 'Olfactometer1', 'Olfactometer9']	[177.0, 748.0, 2704.0]	[30.40727663040161, 6.068721294403076, 5.4467432498931885]	1	0	1	1	0.25
223	Dalton	Lauren	60	4000	45	5	1	Threshold	Yes	No	NA	1	0	1	Yes	0	Yes	ltlh	Olfactometer7	Olfactometer7	0	1	1	1	0	0	0	410	480	4001	0	0	0	Olfactometer7	05_20_22_10_11_02	Blank1	Blank1	C4	NA	NA	NA	['Olfactometer1', 'Olfactometer9', 'Olfactometer7']	[410.0, 480.0, 4001.0]	[3.1968135833740234, 3.24756121635437, 6.15899920463562]	1	0	2	1	0.25
224	Dalton	Lauren	60	4000	45	5	1	Threshold	Yes	No	NA	1	0	1	Yes	0	Yes	ltlh	Olfactometer9	Olfactometer9	0	1	1	0	0	0	0	499	4001	0	0	0	0	Olfactometer9	05_20_22_10_11_34	Blank3	C4	Blank4	NA	NA	NA	['Olfactometer1', 'Olfactometer9']	[499.0, 4001.0]	[3.6063578128814697, 5.016007900238037]	1	0	3	1	0.25
225	Dalton	Lauren	60	4000	45	5	1	Threshold	Yes	No	NA	1	0	1	Yes	0	Yes	ltlh	Olfactometer9	Olfactometer9	0	1	1	0	0	0	0	561	4001	0	0	0	0	Olfactometer9	05_20_22_10_12_06	Blank3	C4	Blank4	NA	NA	NA	['Olfactometer1', 'Olfactometer9']	[561.0, 4001.0]	[2.9733903408050537, 5.197662830352783]	1	0	4	1	0.25
226	Dalton	Lauren	60	4000	45	5	1	Threshold	Yes	No	NA	1	0	1	Yes	0	Yes	ltlh	Olfactometer9	Olfactometer9	0	1	1	0	0	0	0	344	4001	0	0	0	0	Olfactometer9	05_20_22_10_13_10	Blank3	C4	Blank3	NA	NA	NA	['Olfactometer1', 'Olfactometer9']	[344.0, 4001.0]	[2.4464480876922607, 5.945927858352661]	1	0	5	1000	1
227	Dalton	Lauren	60	4000	45	5	1	Threshold	Yes	No	NA	1	0	1	Yes	0	Yes	ltlh	Olfactometer1	Olfactometer1	0	1	0	0	0	0	0	4001	0	0	0	0	0	Olfactometer1	05_20_22_10_13_39	C4	Blank1	Blank3	NA	NA	NA	['Olfactometer1']	[4001.0]	[5.52610969543457]	1	0	6	1000	1
228	Dalton	Lauren	60	4000	45	5	1	Threshold	Yes	No	NA	1	0	1	Yes	0	Yes	ltlh	Olfactometer9	Olfactometer9	0	1	1	0	0	0	0	202	4001	0	0	0	0	Olfactometer9	05_20_22_10_14_13	Blank1	C4	Blank5	NA	NA	NA	['Olfactometer1', 'Olfactometer9']	[202.0, 4001.0]	[4.167233943939209, 5.929352760314941]	1	0	7	1000	1
229	Dalton	Lauren	60	4000	45	5	1	Threshold	Yes	No	NA	1	0	1	Yes	0	Yes	ltlh	Olfactometer1	Olfactometer1	0	1	0	0	0	0	0	4001	0	0	0	0	0	Olfactometer1	05_20_22_10_15_21	C4	Blank2	Blank4	NA	NA	NA	['Olfactometer1']	[4001.0]	[9.53096866607666]	1	0	8	750	2.25
230	Dalton	Lauren	60	4000	45	5	1	Threshold	Yes	No	NA	1	0	1	Yes	0	Yes	ltlh	Olfactometer7	Olfactometer7	0	1	1	1	0	0	0	437	1293	4001	0	0	0	Olfactometer7	05_20_22_10_15_57	Blank4	Blank5	C4	NA	NA	NA	['Olfactometer1', 'Olfactometer9', 'Olfactometer7']	[437.0, 1293.0, 4001.0]	[3.057112693786621, 3.2391293048858643, 5.697985410690308]	1	0	9	750	2.25
231	Dalton	Lauren	60	4000	45	5	1	Threshold	Yes	No	NA	1	0	1	Yes	0	Yes	ltlh	Olfactometer1	Olfactometer1	0	1	0	0	0	0	0	4001	0	0	0	0	0	Olfactometer1	05_20_22_10_16_27	C4	Blank1	Blank2	NA	NA	NA	['Olfactometer1']	[4001.0]	[6.410705327987671]	1	0	10	750	2.25
232	Dalton	Lauren	60	4000	45	5	1	Threshold	Yes	No	NA	1	0	1	Yes	0	Yes	ltlh	Olfactometer9	Olfactometer9	0	1	1	0	0	0	0	410	4001	0	0	0	0	Olfactometer9	05_20_22_10_17_29	Blank5	C4	Blank4	NA	NA	NA	['Olfactometer1', 'Olfactometer9']	[410.0, 4001.0]	[2.7033495903015137, 6.171702146530151]	1	0	11	360	2.65
233	Dalton	Lauren	60	4000	45	5	1	Threshold	Yes	No	NA	1	0	1	Yes	0	Yes	ltlh	Olfactometer1	Olfactometer1	0	2	1	1	0	0	0	4972	680	325	0	0	0	Olfactometer1	05_20_22_10_18_08	C4	Blank5	Blank4	NA	NA	NA	['Olfactometer1', 'Olfactometer9', 'Olfactometer7', 'Olfactometer1']	[971.0, 680.0, 325.0, 4001.0]	[3.1188483238220215, 3.0921618938446045, 1.4348344802856445, 7.0476837158203125]	1	0	12	360	2.65
234	Dalton	Lauren	60	4000	45	5	1	Threshold	Yes	No	NA	1	0	1	Yes	0	Yes	ltlh	Olfactometer9	Olfactometer9	0	1	1	0	0	0	0	383	4001	0	0	0	0	Olfactometer9	05_20_22_10_18_41	Blank2	C4	Blank3	NA	NA	NA	['Olfactometer1', 'Olfactometer9']	[383.0, 4001.0]	[3.776632070541382, 5.987377882003784]	1	0	13	360	2.65
235	Dalton	Lauren	60	4000	45	5	1	Threshold	Yes	No	NA	1	0	1	Yes	0	Yes	ltlh	Olfactometer1	Olfactometer1	0	2	1	1	0	0	0	4172	318	435	0	0	0	Olfactometer1	05_20_22_10_19_52	C4	Blank5	Blank1	NA	NA	NA	['Olfactometer1', 'Olfactometer9', 'Olfactometer7', 'Olfactometer1']	[171.0, 318.0, 435.0, 4001.0]	[5.727372169494629, 2.254927158355713, 3.0804765224456787, 6.077439546585083]	1	0	14	90	2.91
236	Dalton	Lauren	60	4000	45	5	1	Threshold	Yes	No	NA	1	0	1	Yes	0	Yes	ltlh	Olfactometer7	Olfactometer7	0	1	1	1	0	0	0	556	702	4001	0	0	0	Olfactometer7	05_20_22_10_20_28	Blank5	Blank1	C4	NA	NA	NA	['Olfactometer1', 'Olfactometer9', 'Olfactometer7']	[556.0, 702.0, 4001.0]	[3.6413469314575195, 3.5832901000976562, 5.04286789894104]	1	0	15	90	2.91
237	Dalton	Lauren	60	4000	45	5	1	Threshold	Yes	No	NA	1	0	1	Yes	0	Yes	ltlh	Olfactometer9	Olfactometer9	0	1	1	0	0	0	0	357	4001	0	0	0	0	Olfactometer9	05_20_22_10_21_01	Blank4	C4	Blank2	NA	NA	NA	['Olfactometer1', 'Olfactometer9']	[357.0, 4001.0]	[2.451817512512207, 5.933381080627441]	1	0	16	90	2.91
238	Dasty	Sarah	60	4000	45	1	1	Threshold	Yes	No	NA	1	0	1	Yes	0	Yes	std	Olfactometer9	Olfactometer9	0	2	2	1	0	0	0	946	4673	831	0	0	0	Olfactometer9	05_16_22_12_32_29	Blank5	C4	Blank2	NA	NA	NA	['Olfactometer1', 'Olfactometer9', 'Olfactometer7', 'Olfactometer1', 'Olfactometer9']	[444.0, 672.0, 831.0, 502.0, 4001.0]	[8.457747459411621, 1.6522409915924072, 5.488762140274048, 2.950457811355591, 5.804605722427368]	1	0	1	1	0.25
239	Dasty	Sarah	60	4000	45	1	1	Threshold	Yes	No	NA	1	0	1	Yes	0	Yes	std	Olfactometer9	Olfactometer9	0	1	1	0	0	0	0	406	4001	0	0	0	0	Olfactometer9	05_16_22_12_33_04	Blank5	C4	Blank4	NA	NA	NA	['Olfactometer1', 'Olfactometer9']	[406.0, 4001.0]	[5.3131184577941895, 5.761955738067627]	1	0	2	1	0.25
240	Dasty	Sarah	60	4000	45	1	1	Threshold	Yes	No	NA	1	0	1	Yes	0	Yes	std	Olfactometer1	Olfactometer1	0	1	0	0	0	0	0	4001	0	0	0	0	0	Olfactometer1	05_16_22_12_33_34	C4	Blank3	Blank2	NA	NA	NA	['Olfactometer1']	[4001.0]	[6.2829673290252686]	1	0	3	1	0.25
241	Dasty	Sarah	60	4000	45	1	1	Threshold	Yes	No	NA	1	0	1	Yes	0	Yes	std	Olfactometer1	Olfactometer1	0	1	1	1	0	0	0	4001	475	555	0	0	0	Olfactometer1	05_16_22_12_35_00	C4	Blank1	Blank2	NA	NA	NA	['Olfactometer9', 'Olfactometer7', 'Olfactometer1']	[475.0, 555.0, 4001.0]	[2.4849114418029785, 1.8900072574615479, 6.730896234512329]	1	0	4	1000	1
242	Dasty	Sarah	60	4000	45	1	1	Threshold	Yes	No	NA	1	0	1	Yes	0	Yes	std	Olfactometer9	Olfactometer9	0	2	2	1	0	0	0	899	4780	449	0	0	0	Olfactometer9	05_16_22_12_35_39	Blank2	C4	Blank3	NA	NA	NA	['Olfactometer1', 'Olfactometer9', 'Olfactometer7', 'Olfactometer1', 'Olfactometer9']	[444.0, 779.0, 449.0, 455.0, 4001.0]	[2.4583709239959717, 1.9831898212432861, 2.573350191116333, 4.106246709823608, 5.174426078796387]	1	0	5	1000	1
243	Dasty	Sarah	60	4000	45	1	1	Threshold	Yes	No	NA	1	0	1	Yes	0	Yes	std	Olfactometer7	Olfactometer7	0	1	1	1	0	0	0	566	583	4001	0	0	0	Olfactometer7	05_16_22_12_36_13	Blank3	Blank5	C4	NA	NA	NA	['Olfactometer1', 'Olfactometer9', 'Olfactometer7']	[566.0, 583.0, 4001.0]	[2.975611448287964, 1.383948564529419, 5.910147428512573]	1	0	6	1000	1
244	Dasty	Sarah	60	4000	45	1	1	Threshold	Yes	No	NA	1	0	1	Yes	0	Yes	std	Olfactometer7	Olfactometer7	0	2	2	2	0	0	0	783	782	6179	0	0	0	Olfactometer7	05_16_22_12_37_37	Blank5	Blank2	C4	NA	NA	NA	['Olfactometer1', 'Olfactometer9', 'Olfactometer7', 'Olfactometer1', 'Olfactometer9', 'Olfactometer7']	[366.0, 452.0, 2178.0, 417.0, 330.0, 4001.0]	[2.9846019744873047, 1.314101219177246, 4.10091495513916, 2.7723963260650635, 1.769399642944336, 5.841886281967163]	1	0	7	750	2.25
245	Dasty	Sarah	60	4000	45	1	1	Threshold	Yes	No	NA	1	0	1	Yes	0	Yes	std	Olfactometer1	Olfactometer1	0	2	1	1	0	0	0	6239	351	460	0	0	0	Olfactometer1	05_16_22_12_38_17	C4	Blank3	Blank4	NA	NA	NA	['Olfactometer1', 'Olfactometer9', 'Olfactometer7', 'Olfactometer1']	[2238.0, 351.0, 460.0, 4001.0]	[4.624149560928345, 1.4682259559631348, 1.860090970993042, 8.113130807876587]	1	0	8	750	2.25
246	Dasty	Sarah	60	4000	45	1	1	Threshold	Yes	No	NA	1	0	1	Yes	0	Yes	std	Olfactometer1	Olfactometer1	0	1	0	0	0	0	0	4001	0	0	0	0	0	Olfactometer1	05_16_22_12_38_49	C4	Blank5	Blank2	NA	NA	NA	['Olfactometer1']	[4001.0]	[7.9521729946136475]	1	0	9	750	2.25
247	Dasty	Sarah	60	4000	45	1	1	Threshold	Yes	No	NA	1	0	1	Yes	0	Yes	std	Olfactometer7	Olfactometer7	0	1	1	1	0	0	0	296	423	4001	0	0	0	Olfactometer7	05_16_22_12_40_30	Blank4	Blank1	C4	NA	NA	NA	['Olfactometer1', 'Olfactometer9', 'Olfactometer7']	[296.0, 423.0, 4001.0]	[2.5154519081115723, 1.7226471900939941, 5.959702730178833]	1	0	10	360	2.65
248	Dasty	Sarah	60	4000	45	1	1	Threshold	Yes	No	NA	1	0	1	Yes	0	Yes	std	Olfactometer1	Olfactometer1	0	2	1	1	0	0	0	4728	426	481	0	0	0	Olfactometer1	05_16_22_12_41_08	C4	Blank4	Blank1	NA	NA	NA	['Olfactometer1', 'Olfactometer9', 'Olfactometer7', 'Olfactometer1']	[727.0, 426.0, 481.0, 4001.0]	[3.441467761993408, 1.0204932689666748, 2.507988929748535, 6.99616003036499]	1	0	11	360	2.65
249	Dasty	Sarah	60	4000	45	1	1	Threshold	Yes	No	NA	1	0	1	Yes	0	Yes	std	Olfactometer7	Olfactometer7	0	1	1	1	0	0	0	269	434	4001	0	0	0	Olfactometer7	05_16_22_12_41_43	Blank3	Blank4	C4	NA	NA	NA	['Olfactometer1', 'Olfactometer9', 'Olfactometer7']	[269.0, 434.0, 4001.0]	[3.845349073410034, 1.6563529968261719, 5.908712863922119]	1	0	12	360	2.65
250	Dasty	Sarah	60	4000	45	1	1	Threshold	Yes	No	NA	1	0	1	Yes	0	Yes	std	Olfactometer7	Olfactometer7	0	1	1	2	0	0	0	504	512	4355	0	0	0	Olfactometer7	05_16_22_12_43_26	Blank5	Blank2	C4	NA	NA	NA	['Olfactometer7', 'Olfactometer1', 'Olfactometer9', 'Olfactometer7']	[354.0, 504.0, 512.0, 4001.0]	[2.4812183380126953, 8.798081874847412, 1.9682691097259521, 6.017729759216309]	1	0	13	90	2.91
251	Dasty	Sarah	60	4000	45	1	1	Threshold	Yes	No	NA	1	0	1	Yes	0	Yes	std	Olfactometer1	Olfactometer1	0	2	1	1	0	0	0	4667	424	502	0	0	0	Olfactometer1	05_16_22_12_44_11	C4	Blank5	Blank1	NA	NA	NA	['Olfactometer1', 'Olfactometer9', 'Olfactometer7', 'Olfactometer1']	[666.0, 424.0, 502.0, 4001.0]	[9.196045637130737, 1.9564094543457031, 2.2555387020111084, 8.015258550643921]	1	0	14	90	2.91
252	Dasty	Sarah	60	4000	45	1	1	Threshold	Yes	No	NA	1	0	1	Yes	0	Yes	std	Olfactometer9	Olfactometer1	0	2	1	2	0	0	0	4342	3896	3264	0	0	0	Olfactometer1	05_16_22_12_44_59	Blank2	C4	Blank1	NA	NA	NA	['Olfactometer1', 'Olfactometer9', 'Olfactometer7', 'Olfactometer7', 'Olfactometer1']	[341.0, 3896.0, 2416.0, 848.0, 4001.0]	[3.23276686668396, 4.823624849319458, 4.636126518249512, 3.470734119415283, 6.950266122817993]	1	0	15	90	2.91
253	Dasty	Sarah	60	4000	45	1	1	Threshold	Yes	No	NA	1	0	1	Yes	0	Yes	std	Olfactometer1	Olfactometer1	0	1	1	1	0	0	0	4001	420	641	0	0	0	Olfactometer1	05_16_22_12_46_26	C4	Blank4	Blank3	NA	NA	NA	['Olfactometer9', 'Olfactometer7', 'Olfactometer1']	[420.0, 641.0, 4001.0]	[3.0689187049865723, 1.8727202415466309, 7.335199356079102]	1	0	16	360	2.65
254	Dasty	Sarah	60	4000	45	1	1	Threshold	Yes	No	NA	1	0	1	Yes	0	Yes	std	Olfactometer9	Olfactometer9	0	1	1	0	0	0	0	364	4001	0	0	0	0	Olfactometer9	05_16_22_12_46_59	Blank3	C4	Blank3	NA	NA	NA	['Olfactometer1', 'Olfactometer9']	[364.0, 4001.0]	[4.456890106201172, 5.423076868057251]	1	0	17	360	2.65
255	Dasty	Sarah	60	4000	45	1	1	Threshold	Yes	No	NA	1	0	1	Yes	0	Yes	std	Olfactometer7	Olfactometer7	0	1	1	1	0	0	0	398	364	4001	0	0	0	Olfactometer7	05_16_22_12_47_34	Blank5	Blank1	C4	NA	NA	NA	['Olfactometer1', 'Olfactometer9', 'Olfactometer7']	[398.0, 364.0, 4001.0]	[3.0523316860198975, 1.5735492706298828, 5.955765247344971]	1	0	18	360	2.65
256	Dasty	Sarah	60	4000	45	1	1	Threshold	Yes	No	NA	1	0	1	Yes	0	Yes	std	Olfactometer9	Olfactometer9	0	2	2	1	0	0	0	1605	4516	421	0	0	0	Olfactometer9	05_16_22_12_49_07	Blank3	C4	Blank3	NA	NA	NA	['Olfactometer1', 'Olfactometer9', 'Olfactometer7', 'Olfactometer1', 'Olfactometer9']	[456.0, 515.0, 421.0, 1149.0, 4001.0]	[2.1905484199523926, 2.106541156768799, 3.0805258750915527, 3.8890597820281982, 6.839734315872192]	1	0	19	90	2.91
257	Dasty	Sarah	60	4000	45	1	1	Threshold	Yes	No	NA	1	0	1	Yes	0	Yes	std	Olfactometer7	Olfactometer7	0	1	1	1	0	0	0	302	470	4001	0	0	0	Olfactometer7	05_16_22_12_49_42	Blank1	Blank1	C4	NA	NA	NA	['Olfactometer1', 'Olfactometer9', 'Olfactometer7']	[302.0, 470.0, 4001.0]	[3.2407689094543457, 3.070859432220459, 5.034649848937988]	1	0	20	90	2.91
258	Dasty	Sarah	60	4000	45	1	1	Threshold	Yes	No	NA	1	0	1	Yes	0	Yes	std	Olfactometer9	Olfactometer1	0	2	1	1	0	0	0	4308	478	538	0	0	0	Olfactometer1	05_16_22_12_50_22	Blank3	C4	Blank5	NA	NA	NA	['Olfactometer1', 'Olfactometer9', 'Olfactometer7', 'Olfactometer1']	[307.0, 478.0, 538.0, 4001.0]	[2.872891426086426, 1.5232045650482178, 2.52284836769104, 7.751700401306152]	1	0	21	90	2.91
259	Dasty	Sarah	60	4000	45	1	1	Threshold	Yes	No	NA	1	0	1	Yes	0	Yes	std	Olfactometer7	Olfactometer7	0	0	0	1	0	0	0	0	0	4001	0	0	0	Olfactometer7	05_16_22_12_51_41	Blank4	Blank2	C4	NA	NA	NA	['Olfactometer7']	[4001.0]	[6.139227867126465]	1	0	22	360	2.65
260	Dasty	Sarah	60	4000	45	1	1	Threshold	Yes	No	NA	1	0	1	Yes	0	Yes	std	Olfactometer9	Olfactometer9	0	1	1	0	0	0	0	490	4001	0	0	0	0	Olfactometer9	05_16_22_12_52_13	Blank3	C4	Blank1	NA	NA	NA	['Olfactometer1', 'Olfactometer9']	[490.0, 4001.0]	[3.3110737800598145, 5.539948225021362]	1	0	23	360	2.65
261	Dasty	Sarah	60	4000	45	1	1	Threshold	Yes	No	NA	1	0	1	Yes	0	Yes	std	Olfactometer1	Olfactometer1	0	1	0	0	0	0	0	4001	0	0	0	0	0	Olfactometer1	05_16_22_12_52_43	C4	Blank5	Blank1	NA	NA	NA	['Olfactometer1']	[4001.0]	[6.188844203948975]	1	0	24	360	2.65
262	Dasty	Sarah	60	4000	45	1	1	Threshold	Yes	No	NA	1	0	1	Yes	0	Yes	std	Olfactometer7	Olfactometer7	0	1	1	1	0	0	0	393	427	4001	0	0	0	Olfactometer7	05_16_22_12_54_00	Blank3	Blank3	C4	NA	NA	NA	['Olfactometer1', 'Olfactometer9', 'Olfactometer7']	[393.0, 427.0, 4001.0]	[2.8562276363372803, 1.5383667945861816, 5.908858060836792]	1	0	25	90	2.91
263	Dasty	Sarah	60	4000	45	1	1	Threshold	Yes	No	NA	1	0	1	Yes	0	Yes	std	Olfactometer7	Olfactometer7	0	1	1	1	0	0	0	346	432	4004	0	0	0	Olfactometer7	05_16_22_12_54_35	Blank5	Blank4	C4	NA	NA	NA	['Olfactometer1', 'Olfactometer9', 'Olfactometer7']	[346.0, 432.0, 4004.0]	[2.415477752685547, 1.9730377197265625, 6.151979207992554]	1	0	26	90	2.91
264	Dasty	Sarah	60	4000	45	1	1	Threshold	Yes	No	NA	1	0	1	Yes	0	Yes	std	Olfactometer1	Olfactometer1	0	2	1	1	0	0	0	4588	447	679	0	0	0	Olfactometer1	05_16_22_12_55_13	C4	Blank3	Blank2	NA	NA	NA	['Olfactometer1', 'Olfactometer9', 'Olfactometer7', 'Olfactometer1']	[587.0, 447.0, 679.0, 4001.0]	[2.5226504802703857, 3.5871126651763916, 1.1737966537475586, 7.334420919418335]	1	0	27	90	2.91
265	Dasty	Sarah	60	4000	45	2	1	Threshold	Yes	No	NA	1	0	1	Yes	0	Yes	lthh	Olfactometer9	timeout	0	1	1	1	0	0	0	479	3088	324	0	0	0	0	05_17_22_13_04_41	Blank1	C4	Blank3	NA	NA	NA	['Olfactometer7', 'Olfactometer1', 'Olfactometer9']	[324.0, 479.0, 3088.0]	[19.426528453826904, 19.624274492263794, 5.268095254898071]	1	0	1	1	0.25
266	Dasty	Sarah	60	4000	45	2	1	Threshold	Yes	No	NA	1	0	1	Yes	0	Yes	lthh	Olfactometer7	Olfactometer7	0	1	1	1	0	0	0	502	480	4004	0	0	0	Olfactometer7	05_17_22_13_05_22	Blank2	Blank5	C4	NA	NA	NA	['Olfactometer1', 'Olfactometer9', 'Olfactometer7']	[502.0, 480.0, 4004.0]	[4.781761407852173, 4.732366561889648, 8.342098712921143]	1	0	2	1	0.25
267	Dasty	Sarah	60	4000	45	2	1	Threshold	Yes	No	NA	1	0	1	Yes	0	Yes	lthh	Olfactometer1	Olfactometer1	0	2	0	0	0	0	0	7761	0	0	0	0	0	Olfactometer1	05_17_22_13_05_59	C4	Blank4	Blank3	NA	NA	NA	['Olfactometer1', 'Olfactometer1']	[3760.0, 4001.0]	[5.865708827972412, 6.887301921844482]	1	0	3	1	0.25
268	Dasty	Sarah	60	4000	45	2	1	Threshold	Yes	No	NA	1	0	1	Yes	0	Yes	lthh	Olfactometer9	Olfactometer9	0	1	1	0	0	0	0	413	4001	0	0	0	0	Olfactometer9	05_17_22_13_06_30	Blank3	C4	Blank5	NA	NA	NA	['Olfactometer1', 'Olfactometer9']	[413.0, 4001.0]	[2.48506498336792, 5.538596868515015]	1	0	4	1	0.25
269	Dasty	Sarah	60	4000	45	2	1	Threshold	Yes	No	NA	1	0	1	Yes	0	Yes	lthh	Olfactometer1	Olfactometer1	0	2	0	0	0	0	0	4485	0	0	0	0	0	Olfactometer1	05_17_22_13_07_41	C4	Blank5	Blank4	NA	NA	NA	['Olfactometer1', 'Olfactometer1']	[484.0, 4001.0]	[3.0418429374694824, 3.751946210861206]	1	0	5	1000	1
270	Dasty	Sarah	60	4000	45	2	1	Threshold	Yes	No	NA	1	0	1	Yes	0	Yes	lthh	Olfactometer1	Olfactometer1	0	2	0	1	0	0	0	7687	0	178	0	0	0	Olfactometer1	05_17_22_13_08_20	C4	Blank5	Blank4	NA	NA	NA	['Olfactometer7', 'Olfactometer1', 'Olfactometer1']	[178.0, 3686.0, 4001.0]	[0.01564931869506836, 7.974849700927734, 6.304886817932129]	1	0	6	1000	1
271	Dasty	Sarah	60	4000	45	2	1	Threshold	Yes	No	NA	1	0	1	Yes	0	Yes	lthh	Olfactometer7	Olfactometer7	0	1	1	1	0	0	0	278	177	4001	0	0	0	Olfactometer7	05_17_22_13_08_54	Blank2	Blank4	C4	NA	NA	NA	['Olfactometer1', 'Olfactometer9', 'Olfactometer7']	[278.0, 177.0, 4001.0]	[2.4140756130218506, 3.0789167881011963, 4.945813894271851]	1	0	7	1000	1
272	Dasty	Sarah	60	4000	45	2	1	Threshold	Yes	No	NA	1	0	1	Yes	0	Yes	lthh	Olfactometer7	Olfactometer7	0	1	1	1	0	0	0	414	550	4001	0	0	0	Olfactometer7	05_17_22_13_10_28	Blank2	Blank1	C4	NA	NA	NA	['Olfactometer1', 'Olfactometer9', 'Olfactometer7']	[414.0, 550.0, 4001.0]	[15.678515911102295, 2.5070414543151855, 5.414049863815308]	1	0	8	750	2.25
273	Dasty	Sarah	60	4000	45	2	1	Threshold	Yes	No	NA	1	0	1	Yes	0	Yes	lthh	Olfactometer7	Olfactometer7	0	1	1	1	0	0	0	611	526	4001	0	0	0	Olfactometer7	05_17_22_13_11_05	Blank1	Blank5	C4	NA	NA	NA	['Olfactometer1', 'Olfactometer9', 'Olfactometer7']	[611.0, 526.0, 4001.0]	[5.07771372795105, 3.5827958583831787, 4.573180675506592]	1	0	9	750	2.25
274	Dasty	Sarah	60	4000	45	2	1	Threshold	Yes	No	NA	1	0	1	Yes	0	Yes	lthh	Olfactometer9	Olfactometer9	0	1	1	0	0	0	0	424	4001	0	0	0	0	Olfactometer9	05_17_22_13_11_36	Blank5	C4	Blank3	NA	NA	NA	['Olfactometer1', 'Olfactometer9']	[424.0, 4001.0]	[2.537966251373291, 4.80810284614563]	1	0	10	750	2.25
275	Dasty	Sarah	60	4000	45	2	1	Threshold	Yes	No	NA	1	0	1	Yes	0	Yes	lthh	Olfactometer1	Olfactometer1	0	1	0	0	0	0	0	4001	0	0	0	0	0	Olfactometer1	05_17_22_13_13_15	C4	Blank5	Blank5	NA	NA	NA	['Olfactometer1']	[4001.0]	[28.3506977558136]	1	0	11	360	2.65
276	Dasty	Sarah	60	4000	45	2	1	Threshold	Yes	No	NA	1	0	1	Yes	0	Yes	lthh	Olfactometer7	Olfactometer7	0	1	1	1	0	0	0	344	411	4001	0	0	0	Olfactometer7	05_17_22_13_13_52	Blank5	Blank3	C4	NA	NA	NA	['Olfactometer1', 'Olfactometer9', 'Olfactometer7']	[344.0, 411.0, 4001.0]	[5.244620084762573, 1.991292953491211, 5.864151954650879]	1	0	12	360	2.65
277	Dasty	Sarah	60	4000	45	2	1	Threshold	Yes	No	NA	1	0	1	Yes	0	Yes	lthh	Olfactometer1	Olfactometer1	0	2	1	1	0	0	0	5929	441	317	0	0	0	Olfactometer1	05_17_22_13_14_36	C4	Blank4	Blank1	NA	NA	NA	['Olfactometer1', 'Olfactometer9', 'Olfactometer7', 'Olfactometer1']	[1928.0, 441.0, 317.0, 4001.0]	[7.77064847946167, 3.5858747959136963, 1.7059705257415771, 6.578145503997803]	1	0	13	360	2.65
278	Dasty	Sarah	60	4000	45	2	1	Threshold	Yes	No	NA	1	0	1	Yes	0	Yes	lthh	Olfactometer9	Olfactometer7	0	1	1	1	0	0	0	474	3112	4004	0	0	0	Olfactometer7	05_17_22_13_16_01	Blank5	C4	Blank1	NA	NA	NA	['Olfactometer1', 'Olfactometer9', 'Olfactometer7']	[474.0, 3112.0, 4004.0]	[1.9323468208312988, 5.008978843688965, 5.826965570449829]	1	0	14	90	2.91
279	Dasty	Sarah	60	4000	45	2	1	Threshold	Yes	No	NA	1	0	1	Yes	0	Yes	lthh	Olfactometer7	Olfactometer7	0	1	1	1	0	0	0	416	429	4001	0	0	0	Olfactometer7	05_17_22_13_17_10	Blank5	Blank1	C4	NA	NA	NA	['Olfactometer1', 'Olfactometer9', 'Olfactometer7']	[416.0, 429.0, 4001.0]	[1.8300039768218994, 3.598243474960327, 4.507436275482178]	1	0	15	360	2.65
280	Dasty	Sarah	60	4000	45	2	1	Threshold	Yes	No	NA	1	0	1	Yes	0	Yes	lthh	Olfactometer1	Olfactometer1	0	1	0	0	0	0	0	4001	0	0	0	0	0	Olfactometer1	05_17_22_13_17_39	C4	Blank3	Blank4	NA	NA	NA	['Olfactometer1']	[4001.0]	[5.711243391036987]	1	0	16	360	2.65
281	Dasty	Sarah	60	4000	45	2	1	Threshold	Yes	No	NA	1	0	1	Yes	0	Yes	lthh	Olfactometer1	Olfactometer1	0	1	0	0	0	0	0	4001	0	0	0	0	0	Olfactometer1	05_17_22_13_18_09	C4	Blank5	Blank1	NA	NA	NA	['Olfactometer1']	[4001.0]	[5.627815008163452]	1	0	17	360	2.65
282	Dasty	Sarah	60	4000	45	2	1	Threshold	Yes	No	NA	1	0	1	Yes	0	Yes	lthh	Olfactometer7	Olfactometer7	0	1	1	1	0	0	0	335	464	4001	0	0	0	Olfactometer7	05_17_22_13_19_25	Blank3	Blank1	C4	NA	NA	NA	['Olfactometer1', 'Olfactometer9', 'Olfactometer7']	[335.0, 464.0, 4001.0]	[3.0571274757385254, 1.523987054824829, 5.802165985107422]	1	0	18	90	2.91
283	Dasty	Sarah	60	4000	45	2	1	Threshold	Yes	No	NA	1	0	1	Yes	0	Yes	lthh	Olfactometer9	Olfactometer9	0	2	2	1	0	0	0	1561	4575	3292	0	0	0	Olfactometer9	05_17_22_13_20_10	Blank4	C4	Blank4	NA	NA	NA	['Olfactometer1', 'Olfactometer9', 'Olfactometer7', 'Olfactometer1', 'Olfactometer9']	[390.0, 574.0, 3292.0, 1171.0, 4001.0]	[3.4199390411376953, 3.081242799758911, 4.305208683013916, 3.8988466262817383, 6.353852272033691]	1	0	19	90	2.91
284	Dasty	Sarah	60	4000	45	2	1	Threshold	Yes	No	NA	1	0	1	Yes	0	Yes	lthh	Olfactometer9	Olfactometer9	0	3	3	3	0	0	0	1637	5255	4251	0	0	0	Olfactometer9	05_17_22_13_21_04	Blank3	C4	Blank4	NA	NA	NA	['Olfactometer1', 'Olfactometer9', 'Olfactometer7', 'Olfactometer1', 'Olfactometer9', 'Olfactometer7', 'Olfactometer7', 'Olfactometer1', 'Olfactometer9']	[528.0, 864.0, 394.0, 493.0, 390.0, 380.0, 3477.0, 616.0, 4001.0]	[2.0903549194335938, 3.0811803340911865, 3.573235273361206, 3.582040309906006, 1.7220838069915771, 3.0786499977111816, 3.5790483951568604, 3.277872323989868, 5.698336839675903]	1	0	20	90	2.91
285	Dasty	Lauren	60	4000	45	3	1	Threshold	Yes	No	NA	1	0	1	Yes	0	Yes	hthh	Olfactometer7	Olfactometer7	0	1	1	1	0	0	0	435	371	4001	0	0	0	Olfactometer7	05_18_22_08_20_04	Blank1	Blank1	C4	NA	NA	NA	['Olfactometer1', 'Olfactometer9', 'Olfactometer7']	[435.0, 371.0, 4001.0]	[2.0886785984039307, 2.894683361053467, 5.866785287857056]	1	0	1	1	0.25
286	Dasty	Lauren	60	4000	45	3	1	Threshold	Yes	No	NA	1	0	1	Yes	0	Yes	hthh	Olfactometer9	Olfactometer7	0	1	1	2	0	0	0	184	807	4303	0	0	0	Olfactometer7	05_18_22_08_20_46	Blank3	C4	Blank5	NA	NA	NA	['Olfactometer1', 'Olfactometer7', 'Olfactometer9', 'Olfactometer7']	[184.0, 302.0, 807.0, 4001.0]	[2.4521379470825195, 5.702605247497559, 3.5941970348358154, 4.806154012680054]	1	0	2	1	0.25
287	Dasty	Lauren	60	4000	45	3	1	Threshold	Yes	No	NA	1	0	1	Yes	0	Yes	hthh	Olfactometer7	Olfactometer7	0	1	1	1	0	0	0	384	302	4001	0	0	0	Olfactometer7	05_18_22_08_21_25	Blank3	Blank2	C4	NA	NA	NA	['Olfactometer1', 'Olfactometer9', 'Olfactometer7']	[384.0, 302.0, 4001.0]	[6.771916151046753, 3.5824897289276123, 4.928841829299927]	1	0	3	1	0.25
288	Dasty	Lauren	60	4000	45	3	1	Threshold	Yes	No	NA	1	0	1	Yes	0	Yes	hthh	Olfactometer1	Olfactometer1	0	1	0	0	0	0	0	4001	0	0	0	0	0	Olfactometer1	05_18_22_08_21_55	C4	Blank3	Blank3	NA	NA	NA	['Olfactometer1']	[4001.0]	[6.4909443855285645]	1	0	4	1	0.25
289	Dasty	Lauren	60	4000	45	3	1	Threshold	Yes	No	NA	1	0	1	Yes	0	Yes	hthh	Olfactometer9	Olfactometer7	0	1	2	1	0	0	0	300	1226	4003	0	0	0	Olfactometer7	05_18_22_08_22_35	Blank2	C4	Blank5	NA	NA	NA	['Olfactometer1', 'Olfactometer9', 'Olfactometer9', 'Olfactometer7']	[300.0, 744.0, 482.0, 4003.0]	[2.518781900405884, 2.968168020248413, 3.0799148082733154, 5.662826776504517]	1	0	5	1	0.25
290	Dasty	Lauren	60	4000	45	3	1	Threshold	Yes	No	NA	1	0	1	Yes	0	Yes	hthh	Olfactometer9	Olfactometer7	0	1	1	1	0	0	0	227	1007	4003	0	0	0	Olfactometer7	05_18_22_08_23_12	Blank2	C4	Blank4	NA	NA	NA	['Olfactometer1', 'Olfactometer9', 'Olfactometer7']	[227.0, 1007.0, 4003.0]	[3.252769708633423, 3.309689998626709, 6.106554269790649]	1	0	6	1	0.25
291	Dasty	Lauren	60	4000	45	3	1	Threshold	Yes	No	NA	1	0	1	Yes	0	Yes	hthh	Olfactometer7	Olfactometer7	0	0	0	1	0	0	0	0	0	4001	0	0	0	Olfactometer7	05_18_22_08_23_44	Blank2	Blank1	C4	NA	NA	NA	['Olfactometer7']	[4001.0]	[7.5303261280059814]	1	0	7	1	0.25
292	Dasty	Lauren	60	4000	45	3	1	Threshold	Yes	No	NA	1	0	1	Yes	0	Yes	hthh	Olfactometer1	Olfactometer1	0	1	0	0	0	0	0	4001	0	0	0	0	0	Olfactometer1	05_18_22_08_24_14	C4	Blank5	Blank3	NA	NA	NA	['Olfactometer1']	[4001.0]	[6.8927741050720215]	1	0	8	1	0.25
293	Dasty	Lauren	60	4000	45	3	1	Threshold	Yes	No	NA	1	0	1	Yes	0	Yes	hthh	Olfactometer1	Olfactometer9	0	0	1	1	0	0	0	0	4001	810	0	0	0	Olfactometer9	05_18_22_08_25_00	C4	Blank4	Blank1	NA	NA	NA	['Olfactometer7', 'Olfactometer9']	[810.0, 4001.0]	[8.708456993103027, 11.4071044921875]	1	0	9	1	0.25
294	Dasty	Lauren	60	4000	45	3	1	Threshold	Yes	No	NA	1	0	1	Yes	0	Yes	hthh	Olfactometer9	Olfactometer9	0	3	4	1	0	0	0	2864	5863	245	0	0	0	Olfactometer9	05_18_22_08_26_08	Blank5	C4	Blank3	NA	NA	NA	['Olfactometer1', 'Olfactometer9', 'Olfactometer9', 'Olfactometer7', 'Olfactometer1', 'Olfactometer9', 'Olfactometer1', 'Olfactometer9']	[734.0, 485.0, 185.0, 245.0, 727.0, 1192.0, 1403.0, 4001.0]	[3.199666738510132, 2.732436418533325, 2.5697808265686035, 9.159816026687622, 4.984328746795654, 3.580416679382324, 11.841000080108643, 6.363236665725708]	1	0	10	1	0.25
295	Dasty	Lauren	60	4000	45	3	1	Threshold	Yes	No	NA	1	0	1	Yes	0	Yes	hthh	Olfactometer9	timeout	0	1	4	1	0	0	0	436	4816	96	0	0	0	0	05_18_22_08_27_18	Blank2	C4	Blank3	NA	NA	NA	['Olfactometer9', 'Olfactometer9', 'Olfactometer1', 'Olfactometer9', 'Olfactometer9', 'Olfactometer7']	[212.0, 3963.0, 436.0, 343.0, 298.0, 96.0]	[6.667573928833008, 4.557830333709717, 15.348673820495605, 3.079659938812256, 3.1681132316589355, 3.7131662368774414]	1	0	11	1	0.25
296	Dasty	Lauren	60	4000	45	3	1	Threshold	Yes	No	NA	1	0	1	Yes	0	Yes	hthh	Olfactometer1	Olfactometer7	0	0	1	1	0	0	0	0	640	4001	0	0	0	Olfactometer7	05_18_22_08_27_56	C4	Blank4	Blank2	NA	NA	NA	['Olfactometer9', 'Olfactometer7']	[640.0, 4001.0]	[5.169897556304932, 7.44402551651001]	1	0	12	1	0.25
297	Dasty	Lauren	60	4000	45	3	1	Threshold	Yes	No	NA	1	0	1	Yes	0	Yes	hthh	Olfactometer1	Olfactometer1	0	2	0	0	0	0	0	6343	0	0	0	0	0	Olfactometer1	05_18_22_08_28_35	C4	Blank3	Blank2	NA	NA	NA	['Olfactometer1', 'Olfactometer1']	[2342.0, 4001.0]	[8.068796157836914, 6.655724287033081]	1	0	13	1	0.25
298	Dasty	Lauren	60	4000	45	3	1	Threshold	Yes	No	NA	1	0	1	Yes	0	Yes	hthh	Olfactometer1	Olfactometer1	0	1	0	0	0	0	0	4001	0	0	0	0	0	Olfactometer1	05_18_22_08_29_17	C4	Blank4	Blank3	NA	NA	NA	['Olfactometer1']	[4001.0]	[18.707194805145264]	1	0	14	1	0.25
299	Dasty	Lauren	60	4000	45	3	1	Threshold	Yes	No	NA	1	0	1	Yes	0	Yes	hthh	Olfactometer7	Olfactometer7	0	1	1	1	0	0	0	593	335	4002	0	0	0	Olfactometer7	05_18_22_08_29_56	Blank2	Blank2	C4	NA	NA	NA	['Olfactometer1', 'Olfactometer9', 'Olfactometer7']	[593.0, 335.0, 4002.0]	[4.207870721817017, 2.875648260116577, 8.031161308288574]	1	0	15	1	0.25
300	Dasty	Lauren	60	4000	45	3	1	Threshold	Yes	No	NA	1	0	1	Yes	0	Yes	hthh	Olfactometer9	Olfactometer7	0	1	1	2	0	0	0	231	385	4340	0	0	0	Olfactometer7	05_18_22_08_30_58	Blank2	C4	Blank2	NA	NA	NA	['Olfactometer1', 'Olfactometer9', 'Olfactometer7', 'Olfactometer7']	[231.0, 385.0, 337.0, 4003.0]	[3.087226629257202, 3.5818111896514893, 1.2202134132385254, 4.358636379241943]	1	0	16	1000	1
301	Dasty	Lauren	60	4000	45	3	1	Threshold	Yes	No	NA	1	0	1	Yes	0	Yes	hthh	Olfactometer7	Olfactometer7	0	0	1	1	0	0	0	0	165	4001	0	0	0	Olfactometer7	05_18_22_08_32_02	Blank2	Blank2	C4	NA	NA	NA	['Olfactometer9', 'Olfactometer7']	[165.0, 4001.0]	[7.58513879776001, 12.705814361572266]	1	0	17	1000	0.25
302	Dasty	Lauren	60	4000	45	3	1	Threshold	Yes	No	NA	1	0	1	Yes	0	Yes	hthh	Olfactometer9	timeout	0	2	3	2	0	0	0	2047	4831	679	0	0	0	0	05_18_22_08_33_12	Blank2	C4	Blank3	NA	NA	NA	['Olfactometer1', 'Olfactometer9', 'Olfactometer7', 'Olfactometer9', 'Olfactometer7', 'Olfactometer1', 'Olfactometer9']	[322.0, 670.0, 223.0, 3718.0, 456.0, 1725.0, 443.0]	[9.932051420211792, 3.0809192657470703, 3.0746867656707764, 9.15884280204773, 4.312387943267822, 6.8333899974823, 3.964205265045166]	1	0	18	1000	0.25
303	Dasty	Lauren	60	4000	45	3	1	Threshold	Yes	No	NA	1	0	1	Yes	0	Yes	hthh	Olfactometer1	Olfactometer1	0	1	0	0	0	0	0	4001	0	0	0	0	0	Olfactometer1	05_18_22_08_33_43	C4	Blank4	Blank5	NA	NA	NA	['Olfactometer1']	[4001.0]	[6.6905529499053955]	1	0	19	1000	0.25
304	Dasty	Lauren	60	4000	45	3	1	Threshold	Yes	No	NA	1	0	1	Yes	0	Yes	hthh	Olfactometer7	Olfactometer7	0	1	1	1	0	0	0	396	597	4001	0	0	0	Olfactometer7	05_18_22_08_34_18	Blank5	Blank3	C4	NA	NA	NA	['Olfactometer1', 'Olfactometer9', 'Olfactometer7']	[396.0, 597.0, 4001.0]	[2.580989360809326, 3.5964934825897217, 5.700648784637451]	1	0	20	1000	0.25
305	Dasty	Lauren	60	4000	45	3	1	Threshold	Yes	No	NA	1	0	1	Yes	0	Yes	hthh	Olfactometer9	Olfactometer7	0	0	0	2	0	0	0	0	0	4054	0	0	0	Olfactometer7	05_18_22_08_35_03	Blank2	C4	Blank1	NA	NA	NA	['Olfactometer7', 'Olfactometer7']	[51.0, 4003.0]	[3.2003016471862793, 16.025450229644775]	1	0	21	1000	0.25
306	Dasty	Lauren	60	4000	45	3	1	Threshold	Yes	No	NA	1	0	1	Yes	0	Yes	hthh	Olfactometer7	Olfactometer7	0	1	1	1	0	0	0	294	895	4001	0	0	0	Olfactometer7	05_18_22_08_35_41	Blank5	Blank1	C4	NA	NA	NA	['Olfactometer1', 'Olfactometer9', 'Olfactometer7']	[294.0, 895.0, 4001.0]	[4.045636892318726, 3.4491426944732666, 6.4836390018463135]	1	0	22	1000	0.25
307	Dasty	Lauren	60	4000	45	3	1	Threshold	Yes	No	NA	1	0	1	Yes	0	Yes	hthh	Olfactometer1	Olfactometer1	0	1	0	0	0	0	0	4001	0	0	0	0	0	Olfactometer1	05_18_22_08_36_11	C4	Blank2	Blank2	NA	NA	NA	['Olfactometer1']	[4001.0]	[7.030829906463623]	1	0	23	1000	0.25
308	Dasty	Lauren	60	4000	45	3	1	Threshold	Yes	No	NA	1	0	1	Yes	0	Yes	hthh	Olfactometer1	Olfactometer1	0	2	0	0	0	0	0	4012	0	0	0	0	0	Olfactometer1	05_18_22_08_36_43	C4	Blank1	Blank3	NA	NA	NA	['Olfactometer1', 'Olfactometer1']	[11.0, 4001.0]	[3.9822888374328613, 4.017490386962891]	1	0	24	1000	0.25
309	Dasty	Lauren	60	4000	45	3	1	Threshold	Yes	No	NA	1	0	1	Yes	0	Yes	hthh	Olfactometer9	All Clear	0	1	1	1	0	0	0	95	502	150	0	0	0	0	05_18_22_08_37_58	Blank1	C4	Blank2	NA	NA	NA	['Olfactometer1', 'Olfactometer9', 'Olfactometer7']	[95.0, 502.0, 150.0]	[3.926687240600586, 3.583477020263672, 1.7766637802124023]	1	0	25	1000	1
310	Dasty	Lauren	60	4000	45	3	1	Threshold	Yes	No	NA	1	0	1	Yes	0	Yes	hthh	Olfactometer9	All Clear	0	2	1	1	0	0	0	2542	562	342	0	0	0	0	05_18_22_08_39_18	Blank3	C4	Blank2	NA	NA	NA	['Olfactometer1', 'Olfactometer9', 'Olfactometer7', 'Olfactometer1']	[545.0, 562.0, 342.0, 1997.0]	[3.159242630004883, 3.082265853881836, 2.5725479125976562, 8.758786678314209]	1	0	26	1000	0.25
311	Dasty	Lauren	60	4000	45	3	1	Threshold	Yes	No	NA	1	0	1	Yes	0	Yes	hthh	Olfactometer1	Olfactometer1	0	1	0	0	0	0	0	4001	0	0	0	0	0	Olfactometer1	05_18_22_08_39_50	C4	Blank5	Blank1	NA	NA	NA	['Olfactometer1']	[4001.0]	[8.547194004058838]	1	0	27	1000	0.25
312	Dasty	Lauren	60	4000	45	3	1	Threshold	Yes	No	NA	1	0	1	Yes	0	Yes	hthh	Olfactometer7	Olfactometer7	0	3	2	1	0	0	0	1420	794	4001	0	0	0	Olfactometer7	05_18_22_08_40_57	Blank1	Blank2	C4	NA	NA	NA	['Olfactometer1', 'Olfactometer9', 'Olfactometer1', 'Olfactometer1', 'Olfactometer9', 'Olfactometer7']	[503.0, 429.0, 499.0, 418.0, 365.0, 4001.0]	[3.4320926666259766, 3.0811469554901123, 4.773761987686157, 20.280744791030884, 2.8785135746002197, 9.244106531143188]	1	0	28	1000	0.25
313	Dasty	Lauren	60	4000	45	3	1	Threshold	Yes	No	NA	1	0	1	Yes	0	Yes	hthh	Olfactometer1	Olfactometer1	0	1	0	0	0	0	0	4001	0	0	0	0	0	Olfactometer1	05_18_22_08_41_28	C4	Blank1	Blank3	NA	NA	NA	['Olfactometer1']	[4001.0]	[6.862421274185181]	1	0	29	1000	0.25
314	Dasty	Lauren	60	4000	45	3	1	Threshold	Yes	No	NA	1	0	1	Yes	0	Yes	hthh	Olfactometer7	Olfactometer7	0	1	1	1	0	0	0	270	504	4002	0	0	0	Olfactometer7	05_18_22_08_42_25	Blank4	Blank3	C4	NA	NA	NA	['Olfactometer1', 'Olfactometer9', 'Olfactometer7']	[270.0, 504.0, 4002.0]	[3.9666459560394287, 3.0831549167633057, 5.608310699462891]	1	0	30	1000	1
315	Dasty	Lauren	60	4000	45	3	1	Threshold	Yes	No	NA	1	0	1	Yes	0	Yes	hthh	Olfactometer9	All Clear	0	1	1	1	0	0	0	279	344	288	0	0	0	0	05_18_22_08_43_14	Blank2	C4	Blank4	NA	NA	NA	['Olfactometer1', 'Olfactometer9', 'Olfactometer7']	[279.0, 344.0, 288.0]	[3.171173334121704, 2.9415786266326904, 3.6027722358703613]	1	0	31	1000	1
316	Dasty	Lauren	60	4000	45	3	1	Threshold	Yes	No	NA	1	0	1	Yes	0	Yes	hthh	Olfactometer1	Olfactometer1	0	1	0	0	0	0	0	4001	0	0	0	0	0	Olfactometer1	05_18_22_08_43_58	C4	Blank3	Blank2	NA	NA	NA	['Olfactometer1']	[4001.0]	[6.724233865737915]	1	0	32	1000	0.25
317	Dasty	Lauren	60	4000	45	3	1	Threshold	Yes	No	NA	1	0	1	Yes	0	Yes	hthh	Olfactometer9	All Clear	0	2	2	1	0	0	0	565	1778	293	0	0	0	0	05_18_22_08_45_07	Blank3	C4	Blank2	NA	NA	NA	['Olfactometer1', 'Olfactometer9', 'Olfactometer1', 'Olfactometer9', 'Olfactometer7']	[305.0, 462.0, 260.0, 1316.0, 293.0]	[3.0074682235717773, 3.0520336627960205, 15.585572242736816, 4.513999938964844, 3.083253860473633]	1	0	33	1000	0.25
318	Dasty	Lauren	60	4000	45	3	1	Threshold	Yes	No	NA	1	0	1	Yes	0	Yes	hthh	Olfactometer9	All Clear	0	1	1	1	0	0	0	412	533	418	0	0	0	0	05_18_22_08_46_01	Blank5	C4	Blank5	NA	NA	NA	['Olfactometer1', 'Olfactometer9', 'Olfactometer7']	[412.0, 533.0, 418.0]	[3.424656629562378, 3.5803747177124023, 7.455333948135376]	1	0	34	1000	0.25
319	Dasty	Lauren	60	4000	45	3	1	Threshold	Yes	No	NA	1	0	1	Yes	0	Yes	hthh	Olfactometer7	Olfactometer9	0	1	1	0	0	0	0	702	4001	0	0	0	0	Olfactometer9	05_18_22_08_46_41	Blank5	Blank2	C4	NA	NA	NA	['Olfactometer1', 'Olfactometer9']	[702.0, 4001.0]	[8.885925531387329, 6.553776741027832]	1	0	35	1000	0.25
320	Dasty	Lauren	60	4000	45	3	1	Threshold	Yes	No	NA	1	0	1	Yes	0	Yes	hthh	Olfactometer9	All Clear	0	1	1	1	0	0	0	1582	698	43	0	0	0	0	05_18_22_08_47_33	Blank4	C4	Blank3	NA	NA	NA	['Olfactometer1', 'Olfactometer9', 'Olfactometer7']	[1582.0, 698.0, 43.0]	[5.602532148361206, 3.614675760269165, 3.077495574951172]	1	0	36	1000	0.25
321	Dasty	Lauren	60	4000	45	4	2	Threshold	Yes	No	NA	1	0	1	Yes	0	Yes	htlh	Olfactometer9	timeout	0	2	2	1	0	0	0	1162	1041	860	0	0	0	0	05_18_22_16_10_04	Blank3	C4	Blank5	NA	NA	NA	['Olfactometer1', 'Olfactometer9', 'Olfactometer7', 'Olfactometer1', 'Olfactometer9']	[618.0, 645.0, 860.0, 544.0, 396.0]	[25.50218152999878, 2.5134706497192383, 2.8285903930664062, 9.730145931243896, 2.7523016929626465]	1	0	1	1	0.25
322	Dasty	Lauren	60	4000	45	4	2	Threshold	Yes	No	NA	1	0	1	Yes	0	Yes	htlh	Olfactometer7	Olfactometer7	0	1	1	1	0	0	0	342	825	4001	0	0	0	Olfactometer7	05_18_22_16_10_55	Blank3	Blank1	C4	NA	NA	NA	['Olfactometer1', 'Olfactometer9', 'Olfactometer7']	[342.0, 825.0, 4001.0]	[17.55353355407715, 2.873126983642578, 5.999285459518433]	1	0	2	1	0.25
323	Dasty	Lauren	60	4000	45	4	2	Threshold	Yes	No	NA	1	0	1	Yes	0	Yes	htlh	Olfactometer1	timeout	0	1	3	6	0	0	0	482	4447	8243	0	0	0	0	05_18_22_16_12_05	C4	Blank2	Blank4	NA	NA	NA	['Olfactometer7', 'Olfactometer7', 'Olfactometer7', 'Olfactometer7', 'Olfactometer7', 'Olfactometer9', 'Olfactometer7', 'Olfactometer1', 'Olfactometer9', 'Olfactometer9']	[485.0, 2635.0, 252.0, 79.0, 1208.0, 2919.0, 3584.0, 482.0, 985.0, 543.0]	[3.3115227222442627, 3.586003303527832, 0.21713733673095703, 0.06859469413757324, 1.4320518970489502, 6.04857611656189, 5.503459453582764, 6.488194704055786, 3.4860405921936035, 13.919180393218994]	1	0	3	1	0.25
324	Dasty	Lauren	60	4000	45	4	2	Threshold	Yes	No	NA	1	0	1	Yes	0	Yes	htlh	Olfactometer7	Olfactometer7	0	1	1	1	0	0	0	538	1308	4001	0	0	0	Olfactometer7	05_18_22_16_12_41	Blank2	Blank5	C4	NA	NA	NA	['Olfactometer1', 'Olfactometer9', 'Olfactometer7']	[538.0, 1308.0, 4001.0]	[2.955129384994507, 3.410517930984497, 5.6998069286346436]	1	0	4	1	0.25
325	Dasty	Lauren	60	4000	45	4	2	Threshold	Yes	No	NA	1	0	1	Yes	0	Yes	htlh	Olfactometer1	Olfactometer7	0	2	3	2	0	0	0	1118	2321	6176	0	0	0	Olfactometer7	05_18_22_16_13_35	C4	Blank1	Blank2	NA	NA	NA	['Olfactometer1', 'Olfactometer9', 'Olfactometer7', 'Olfactometer1', 'Olfactometer9', 'Olfactometer9', 'Olfactometer7']	[702.0, 481.0, 2175.0, 416.0, 514.0, 1326.0, 4001.0]	[3.172766923904419, 3.0952699184417725, 3.9263057708740234, 7.980333089828491, 4.084209442138672, 0.38712143898010254, 6.090611934661865]	1	0	5	1	0.25
326	Dasty	Lauren	60	4000	45	4	2	Threshold	Yes	No	NA	1	0	1	Yes	0	Yes	htlh	Olfactometer9	timeout	0	2	8	2	0	0	0	972	5371	1504	0	0	0	0	05_18_22_16_14_45	Blank2	C4	Blank2	NA	NA	NA	['Olfactometer1', 'Olfactometer9', 'Olfactometer7', 'Olfactometer1', 'Olfactometer9', 'Olfactometer9', 'Olfactometer9', 'Olfactometer9', 'Olfactometer9', 'Olfactometer9', 'Olfactometer7', 'Olfactometer9']	[452.0, 581.0, 878.0, 520.0, 1269.0, 1338.0, 62.0, 805.0, 360.0, 340.0, 626.0, 616.0]	[3.324327230453491, 2.3523690700531006, 3.58364200592041, 3.423114538192749, 3.9654335975646973, 1.6530661582946777, 0.7807209491729736, 0.7712128162384033, 4.078850507736206, 0.0, 9.688174486160278, 8.951591491699219]	1	0	6	1	0.25
327	Dasty	Lauren	60	4000	45	4	2	Threshold	Yes	No	NA	1	0	1	Yes	0	Yes	htlh	Olfactometer7	Olfactometer7	0	1	1	1	0	0	0	443	653	4001	0	0	0	Olfactometer7	05_18_22_16_15_33	Blank4	Blank4	C4	NA	NA	NA	['Olfactometer1', 'Olfactometer9', 'Olfactometer7']	[443.0, 653.0, 4001.0]	[14.85426950454712, 3.5826199054718018, 5.530398607254028]	1	0	7	1	0.25
328	Dasty	Lauren	60	4000	45	4	2	Threshold	Yes	No	NA	1	0	1	Yes	0	Yes	htlh	Olfactometer9	timeout	0	3	3	3	0	0	0	1595	4554	1616	0	0	0	0	05_18_22_16_16_43	Blank4	C4	Blank4	NA	NA	NA	['Olfactometer1', 'Olfactometer9', 'Olfactometer7', 'Olfactometer1', 'Olfactometer9', 'Olfactometer7', 'Olfactometer1', 'Olfactometer9', 'Olfactometer7']	[398.0, 621.0, 735.0, 647.0, 3432.0, 768.0, 550.0, 501.0, 113.0]	[7.115224599838257, 3.58501935005188, 1.5395050048828125, 4.475669622421265, 5.7651941776275635, 3.1817314624786377, 4.983398914337158, 3.0944697856903076, 4.513910293579102]	1	0	8	1	0.25
329	Dasty	Lauren	60	4000	45	4	2	Threshold	Yes	No	NA	1	0	1	Yes	0	Yes	htlh	Olfactometer7	Olfactometer7	0	1	2	1	0	0	0	461	1011	4001	0	0	0	Olfactometer7	05_18_22_16_17_28	Blank5	Blank4	C4	NA	NA	NA	['Olfactometer1', 'Olfactometer9', 'Olfactometer9', 'Olfactometer7']	[461.0, 740.0, 271.0, 4001.0]	[12.649949789047241, 3.5771877765655518, 0.0, 5.600601673126221]	1	0	9	1	0.25
330	Dasty	Lauren	60	4000	45	4	2	Threshold	Yes	No	NA	1	0	1	Yes	0	Yes	htlh	Olfactometer1	Olfactometer1	0	1	0	1	0	0	0	4001	0	538	0	0	0	Olfactometer1	05_18_22_16_18_06	C4	Blank5	Blank2	NA	NA	NA	['Olfactometer7', 'Olfactometer1']	[538.0, 4001.0]	[5.317269325256348, 8.528731107711792]	1	0	10	1	0.25
331	Dasty	Lauren	60	4000	45	4	2	Threshold	Yes	No	NA	1	0	1	Yes	0	Yes	htlh	Olfactometer1	Olfactometer1	0	1	0	0	0	0	0	4001	0	0	0	0	0	Olfactometer1	05_18_22_16_18_37	C4	Blank3	Blank5	NA	NA	NA	['Olfactometer1']	[4001.0]	[7.345018148422241]	1	0	11	1	0.25
332	Dasty	Lauren	60	4000	45	4	2	Threshold	Yes	No	NA	1	0	1	Yes	0	Yes	htlh	Olfactometer7	Olfactometer7	0	1	1	1	0	0	0	384	390	4001	0	0	0	Olfactometer7	05_18_22_16_19_44	Blank1	Blank5	C4	NA	NA	NA	['Olfactometer1', 'Olfactometer9', 'Olfactometer7']	[384.0, 390.0, 4001.0]	[6.70507025718689, 1.7075860500335693, 6.029436349868774]	1	0	12	1000	1
333	Dasty	Lauren	60	4000	45	4	2	Threshold	Yes	No	NA	1	0	1	Yes	0	Yes	htlh	Olfactometer9	timeout	0	3	2	3	0	0	0	1020	1176	1568	0	0	0	0	05_18_22_16_20_54	Blank1	C4	Blank5	NA	NA	NA	['Olfactometer1', 'Olfactometer9', 'Olfactometer7', 'Olfactometer7', 'Olfactometer1', 'Olfactometer9', 'Olfactometer7', 'Olfactometer1']	[299.0, 400.0, 358.0, 581.0, 327.0, 776.0, 629.0, 394.0]	[9.689157009124756, 2.508206844329834, 1.8787815570831299, 13.191919326782227, 7.626869440078735, 2.509650230407715, 2.472217082977295, 4.91855788230896]	1	0	13	1000	1
334	Dasty	Lauren	60	4000	45	4	2	Threshold	Yes	No	NA	1	0	1	Yes	0	Yes	htlh	Olfactometer1	Olfactometer1	0	1	0	0	0	0	0	4001	0	0	0	0	0	Olfactometer1	05_18_22_16_21_44	C4	Blank2	Blank1	NA	NA	NA	['Olfactometer1']	[4001.0]	[8.594613790512085]	1	0	14	1000	0.25
335	Dasty	Lauren	60	4000	45	4	2	Threshold	Yes	No	NA	1	0	1	Yes	0	Yes	htlh	Olfactometer9	Olfactometer7	0	1	1	1	0	0	0	587	517	4001	0	0	0	Olfactometer7	05_18_22_16_22_21	Blank1	C4	Blank1	NA	NA	NA	['Olfactometer1', 'Olfactometer9', 'Olfactometer7']	[587.0, 517.0, 4001.0]	[3.682483434677124, 3.0830740928649902, 5.504439353942871]	1	0	15	1000	0.25
336	Dasty	Lauren	60	4000	45	4	2	Threshold	Yes	No	NA	1	0	1	Yes	0	Yes	htlh	Olfactometer7	Olfactometer9	0	1	1	0	0	0	0	1055	4001	0	0	0	0	Olfactometer9	05_18_22_16_22_57	Blank3	Blank1	C4	NA	NA	NA	['Olfactometer1', 'Olfactometer9']	[1055.0, 4001.0]	[4.3731772899627686, 6.244611978530884]	1	0	16	1000	0.25
337	Dasty	Lauren	60	4000	45	4	2	Threshold	Yes	No	NA	1	0	1	Yes	0	Yes	htlh	Olfactometer7	Olfactometer7	0	1	1	1	0	0	0	461	653	4004	0	0	0	Olfactometer7	05_18_22_16_23_34	Blank4	Blank4	C4	NA	NA	NA	['Olfactometer1', 'Olfactometer9', 'Olfactometer7']	[461.0, 653.0, 4004.0]	[4.04155707359314, 2.8791441917419434, 6.054284334182739]	1	0	17	1000	0.25
338	Dasty	Lauren	60	4000	45	4	2	Threshold	Yes	No	NA	1	0	1	Yes	0	Yes	htlh	Olfactometer1	Olfactometer1	0	1	0	0	0	0	0	4001	0	0	0	0	0	Olfactometer1	05_18_22_16_24_05	C4	Blank3	Blank2	NA	NA	NA	['Olfactometer1']	[4001.0]	[8.076868772506714]	1	0	18	1000	0.25
339	Dasty	Lauren	60	4000	45	4	2	Threshold	Yes	No	NA	1	0	1	Yes	0	Yes	htlh	Olfactometer9	timeout	0	3	3	3	0	0	0	1194	4711	3004	0	0	0	0	05_18_22_16_25_16	Blank4	C4	Blank4	NA	NA	NA	['Olfactometer1', 'Olfactometer9', 'Olfactometer7', 'Olfactometer1', 'Olfactometer9', 'Olfactometer7', 'Olfactometer1', 'Olfactometer9', 'Olfactometer7']	[452.0, 397.0, 233.0, 250.0, 447.0, 255.0, 492.0, 3867.0, 2516.0]	[4.108516693115234, 3.082266092300415, 1.2588260173797607, 5.6132285594940186, 2.5117290019989014, 2.2801618576049805, 7.155270099639893, 6.722322463989258, 4.662937164306641]	1	0	19	1000	0.25
340	Dasty	Lauren	60	4000	45	4	2	Threshold	Yes	No	NA	1	0	1	Yes	0	Yes	htlh	Olfactometer9	timeout	0	3	3	3	0	0	0	927	2842	1645	0	0	0	0	05_18_22_16_26_26	Blank4	C4	Blank5	NA	NA	NA	['Olfactometer1', 'Olfactometer9', 'Olfactometer7', 'Olfactometer1', 'Olfactometer9', 'Olfactometer7', 'Olfactometer1', 'Olfactometer9', 'Olfactometer7']	[274.0, 576.0, 436.0, 320.0, 878.0, 329.0, 333.0, 1388.0, 880.0]	[5.458216428756714, 1.5906727313995361, 3.57155704498291, 8.158092737197876, 3.4676971435546875, 3.590520143508911, 5.967801809310913, 3.5427162647247314, 2.9590113162994385]	1	0	20	1000	0.25
341	Dasty	Lauren	60	4000	45	4	2	Threshold	Yes	No	NA	1	0	1	Yes	0	Yes	htlh	Olfactometer9	timeout	0	3	3	2	0	0	0	1972	3303	1003	0	0	0	0	05_18_22_16_27_36	Blank3	C4	Blank1	NA	NA	NA	['Olfactometer1', 'Olfactometer9', 'Olfactometer7', 'Olfactometer1', 'Olfactometer9', 'Olfactometer1', 'Olfactometer9', 'Olfactometer7']	[910.0, 718.0, 481.0, 476.0, 1107.0, 586.0, 1478.0, 522.0]	[3.432006359100342, 3.58288836479187, 3.5816502571105957, 4.896110773086548, 4.564367771148682, 9.467346429824829, 4.207480430603027, 3.5770530700683594]	1	0	21	1000	0.25
342	Dasty	Lauren	60	4000	45	4	2	Threshold	Yes	No	NA	1	0	1	Yes	0	Yes	htlh	Olfactometer9	Olfactometer1	0	1	0	0	0	0	0	4001	0	0	0	0	0	Olfactometer1	05_18_22_16_28_09	Blank2	C4	Blank1	NA	NA	NA	['Olfactometer1']	[4001.0]	[7.979671955108643]	1	0	22	1000	0.25
343	Dasty	Lauren	60	4000	45	4	2	Threshold	Yes	No	NA	1	0	1	Yes	0	Yes	htlh	Olfactometer9	timeout	0	3	3	3	0	0	0	1082	2472	1036	0	0	0	0	05_18_22_16_29_20	Blank4	C4	Blank4	NA	NA	NA	['Olfactometer1', 'Olfactometer9', 'Olfactometer7', 'Olfactometer1', 'Olfactometer9', 'Olfactometer7', 'Olfactometer1', 'Olfactometer9', 'Olfactometer7']	[348.0, 377.0, 203.0, 348.0, 498.0, 191.0, 386.0, 1597.0, 642.0]	[11.287795782089233, 2.752290725708008, 3.080496311187744, 5.261361598968506, 2.8883891105651855, 3.0823276042938232, 7.834469556808472, 4.313942909240723, 3.0824732780456543]	1	0	23	1000	0.25
344	Dasty	Lauren	60	4000	45	4	2	Threshold	Yes	No	NA	1	0	1	Yes	0	Yes	htlh	Olfactometer1	Olfactometer1	0	1	0	0	0	0	0	4001	0	0	0	0	0	Olfactometer1	05_18_22_16_29_55	C4	Blank2	Blank3	NA	NA	NA	['Olfactometer1']	[4001.0]	[11.80315637588501]	1	0	24	1000	0.25
345	Dasty	Lauren	60	4000	45	4	2	Threshold	Yes	No	NA	1	0	1	Yes	0	Yes	htlh	Olfactometer7	Olfactometer7	0	1	0	1	0	0	0	425	0	4001	0	0	0	Olfactometer7	05_18_22_16_30_44	Blank4	Blank3	C4	NA	NA	NA	['Olfactometer1', 'Olfactometer7']	[425.0, 4001.0]	[7.752493858337402, 17.399678945541382]	1	0	25	1000	0.25
346	Dasty	Lauren	60	4000	45	4	2	Threshold	Yes	No	NA	1	0	1	Yes	0	Yes	htlh	Olfactometer1	Olfactometer1	0	1	0	0	0	0	0	4001	0	0	0	0	0	Olfactometer1	05_18_22_16_31_15	C4	Blank4	Blank5	NA	NA	NA	['Olfactometer1']	[4001.0]	[7.309786081314087]	1	0	26	1000	0.25
347	Dasty	Lauren	60	4000	45	4	2	Threshold	Yes	No	NA	1	0	1	Yes	0	Yes	htlh	Olfactometer9	timeout	0	1	1	0	0	0	0	476	364	0	0	0	0	0	05_18_22_16_32_49	Blank3	C4	Blank5	NA	NA	NA	['Olfactometer1', 'Olfactometer9']	[476.0, 364.0]	[4.1134350299835205, 3.081056833267212]	1	0	27	1000	1
348	Dasty	Lauren	60	4000	45	4	2	Threshold	Yes	No	NA	1	0	1	Yes	0	Yes	htlh	Olfactometer1	Olfactometer1	0	1	0	0	0	0	0	4001	0	0	0	0	0	Olfactometer1	05_18_22_16_33_56	C4	Blank4	Blank2	NA	NA	NA	['Olfactometer1']	[4001.0]	[24.45496153831482]	1	0	28	1000	0.25
349	Dasty	Lauren	60	4000	45	4	2	Threshold	Yes	No	NA	1	0	1	Yes	0	Yes	htlh	Olfactometer7	Olfactometer7	0	1	0	1	0	0	0	548	0	4001	0	0	0	Olfactometer7	05_18_22_16_34_34	Blank2	Blank4	C4	NA	NA	NA	['Olfactometer1', 'Olfactometer7']	[548.0, 4001.0]	[6.838609457015991, 7.487727403640747]	1	0	29	1000	0.25
350	Dasty	Lauren	60	4000	45	4	2	Threshold	Yes	No	NA	1	0	1	Yes	0	Yes	htlh	Olfactometer7	Olfactometer7	0	0	0	2	0	0	0	0	0	4072	0	0	0	Olfactometer7	05_18_22_16_35_07	Blank3	Blank4	C4	NA	NA	NA	['Olfactometer7', 'Olfactometer7']	[71.0, 4001.0]	[3.525222063064575, 5.45506477355957]	1	0	30	1000	0.25
351	Dasty	Lauren	60	4000	45	4	2	Threshold	Yes	No	NA	1	0	1	Yes	0	Yes	htlh	Olfactometer9	All Clear	0	1	1	2	0	0	0	529	663	782	0	0	0	0	05_18_22_16_36_26	Blank1	C4	Blank3	NA	NA	NA	['Olfactometer7', 'Olfactometer1', 'Olfactometer9', 'Olfactometer7']	[363.0, 529.0, 663.0, 419.0]	[8.052440881729126, 8.164494514465332, 3.580981969833374, 1.78346848487854]	1	0	31	1000	1
352	Dasty	Lauren	60	4000	45	4	2	Threshold	Yes	No	NA	1	0	1	Yes	0	Yes	htlh	Olfactometer1	Olfactometer1	0	1	0	0	0	0	0	4001	0	0	0	0	0	Olfactometer1	05_18_22_16_37_17	C4	Blank1	Blank5	NA	NA	NA	['Olfactometer1']	[4001.0]	[9.354881286621094]	1	0	32	1000	0.25
353	Dasty	Lauren	60	4000	45	4	2	Threshold	Yes	No	NA	1	0	1	Yes	0	Yes	htlh	Olfactometer9	Olfactometer7	0	2	1	2	0	0	0	998	467	4360	0	0	0	Olfactometer7	05_18_22_16_38_09	Blank2	C4	Blank3	NA	NA	NA	['Olfactometer1', 'Olfactometer7', 'Olfactometer1', 'Olfactometer9', 'Olfactometer7']	[414.0, 359.0, 584.0, 467.0, 4001.0]	[4.78172755241394, 3.4635825157165527, 9.972831964492798, 3.5819342136383057, 5.479738473892212]	1	0	33	1000	0.25
354	Dasty	Lauren	60	4000	45	4	2	Threshold	Yes	No	NA	1	0	1	Yes	0	Yes	htlh	Olfactometer9	All Clear	0	1	1	1	0	0	0	438	509	285	0	0	0	0	05_18_22_16_39_02	Blank1	C4	Blank1	NA	NA	NA	['Olfactometer1', 'Olfactometer9', 'Olfactometer7']	[438.0, 509.0, 285.0]	[6.685559272766113, 3.5827462673187256, 3.0927445888519287]	1	0	34	1000	0.25
355	Dasty	Lauren	60	4000	45	4	2	Threshold	Yes	No	NA	1	0	1	Yes	0	Yes	htlh	Olfactometer1	Olfactometer1	0	1	0	0	0	0	0	4001	0	0	0	0	0	Olfactometer1	05_18_22_16_39_34	C4	Blank1	Blank4	NA	NA	NA	['Olfactometer1']	[4001.0]	[8.58158254623413]	1	0	35	1000	0.25
356	Dasty	Lauren	60	4000	45	4	2	Threshold	Yes	No	NA	1	0	1	Yes	0	Yes	htlh	Olfactometer7	Olfactometer7	0	1	0	1	0	0	0	387	0	4001	0	0	0	Olfactometer7	05_18_22_16_40_10	Blank3	Blank1	C4	NA	NA	NA	['Olfactometer1', 'Olfactometer7']	[387.0, 4001.0]	[4.61244535446167, 7.138476133346558]	1	0	36	1000	0.25
357	Dasty	Lauren	60	4000	45	4	2	Threshold	Yes	No	NA	1	0	1	Yes	0	Yes	htlh	Olfactometer1	Olfactometer1	0	2	0	1	0	0	0	7258	0	436	0	0	0	Olfactometer1	05_18_22_16_41_04	C4	Blank4	Blank4	NA	NA	NA	['Olfactometer1', 'Olfactometer7', 'Olfactometer1']	[3257.0, 436.0, 4001.0]	[7.596067428588867, 7.437605857849121, 15.179869413375854]	1	0	37	1000	0.25
358	Dasty	Lauren	60	4000	45	4	2	Threshold	Yes	No	NA	1	0	1	Yes	0	Yes	htlh	Olfactometer7	Olfactometer7	0	1	1	1	0	0	0	499	300	4001	0	0	0	Olfactometer7	05_18_22_16_42_04	Blank1	Blank3	C4	NA	NA	NA	['Olfactometer1', 'Olfactometer9', 'Olfactometer7']	[499.0, 300.0, 4001.0]	[3.152212619781494, 3.081678867340088, 5.6953394412994385]	1	0	38	1000	1
359	Dasty	Lauren	60	4000	45	4	2	Threshold	Yes	No	NA	1	0	1	Yes	0	Yes	htlh	Olfactometer9	timeout	0	3	2	3	0	0	0	1208	1410	684	0	0	0	0	05_18_22_16_43_14	Blank3	C4	Blank3	NA	NA	NA	['Olfactometer1', 'Olfactometer9', 'Olfactometer7', 'Olfactometer1', 'Olfactometer7', 'Olfactometer1', 'Olfactometer9', 'Olfactometer7']	[352.0, 305.0, 222.0, 402.0, 209.0, 454.0, 1105.0, 253.0]	[3.478743076324463, 3.585045099258423, 1.2351644039154053, 7.480719089508057, 3.782302141189575, 10.798094749450684, 3.243683338165283, 4.608644008636475]	1	0	39	1000	1
360	Dasty	Lauren	60	4000	45	5	1	Threshold	Yes	No	NA	1	0	1	Yes	0	Yes	ltlh	Olfactometer9	Olfactometer9	0	2	2	1	0	0	0	1439	5889	415	0	0	0	Olfactometer9	05_20_22_09_38_05	Blank5	C4	Blank2	NA	NA	NA	['Olfactometer1', 'Olfactometer9', 'Olfactometer7', 'Olfactometer1', 'Olfactometer9']	[987.0, 1888.0, 415.0, 452.0, 4001.0]	[19.71588134765625, 4.312841892242432, 3.581624984741211, 3.072054386138916, 4.926531791687012]	1	0	1	1	0.25
361	Dasty	Lauren	60	4000	45	5	1	Threshold	Yes	No	NA	1	0	1	Yes	0	Yes	ltlh	Olfactometer7	Olfactometer7	0	2	1	2	0	0	0	852	701	7279	0	0	0	Olfactometer7	05_20_22_09_38_47	Blank1	Blank2	C4	NA	NA	NA	['Olfactometer1', 'Olfactometer7', 'Olfactometer1', 'Olfactometer9', 'Olfactometer7']	[490.0, 3278.0, 362.0, 701.0, 4001.0]	[0.48560142517089844, 7.162468910217285, 4.103461742401123, 0.9829525947570801, 5.894550800323486]	1	0	2	1	0.25
362	Dasty	Lauren	60	4000	45	5	1	Threshold	Yes	No	NA	1	0	1	Yes	0	Yes	ltlh	Olfactometer7	Olfactometer7	0	0	0	1	0	0	0	0	0	4001	0	0	0	Olfactometer7	05_20_22_09_39_17	Blank3	Blank2	C4	NA	NA	NA	['Olfactometer7']	[4001.0]	[6.08095645904541]	1	0	3	1	0.25
363	Dasty	Lauren	60	4000	45	5	1	Threshold	Yes	No	NA	1	0	1	Yes	0	Yes	ltlh	Olfactometer1	Olfactometer1	0	2	1	1	0	0	0	4354	390	399	0	0	0	Olfactometer1	05_20_22_09_40_11	C4	Blank2	Blank4	NA	NA	NA	['Olfactometer1', 'Olfactometer9', 'Olfactometer7', 'Olfactometer1']	[353.0, 390.0, 399.0, 4001.0]	[0.015633821487426758, 1.278400182723999, 1.8368136882781982, 7.071500778198242]	1	0	4	1000	1
364	Dasty	Lauren	60	4000	45	5	1	Threshold	Yes	No	NA	1	0	1	Yes	0	Yes	ltlh	Olfactometer7	Olfactometer7	0	1	1	1	0	0	0	423	590	4001	0	0	0	Olfactometer7	05_20_22_09_40_44	Blank1	Blank4	C4	NA	NA	NA	['Olfactometer1', 'Olfactometer9', 'Olfactometer7']	[423.0, 590.0, 4001.0]	[3.1123156547546387, 1.1364762783050537, 5.465569972991943]	1	0	5	1000	1
365	Dasty	Lauren	60	4000	45	5	1	Threshold	Yes	No	NA	1	0	1	Yes	0	Yes	ltlh	Olfactometer1	Olfactometer1	0	1	0	0	0	0	0	4001	0	0	0	0	0	Olfactometer1	05_20_22_09_41_14	C4	Blank3	Blank5	NA	NA	NA	['Olfactometer1']	[4001.0]	[5.689735412597656]	1	0	6	1000	1
366	Dasty	Lauren	60	4000	45	5	1	Threshold	Yes	No	NA	1	0	1	Yes	0	Yes	ltlh	Olfactometer9	Olfactometer9	0	2	2	1	0	0	0	949	6995	707	0	0	0	Olfactometer9	05_20_22_09_42_31	Blank1	C4	Blank1	NA	NA	NA	['Olfactometer1', 'Olfactometer9', 'Olfactometer7', 'Olfactometer1', 'Olfactometer9']	[395.0, 2994.0, 707.0, 554.0, 4001.0]	[0.0, 4.400362730026245, 1.980341911315918, 3.055673837661743, 6.014442205429077]	1	0	7	750	2.25
367	Dasty	Lauren	60	4000	45	5	1	Threshold	Yes	No	NA	1	0	1	Yes	0	Yes	ltlh	Olfactometer1	Olfactometer7	0	0	1	2	0	0	0	0	708	4411	0	0	0	Olfactometer7	05_20_22_09_43_08	C4	Blank2	Blank1	NA	NA	NA	['Olfactometer7', 'Olfactometer9', 'Olfactometer7']	[410.0, 708.0, 4001.0]	[2.889552354812622, 2.5753939151763916, 5.9458863735198975]	1	0	8	750	2.25
368	Dasty	Lauren	60	4000	45	5	1	Threshold	Yes	No	NA	1	0	1	Yes	0	Yes	ltlh	Olfactometer9	Olfactometer9	0	1	1	0	0	0	0	474	4001	0	0	0	0	Olfactometer9	05_20_22_09_44_09	Blank4	C4	Blank1	NA	NA	NA	['Olfactometer1', 'Olfactometer9']	[474.0, 4001.0]	[2.44602632522583, 5.819153547286987]	1	0	9	1000	1
369	Dasty	Lauren	60	4000	45	5	1	Threshold	Yes	No	NA	1	0	1	Yes	0	Yes	ltlh	Olfactometer9	Olfactometer9	0	1	1	0	0	0	0	454	4001	0	0	0	0	Olfactometer9	05_20_22_09_44_42	Blank3	C4	Blank4	NA	NA	NA	['Olfactometer1', 'Olfactometer9']	[454.0, 4001.0]	[3.3849778175354004, 5.553418159484863]	1	0	10	1000	1
370	Dasty	Lauren	60	4000	45	5	1	Threshold	Yes	No	NA	1	0	1	Yes	0	Yes	ltlh	Olfactometer1	Olfactometer1	0	1	0	0	0	0	0	4001	0	0	0	0	0	Olfactometer1	05_20_22_09_45_12	C4	Blank1	Blank5	NA	NA	NA	['Olfactometer1']	[4001.0]	[5.91028618812561]	1	0	11	1000	1
371	Dasty	Lauren	60	4000	45	5	1	Threshold	Yes	No	NA	1	0	1	Yes	0	Yes	ltlh	Olfactometer7	Olfactometer7	0	1	1	1	0	0	0	473	561	4001	0	0	0	Olfactometer7	05_20_22_09_46_21	Blank1	Blank5	C4	NA	NA	NA	['Olfactometer1', 'Olfactometer9', 'Olfactometer7']	[473.0, 561.0, 4001.0]	[3.679056167602539, 1.8985748291015625, 5.461282253265381]	1	0	12	750	2.25
372	Dasty	Lauren	60	4000	45	5	1	Threshold	Yes	No	NA	1	0	1	Yes	0	Yes	ltlh	Olfactometer7	Olfactometer7	0	1	1	1	0	0	0	422	380	4001	0	0	0	Olfactometer7	05_20_22_09_46_54	Blank2	Blank1	C4	NA	NA	NA	['Olfactometer1', 'Olfactometer9', 'Olfactometer7']	[422.0, 380.0, 4001.0]	[1.2348077297210693, 2.108839988708496, 5.525562524795532]	1	0	13	750	2.25
373	Dasty	Lauren	60	4000	45	5	1	Threshold	Yes	No	NA	1	0	1	Yes	0	Yes	ltlh	Olfactometer1	Olfactometer1	0	1	0	0	0	0	0	4001	0	0	0	0	0	Olfactometer1	05_20_22_09_47_24	C4	Blank3	Blank1	NA	NA	NA	['Olfactometer1']	[4001.0]	[6.366912603378296]	1	0	14	750	2.25
374	Dasty	Lauren	60	4000	45	5	1	Threshold	Yes	No	NA	1	0	1	Yes	0	Yes	ltlh	Olfactometer9	Olfactometer9	0	2	2	1	0	0	0	712	5068	361	0	0	0	Olfactometer9	05_20_22_09_48_36	Blank4	C4	Blank2	NA	NA	NA	['Olfactometer1', 'Olfactometer9', 'Olfactometer7', 'Olfactometer1', 'Olfactometer9']	[338.0, 1067.0, 361.0, 374.0, 4001.0]	[2.4451541900634766, 3.575108766555786, 0.63350510597229, 3.0775487422943115, 5.382485866546631]	1	0	15	360	2.65
375	Dasty	Lauren	60	4000	45	5	1	Threshold	Yes	No	NA	1	0	1	Yes	0	Yes	ltlh	Olfactometer1	Olfactometer1	0	1	0	0	0	0	0	4001	0	0	0	0	0	Olfactometer1	05_20_22_09_49_07	C4	Blank1	Blank1	NA	NA	NA	['Olfactometer1']	[4001.0]	[7.947762489318848]	1	0	16	360	2.65
376	Dasty	Lauren	60	4000	45	5	1	Threshold	Yes	No	NA	1	0	1	Yes	0	Yes	ltlh	Olfactometer1	Olfactometer1	0	1	0	0	0	0	0	4001	0	0	0	0	0	Olfactometer1	05_20_22_09_49_37	C4	Blank2	Blank3	NA	NA	NA	['Olfactometer1']	[4001.0]	[6.172441005706787]	1	0	17	360	2.65
377	Dasty	Lauren	60	4000	45	5	1	Threshold	Yes	No	NA	1	0	1	Yes	0	Yes	ltlh	Olfactometer9	Olfactometer7	0	4	4	4	0	0	0	1651	3488	4943	0	0	0	Olfactometer7	05_20_22_09_51_02	Blank3	C4	Blank2	NA	NA	NA	['Olfactometer1', 'Olfactometer9', 'Olfactometer7', 'Olfactometer1', 'Olfactometer9', 'Olfactometer7', 'Olfactometer1', 'Olfactometer9', 'Olfactometer7', 'Olfactometer1', 'Olfactometer9', 'Olfactometer7']	[419.0, 398.0, 392.0, 407.0, 961.0, 273.0, 358.0, 1399.0, 277.0, 467.0, 730.0, 4001.0]	[3.1719553470611572, 0.872617244720459, 1.7830965518951416, 2.506495475769043, 2.5888919830322266, 1.6218347549438477, 3.593163251876831, 2.5766050815582275, 1.4528450965881348, 3.5771920680999756, 1.961176872253418, 5.526914834976196]	1	0	18	90	2.91
378	Dasty	Lauren	60	4000	45	5	1	Threshold	Yes	No	NA	1	0	1	Yes	0	Yes	ltlh	Olfactometer9	Olfactometer9	0	1	1	0	0	0	0	389	4001	0	0	0	0	Olfactometer9	05_20_22_09_52_07	Blank4	C4	Blank2	NA	NA	NA	['Olfactometer1', 'Olfactometer9']	[389.0, 4001.0]	[8.074164390563965, 5.587600946426392]	1	0	19	360	2.65
379	Dasty	Lauren	60	4000	45	5	1	Threshold	Yes	No	NA	1	0	1	Yes	0	Yes	ltlh	Olfactometer7	Olfactometer7	0	1	1	1	0	0	0	445	393	4001	0	0	0	Olfactometer7	05_20_22_09_52_40	Blank5	Blank1	C4	NA	NA	NA	['Olfactometer1', 'Olfactometer9', 'Olfactometer7']	[445.0, 393.0, 4001.0]	[2.7681076526641846, 1.4226477146148682, 5.58951735496521]	1	0	20	360	2.65
380	Dasty	Lauren	60	4000	45	5	1	Threshold	Yes	No	NA	1	0	1	Yes	0	Yes	ltlh	Olfactometer9	Olfactometer9	0	1	1	0	0	0	0	356	4001	0	0	0	0	Olfactometer9	05_20_22_09_53_13	Blank4	C4	Blank5	NA	NA	NA	['Olfactometer1', 'Olfactometer9']	[356.0, 4001.0]	[3.1106269359588623, 5.402639389038086]	1	0	21	360	2.65
381	Dasty	Lauren	60	4000	45	5	1	Threshold	Yes	No	NA	1	0	1	Yes	0	Yes	ltlh	Olfactometer9	All Clear	0	3	3	3	0	0	0	1225	5147	1447	0	0	0	0	05_20_22_09_54_45	Blank3	C4	Blank1	NA	NA	NA	['Olfactometer1', 'Olfactometer9', 'Olfactometer7', 'Olfactometer1', 'Olfactometer9', 'Olfactometer7', 'Olfactometer1', 'Olfactometer9', 'Olfactometer7']	[400.0, 428.0, 340.0, 396.0, 3815.0, 265.0, 429.0, 904.0, 842.0]	[3.302795171737671, 1.236253023147583, 1.8899097442626953, 3.0880892276763916, 5.435015916824341, 1.5599849224090576, 2.955637216567993, 3.075892210006714, 3.5807278156280518]	1	0	22	90	2.91
382	Dasty	Lauren	60	4000	45	5	1	Threshold	Yes	No	NA	1	0	1	Yes	0	Yes	ltlh	Olfactometer7	Olfactometer7	0	1	1	1	0	0	0	324	388	4002	0	0	0	Olfactometer7	05_20_22_09_55_46	Blank2	Blank4	C4	NA	NA	NA	['Olfactometer1', 'Olfactometer9', 'Olfactometer7']	[324.0, 388.0, 4002.0]	[3.1062188148498535, 3.085561513900757, 4.658617734909058]	1	0	23	360	2.65
383	Dasty	Lauren	60	4000	45	5	1	Threshold	Yes	No	NA	1	0	1	Yes	0	Yes	ltlh	Olfactometer1	Olfactometer1	0	1	0	0	0	0	0	4001	0	0	0	0	0	Olfactometer1	05_20_22_09_56_15	C4	Blank1	Blank3	NA	NA	NA	['Olfactometer1']	[4001.0]	[5.784863233566284]	1	0	24	360	2.65
384	Dasty	Lauren	60	4000	45	5	1	Threshold	Yes	No	NA	1	0	1	Yes	0	Yes	ltlh	Olfactometer7	Olfactometer7	0	1	0	1	0	0	0	370	0	4001	0	0	0	Olfactometer7	05_20_22_09_56_51	Blank4	Blank2	C4	NA	NA	NA	['Olfactometer1', 'Olfactometer7']	[370.0, 4001.0]	[4.541316986083984, 7.609399795532227]	1	0	25	360	2.65
385	Dasty	Lauren	60	4000	45	5	1	Threshold	Yes	No	NA	1	0	1	Yes	0	Yes	ltlh	Olfactometer1	Olfactometer1	0	2	1	1	0	0	0	5256	416	637	0	0	0	Olfactometer1	05_20_22_09_58_13	C4	Blank4	Blank1	NA	NA	NA	['Olfactometer1', 'Olfactometer9', 'Olfactometer7', 'Olfactometer1']	[1255.0, 416.0, 637.0, 4001.0]	[3.245496988296509, 1.9458765983581543, 3.588099479675293, 5.434136867523193]	1	0	26	90	2.91
386	Dasty	Lauren	60	4000	45	5	1	Threshold	Yes	No	NA	1	0	1	Yes	0	Yes	ltlh	Olfactometer9	Olfactometer9	0	2	2	1	0	0	0	812	4927	1364	0	0	0	Olfactometer9	05_20_22_09_58_54	Blank2	C4	Blank1	NA	NA	NA	['Olfactometer1', 'Olfactometer9', 'Olfactometer7', 'Olfactometer1', 'Olfactometer9']	[447.0, 926.0, 1364.0, 365.0, 4001.0]	[2.949084997177124, 2.9636008739471436, 2.469604969024658, 3.5815584659576416, 5.508096933364868]	1	0	27	90	2.91
387	Dasty	Lauren	60	4000	45	5	1	Threshold	Yes	No	NA	1	0	1	Yes	0	Yes	ltlh	Olfactometer9	Olfactometer7	0	1	1	1	0	0	0	429	740	4001	0	0	0	Olfactometer7	05_20_22_09_59_31	Blank4	C4	Blank1	NA	NA	NA	['Olfactometer1', 'Olfactometer9', 'Olfactometer7']	[429.0, 740.0, 4001.0]	[3.411614418029785, 3.080646276473999, 4.94827675819397]	1	0	28	90	2.91
388	Jack	Lauren	60	4000	45	1	1	Threshold	Yes	No	NA	1	0	1	Yes	0	Yes	std	Olfactometer7	Olfactometer7	0	0	1	2	0	0	0	0	842	7257	0	0	0	Olfactometer7	05_15_22_09_24_01	Blank5	Blank5	C4	NA	NA	NA	['Olfactometer9', 'Olfactometer7', 'Olfactometer7']	[842.0, 3256.0, 4001.0]	[21.738803148269653, 4.505166053771973, 5.819169282913208]	1	0	1	1	0.25
389	Jack	Lauren	60	4000	45	1	1	Threshold	Yes	No	NA	1	0	1	Yes	0	Yes	std	Olfactometer7	Olfactometer7	0	0	0	1	0	0	0	0	0	4001	0	0	0	Olfactometer7	05_15_22_09_24_33	Blank3	Blank2	C4	NA	NA	NA	['Olfactometer7']	[4001.0]	[8.777658700942993]	1	0	2	1	0.25
390	Jack	Lauren	60	4000	45	1	1	Threshold	Yes	No	NA	1	0	1	Yes	0	Yes	std	Olfactometer1	Olfactometer7	0	0	0	2	0	0	0	0	0	4248	0	0	0	Olfactometer7	05_15_22_09_25_07	C4	Blank4	Blank4	NA	NA	NA	['Olfactometer7', 'Olfactometer7']	[247.0, 4001.0]	[2.711240530014038, 6.771377086639404]	1	0	3	1	0.25
391	Jack	Lauren	60	4000	45	1	1	Threshold	Yes	No	NA	1	0	1	Yes	0	Yes	std	Olfactometer1	Olfactometer1	0	1	0	0	0	0	0	4001	0	0	0	0	0	Olfactometer1	05_15_22_09_25_39	C4	Blank4	Blank3	NA	NA	NA	['Olfactometer1']	[4001.0]	[8.766340732574463]	1	0	4	1	0.25
392	Jack	Lauren	60	4000	45	1	1	Threshold	Yes	No	NA	1	0	1	Yes	0	Yes	std	Olfactometer9	Olfactometer1	0	2	0	0	0	0	0	4430	0	0	0	0	0	Olfactometer1	05_15_22_09_26_11	Blank1	C4	Blank4	NA	NA	NA	['Olfactometer1', 'Olfactometer1']	[429.0, 4001.0]	[2.6028082370758057, 4.264708757400513]	1	0	5	1	0.25
393	Jack	Lauren	60	4000	45	1	1	Threshold	Yes	No	NA	1	0	1	Yes	0	Yes	std	Olfactometer7	Olfactometer7	0	0	2	1	0	0	0	0	2889	4002	0	0	0	Olfactometer7	05_15_22_09_26_45	Blank4	Blank2	C4	NA	NA	NA	['Olfactometer9', 'Olfactometer9', 'Olfactometer7']	[1379.0, 1510.0, 4002.0]	[3.34053373336792, 1.9168956279754639, 5.555701732635498]	1	0	6	1	0.25
394	Jack	Lauren	60	4000	45	1	1	Threshold	Yes	No	NA	1	0	1	Yes	0	Yes	std	Olfactometer9	Olfactometer9	0	2	1	0	0	0	0	66	4001	0	0	0	0	Olfactometer9	05_15_22_09_27_25	Blank3	C4	Blank2	NA	NA	NA	['Olfactometer1', 'Olfactometer1', 'Olfactometer9']	[14.0, 52.0, 4001.0]	[11.603875398635864, 0.0, 4.942692995071411]	1	0	7	1	0.25
395	Jack	Lauren	60	4000	45	1	1	Threshold	Yes	No	NA	1	0	1	Yes	0	Yes	std	Olfactometer9	Olfactometer9	0	1	1	0	0	0	0	943	4001	0	0	0	0	Olfactometer9	05_15_22_09_27_56	Blank1	C4	Blank4	NA	NA	NA	['Olfactometer1', 'Olfactometer9']	[943.0, 4001.0]	[2.8820595741271973, 4.995471000671387]	1	0	8	1	0.25
396	Jack	Lauren	60	4000	45	1	1	Threshold	Yes	No	NA	1	0	1	Yes	0	Yes	std	Olfactometer9	Olfactometer9	0	1	2	1	0	0	0	316	4100	530	0	0	0	Olfactometer9	05_15_22_09_29_07	Blank1	C4	Blank1	NA	NA	NA	['Olfactometer1', 'Olfactometer9', 'Olfactometer7', 'Olfactometer9']	[316.0, 99.0, 530.0, 4001.0]	[2.7174816131591797, 0.5640015602111816, 1.9237442016601562, 7.580786943435669]	1	0	9	1000	1
397	Jack	Lauren	60	4000	45	1	1	Threshold	Yes	No	NA	1	0	1	Yes	0	Yes	std	Olfactometer1	Olfactometer1	0	1	0	0	0	0	0	4001	0	0	0	0	0	Olfactometer1	05_15_22_09_29_54	C4	Blank5	Blank3	NA	NA	NA	['Olfactometer1']	[4001.0]	[23.668285369873047]	1	0	10	1000	1
398	Jack	Lauren	60	4000	45	1	1	Threshold	Yes	No	NA	1	0	1	Yes	0	Yes	std	Olfactometer1	Olfactometer1	0	2	0	0	0	0	0	4176	0	0	0	0	0	Olfactometer1	05_15_22_09_30_23	C4	Blank5	Blank1	NA	NA	NA	['Olfactometer1', 'Olfactometer1']	[175.0, 4001.0]	[1.619523525238037, 4.580974102020264]	1	0	11	1000	1
399	Jack	Lauren	60	4000	45	1	1	Threshold	Yes	No	NA	1	0	1	Yes	0	Yes	std	Olfactometer7	Olfactometer7	0	1	1	1	0	0	0	130	259	4001	0	0	0	Olfactometer7	05_15_22_09_32_39	Blank3	Blank4	C4	NA	NA	NA	['Olfactometer1', 'Olfactometer9', 'Olfactometer7']	[130.0, 259.0, 4001.0]	[1.5144615173339844, 1.2495217323303223, 5.777551889419556]	1	0	12	750	2.25
400	Jack	Lauren	60	4000	45	1	1	Threshold	Yes	No	NA	1	0	1	Yes	0	Yes	std	Olfactometer7	Olfactometer7	0	1	1	1	0	0	0	203	280	4003	0	0	0	Olfactometer7	05_15_22_09_33_20	Blank4	Blank3	C4	NA	NA	NA	['Olfactometer1', 'Olfactometer9', 'Olfactometer7']	[203.0, 280.0, 4003.0]	[10.00184154510498, 1.3012096881866455, 5.721369504928589]	1	0	13	750	2.25
401	Jack	Lauren	60	4000	45	1	1	Threshold	Yes	No	NA	1	0	1	Yes	0	Yes	std	Olfactometer9	Olfactometer9	0	1	1	0	0	0	0	564	4001	0	0	0	0	Olfactometer9	05_15_22_09_33_54	Blank4	C4	Blank2	NA	NA	NA	['Olfactometer1', 'Olfactometer9']	[564.0, 4001.0]	[6.030620574951172, 4.938200950622559]	1	0	14	750	2.25
402	Jack	Lauren	60	4000	45	1	1	Threshold	Yes	No	NA	1	0	1	Yes	0	Yes	std	Olfactometer9	Olfactometer9	0	1	1	0	0	0	0	659	4001	0	0	0	0	Olfactometer9	05_15_22_09_36_00	Blank2	C4	Blank5	NA	NA	NA	['Olfactometer1', 'Olfactometer9']	[659.0, 4001.0]	[6.337671518325806, 5.356117010116577]	1	0	15	360	2.65
403	Jack	Lauren	60	4000	45	1	1	Threshold	Yes	No	NA	1	0	1	Yes	0	Yes	std	Olfactometer1	Olfactometer1	0	1	0	0	0	0	0	4001	0	0	0	0	0	Olfactometer1	05_15_22_09_36_29	C4	Blank5	Blank4	NA	NA	NA	['Olfactometer1']	[4001.0]	[5.740096807479858]	1	0	16	360	2.65
404	Jack	Lauren	60	4000	45	1	1	Threshold	Yes	No	NA	1	0	1	Yes	0	Yes	std	Olfactometer7	Olfactometer7	0	0	1	1	0	0	0	0	65	4001	0	0	0	Olfactometer7	05_15_22_09_37_01	Blank4	Blank5	C4	NA	NA	NA	['Olfactometer9', 'Olfactometer7']	[65.0, 4001.0]	[2.9395222663879395, 4.986576080322266]	1	0	17	360	2.65
405	Jack	Lauren	60	4000	45	1	1	Threshold	Yes	No	NA	1	0	1	Yes	0	Yes	std	Olfactometer9	Olfactometer9	0	0	1	2	0	0	0	0	4001	1490	0	0	0	Olfactometer9	05_15_22_09_38_52	Blank5	C4	Blank3	NA	NA	NA	['Olfactometer7', 'Olfactometer7', 'Olfactometer9']	[1433.0, 57.0, 4001.0]	[3.258507251739502, 0.0, 9.682735919952393]	1	0	18	90	2.91
406	Jack	Lauren	60	4000	45	1	1	Threshold	Yes	No	NA	1	0	1	Yes	0	Yes	std	Olfactometer1	Olfactometer1	0	1	0	0	0	0	0	4001	0	0	0	0	0	Olfactometer1	05_15_22_09_39_21	C4	Blank1	Blank2	NA	NA	NA	['Olfactometer1']	[4001.0]	[6.269534587860107]	1	0	19	90	2.91
407	Jack	Lauren	60	4000	45	1	1	Threshold	Yes	No	NA	1	0	1	Yes	0	Yes	std	Olfactometer7	Olfactometer7	0	1	1	1	0	0	0	497	204	4001	0	0	0	Olfactometer7	05_15_22_09_39_57	Blank4	Blank5	C4	NA	NA	NA	['Olfactometer1', 'Olfactometer9', 'Olfactometer7']	[497.0, 204.0, 4001.0]	[2.781177043914795, 3.921584367752075, 5.857752323150635]	1	0	20	90	2.91
408	Jack	Sarah	60	4000	45	2	1	Threshold	Yes	No	NA	1	0	1	Yes	0	Yes	htlh	Olfactometer9	Olfactometer9	0	2	2	1	0	0	0	1048	4645	451	0	0	0	Olfactometer9	05_17_22_16_15_50	Blank2	C4	Blank2	NA	NA	NA	['Olfactometer1', 'Olfactometer9', 'Olfactometer7', 'Olfactometer1', 'Olfactometer9']	[696.0, 644.0, 451.0, 352.0, 4001.0]	[13.67488718032837, 3.776779890060425, 3.58015513420105, 3.3799831867218018, 5.994633436203003]	1	0	1	1	0.25
409	Jack	Sarah	60	4000	45	2	1	Threshold	Yes	No	NA	1	0	1	Yes	0	Yes	htlh	Olfactometer7	Olfactometer7	0	1	1	1	0	0	0	485	231	4001	0	0	0	Olfactometer7	05_17_22_16_16_25	Blank2	Blank2	C4	NA	NA	NA	['Olfactometer1', 'Olfactometer9', 'Olfactometer7']	[485.0, 231.0, 4001.0]	[3.4122061729431152, 1.8614518642425537, 5.597325563430786]	1	0	2	1	0.25
410	Jack	Sarah	60	4000	45	2	1	Threshold	Yes	No	NA	1	0	1	Yes	0	Yes	htlh	Olfactometer7	Olfactometer7	0	2	3	2	0	0	0	1065	562	5630	0	0	0	Olfactometer7	05_17_22_16_17_12	Blank2	Blank2	C4	NA	NA	NA	['Olfactometer1', 'Olfactometer9', 'Olfactometer9', 'Olfactometer7', 'Olfactometer1', 'Olfactometer9', 'Olfactometer7']	[461.0, 34.0, 76.0, 1629.0, 604.0, 452.0, 4001.0]	[3.9698808193206787, 3.1698477268218994, 0.032118797302246094, 3.389378786087036, 4.01787805557251, 3.580993413925171, 5.96162748336792]	1	0	3	1	0.25
411	Jack	Sarah	60	4000	45	2	1	Threshold	Yes	No	NA	1	0	1	Yes	0	Yes	htlh	Olfactometer1	Olfactometer1	0	1	1	1	0	0	0	4001	1466	672	0	0	0	Olfactometer1	05_17_22_16_18_21	C4	Blank1	Blank2	NA	NA	NA	['Olfactometer9', 'Olfactometer7', 'Olfactometer1']	[1466.0, 672.0, 4001.0]	[3.2934718132019043, 3.2874596118927, 5.947807788848877]	1	0	4	1000	1
412	Jack	Sarah	60	4000	45	2	1	Threshold	Yes	No	NA	1	0	1	Yes	0	Yes	htlh	Olfactometer9	Olfactometer9	0	1	1	0	0	0	0	1356	4001	0	0	0	0	Olfactometer9	05_17_22_16_18_56	Blank5	C4	Blank1	NA	NA	NA	['Olfactometer1', 'Olfactometer9']	[1356.0, 4001.0]	[2.7388904094696045, 7.969884634017944]	1	0	5	1000	1
413	Jack	Sarah	60	4000	45	2	1	Threshold	Yes	No	NA	1	0	1	Yes	0	Yes	htlh	Olfactometer9	Olfactometer9	0	1	1	0	0	0	0	1318	4001	0	0	0	0	Olfactometer9	05_17_22_16_19_29	Blank4	C4	Blank3	NA	NA	NA	['Olfactometer1', 'Olfactometer9']	[1318.0, 4001.0]	[2.7180614471435547, 6.076524496078491]	1	0	6	1000	1
414	Jack	Sarah	60	4000	45	2	1	Threshold	Yes	No	NA	1	0	1	Yes	0	Yes	htlh	Olfactometer1	Olfactometer1	0	3	1	1	0	0	0	7093	612	279	0	0	0	Olfactometer1	05_17_22_16_21_08	C4	Blank3	Blank1	NA	NA	NA	['Olfactometer1', 'Olfactometer1', 'Olfactometer7', 'Olfactometer9', 'Olfactometer1']	[150.0, 2942.0, 279.0, 612.0, 4001.0]	[12.975274085998535, 3.352506399154663, 4.383034706115723, 2.5792784690856934, 5.097848176956177]	1	0	7	750	2.25
415	Jack	Sarah	60	4000	45	2	1	Threshold	Yes	No	NA	1	0	1	Yes	0	Yes	htlh	Olfactometer9	Olfactometer9	0	1	1	0	0	0	0	209	4001	0	0	0	0	Olfactometer9	05_17_22_16_21_42	Blank5	C4	Blank3	NA	NA	NA	['Olfactometer1', 'Olfactometer9']	[209.0, 4001.0]	[3.749326467514038, 6.6793739795684814]	1	0	8	750	2.25
416	Jack	Sarah	60	4000	45	2	1	Threshold	Yes	No	NA	1	0	1	Yes	0	Yes	htlh	Olfactometer7	Olfactometer7	0	1	1	1	0	0	0	205	213	4001	0	0	0	Olfactometer7	05_17_22_16_22_19	Blank3	Blank1	C4	NA	NA	NA	['Olfactometer1', 'Olfactometer9', 'Olfactometer7']	[205.0, 213.0, 4001.0]	[5.896521091461182, 1.824244737625122, 6.209351062774658]	1	0	9	750	2.25
417	Jack	Sarah	60	4000	45	2	1	Threshold	Yes	No	NA	1	0	1	Yes	0	Yes	htlh	Olfactometer1	Olfactometer1	0	1	0	0	0	0	0	4001	0	0	0	0	0	Olfactometer1	05_17_22_16_23_48	C4	Blank1	Blank2	NA	NA	NA	['Olfactometer1']	[4001.0]	[17.758638620376587]	1	0	10	360	2.65
418	Jack	Sarah	60	4000	45	2	1	Threshold	Yes	No	NA	1	0	1	Yes	0	Yes	htlh	Olfactometer7	Olfactometer7	0	2	1	1	0	0	0	863	704	4001	0	0	0	Olfactometer7	05_17_22_16_24_31	Blank3	Blank3	C4	NA	NA	NA	['Olfactometer1', 'Olfactometer1', 'Olfactometer9', 'Olfactometer7']	[242.0, 621.0, 704.0, 4001.0]	[2.6774306297302246, 8.53087568283081, 2.7524220943450928, 5.696709156036377]	1	0	11	360	2.65
419	Jack	Sarah	60	4000	45	2	1	Threshold	Yes	No	NA	1	0	1	Yes	0	Yes	htlh	Olfactometer1	Olfactometer1	0	1	0	0	0	0	0	4001	0	0	0	0	0	Olfactometer1	05_17_22_16_25_01	C4	Blank4	Blank4	NA	NA	NA	['Olfactometer1']	[4001.0]	[6.189140319824219]	1	0	12	360	2.65
420	Jack	Sarah	60	4000	45	2	1	Threshold	Yes	No	NA	1	0	1	Yes	0	Yes	htlh	Olfactometer7	Olfactometer7	0	1	1	1	0	0	0	86	434	4001	0	0	0	Olfactometer7	05_17_22_16_26_19	Blank4	Blank5	C4	NA	NA	NA	['Olfactometer1', 'Olfactometer9', 'Olfactometer7']	[86.0, 434.0, 4001.0]	[3.131436347961426, 1.939009189605713, 6.982139348983765]	1	0	13	90	2.91
421	Jack	Sarah	60	4000	45	2	1	Threshold	Yes	No	NA	1	0	1	Yes	0	Yes	htlh	Olfactometer9	Olfactometer9	0	2	1	0	0	0	0	617	4001	0	0	0	0	Olfactometer9	05_17_22_16_26_52	Blank4	C4	Blank1	NA	NA	NA	['Olfactometer1', 'Olfactometer1', 'Olfactometer9']	[608.0, 9.0, 4001.0]	[3.0427074432373047, 0.03204464912414551, 6.269284248352051]	1	0	14	90	2.91
422	Jack	Sarah	60	4000	45	2	1	Threshold	Yes	No	NA	1	0	1	Yes	0	Yes	htlh	Olfactometer7	Olfactometer7	0	1	0	1	0	0	0	431	0	4001	0	0	0	Olfactometer7	05_17_22_16_27_24	Blank4	Blank4	C4	NA	NA	NA	['Olfactometer1', 'Olfactometer7']	[431.0, 4001.0]	[2.536285161972046, 6.000695466995239]	1	0	15	90	2.91
423	Jack	Lauren	60	4000	45	3	1	Threshold	Yes	No	NA	1	0	1	Yes	0	Yes	ltlh	Olfactometer7	Olfactometer7	0	1	2	1	0	0	0	605	1035	4001	0	0	0	Olfactometer7	05_19_22_07_14_51	Blank3	Blank1	C4	NA	NA	NA	['Olfactometer1', 'Olfactometer9', 'Olfactometer9', 'Olfactometer7']	[605.0, 381.0, 654.0, 4001.0]	[24.08160948753357, 3.0767438411712646, 3.977144956588745, 5.492804050445557]	1	0	1	1	0.25
424	Jack	Lauren	60	4000	45	3	1	Threshold	Yes	No	NA	1	0	1	Yes	0	Yes	ltlh	Olfactometer1	Olfactometer1	0	1	1	1	0	0	0	4001	388	684	0	0	0	Olfactometer1	05_19_22_07_15_36	C4	Blank3	Blank3	NA	NA	NA	['Olfactometer9', 'Olfactometer7', 'Olfactometer1']	[388.0, 684.0, 4001.0]	[11.862691879272461, 1.9709923267364502, 7.533783912658691]	1	0	2	1	0.25
425	Jack	Lauren	60	4000	45	3	1	Threshold	Yes	No	NA	1	0	1	Yes	0	Yes	ltlh	Olfactometer7	Olfactometer7	0	1	1	1	0	0	0	378	403	4001	0	0	0	Olfactometer7	05_19_22_07_16_16	Blank3	Blank1	C4	NA	NA	NA	['Olfactometer1', 'Olfactometer9', 'Olfactometer7']	[378.0, 403.0, 4001.0]	[6.745031833648682, 4.474851131439209, 5.489125967025757]	1	0	3	1	0.25
426	Jack	Lauren	60	4000	45	3	1	Threshold	Yes	No	NA	1	0	1	Yes	0	Yes	ltlh	Olfactometer1	Olfactometer1	0	1	3	2	0	0	0	4001	1320	446	0	0	0	Olfactometer1	05_19_22_07_17_33	C4	Blank3	Blank1	NA	NA	NA	['Olfactometer9', 'Olfactometer7', 'Olfactometer9', 'Olfactometer9', 'Olfactometer7', 'Olfactometer1']	[493.0, 206.0, 339.0, 488.0, 240.0, 4001.0]	[7.233566045761108, 1.4911932945251465, 3.5781617164611816, 0.0, 1.468134880065918, 6.753034353256226]	1	0	4	1000	1
427	Jack	Lauren	60	4000	45	3	1	Threshold	Yes	No	NA	1	0	1	Yes	0	Yes	ltlh	Olfactometer1	Olfactometer1	0	3	0	0	0	0	0	4055	0	0	0	0	0	Olfactometer1	05_19_22_07_18_05	C4	Blank5	Blank2	NA	NA	NA	['Olfactometer1', 'Olfactometer1', 'Olfactometer1']	[20.0, 34.0, 4001.0]	[3.46384859085083, 0.15773487091064453, 4.10754656791687]	1	0	5	1000	1
428	Jack	Lauren	60	4000	45	3	1	Threshold	Yes	No	NA	1	0	1	Yes	0	Yes	ltlh	Olfactometer9	Olfactometer9	0	0	1	0	0	0	0	0	4001	0	0	0	0	Olfactometer9	05_19_22_07_18_35	Blank2	C4	Blank1	NA	NA	NA	['Olfactometer9']	[4001.0]	[6.805986166000366]	1	0	6	1000	1
429	Jack	Lauren	60	4000	45	3	1	Threshold	Yes	No	NA	1	0	1	Yes	0	Yes	ltlh	Olfactometer9	Olfactometer9	0	1	1	0	0	0	0	151	4001	0	0	0	0	Olfactometer9	05_19_22_07_19_56	Blank1	C4	Blank4	NA	NA	NA	['Olfactometer1', 'Olfactometer9']	[151.0, 4001.0]	[4.9400482177734375, 5.376204967498779]	1	0	7	750	2.25
430	Jack	Lauren	60	4000	45	3	1	Threshold	Yes	No	NA	1	0	1	Yes	0	Yes	ltlh	Olfactometer7	Olfactometer7	0	2	1	2	0	0	0	855	403	6050	0	0	0	Olfactometer7	05_19_22_07_20_46	Blank5	Blank4	C4	NA	NA	NA	['Olfactometer1', 'Olfactometer7', 'Olfactometer1', 'Olfactometer9', 'Olfactometer7']	[327.0, 2049.0, 528.0, 403.0, 4001.0]	[9.43971562385559, 5.163916826248169, 4.011035919189453, 1.6912813186645508, 5.343868017196655]	1	0	8	750	2.25
431	Jack	Lauren	60	4000	45	3	1	Threshold	Yes	No	NA	1	0	1	Yes	0	Yes	ltlh	Olfactometer9	Olfactometer9	0	1	1	0	0	0	0	350	4001	0	0	0	0	Olfactometer9	05_19_22_07_21_20	Blank1	C4	Blank3	NA	NA	NA	['Olfactometer1', 'Olfactometer9']	[350.0, 4001.0]	[4.027090072631836, 6.100489854812622]	1	0	9	750	2.25
432	Jack	Lauren	60	4000	45	3	1	Threshold	Yes	No	NA	1	0	1	Yes	0	Yes	ltlh	Olfactometer7	Olfactometer7	0	0	0	1	0	0	0	0	0	4001	0	0	0	Olfactometer7	05_19_22_07_22_37	Blank2	Blank3	C4	NA	NA	NA	['Olfactometer7']	[4001.0]	[6.370085000991821]	1	0	10	360	2.65
433	Jack	Lauren	60	4000	45	3	1	Threshold	Yes	No	NA	1	0	1	Yes	0	Yes	ltlh	Olfactometer1	Olfactometer1	0	1	0	0	0	0	0	4001	0	0	0	0	0	Olfactometer1	05_19_22_07_23_09	C4	Blank2	Blank2	NA	NA	NA	['Olfactometer1']	[4001.0]	[8.519966125488281]	1	0	11	360	2.65
434	Jack	Lauren	60	4000	45	3	1	Threshold	Yes	No	NA	1	0	1	Yes	0	Yes	ltlh	Olfactometer9	Olfactometer9	0	0	1	0	0	0	0	0	4001	0	0	0	0	Olfactometer9	05_19_22_07_23_45	Blank1	C4	Blank4	NA	NA	NA	['Olfactometer9']	[4001.0]	[12.391257762908936]	1	0	12	360	2.65
435	Jack	Lauren	60	4000	45	3	1	Threshold	Yes	No	NA	1	0	1	Yes	0	Yes	ltlh	Olfactometer1	Olfactometer1	0	2	2	2	0	0	0	4461	439	442	0	0	0	Olfactometer1	05_19_22_07_25_11	C4	Blank2	Blank4	NA	NA	NA	['Olfactometer1', 'Olfactometer9', 'Olfactometer7', 'Olfactometer9', 'Olfactometer7', 'Olfactometer1']	[460.0, 216.0, 224.0, 223.0, 218.0, 4001.0]	[1.4673776626586914, 1.7202293872833252, 1.6432793140411377, 1.83781099319458, 3.5776305198669434, 4.509884357452393]	1	0	13	90	2.91
436	Jack	Lauren	60	4000	45	3	1	Threshold	Yes	No	NA	1	0	1	Yes	0	Yes	ltlh	Olfactometer9	Olfactometer9	0	1	1	0	0	0	0	490	4001	0	0	0	0	Olfactometer9	05_19_22_07_25_43	Blank4	C4	Blank1	NA	NA	NA	['Olfactometer1', 'Olfactometer9']	[490.0, 4001.0]	[2.798285961151123, 5.484898567199707]	1	0	14	90	2.91
437	Jack	Lauren	60	4000	45	3	1	Threshold	Yes	No	NA	1	0	1	Yes	0	Yes	ltlh	Olfactometer7	Olfactometer7	0	1	1	1	0	0	0	429	167	4001	0	0	0	Olfactometer7	05_19_22_07_26_16	Blank2	Blank1	C4	NA	NA	NA	['Olfactometer1', 'Olfactometer9', 'Olfactometer7']	[429.0, 167.0, 4001.0]	[2.5687410831451416, 1.697227954864502, 5.336312532424927]	1	0	15	90	2.91
438	Jack	Lauren	60	4000	45	4	1	Threshold	Yes	No	NA	1	0	1	Yes	0	Yes	lthh	Olfactometer1	Olfactometer1	0	1	0	2	0	0	0	4001	0	303	0	0	0	Olfactometer1	05_19_22_15_36_51	C4	Blank3	Blank3	NA	NA	NA	['Olfactometer7', 'Olfactometer7', 'Olfactometer1']	[28.0, 275.0, 4001.0]	[31.02284812927246, 0.19361376762390137, 8.441434144973755]	1	0	1	1	0.25
439	Jack	Lauren	60	4000	45	4	1	Threshold	Yes	No	NA	1	0	1	Yes	0	Yes	lthh	Olfactometer9	Olfactometer9	0	0	1	0	0	0	0	0	4001	0	0	0	0	Olfactometer9	05_19_22_15_37_32	Blank4	C4	Blank4	NA	NA	NA	['Olfactometer9']	[4001.0]	[17.67708158493042]	1	0	2	1	0.25
440	Jack	Lauren	60	4000	45	4	1	Threshold	Yes	No	NA	1	0	1	Yes	0	Yes	lthh	Olfactometer7	Olfactometer7	0	1	1	1	0	0	0	220	227	4001	0	0	0	Olfactometer7	05_19_22_15_38_13	Blank5	Blank1	C4	NA	NA	NA	['Olfactometer1', 'Olfactometer9', 'Olfactometer7']	[220.0, 227.0, 4001.0]	[7.6646811962127686, 4.078998565673828, 5.940125226974487]	1	0	3	1	0.25
441	Jack	Lauren	60	4000	45	4	1	Threshold	Yes	No	NA	1	0	1	Yes	0	Yes	lthh	Olfactometer9	Olfactometer9	0	0	1	1	0	0	0	0	4001	277	0	0	0	Olfactometer9	05_19_22_15_39_20	Blank3	C4	Blank5	NA	NA	NA	['Olfactometer7', 'Olfactometer9']	[277.0, 4001.0]	[7.91644811630249, 5.28897762298584]	1	0	4	1000	1
442	Jack	Lauren	60	4000	45	4	1	Threshold	Yes	No	NA	1	0	1	Yes	0	Yes	lthh	Olfactometer9	Olfactometer9	0	1	1	1	0	0	0	373	4001	370	0	0	0	Olfactometer9	05_19_22_15_40_02	Blank5	C4	Blank4	NA	NA	NA	['Olfactometer7', 'Olfactometer1', 'Olfactometer9']	[370.0, 373.0, 4001.0]	[9.54187536239624, 3.363006830215454, 5.765873193740845]	1	0	5	1000	1
443	Jack	Lauren	60	4000	45	4	1	Threshold	Yes	No	NA	1	0	1	Yes	0	Yes	lthh	Olfactometer9	Olfactometer9	0	1	2	1	0	0	0	466	4088	199	0	0	0	Olfactometer9	05_19_22_15_40_45	Blank2	C4	Blank2	NA	NA	NA	['Olfactometer7', 'Olfactometer1', 'Olfactometer9', 'Olfactometer9']	[199.0, 466.0, 87.0, 4001.0]	[7.387430667877197, 5.517925977706909, 1.4212703704833984, 4.710387706756592]	1	0	6	1000	1
444	Jack	Lauren	60	4000	45	4	1	Threshold	Yes	No	NA	1	0	1	Yes	0	Yes	lthh	Olfactometer1	Olfactometer1	0	1	0	0	0	0	0	4001	0	0	0	0	0	Olfactometer1	05_19_22_15_41_49	C4	Blank3	Blank2	NA	NA	NA	['Olfactometer1']	[4001.0]	[9.925260066986084]	1	0	7	750	2.25
445	Jack	Lauren	60	4000	45	4	1	Threshold	Yes	No	NA	1	0	1	Yes	0	Yes	lthh	Olfactometer7	Olfactometer7	0	1	1	1	0	0	0	436	230	4002	0	0	0	Olfactometer7	05_19_22_15_42_25	Blank3	Blank5	C4	NA	NA	NA	['Olfactometer1', 'Olfactometer9', 'Olfactometer7']	[436.0, 230.0, 4002.0]	[4.663277626037598, 1.652683973312378, 5.369671106338501]	1	0	8	750	2.25
446	Jack	Lauren	60	4000	45	4	1	Threshold	Yes	No	NA	1	0	1	Yes	0	Yes	lthh	Olfactometer7	Olfactometer7	0	2	1	1	0	0	0	364	266	4001	0	0	0	Olfactometer7	05_19_22_15_43_02	Blank1	Blank5	C4	NA	NA	NA	['Olfactometer1', 'Olfactometer1', 'Olfactometer9', 'Olfactometer7']	[15.0, 349.0, 266.0, 4001.0]	[3.6196162700653076, 0.3206746578216553, 1.9284863471984863, 7.828693628311157]	1	0	9	750	2.25
447	Jack	Lauren	60	4000	45	4	1	Threshold	Yes	No	NA	1	0	1	Yes	0	Yes	lthh	Olfactometer1	Olfactometer7	0	1	1	1	0	0	0	978	494	4001	0	0	0	Olfactometer7	05_19_22_15_44_06	C4	Blank2	Blank1	NA	NA	NA	['Olfactometer1', 'Olfactometer9', 'Olfactometer7']	[978.0, 494.0, 4001.0]	[6.547285795211792, 1.7098708152770996, 5.5523457527160645]	1	0	10	360	2.65
448	Jack	Lauren	60	4000	45	4	1	Threshold	Yes	No	NA	1	0	1	Yes	0	Yes	lthh	Olfactometer7	Olfactometer7	0	0	1	1	0	0	0	0	136	4001	0	0	0	Olfactometer7	05_19_22_15_45_12	Blank5	Blank3	C4	NA	NA	NA	['Olfactometer9', 'Olfactometer7']	[136.0, 4001.0]	[7.986492395401001, 5.401989221572876]	1	0	11	750	2.25
449	Jack	Lauren	60	4000	45	4	1	Threshold	Yes	No	NA	1	0	1	Yes	0	Yes	lthh	Olfactometer9	Olfactometer9	0	0	1	1	0	0	0	0	4001	1461	0	0	0	Olfactometer9	05_19_22_15_45_49	Blank5	C4	Blank5	NA	NA	NA	['Olfactometer7', 'Olfactometer9']	[1461.0, 4001.0]	[2.0758395195007324, 11.683363676071167]	1	0	12	750	2.25
450	Jack	Lauren	60	4000	45	4	1	Threshold	Yes	No	NA	1	0	1	Yes	0	Yes	lthh	Olfactometer7	Olfactometer7	0	1	1	1	0	0	0	610	119	4001	0	0	0	Olfactometer7	05_19_22_15_46_24	Blank2	Blank3	C4	NA	NA	NA	['Olfactometer1', 'Olfactometer9', 'Olfactometer7']	[610.0, 119.0, 4001.0]	[4.79014253616333, 1.0450949668884277, 5.499570369720459]	1	0	13	750	2.25
451	Jack	Lauren	60	4000	45	4	1	Threshold	Yes	No	NA	1	0	1	Yes	0	Yes	lthh	Olfactometer7	Olfactometer7	0	0	0	1	0	0	0	0	0	4001	0	0	0	Olfactometer7	05_19_22_15_47_26	Blank4	Blank1	C4	NA	NA	NA	['Olfactometer7']	[4001.0]	[6.17494010925293]	1	0	14	360	2.65
452	Jack	Lauren	60	4000	45	4	1	Threshold	Yes	No	NA	1	0	1	Yes	0	Yes	lthh	Olfactometer1	Olfactometer7	0	0	1	1	0	0	0	0	288	4001	0	0	0	Olfactometer7	05_19_22_15_48_01	C4	Blank1	Blank4	NA	NA	NA	['Olfactometer9', 'Olfactometer7']	[288.0, 4001.0]	[3.2318665981292725, 6.714467525482178]	1	0	15	360	2.65
453	Jack	Lauren	60	4000	45	4	1	Threshold	Yes	No	NA	1	0	1	Yes	0	Yes	lthh	Olfactometer7	Olfactometer7	0	1	1	1	0	0	0	465	387	4001	0	0	0	Olfactometer7	05_19_22_15_49_04	Blank1	Blank2	C4	NA	NA	NA	['Olfactometer1', 'Olfactometer9', 'Olfactometer7']	[465.0, 387.0, 4001.0]	[1.9397056102752686, 1.704681634902954, 5.7846784591674805]	1	0	16	750	2.25
454	Jack	Lauren	60	4000	45	4	1	Threshold	Yes	No	NA	1	0	1	Yes	0	Yes	lthh	Olfactometer9	Olfactometer9	0	1	1	0	0	0	0	381	4001	0	0	0	0	Olfactometer9	05_19_22_15_49_36	Blank1	C4	Blank3	NA	NA	NA	['Olfactometer1', 'Olfactometer9']	[381.0, 4001.0]	[2.5967917442321777, 5.167443513870239]	1	0	17	750	2.25
455	Jack	Lauren	60	4000	45	4	1	Threshold	Yes	No	NA	1	0	1	Yes	0	Yes	lthh	Olfactometer1	Olfactometer1	0	2	0	0	0	0	0	4014	0	0	0	0	0	Olfactometer1	05_19_22_15_50_07	C4	Blank1	Blank1	NA	NA	NA	['Olfactometer1', 'Olfactometer1']	[13.0, 4001.0]	[3.455566644668579, 3.5806920528411865]	1	0	18	750	2.25
456	Jack	Lauren	60	4000	45	4	1	Threshold	Yes	No	NA	1	0	1	Yes	0	Yes	lthh	Olfactometer1	Olfactometer7	0	2	2	1	0	0	0	796	75	4002	0	0	0	Olfactometer7	05_19_22_15_51_15	C4	Blank1	Blank1	NA	NA	NA	['Olfactometer1', 'Olfactometer1', 'Olfactometer9', 'Olfactometer9', 'Olfactometer7']	[205.0, 591.0, 29.0, 46.0, 4002.0]	[3.190448522567749, 0.5756816864013672, 1.4358174800872803, 0.13153719902038574, 5.3642754554748535]	1	0	19	360	2.65
457	Jack	Lauren	60	4000	45	4	1	Threshold	Yes	No	NA	1	0	1	Yes	0	Yes	lthh	Olfactometer9	Olfactometer9	0	0	2	0	0	0	0	0	4193	0	0	0	0	Olfactometer9	05_19_22_15_52_20	Blank5	C4	Blank4	NA	NA	NA	['Olfactometer9', 'Olfactometer9']	[192.0, 4001.0]	[2.55757474899292, 3.7901742458343506]	1	0	20	750	2.25
458	Jack	Lauren	60	4000	45	4	1	Threshold	Yes	No	NA	1	0	1	Yes	0	Yes	lthh	Olfactometer7	Olfactometer7	0	1	1	1	0	0	0	327	460	4001	0	0	0	Olfactometer7	05_19_22_15_52_56	Blank3	Blank1	C4	NA	NA	NA	['Olfactometer1', 'Olfactometer9', 'Olfactometer7']	[327.0, 460.0, 4001.0]	[3.4185707569122314, 1.7656333446502686, 6.576841831207275]	1	0	21	750	2.25
459	Jack	Lauren	60	4000	45	4	1	Threshold	Yes	No	NA	1	0	1	Yes	0	Yes	lthh	Olfactometer7	Olfactometer7	0	1	1	1	0	0	0	402	223	4001	0	0	0	Olfactometer7	05_19_22_15_53_32	Blank3	Blank5	C4	NA	NA	NA	['Olfactometer1', 'Olfactometer9', 'Olfactometer7']	[402.0, 223.0, 4001.0]	[5.046334266662598, 1.7211790084838867, 5.667034387588501]	1	0	22	750	2.25
460	Jack	Lauren	60	4000	45	4	1	Threshold	Yes	No	NA	1	0	1	Yes	0	Yes	lthh	Olfactometer1	Olfactometer7	0	0	1	2	0	0	0	0	253	4471	0	0	0	Olfactometer7	05_19_22_15_54_53	C4	Blank3	Blank1	NA	NA	NA	['Olfactometer9', 'Olfactometer7', 'Olfactometer7']	[253.0, 470.0, 4001.0]	[1.9840428829193115, 1.997204065322876, 4.8923821449279785]	1	0	23	360	2.65
461	Jack	Lauren	60	4000	45	5	1	Threshold	Yes	No	NA	1	0	1	Yes	0	Yes	hthh	Olfactometer9	Olfactometer9	0	2	3	2	0	0	0	1181	6138	748	0	0	0	Olfactometer9	05_20_22_12_53_32	Blank5	C4	Blank3	NA	NA	NA	['Olfactometer1', 'Olfactometer9', 'Olfactometer7', 'Olfactometer9', 'Olfactometer7', 'Olfactometer1', 'Olfactometer9']	[626.0, 1609.0, 484.0, 528.0, 264.0, 555.0, 4001.0]	[6.35285210609436, 3.1095314025878906, 3.076695203781128, 1.8760056495666504, 3.5795207023620605, 1.7052953243255615, 5.845481872558594]	1	0	1	1	0.25
462	Jack	Lauren	60	4000	45	5	1	Threshold	Yes	No	NA	1	0	1	Yes	0	Yes	hthh	Olfactometer9	Olfactometer9	0	1	2	0	0	0	0	461	4053	0	0	0	0	Olfactometer9	05_20_22_12_54_25	Blank1	C4	Blank5	NA	NA	NA	['Olfactometer1', 'Olfactometer9', 'Olfactometer9']	[461.0, 52.0, 4001.0]	[21.51743984222412, 1.6385960578918457, 5.4291908740997314]	1	0	2	1	0.25
463	Jack	Lauren	60	4000	45	5	1	Threshold	Yes	No	NA	1	0	1	Yes	0	Yes	hthh	Olfactometer7	Olfactometer7	0	0	0	1	0	0	0	0	0	4001	0	0	0	Olfactometer7	05_20_22_12_54_58	Blank3	Blank4	C4	NA	NA	NA	['Olfactometer7']	[4001.0]	[9.644087791442871]	1	0	3	1	0.25
464	Jack	Lauren	60	4000	45	5	1	Threshold	Yes	No	NA	1	0	1	Yes	0	Yes	hthh	Olfactometer9	Olfactometer7	0	1	1	2	0	0	0	618	11	4248	0	0	0	Olfactometer7	05_20_22_12_56_12	Blank3	C4	Blank5	NA	NA	NA	['Olfactometer9', 'Olfactometer7', 'Olfactometer1', 'Olfactometer7']	[11.0, 244.0, 618.0, 4004.0]	[5.843159198760986, 3.0762016773223877, 6.001355409622192, 6.951765537261963]	1	0	4	1000	1
465	Jack	Lauren	60	4000	45	5	1	Threshold	Yes	No	NA	1	0	1	Yes	0	Yes	hthh	Olfactometer1	Olfactometer1	0	1	0	0	0	0	0	4001	0	0	0	0	0	Olfactometer1	05_20_22_12_57_15	C4	Blank5	Blank5	NA	NA	NA	['Olfactometer1']	[4001.0]	[10.173396825790405]	1	0	5	1000	0.25
466	Jack	Lauren	60	4000	45	5	1	Threshold	Yes	No	NA	1	0	1	Yes	0	Yes	hthh	Olfactometer1	Olfactometer7	0	0	1	1	0	0	0	0	207	4002	0	0	0	Olfactometer7	05_20_22_12_57_49	C4	Blank2	Blank3	NA	NA	NA	['Olfactometer9', 'Olfactometer7']	[207.0, 4002.0]	[3.0235016345977783, 5.272951602935791]	1	0	6	1000	0.25
467	Jack	Lauren	60	4000	45	5	1	Threshold	Yes	No	NA	1	0	1	Yes	0	Yes	hthh	Olfactometer7	Olfactometer7	0	1	1	1	0	0	0	808	601	4001	0	0	0	Olfactometer7	05_20_22_12_58_22	Blank5	Blank4	C4	NA	NA	NA	['Olfactometer1', 'Olfactometer9', 'Olfactometer7']	[808.0, 601.0, 4001.0]	[2.6034677028656006, 1.6601767539978027, 5.733165979385376]	1	0	7	1000	0.25
468	Jack	Lauren	60	4000	45	5	1	Threshold	Yes	No	NA	1	0	1	Yes	0	Yes	hthh	Olfactometer9	Olfactometer9	0	1	1	0	0	0	0	311	4001	0	0	0	0	Olfactometer9	05_20_22_12_59_06	Blank3	C4	Blank1	NA	NA	NA	['Olfactometer1', 'Olfactometer9']	[311.0, 4001.0]	[13.583489179611206, 5.817191123962402]	1	0	8	1000	0.25
469	Jack	Lauren	60	4000	45	5	1	Threshold	Yes	No	NA	1	0	1	Yes	0	Yes	hthh	Olfactometer1	Olfactometer1	0	1	0	0	0	0	0	4001	0	0	0	0	0	Olfactometer1	05_20_22_12_59_49	C4	Blank2	Blank5	NA	NA	NA	['Olfactometer1']	[4001.0]	[19.93259620666504]	1	0	9	1000	0.25
470	Jack	Lauren	60	4000	45	5	1	Threshold	Yes	No	NA	1	0	1	Yes	0	Yes	hthh	Olfactometer7	Olfactometer7	0	1	1	1	0	0	0	309	390	4001	0	0	0	Olfactometer7	05_20_22_13_01_30	Blank1	Blank4	C4	NA	NA	NA	['Olfactometer1', 'Olfactometer9', 'Olfactometer7']	[309.0, 390.0, 4001.0]	[21.741796493530273, 3.078132152557373, 5.193213224411011]	1	0	10	1000	1
471	Jack	Lauren	60	4000	45	5	1	Threshold	Yes	No	NA	1	0	1	Yes	0	Yes	hthh	Olfactometer1	Olfactometer1	0	1	0	0	0	0	0	4001	0	0	0	0	0	Olfactometer1	05_20_22_13_02_01	C4	Blank5	Blank4	NA	NA	NA	['Olfactometer1']	[4001.0]	[6.947752952575684]	1	0	11	1000	1
472	Jack	Lauren	60	4000	45	5	1	Threshold	Yes	No	NA	1	0	1	Yes	0	Yes	hthh	Olfactometer1	Olfactometer1	0	3	0	0	0	0	0	4117	0	0	0	0	0	Olfactometer1	05_20_22_13_02_32	C4	Blank3	Blank3	NA	NA	NA	['Olfactometer1', 'Olfactometer1', 'Olfactometer1']	[25.0, 91.0, 4001.0]	[3.059922933578491, 0.030926942825317383, 4.343542814254761]	1	0	12	1000	1
473	Jack	Lauren	60	4000	45	5	1	Threshold	Yes	No	NA	1	0	1	Yes	0	Yes	hthh	Olfactometer7	Olfactometer7	0	1	2	1	0	0	0	163	448	4001	0	0	0	Olfactometer7	05_20_22_13_03_43	Blank1	Blank2	C4	NA	NA	NA	['Olfactometer1', 'Olfactometer9', 'Olfactometer9', 'Olfactometer7']	[163.0, 9.0, 439.0, 4001.0]	[6.472057580947876, 1.6444120407104492, 0.3479912281036377, 6.281938076019287]	1	0	13	750	2.25
474	Jack	Lauren	60	4000	45	5	1	Threshold	Yes	No	NA	1	0	1	Yes	0	Yes	hthh	Olfactometer9	Olfactometer9	0	1	1	0	0	0	0	288	4001	0	0	0	0	Olfactometer9	05_20_22_13_04_16	Blank2	C4	Blank4	NA	NA	NA	['Olfactometer1', 'Olfactometer9']	[288.0, 4001.0]	[2.8287649154663086, 6.097437858581543]	1	0	14	750	2.25
475	Jack	Lauren	60	4000	45	5	1	Threshold	Yes	No	NA	1	0	1	Yes	0	Yes	hthh	Olfactometer7	Olfactometer7	0	1	1	1	0	0	0	499	57	4001	0	0	0	Olfactometer7	05_20_22_13_04_54	Blank5	Blank1	C4	NA	NA	NA	['Olfactometer1', 'Olfactometer9', 'Olfactometer7']	[499.0, 57.0, 4001.0]	[2.5159857273101807, 4.849715948104858, 7.02001690864563]	1	0	15	750	2.25
476	Jack	Lauren	60	4000	45	5	1	Threshold	Yes	No	NA	1	0	1	Yes	0	Yes	hthh	Olfactometer1	Olfactometer1	0	1	0	0	0	0	0	4001	0	0	0	0	0	Olfactometer1	05_20_22_13_06_00	C4	Blank1	Blank1	NA	NA	NA	['Olfactometer1']	[4001.0]	[5.9430201053619385]	1	0	16	360	2.65
477	Jack	Lauren	60	4000	45	5	1	Threshold	Yes	No	NA	1	0	1	Yes	0	Yes	hthh	Olfactometer7	Olfactometer7	0	0	1	1	0	0	0	0	395	4001	0	0	0	Olfactometer7	05_20_22_13_06_34	Blank5	Blank3	C4	NA	NA	NA	['Olfactometer9', 'Olfactometer7']	[395.0, 4001.0]	[4.321434736251831, 6.11881160736084]	1	0	17	360	2.65
478	Jack	Lauren	60	4000	45	5	1	Threshold	Yes	No	NA	1	0	1	Yes	0	Yes	hthh	Olfactometer9	Olfactometer9	0	1	1	0	0	0	0	167	4001	0	0	0	0	Olfactometer9	05_20_22_13_07_08	Blank5	C4	Blank1	NA	NA	NA	['Olfactometer1', 'Olfactometer9']	[167.0, 4001.0]	[2.1154847145080566, 7.492109298706055]	1	0	18	360	2.65
479	Jack	Lauren	60	4000	45	5	1	Threshold	Yes	No	NA	1	0	1	Yes	0	Yes	hthh	Olfactometer9	Olfactometer7	0	1	1	1	0	0	0	344	498	4001	0	0	0	Olfactometer7	05_20_22_13_08_24	Blank5	C4	Blank5	NA	NA	NA	['Olfactometer1', 'Olfactometer9', 'Olfactometer7']	[344.0, 498.0, 4001.0]	[7.837127923965454, 3.090644359588623, 5.363339424133301]	1	0	19	90	2.91
480	Jack	Lauren	60	4000	45	5	1	Threshold	Yes	No	NA	1	0	1	Yes	0	Yes	hthh	Olfactometer9	Olfactometer9	0	1	1	0	0	0	0	444	4001	0	0	0	0	Olfactometer9	05_20_22_13_09_44	Blank2	C4	Blank2	NA	NA	NA	['Olfactometer1', 'Olfactometer9']	[444.0, 4001.0]	[15.289620161056519, 6.118166923522949]	1	0	20	360	2.65
481	Jack	Lauren	60	4000	45	5	1	Threshold	Yes	No	NA	1	0	1	Yes	0	Yes	hthh	Olfactometer7	Olfactometer7	0	1	1	1	0	0	0	746	290	4002	0	0	0	Olfactometer7	05_20_22_13_10_22	Blank5	Blank1	C4	NA	NA	NA	['Olfactometer1', 'Olfactometer9', 'Olfactometer7']	[746.0, 290.0, 4002.0]	[4.213553190231323, 3.0780422687530518, 7.537811040878296]	1	0	21	360	2.65
482	Jack	Lauren	60	4000	45	5	1	Threshold	Yes	No	NA	1	0	1	Yes	0	Yes	hthh	Olfactometer9	Olfactometer9	0	1	1	0	0	0	0	956	4001	0	0	0	0	Olfactometer9	05_20_22_13_10_57	Blank2	C4	Blank1	NA	NA	NA	['Olfactometer1', 'Olfactometer9']	[956.0, 4001.0]	[3.080268621444702, 7.737644672393799]	1	0	22	360	2.65
483	Jack	Lauren	60	4000	45	5	1	Threshold	Yes	No	NA	1	0	1	Yes	0	Yes	hthh	Olfactometer1	Olfactometer1	0	1	0	0	0	0	0	4001	0	0	0	0	0	Olfactometer1	05_20_22_13_12_06	C4	Blank5	Blank1	NA	NA	NA	['Olfactometer1']	[4001.0]	[9.388708591461182]	1	0	23	90	2.91
484	Jack	Lauren	60	4000	45	5	1	Threshold	Yes	No	NA	1	0	1	Yes	0	Yes	hthh	Olfactometer7	Olfactometer7	0	0	1	1	0	0	0	0	276	4001	0	0	0	Olfactometer7	05_20_22_13_12_45	Blank4	Blank2	C4	NA	NA	NA	['Olfactometer9', 'Olfactometer7']	[276.0, 4001.0]	[8.232529878616333, 6.908459186553955]	1	0	24	90	2.91
485	Jack	Lauren	60	4000	45	5	1	Threshold	Yes	No	NA	1	0	1	Yes	0	Yes	hthh	Olfactometer1	Olfactometer1	0	1	0	0	0	0	0	4001	0	0	0	0	0	Olfactometer1	05_20_22_13_13_17	C4	Blank4	Blank1	NA	NA	NA	['Olfactometer1']	[4001.0]	[8.022366762161255]	1	0	25	90	2.91
486	Luna	Sarah	60	4000	45	1	1	Threshold	Yes	No	NA	1	0	1	Yes	0	Yes	std	Olfactometer1	Olfactometer1	0	1	0	0	0	0	0	4001	0	0	0	0	0	Olfactometer1	05_16_22_14_51_29	C4	Blank1	Blank3	NA	NA	NA	['Olfactometer1']	[4001.0]	[8.92090892791748]	1	0	1	1	0.25
487	Luna	Sarah	60	4000	45	1	1	Threshold	Yes	No	NA	1	0	1	Yes	0	Yes	std	Olfactometer9	Olfactometer1	0	2	0	0	0	0	0	4736	0	0	0	0	0	Olfactometer1	05_16_22_14_52_04	Blank3	C4	Blank1	NA	NA	NA	['Olfactometer1', 'Olfactometer1']	[735.0, 4001.0]	[3.1758077144622803, 7.456393003463745]	1	0	2	1	0.25
488	Luna	Sarah	60	4000	45	1	1	Threshold	Yes	No	NA	1	0	1	Yes	0	Yes	std	Olfactometer7	Olfactometer9	0	1	2	0	0	0	0	561	4022	0	0	0	0	Olfactometer9	05_16_22_14_52_38	Blank1	Blank2	C4	NA	NA	NA	['Olfactometer1', 'Olfactometer9', 'Olfactometer9']	[561.0, 21.0, 4001.0]	[3.372657299041748, 0.8830873966217041, 4.118213653564453]	1	0	3	1	0.25
489	Luna	Sarah	60	4000	45	1	1	Threshold	Yes	No	NA	1	0	1	Yes	0	Yes	std	Olfactometer7	Olfactometer9	0	1	1	0	0	0	0	1961	4001	0	0	0	0	Olfactometer9	05_16_22_14_53_25	Blank4	Blank3	C4	NA	NA	NA	['Olfactometer1', 'Olfactometer9']	[1961.0, 4001.0]	[16.887486934661865, 5.243352651596069]	1	0	4	1	0.25
490	Luna	Sarah	60	4000	45	1	1	Threshold	Yes	No	NA	1	0	1	Yes	0	Yes	std	Olfactometer1	Olfactometer1	0	1	0	0	0	0	0	4001	0	0	0	0	0	Olfactometer1	05_16_22_14_53_55	C4	Blank3	Blank2	NA	NA	NA	['Olfactometer1']	[4001.0]	[6.064947605133057]	1	0	5	1	0.25
491	Luna	Sarah	60	4000	45	1	1	Threshold	Yes	No	NA	1	0	1	Yes	0	Yes	std	Olfactometer1	Olfactometer1	0	2	0	0	0	0	0	4574	0	0	0	0	0	Olfactometer1	05_16_22_14_54_28	C4	Blank1	Blank5	NA	NA	NA	['Olfactometer1', 'Olfactometer1']	[573.0, 4001.0]	[5.7738037109375, 3.918255090713501]	1	0	6	1	0.25
492	Luna	Sarah	60	4000	45	1	1	Threshold	Yes	No	NA	1	0	1	Yes	0	Yes	std	Olfactometer9	Olfactometer9	0	1	1	1	0	0	0	291	4001	587	0	0	0	Olfactometer9	05_16_22_14_55_08	Blank4	C4	Blank3	NA	NA	NA	['Olfactometer1', 'Olfactometer7', 'Olfactometer9']	[291.0, 587.0, 4001.0]	[7.59714674949646, 2.480201482772827, 6.473942279815674]	1	0	7	1	0.25
493	Luna	Sarah	60	4000	45	1	1	Threshold	Yes	No	NA	1	0	1	Yes	0	Yes	std	Olfactometer9	Olfactometer9	0	1	1	0	0	0	0	384	4001	0	0	0	0	Olfactometer9	05_16_22_14_56_30	Blank2	C4	Blank3	NA	NA	NA	['Olfactometer1', 'Olfactometer9']	[384.0, 4001.0]	[12.929299116134644, 5.301345348358154]	1	0	8	1000	1
494	Luna	Sarah	60	4000	45	1	1	Threshold	Yes	No	NA	1	0	1	Yes	0	Yes	std	Olfactometer9	Olfactometer9	0	0	3	0	0	0	0	0	4870	0	0	0	0	Olfactometer9	05_16_22_14_57_03	Blank1	C4	Blank4	NA	NA	NA	['Olfactometer9', 'Olfactometer9', 'Olfactometer9']	[861.0, 8.0, 4001.0]	[4.611287355422974, 0.0, 4.395414352416992]	1	0	9	1000	1
495	Luna	Sarah	60	4000	45	1	1	Threshold	Yes	No	NA	1	0	1	Yes	0	Yes	std	Olfactometer7	Olfactometer7	0	1	0	1	0	0	0	230	0	4004	0	0	0	Olfactometer7	05_16_22_14_57_52	Blank3	Blank4	C4	NA	NA	NA	['Olfactometer1', 'Olfactometer7']	[230.0, 4004.0]	[19.313945293426514, 6.185655832290649]	1	0	10	1000	1
496	Luna	Sarah	60	4000	45	1	1	Threshold	Yes	No	NA	1	0	1	Yes	0	Yes	std	Olfactometer7	Olfactometer9	0	1	1	0	0	0	0	374	4001	0	0	0	0	Olfactometer9	05_16_22_14_59_54	Blank3	Blank4	C4	NA	NA	NA	['Olfactometer1', 'Olfactometer9']	[374.0, 4001.0]	[9.26946496963501, 6.488503932952881]	1	0	11	750	2.25
497	Luna	Sarah	60	4000	45	1	1	Threshold	Yes	No	NA	1	0	1	Yes	0	Yes	std	Olfactometer9	Olfactometer9	0	1	1	0	0	0	0	402	4001	0	0	0	0	Olfactometer9	05_16_22_15_01_26	Blank3	C4	Blank1	NA	NA	NA	['Olfactometer1', 'Olfactometer9']	[402.0, 4001.0]	[14.901376724243164, 5.890173673629761]	1	0	12	1000	1
498	Luna	Sarah	60	4000	45	1	1	Threshold	Yes	No	NA	1	0	1	Yes	0	Yes	std	Olfactometer1	Olfactometer1	0	1	0	0	0	0	0	4001	0	0	0	0	0	Olfactometer1	05_16_22_15_02_02	C4	Blank2	Blank4	NA	NA	NA	['Olfactometer1']	[4001.0]	[11.87205696105957]	1	0	13	1000	1
499	Luna	Sarah	60	4000	45	1	1	Threshold	Yes	No	NA	1	0	1	Yes	0	Yes	std	Olfactometer9	Olfactometer9	0	1	1	0	0	0	0	422	4001	0	0	0	0	Olfactometer9	05_16_22_15_02_38	Blank1	C4	Blank2	NA	NA	NA	['Olfactometer1', 'Olfactometer9']	[422.0, 4001.0]	[7.193097829818726, 5.723310947418213]	1	0	14	1000	1
500	Luna	Sarah	60	4000	45	1	1	Threshold	Yes	No	NA	1	0	1	Yes	0	Yes	std	Olfactometer1	Olfactometer1	0	1	0	0	0	0	0	4001	0	0	0	0	0	Olfactometer1	05_16_22_15_04_25	C4	Blank3	Blank5	NA	NA	NA	['Olfactometer1']	[4001.0]	[10.04720687866211]	1	0	15	750	2.25
501	Luna	Sarah	60	4000	45	1	1	Threshold	Yes	No	NA	1	0	1	Yes	0	Yes	std	Olfactometer9	Olfactometer9	0	1	3	0	0	0	0	300	6458	0	0	0	0	Olfactometer9	05_16_22_15_05_04	Blank3	C4	Blank5	NA	NA	NA	['Olfactometer1', 'Olfactometer9', 'Olfactometer9', 'Olfactometer9']	[300.0, 2167.0, 290.0, 4001.0]	[2.933116912841797, 5.2193028926849365, 1.5356969833374023, 5.66223406791687]	1	0	16	750	2.25
502	Luna	Sarah	60	4000	45	1	1	Threshold	Yes	No	NA	1	0	1	Yes	0	Yes	std	Olfactometer9	Olfactometer9	0	1	2	0	0	0	0	243	5566	0	0	0	0	Olfactometer9	05_16_22_15_05_42	Blank3	C4	Blank4	NA	NA	NA	['Olfactometer1', 'Olfactometer9', 'Olfactometer9']	[243.0, 1565.0, 4001.0]	[6.6790101528167725, 3.7517240047454834, 4.356564521789551]	1	0	17	750	2.25
503	Luna	Sarah	60	4000	45	1	1	Threshold	Yes	No	NA	1	0	1	Yes	0	Yes	std	Olfactometer7	Olfactometer7	0	1	1	1	0	0	0	264	189	4001	0	0	0	Olfactometer7	05_16_22_15_07_36	Blank2	Blank5	C4	NA	NA	NA	['Olfactometer1', 'Olfactometer9', 'Olfactometer7']	[264.0, 189.0, 4001.0]	[5.001836061477661, 1.8461508750915527, 6.252597808837891]	1	0	18	360	2.65
504	Luna	Sarah	60	4000	45	1	1	Threshold	Yes	No	NA	1	0	1	Yes	0	Yes	std	Olfactometer7	Olfactometer7	0	0	1	1	0	0	0	0	109	4002	0	0	0	Olfactometer7	05_16_22_15_08_21	Blank1	Blank1	C4	NA	NA	NA	['Olfactometer9', 'Olfactometer7']	[109.0, 4002.0]	[15.118021726608276, 6.072602033615112]	1	0	19	360	2.65
505	Luna	Sarah	60	4000	45	1	1	Threshold	Yes	No	NA	1	0	1	Yes	0	Yes	std	Olfactometer1	Olfactometer1	0	2	0	0	0	0	0	4234	0	0	0	0	0	Olfactometer1	05_16_22_15_09_01	C4	Blank3	Blank5	NA	NA	NA	['Olfactometer1', 'Olfactometer1']	[233.0, 4001.0]	[12.546707391738892, 4.083825349807739]	1	0	20	360	2.65
506	Luna	Sarah	60	4000	45	1	1	Threshold	Yes	No	NA	1	0	1	Yes	0	Yes	std	Olfactometer7	Olfactometer7	0	1	2	1	0	0	0	330	532	4001	0	0	0	Olfactometer7	05_16_22_15_10_41	Blank3	Blank1	C4	NA	NA	NA	['Olfactometer1', 'Olfactometer9', 'Olfactometer9', 'Olfactometer7']	[330.0, 51.0, 481.0, 4001.0]	[7.469259023666382, 1.7862823009490967, 0.4165811538696289, 6.742538928985596]	1	0	21	90	2.91
507	Luna	Sarah	60	4000	45	1	1	Threshold	Yes	No	NA	1	0	1	Yes	0	Yes	std	Olfactometer9	Olfactometer7	0	2	1	2	0	0	0	992	653	4317	0	0	0	Olfactometer7	05_16_22_15_11_28	Blank3	C4	Blank1	NA	NA	NA	['Olfactometer1', 'Olfactometer9', 'Olfactometer7', 'Olfactometer1', 'Olfactometer7']	[501.0, 653.0, 314.0, 491.0, 4003.0]	[5.791795015335083, 3.579516887664795, 1.3270370960235596, 4.211616039276123, 6.965306520462036]	1	0	22	90	2.91
508	Luna	Sarah	60	4000	45	1	1	Threshold	Yes	No	NA	1	0	1	Yes	0	Yes	std	Olfactometer9	Olfactometer9	0	1	1	0	0	0	0	264	4001	0	0	0	0	Olfactometer9	05_16_22_15_13_04	Blank3	C4	Blank3	NA	NA	NA	['Olfactometer1', 'Olfactometer9']	[264.0, 4001.0]	[10.494352102279663, 5.717928409576416]	1	0	23	360	2.65
509	Luna	Sarah	60	4000	45	1	1	Threshold	Yes	No	NA	1	0	1	Yes	0	Yes	std	Olfactometer1	Olfactometer1	0	1	1	0	0	0	0	4001	553	0	0	0	0	Olfactometer1	05_16_22_15_13_45	C4	Blank1	Blank3	NA	NA	NA	['Olfactometer9', 'Olfactometer1']	[553.0, 4001.0]	[6.729357957839966, 10.457360744476318]	1	0	24	360	2.65
510	Luna	Sarah	60	4000	45	1	1	Threshold	Yes	No	NA	1	0	1	Yes	0	Yes	std	Olfactometer9	Olfactometer9	0	1	2	0	0	0	0	291	4147	0	0	0	0	Olfactometer9	05_16_22_15_14_18	Blank1	C4	Blank1	NA	NA	NA	['Olfactometer1', 'Olfactometer9', 'Olfactometer9']	[291.0, 146.0, 4001.0]	[3.474628210067749, 1.9690265655517578, 4.582424163818359]	1	0	25	360	2.65
511	Luna	Sarah	60	4000	45	1	1	Threshold	Yes	No	NA	1	0	1	Yes	0	Yes	std	Olfactometer9	Olfactometer1	0	2	1	1	0	0	0	4405	478	723	0	0	0	Olfactometer1	05_16_22_15_15_57	Blank5	C4	Blank2	NA	NA	NA	['Olfactometer1', 'Olfactometer9', 'Olfactometer7', 'Olfactometer1']	[404.0, 478.0, 723.0, 4001.0]	[4.523326635360718, 2.23600435256958, 2.509530544281006, 7.188464164733887]	1	0	26	90	2.91
512	Luna	Sarah	60	4000	45	1	1	Threshold	Yes	No	NA	1	0	1	Yes	0	Yes	std	Olfactometer1	Olfactometer1	0	1	0	1	0	0	0	4001	0	312	0	0	0	Olfactometer1	05_16_22_15_22_43	C4	Blank5	Blank1	NA	NA	NA	['Olfactometer7', 'Olfactometer1']	[312.0, 4001.0]	[289.44111132621765, 26.35541009902954]	1	0	27	360	2.65
513	Luna	Sarah	60	4000	45	1	1	Threshold	Yes	No	NA	1	0	1	Yes	0	Yes	std	Olfactometer7	Olfactometer9	0	1	1	0	0	0	0	512	4001	0	0	0	0	Olfactometer9	05_16_22_15_23_32	Blank3	Blank2	C4	NA	NA	NA	['Olfactometer1', 'Olfactometer9']	[512.0, 4001.0]	[16.14311718940735, 7.6318199634552]	1	0	28	360	2.65
514	Luna	Sarah	60	4000	45	1	1	Threshold	Yes	No	NA	1	0	1	Yes	0	Yes	std	Olfactometer1	Olfactometer1	0	1	0	0	0	0	0	4001	0	0	0	0	0	Olfactometer1	05_16_22_15_25_15	C4	Blank5	Blank2	NA	NA	NA	['Olfactometer1']	[4001.0]	[9.096787214279175]	1	0	29	750	2.25
515	Luna	Sarah	60	4000	45	1	1	Threshold	Yes	No	NA	1	0	1	Yes	0	Yes	std	Olfactometer7	Olfactometer7	0	2	1	1	0	0	0	475	462	4001	0	0	0	Olfactometer7	05_16_22_15_25_58	Blank3	Blank5	C4	NA	NA	NA	['Olfactometer1', 'Olfactometer1', 'Olfactometer9', 'Olfactometer7']	[458.0, 17.0, 462.0, 4001.0]	[10.829962730407715, 0.0, 1.8504269123077393, 5.955862283706665]	1	0	30	750	2.25
516	Luna	Sarah	60	4000	45	1	1	Threshold	Yes	No	NA	1	0	1	Yes	0	Yes	std	Olfactometer9	Olfactometer9	0	1	1	1	0	0	0	435	4001	661	0	0	0	Olfactometer9	05_16_22_15_26_36	Blank4	C4	Blank1	NA	NA	NA	['Olfactometer1', 'Olfactometer7', 'Olfactometer9']	[435.0, 661.0, 4001.0]	[4.883431434631348, 2.960620164871216, 6.126663446426392]	1	0	31	750	2.25
517	Luna	Sarah	60	4000	45	1	1	Threshold	Yes	No	NA	1	0	1	Yes	0	Yes	std	Olfactometer7	Olfactometer7	0	1	1	1	0	0	0	248	458	4001	0	0	0	Olfactometer7	05_16_22_15_28_03	Blank5	Blank2	C4	NA	NA	NA	['Olfactometer1', 'Olfactometer9', 'Olfactometer7']	[248.0, 458.0, 4001.0]	[3.063563108444214, 1.0906922817230225, 5.720036268234253]	1	0	32	360	2.65
518	Luna	Sarah	60	4000	45	1	1	Threshold	Yes	No	NA	1	0	1	Yes	0	Yes	std	Olfactometer1	Olfactometer1	0	2	1	1	0	0	0	4080	456	498	0	0	0	Olfactometer1	05_16_22_15_28_42	C4	Blank4	Blank5	NA	NA	NA	['Olfactometer1', 'Olfactometer9', 'Olfactometer7', 'Olfactometer1']	[79.0, 456.0, 498.0, 4001.0]	[3.063802480697632, 3.090083122253418, 2.582200527191162, 6.7893242835998535]	1	0	33	360	2.65
519	Luna	Sarah	60	4000	45	1	1	Threshold	Yes	No	NA	1	0	1	Yes	0	Yes	std	Olfactometer1	Olfactometer1	0	1	0	0	0	0	0	4001	0	0	0	0	0	Olfactometer1	05_16_22_15_29_18	C4	Blank2	Blank2	NA	NA	NA	['Olfactometer1']	[4001.0]	[11.657407283782959]	1	0	34	360	2.65
520	Luna	Sarah	60	4000	45	1	1	Threshold	Yes	No	NA	1	0	1	Yes	0	Yes	std	Olfactometer7	Olfactometer9	0	2	2	1	0	0	0	924	4829	2127	0	0	0	Olfactometer9	05_16_22_15_30_45	Blank2	Blank1	C4	NA	NA	NA	['Olfactometer1', 'Olfactometer9', 'Olfactometer7', 'Olfactometer1', 'Olfactometer9']	[416.0, 828.0, 2127.0, 508.0, 4001.0]	[2.4418904781341553, 1.4197142124176025, 3.7852611541748047, 3.579871416091919, 4.961104869842529]	1	0	35	90	2.91
521	Luna	Sarah	60	4000	45	2	1	Threshold	Yes	No	NA	0.5	0	1	Yes	0	Yes	htlh	blank	timeout	0	1	0	0	0	0	0	932	0	0	0	0	0	0	05_17_22_15_04_27	Blank4	Blank5	Blank1	NA	NA	NA	['Olfactometer1']	[932.0]	[41.94520878791809]	0	0	1	1	0.25
522	Luna	Sarah	60	4000	45	2	1	Threshold	Yes	No	NA	0.5	0	1	Yes	0	Yes	htlh	blank	Olfactometer7	0	1	1	1	0	0	0	439	1063	4004	0	0	0	Olfactometer7	05_17_22_15_05_07	Blank1	Blank3	Blank2	NA	NA	NA	['Olfactometer1', 'Olfactometer9', 'Olfactometer7']	[439.0, 1063.0, 4004.0]	[3.58274245262146, 3.8987364768981934, 6.663336277008057]	0	0	2	1	0.25
523	Luna	Sarah	60	4000	45	2	1	Threshold	Yes	No	NA	0.5	0	1	Yes	0	Yes	htlh	Olfactometer9	Olfactometer9	0	1	1	0	0	0	0	1531	4001	0	0	0	0	Olfactometer9	05_17_22_15_05_42	Blank2	C4	Blank2	NA	NA	NA	['Olfactometer1', 'Olfactometer9']	[1531.0, 4001.0]	[5.2535765171051025, 6.4671430587768555]	1	0	3	1	0.25
524	Luna	Sarah	60	4000	45	2	1	Threshold	Yes	No	NA	0.5	0	1	Yes	0	Yes	htlh	Olfactometer1	Olfactometer1	0	1	0	0	0	0	0	4001	0	0	0	0	0	Olfactometer1	05_17_22_15_06_14	C4	Blank1	Blank3	NA	NA	NA	['Olfactometer1']	[4001.0]	[7.975757122039795]	1	0	4	1	0.25
525	Luna	Sarah	60	4000	45	2	1	Threshold	Yes	No	NA	0.5	0	1	Yes	0	Yes	htlh	blank	Olfactometer1	0	3	2	1	0	0	0	4767	1032	461	0	0	0	Olfactometer1	05_17_22_15_07_07	Blank1	Blank1	Blank4	NA	NA	NA	['Olfactometer1', 'Olfactometer9', 'Olfactometer1', 'Olfactometer9', 'Olfactometer7', 'Olfactometer1']	[376.0, 386.0, 390.0, 646.0, 461.0, 4001.0]	[3.762322187423706, 4.343242645263672, 6.553641319274902, 3.0521483421325684, 3.0802254676818848, 6.942096710205078]	0	0	5	1	0.25
526	Luna	Sarah	60	4000	45	2	1	Threshold	Yes	No	NA	0.5	0	1	Yes	0	Yes	htlh	Olfactometer7	Olfactometer7	0	1	1	1	0	0	0	701	443	4001	0	0	0	Olfactometer7	05_17_22_15_07_48	Blank3	Blank4	C4	NA	NA	NA	['Olfactometer1', 'Olfactometer9', 'Olfactometer7']	[701.0, 443.0, 4001.0]	[8.584492206573486, 2.6971633434295654, 5.884066581726074]	1	0	6	1	0.25
527	Luna	Sarah	60	4000	45	2	1	Threshold	Yes	No	NA	0.5	0	1	Yes	0	Yes	htlh	Olfactometer7	Olfactometer7	0	2	1	1	0	0	0	669	576	4001	0	0	0	Olfactometer7	05_17_22_15_08_24	Blank1	Blank3	C4	NA	NA	NA	['Olfactometer1', 'Olfactometer1', 'Olfactometer9', 'Olfactometer7']	[668.0, 1.0, 576.0, 4001.0]	[3.756951093673706, 0.031569480895996094, 2.5794010162353516, 5.785995960235596]	1	0	7	1	0.25
528	Luna	Sarah	60	4000	45	2	1	Threshold	Yes	No	NA	0.5	0	1	Yes	0	Yes	htlh	blank	Olfactometer7	0	3	3	2	0	0	0	1829	925	4459	0	0	0	Olfactometer7	05_17_22_15_09_20	Blank3	Blank5	Blank5	NA	NA	NA	['Olfactometer1', 'Olfactometer9', 'Olfactometer1', 'Olfactometer1', 'Olfactometer9', 'Olfactometer7', 'Olfactometer9', 'Olfactometer7']	[224.0, 275.0, 449.0, 1156.0, 279.0, 458.0, 371.0, 4001.0]	[3.0286805629730225, 1.700972080230713, 6.829256772994995, 1.578808307647705, 3.578150749206543, 1.8238439559936523, 6.264879465103149, 6.124098539352417]	0	0	8	1	0.25
529	Luna	Sarah	60	4000	45	2	1	Threshold	Yes	No	NA	0.5	0	1	Yes	0	Yes	htlh	blank	Olfactometer1	0	1	0	0	0	0	0	4001	0	0	0	0	0	Olfactometer1	05_17_22_15_10_23	Blank3	Blank2	Blank4	NA	NA	NA	['Olfactometer1']	[4001.0]	[37.43100619316101]	0	0	9	1	0.25
530	Luna	Sarah	60	4000	45	2	1	Threshold	Yes	No	NA	0.5	0	1	Yes	0	Yes	htlh	Olfactometer1	Olfactometer1	0	1	0	0	0	0	0	4001	0	0	0	0	0	Olfactometer1	05_17_22_15_10_55	C4	Blank3	Blank2	NA	NA	NA	['Olfactometer1']	[4001.0]	[8.586166620254517]	1	0	10	1	0.25
531	Luna	Sarah	60	4000	45	2	1	Threshold	Yes	No	NA	0.5	0	1	Yes	0	Yes	htlh	Olfactometer7	Olfactometer7	0	1	1	1	0	0	0	368	425	4003	0	0	0	Olfactometer7	05_17_22_15_11_37	Blank2	Blank5	C4	NA	NA	NA	['Olfactometer1', 'Olfactometer9', 'Olfactometer7']	[368.0, 425.0, 4003.0]	[7.94316291809082, 3.0792391300201416, 6.882470607757568]	1	0	11	1	0.25
532	Luna	Sarah	60	4000	45	2	1	Threshold	Yes	No	NA	0.5	0	1	Yes	0	Yes	htlh	blank	Olfactometer7	0	3	3	4	0	0	0	2412	966	6667	0	0	0	Olfactometer7	05_17_22_15_12_35	Blank1	Blank4	Blank5	NA	NA	NA	['Olfactometer1', 'Olfactometer9', 'Olfactometer7', 'Olfactometer1', 'Olfactometer9', 'Olfactometer7', 'Olfactometer7', 'Olfactometer1', 'Olfactometer9', 'Olfactometer7']	[62.0, 334.0, 718.0, 493.0, 319.0, 343.0, 1605.0, 1857.0, 313.0, 4001.0]	[2.013648748397827, 2.569861650466919, 4.089640140533447, 2.862898826599121, 2.8020870685577393, 2.8579301834106445, 3.0843262672424316, 3.9756722450256348, 3.5765368938446045, 5.719921350479126]	0	0	12	1	0.25
533	Luna	Sarah	60	4000	45	2	1	Threshold	Yes	No	NA	0.5	0	1	Yes	0	Yes	htlh	blank	Olfactometer1	0	1	0	0	0	0	0	4001	0	0	0	0	0	Olfactometer1	05_17_22_15_13_07	Blank4	Blank2	Blank2	NA	NA	NA	['Olfactometer1']	[4001.0]	[6.52706503868103]	0	0	13	1	0.25
534	Luna	Sarah	60	4000	45	2	1	Threshold	Yes	No	NA	0.5	0	1	Yes	0	Yes	htlh	blank	Olfactometer1	0	1	0	0	0	0	0	4001	0	0	0	0	0	Olfactometer1	05_17_22_15_13_39	Blank3	Blank5	Blank4	NA	NA	NA	['Olfactometer1']	[4001.0]	[6.8549816608428955]	0	0	14	1	0.25
535	Luna	Sarah	60	4000	45	2	1	Threshold	Yes	No	NA	0.5	0	1	Yes	0	Yes	htlh	Olfactometer7	Olfactometer1	0	1	0	0	0	0	0	4001	0	0	0	0	0	Olfactometer1	05_17_22_15_14_11	Blank1	Blank2	C4	NA	NA	NA	['Olfactometer1']	[4001.0]	[7.025494337081909]	1	0	15	1	0.25
536	Luna	Sarah	60	4000	45	2	1	Threshold	Yes	No	NA	0.5	0	1	Yes	0	Yes	htlh	Olfactometer9	Olfactometer9	0	0	2	0	0	0	0	0	4517	0	0	0	0	Olfactometer9	05_17_22_15_14_51	Blank4	C4	Blank5	NA	NA	NA	['Olfactometer9', 'Olfactometer9']	[516.0, 4001.0]	[12.437242984771729, 3.839696168899536]	1	0	16	1	0.25
537	Luna	Sarah	60	4000	45	2	1	Threshold	Yes	No	NA	0.5	0	1	Yes	0	Yes	htlh	Olfactometer9	Olfactometer9	0	1	1	0	0	0	0	61	4001	0	0	0	0	Olfactometer9	05_17_22_15_15_30	Blank3	C4	Blank1	NA	NA	NA	['Olfactometer1', 'Olfactometer9']	[61.0, 4001.0]	[9.183438539505005, 6.117480516433716]	1	0	17	1	0.25
538	Luna	Sarah	60	4000	45	2	1	Threshold	Yes	No	NA	0.5	0	1	Yes	0	Yes	htlh	blank	Olfactometer9	0	2	2	4	0	0	0	446	4230	1760	0	0	0	Olfactometer9	05_17_22_15_16_20	Blank1	Blank2	Blank4	NA	NA	NA	['Olfactometer1', 'Olfactometer9', 'Olfactometer7', 'Olfactometer7', 'Olfactometer7', 'Olfactometer7', 'Olfactometer1', 'Olfactometer9']	[140.0, 229.0, 228.0, 105.0, 930.0, 497.0, 306.0, 4001.0]	[6.450413227081299, 3.5829694271087646, 1.422088623046875, 0.34811973571777344, 0.9723360538482666, 0.718085765838623, 5.015894651412964, 6.234511137008667]	0	0	18	1	0.25
539	Luna	Sarah	60	4000	45	2	1	Threshold	Yes	No	NA	0.5	0	1	Yes	0	Yes	htlh	Olfactometer1	Olfactometer1	0	1	0	0	0	0	0	4001	0	0	0	0	0	Olfactometer1	05_17_22_15_17_04	C4	Blank4	Blank3	NA	NA	NA	['Olfactometer1']	[4001.0]	[19.59183120727539]	1	0	19	1	0.25
540	Luna	Sarah	60	4000	45	2	1	Threshold	Yes	No	NA	0.5	0	1	Yes	0	Yes	htlh	blank	Olfactometer1	0	3	3	3	0	0	0	5089	793	843	0	0	0	Olfactometer1	05_17_22_15_17_59	Blank4	Blank2	Blank4	NA	NA	NA	['Olfactometer9', 'Olfactometer7', 'Olfactometer1', 'Olfactometer9', 'Olfactometer7', 'Olfactometer1', 'Olfactometer9', 'Olfactometer7', 'Olfactometer1']	[84.0, 108.0, 942.0, 253.0, 195.0, 146.0, 456.0, 540.0, 4001.0]	[4.797307729721069, 3.595191717147827, 3.581770896911621, 1.1830604076385498, 3.0788650512695312, 1.907198190689087, 3.0775060653686523, 3.579897403717041, 5.6798224449157715]	0	0	20	1	0.25
541	Luna	Sarah	60	4000	45	2	1	Threshold	Yes	No	NA	0.5	0	1	Yes	0	Yes	htlh	Olfactometer7	Olfactometer7	0	1	1	1	0	0	0	237	400	4001	0	0	0	Olfactometer7	05_17_22_15_18_35	Blank3	Blank2	C4	NA	NA	NA	['Olfactometer1', 'Olfactometer9', 'Olfactometer7']	[237.0, 400.0, 4001.0]	[3.0888311862945557, 1.9396781921386719, 6.454381704330444]	1	0	21	1	0.25
542	Luna	Sarah	60	4000	45	2	1	Threshold	Yes	No	NA	0.5	0	1	Yes	0	Yes	htlh	blank	Olfactometer7	0	2	3	4	0	0	0	629	1175	4649	0	0	0	Olfactometer7	05_17_22_15_19_28	Blank5	Blank1	Blank2	NA	NA	NA	['Olfactometer9', 'Olfactometer7', 'Olfactometer1', 'Olfactometer9', 'Olfactometer7', 'Olfactometer1', 'Olfactometer9', 'Olfactometer7', 'Olfactometer7']	[178.0, 106.0, 118.0, 317.0, 341.0, 511.0, 680.0, 201.0, 4001.0]	[4.589847564697266, 2.511265754699707, 3.2468433380126953, 3.5799691677093506, 1.0138576030731201, 3.932018756866455, 3.0806610584259033, 1.7374413013458252, 4.772886037826538]	0	0	22	1	0.25
543	Luna	Sarah	60	4000	45	2	1	Threshold	Yes	No	NA	0.5	0	1	Yes	0	Yes	htlh	blank	Olfactometer9	0	3	4	2	0	0	0	1048	4835	712	0	0	0	Olfactometer9	05_17_22_15_20_29	Blank4	Blank5	Blank5	NA	NA	NA	['Olfactometer1', 'Olfactometer9', 'Olfactometer7', 'Olfactometer1', 'Olfactometer9', 'Olfactometer7', 'Olfactometer1', 'Olfactometer9', 'Olfactometer9']	[325.0, 56.0, 341.0, 249.0, 360.0, 371.0, 474.0, 418.0, 4001.0]	[4.9763898849487305, 5.762169122695923, 3.0804290771484375, 4.847617149353027, 3.5788512229919434, 1.3054814338684082, 4.597534418106079, 3.579061985015869, 3.5740766525268555]	0	0	23	1	0.25
544	Luna	Sarah	60	4000	45	2	1	Threshold	Yes	No	NA	0.5	0	1	Yes	0	Yes	htlh	blank	Olfactometer7	0	1	1	2	0	0	0	2956	22	4370	0	0	0	Olfactometer7	05_17_22_15_21_25	Blank3	Blank1	Blank1	NA	NA	NA	['Olfactometer1', 'Olfactometer9', 'Olfactometer7', 'Olfactometer7']	[2956.0, 22.0, 369.0, 4001.0]	[21.79616689682007, 1.9291467666625977, 3.595674514770508, 3.521798610687256]	0	0	24	1	0.25
545	Luna	Sarah	60	4000	45	2	1	Threshold	Yes	No	NA	0.5	0	1	Yes	0	Yes	htlh	blank	All Clear	0	1	1	1	0	0	0	657	620	70	0	0	0	0	05_17_22_15_22_28	Blank3	Blank5	Blank2	NA	NA	NA	['Olfactometer1', 'Olfactometer9', 'Olfactometer7']	[657.0, 620.0, 70.0]	[20.41026997566223, 3.4683732986450195, 2.5689122676849365]	0	0	25	1	0.25
546	Luna	Lauren	60	4000	45	3	1	Threshold	Yes	No	NA	1	0	1	Yes	0	Yes	ltlh	Olfactometer1	timeout	0	0	0	0	0	0	0	0	0	0	0	0	0	0	05_19_22_07_38_18	C4	Blank1	Blank4	NA	NA	NA	[]	[]	[]	1	0	1	1	0.25
547	Luna	Lauren	60	4000	45	3	1	Threshold	Yes	No	NA	1	0	1	Yes	0	Yes	ltlh	Olfactometer9	Olfactometer9	0	2	1	0	0	0	0	1320	4001	0	0	0	0	Olfactometer9	05_19_22_07_39_01	Blank5	C4	Blank2	NA	NA	NA	['Olfactometer1', 'Olfactometer1', 'Olfactometer9']	[187.0, 1133.0, 4001.0]	[11.447256088256836, 1.9423713684082031, 5.6886985301971436]	1	0	2	1	0.25
548	Luna	Lauren	60	4000	45	3	1	Threshold	Yes	No	NA	1	0	1	Yes	0	Yes	ltlh	Olfactometer9	Olfactometer9	0	1	1	0	0	0	0	640	4001	0	0	0	0	Olfactometer9	05_19_22_07_39_34	Blank3	C4	Blank1	NA	NA	NA	['Olfactometer1', 'Olfactometer9']	[640.0, 4001.0]	[3.906151294708252, 5.888574123382568]	1	0	3	1	0.25
549	Luna	Lauren	60	4000	45	3	1	Threshold	Yes	No	NA	1	0	1	Yes	0	Yes	ltlh	Olfactometer7	Olfactometer9	0	1	1	0	0	0	0	338	4001	0	0	0	0	Olfactometer9	05_19_22_07_40_09	Blank2	Blank4	C4	NA	NA	NA	['Olfactometer1', 'Olfactometer9']	[338.0, 4001.0]	[3.7569990158081055, 5.949096918106079]	1	0	4	1	0.25
550	Luna	Lauren	60	4000	45	3	1	Threshold	Yes	No	NA	1	0	1	Yes	0	Yes	ltlh	Olfactometer7	Olfactometer7	0	1	2	1	0	0	0	399	2050	4001	0	0	0	Olfactometer7	05_19_22_07_40_58	Blank4	Blank2	C4	NA	NA	NA	['Olfactometer9', 'Olfactometer1', 'Olfactometer9', 'Olfactometer7']	[856.0, 399.0, 1194.0, 4001.0]	[5.48956298828125, 10.802168369293213, 3.8436920642852783, 5.066049814224243]	1	0	5	1	0.25
551	Luna	Lauren	60	4000	45	3	1	Threshold	Yes	No	NA	1	0	1	Yes	0	Yes	ltlh	Olfactometer9	Olfactometer9	0	1	1	0	0	0	0	446	4001	0	0	0	0	Olfactometer9	05_19_22_07_41_32	Blank5	C4	Blank2	NA	NA	NA	['Olfactometer1', 'Olfactometer9']	[446.0, 4001.0]	[4.9790496826171875, 5.473977327346802]	1	0	6	1	0.25
552	Luna	Lauren	60	4000	45	3	1	Threshold	Yes	No	NA	1	0	1	Yes	0	Yes	ltlh	Olfactometer7	Olfactometer7	0	1	1	1	0	0	0	628	755	4001	0	0	0	Olfactometer7	05_19_22_07_42_13	Blank4	Blank1	C4	NA	NA	NA	['Olfactometer1', 'Olfactometer9', 'Olfactometer7']	[628.0, 755.0, 4001.0]	[9.754236698150635, 2.5121991634368896, 5.198019027709961]	1	0	7	1	0.25
553	Luna	Lauren	60	4000	45	3	1	Threshold	Yes	No	NA	1	0	1	Yes	0	Yes	ltlh	Olfactometer9	Olfactometer9	0	1	1	0	0	0	0	520	4001	0	0	0	0	Olfactometer9	05_19_22_07_43_24	Blank2	C4	Blank2	NA	NA	NA	['Olfactometer1', 'Olfactometer9']	[520.0, 4001.0]	[5.71490478515625, 5.273035049438477]	1	0	8	1000	1
554	Luna	Lauren	60	4000	45	3	1	Threshold	Yes	No	NA	1	0	1	Yes	0	Yes	ltlh	Olfactometer1	Olfactometer1	0	1	0	0	0	0	0	4001	0	0	0	0	0	Olfactometer1	05_19_22_07_43_56	C4	Blank4	Blank2	NA	NA	NA	['Olfactometer1']	[4001.0]	[7.930428981781006]	1	0	9	1000	1
555	Luna	Lauren	60	4000	45	3	1	Threshold	Yes	No	NA	1	0	1	Yes	0	Yes	ltlh	Olfactometer1	Olfactometer1	0	1	0	0	0	0	0	4001	0	0	0	0	0	Olfactometer1	05_19_22_07_44_30	C4	Blank3	Blank5	NA	NA	NA	['Olfactometer1']	[4001.0]	[10.311444997787476]	1	0	10	1000	1
556	Luna	Lauren	60	4000	45	3	1	Threshold	Yes	No	NA	1	0	1	Yes	0	Yes	ltlh	Olfactometer7	Olfactometer7	0	1	1	1	0	0	0	276	405	4001	0	0	0	Olfactometer7	05_19_22_07_45_53	Blank5	Blank2	C4	NA	NA	NA	['Olfactometer1', 'Olfactometer9', 'Olfactometer7']	[276.0, 405.0, 4001.0]	[4.536027193069458, 1.8335468769073486, 5.592138290405273]	1	0	11	750	2.25
557	Luna	Lauren	60	4000	45	3	1	Threshold	Yes	No	NA	1	0	1	Yes	0	Yes	ltlh	Olfactometer1	Olfactometer1	0	1	0	0	0	0	0	4001	0	0	0	0	0	Olfactometer1	05_19_22_07_46_26	C4	Blank3	Blank2	NA	NA	NA	['Olfactometer1']	[4001.0]	[8.886165380477905]	1	0	12	750	2.25
558	Luna	Lauren	60	4000	45	3	1	Threshold	Yes	No	NA	1	0	1	Yes	0	Yes	ltlh	Olfactometer7	Olfactometer7	0	1	1	1	0	0	0	330	405	4001	0	0	0	Olfactometer7	05_19_22_07_47_02	Blank4	Blank5	C4	NA	NA	NA	['Olfactometer1', 'Olfactometer9', 'Olfactometer7']	[330.0, 405.0, 4001.0]	[5.3966028690338135, 1.7782270908355713, 5.462406873703003]	1	0	13	750	2.25
559	Luna	Lauren	60	4000	45	3	1	Threshold	Yes	No	NA	1	0	1	Yes	0	Yes	ltlh	Olfactometer9	Olfactometer9	0	1	1	0	0	0	0	298	4001	0	0	0	0	Olfactometer9	05_19_22_07_48_15	Blank3	C4	Blank1	NA	NA	NA	['Olfactometer1', 'Olfactometer9']	[298.0, 4001.0]	[9.200414180755615, 5.518053293228149]	1	0	14	360	2.65
560	Luna	Lauren	60	4000	45	3	1	Threshold	Yes	No	NA	1	0	1	Yes	0	Yes	ltlh	Olfactometer7	Olfactometer7	0	1	1	1	0	0	0	431	422	4004	0	0	0	Olfactometer7	05_19_22_07_48_51	Blank1	Blank4	C4	NA	NA	NA	['Olfactometer1', 'Olfactometer9', 'Olfactometer7']	[431.0, 422.0, 4004.0]	[5.0413243770599365, 1.8805654048919678, 5.289460182189941]	1	0	15	360	2.65
561	Luna	Lauren	60	4000	45	3	1	Threshold	Yes	No	NA	1	0	1	Yes	0	Yes	ltlh	Olfactometer9	Olfactometer9	0	3	3	1	0	0	0	824	5180	364	0	0	0	Olfactometer9	05_19_22_07_49_32	Blank2	C4	Blank5	NA	NA	NA	['Olfactometer1', 'Olfactometer9', 'Olfactometer9', 'Olfactometer7', 'Olfactometer1', 'Olfactometer1', 'Olfactometer9']	[375.0, 525.0, 654.0, 364.0, 15.0, 434.0, 4001.0]	[3.6685614585876465, 1.841257095336914, 1.0761268138885498, 1.5916833877563477, 2.8176331520080566, 0.2624046802520752, 6.15612530708313]	1	0	16	360	2.65
562	Luna	Lauren	60	4000	45	3	1	Threshold	Yes	No	NA	1	0	1	Yes	0	Yes	ltlh	Olfactometer1	Olfactometer1	0	2	1	1	0	0	0	4453	361	448	0	0	0	Olfactometer1	05_19_22_07_50_47	C4	Blank1	Blank2	NA	NA	NA	['Olfactometer1', 'Olfactometer9', 'Olfactometer7', 'Olfactometer1']	[452.0, 361.0, 448.0, 4001.0]	[3.9556894302368164, 1.839123010635376, 3.5799672603607178, 5.331973552703857]	1	0	17	90	2.91
563	Luna	Lauren	60	4000	45	3	1	Threshold	Yes	No	NA	1	0	1	Yes	0	Yes	ltlh	Olfactometer1	Olfactometer1	0	1	0	0	0	0	0	4001	0	0	0	0	0	Olfactometer1	05_19_22_07_51_20	C4	Blank5	Blank5	NA	NA	NA	['Olfactometer1']	[4001.0]	[9.805615663528442]	1	0	18	90	2.91
564	Luna	Lauren	60	4000	45	3	1	Threshold	Yes	No	NA	1	0	1	Yes	0	Yes	ltlh	Olfactometer9	Olfactometer9	0	2	2	0	0	0	0	752	6763	0	0	0	0	Olfactometer9	05_19_22_07_52_01	Blank2	C4	Blank1	NA	NA	NA	['Olfactometer1', 'Olfactometer9', 'Olfactometer1', 'Olfactometer9']	[250.0, 2762.0, 502.0, 4001.0]	[4.631502628326416, 4.138792514801025, 3.426441192626953, 5.4639997482299805]	1	0	19	90	2.91
565	Luna	Lauren	60	4000	45	4	1	Threshold	Yes	No	NA	1	0	1	Yes	0	Yes	lthh	Olfactometer9	timeout	0	0	0	0	0	0	0	0	0	0	0	0	0	0	05_19_22_16_01_46	Blank1	C4	Blank2	NA	NA	NA	[]	[]	[]	1	0	1	1	0.25
566	Luna	Lauren	60	4000	45	4	1	Threshold	Yes	No	NA	1	0	1	Yes	0	Yes	lthh	Olfactometer7	Olfactometer9	0	1	1	0	0	0	0	594	4001	0	0	0	0	Olfactometer9	05_19_22_16_02_49	Blank3	Blank5	C4	NA	NA	NA	['Olfactometer1', 'Olfactometer9']	[594.0, 4001.0]	[31.207585096359253, 6.35957407951355]	1	0	2	1	0.25
567	Luna	Lauren	60	4000	45	4	1	Threshold	Yes	No	NA	1	0	1	Yes	0	Yes	lthh	Olfactometer1	Olfactometer1	0	1	0	0	0	0	0	4001	0	0	0	0	0	Olfactometer1	05_19_22_16_03_21	C4	Blank2	Blank2	NA	NA	NA	['Olfactometer1']	[4001.0]	[8.917404651641846]	1	0	3	1	0.25
568	Luna	Lauren	60	4000	45	4	1	Threshold	Yes	No	NA	1	0	1	Yes	0	Yes	lthh	Olfactometer7	Olfactometer7	0	1	1	1	0	0	0	476	432	4002	0	0	0	Olfactometer7	05_19_22_16_03_58	Blank4	Blank4	C4	NA	NA	NA	['Olfactometer1', 'Olfactometer9', 'Olfactometer7']	[476.0, 432.0, 4002.0]	[4.871246099472046, 1.8114027976989746, 5.49486780166626]	1	0	4	1	0.25
569	Luna	Lauren	60	4000	45	4	1	Threshold	Yes	No	NA	1	0	1	Yes	0	Yes	lthh	Olfactometer1	Olfactometer1	0	1	0	0	0	0	0	4001	0	0	0	0	0	Olfactometer1	05_19_22_16_04_33	C4	Blank1	Blank2	NA	NA	NA	['Olfactometer1']	[4001.0]	[12.132611513137817]	1	0	5	1	0.25
570	Luna	Lauren	60	4000	45	4	1	Threshold	Yes	No	NA	1	0	1	Yes	0	Yes	lthh	Olfactometer9	Olfactometer9	0	1	1	0	0	0	0	468	4001	0	0	0	0	Olfactometer9	05_19_22_16_05_53	Blank1	C4	Blank2	NA	NA	NA	['Olfactometer1', 'Olfactometer9']	[468.0, 4001.0]	[3.231588125228882, 5.63430380821228]	1	0	6	1000	1
571	Luna	Lauren	60	4000	45	4	1	Threshold	Yes	No	NA	1	0	1	Yes	0	Yes	lthh	Olfactometer9	Olfactometer9	0	1	1	0	0	0	0	439	4001	0	0	0	0	Olfactometer9	05_19_22_16_06_28	Blank5	C4	Blank1	NA	NA	NA	['Olfactometer1', 'Olfactometer9']	[439.0, 4001.0]	[5.653899431228638, 5.563537359237671]	1	0	7	1000	1
572	Luna	Lauren	60	4000	45	4	1	Threshold	Yes	No	NA	1	0	1	Yes	0	Yes	lthh	Olfactometer7	Olfactometer7	0	0	1	1	0	0	0	0	270	4001	0	0	0	Olfactometer7	05_19_22_16_07_03	Blank2	Blank1	C4	NA	NA	NA	['Olfactometer9', 'Olfactometer7']	[270.0, 4001.0]	[5.810847520828247, 5.272019624710083]	1	0	8	1000	1
573	Luna	Lauren	60	4000	45	4	1	Threshold	Yes	No	NA	1	0	1	Yes	0	Yes	lthh	Olfactometer9	Olfactometer9	0	2	2	1	0	0	0	777	5208	588	0	0	0	Olfactometer9	05_19_22_16_08_24	Blank4	C4	Blank3	NA	NA	NA	['Olfactometer1', 'Olfactometer9', 'Olfactometer7', 'Olfactometer1', 'Olfactometer9']	[273.0, 1207.0, 588.0, 504.0, 4001.0]	[3.9773471355438232, 3.591555118560791, 1.7695131301879883, 3.578117847442627, 5.044200420379639]	1	0	9	750	2.25
574	Luna	Lauren	60	4000	45	4	1	Threshold	Yes	No	NA	1	0	1	Yes	0	Yes	lthh	Olfactometer1	Olfactometer1	0	1	0	0	0	0	0	4001	0	0	0	0	0	Olfactometer1	05_19_22_16_08_57	C4	Blank1	Blank5	NA	NA	NA	['Olfactometer1']	[4001.0]	[8.795286417007446]	1	0	10	750	2.25
575	Luna	Lauren	60	4000	45	4	1	Threshold	Yes	No	NA	1	0	1	Yes	0	Yes	lthh	Olfactometer1	Olfactometer1	0	1	0	0	0	0	0	4001	0	0	0	0	0	Olfactometer1	05_19_22_16_09_28	C4	Blank5	Blank4	NA	NA	NA	['Olfactometer1']	[4001.0]	[7.618420600891113]	1	0	11	750	2.25
576	Luna	Lauren	60	4000	45	4	1	Threshold	Yes	No	NA	1	0	1	Yes	0	Yes	lthh	Olfactometer7	Olfactometer7	0	1	1	1	0	0	0	302	566	4004	0	0	0	Olfactometer7	05_19_22_16_10_35	Blank3	Blank1	C4	NA	NA	NA	['Olfactometer1', 'Olfactometer9', 'Olfactometer7']	[302.0, 566.0, 4004.0]	[8.844360113143921, 1.7531383037567139, 5.3811421394348145]	1	0	12	360	2.65
577	Luna	Lauren	60	4000	45	4	1	Threshold	Yes	No	NA	1	0	1	Yes	0	Yes	lthh	Olfactometer7	Olfactometer7	0	1	1	2	0	0	0	238	332	4754	0	0	0	Olfactometer7	05_19_22_16_11_14	Blank2	Blank4	C4	NA	NA	NA	['Olfactometer1', 'Olfactometer9', 'Olfactometer7', 'Olfactometer7']	[238.0, 332.0, 753.0, 4001.0]	[6.7334043979644775, 1.6452090740203857, 2.5069150924682617, 4.010143756866455]	1	0	13	360	2.65
578	Luna	Lauren	60	4000	45	4	1	Threshold	Yes	No	NA	1	0	1	Yes	0	Yes	lthh	Olfactometer9	Olfactometer9	0	1	1	0	0	0	0	147	4001	0	0	0	0	Olfactometer9	05_19_22_16_11_49	Blank4	C4	Blank5	NA	NA	NA	['Olfactometer1', 'Olfactometer9']	[147.0, 4001.0]	[5.756767272949219, 5.511521100997925]	1	0	14	360	2.65
579	Luna	Lauren	60	4000	45	4	1	Threshold	Yes	No	NA	1	0	1	Yes	0	Yes	lthh	Olfactometer7	Olfactometer7	0	1	1	1	0	0	0	303	288	4001	0	0	0	Olfactometer7	05_19_22_16_12_50	Blank2	Blank3	C4	NA	NA	NA	['Olfactometer1', 'Olfactometer9', 'Olfactometer7']	[303.0, 288.0, 4001.0]	[5.276549339294434, 1.4662790298461914, 5.249478340148926]	1	0	15	90	2.91
580	Luna	Lauren	60	4000	45	4	1	Threshold	Yes	No	NA	1	0	1	Yes	0	Yes	lthh	Olfactometer9	Olfactometer7	0	2	1	2	0	0	0	230	889	4487	0	0	0	Olfactometer7	05_19_22_16_13_32	Blank5	C4	Blank3	NA	NA	NA	['Olfactometer1', 'Olfactometer1', 'Olfactometer9', 'Olfactometer7', 'Olfactometer7']	[16.0, 214.0, 889.0, 486.0, 4001.0]	[7.936115026473999, 0.0865483283996582, 2.510070323944092, 1.2997617721557617, 4.729995965957642]	1	0	16	90	2.91
581	Luna	Lauren	60	4000	45	4	1	Threshold	Yes	No	NA	1	0	1	Yes	0	Yes	lthh	Olfactometer1	Olfactometer1	0	1	1	1	0	0	0	4001	607	503	0	0	0	Olfactometer1	05_19_22_16_14_37	C4	Blank4	Blank4	NA	NA	NA	['Olfactometer9', 'Olfactometer7', 'Olfactometer1']	[607.0, 503.0, 4001.0]	[5.051298141479492, 1.405639410018921, 6.515710115432739]	1	0	17	360	2.65
582	Luna	Lauren	60	4000	45	4	1	Threshold	Yes	No	NA	1	0	1	Yes	0	Yes	lthh	Olfactometer1	Olfactometer1	0	1	0	0	0	0	0	4001	0	0	0	0	0	Olfactometer1	05_19_22_16_15_08	C4	Blank2	Blank3	NA	NA	NA	['Olfactometer1']	[4001.0]	[7.3946356773376465]	1	0	18	360	2.65
583	Luna	Lauren	60	4000	45	4	1	Threshold	Yes	No	NA	1	0	1	Yes	0	Yes	lthh	Olfactometer9	Olfactometer9	0	1	1	0	0	0	0	257	4001	0	0	0	0	Olfactometer9	05_19_22_16_15_40	Blank3	C4	Blank1	NA	NA	NA	['Olfactometer1', 'Olfactometer9']	[257.0, 4001.0]	[2.676889657974243, 5.8136069774627686]	1	0	19	360	2.65
584	Luna	Lauren	60	4000	45	4	1	Threshold	Yes	No	NA	1	0	1	Yes	0	Yes	lthh	Olfactometer9	Olfactometer7	0	1	1	2	0	0	0	423	538	4437	0	0	0	Olfactometer7	05_19_22_16_16_56	Blank2	C4	Blank2	NA	NA	NA	['Olfactometer1', 'Olfactometer9', 'Olfactometer7', 'Olfactometer7']	[423.0, 538.0, 436.0, 4001.0]	[4.262968063354492, 2.5050790309906006, 1.3392038345336914, 4.430526256561279]	1	0	20	90	2.91
585	Luna	Lauren	60	4000	45	4	1	Threshold	Yes	No	NA	1	0	1	Yes	0	Yes	lthh	Olfactometer7	Olfactometer7	0	1	1	1	0	0	0	600	583	4001	0	0	0	Olfactometer7	05_19_22_16_18_07	Blank5	Blank5	C4	NA	NA	NA	['Olfactometer1', 'Olfactometer9', 'Olfactometer7']	[600.0, 583.0, 4001.0]	[11.25819182395935, 2.580106496810913, 4.797933578491211]	1	0	21	360	2.65
586	Luna	Lauren	60	4000	45	4	1	Threshold	Yes	No	NA	1	0	1	Yes	0	Yes	lthh	Olfactometer9	Olfactometer9	0	1	1	0	0	0	0	331	4001	0	0	0	0	Olfactometer9	05_19_22_16_18_40	Blank4	C4	Blank1	NA	NA	NA	['Olfactometer1', 'Olfactometer9']	[331.0, 4001.0]	[3.6835241317749023, 5.389187335968018]	1	0	22	360	2.65
587	Luna	Lauren	60	4000	45	4	1	Threshold	Yes	No	NA	1	0	1	Yes	0	Yes	lthh	Olfactometer9	Olfactometer9	0	0	1	0	0	0	0	0	4001	0	0	0	0	Olfactometer9	05_19_22_16_19_15	Blank3	C4	Blank3	NA	NA	NA	['Olfactometer9']	[4001.0]	[11.029274225234985]	1	0	23	360	2.65
588	Luna	Lauren	60	4000	45	4	1	Threshold	Yes	No	NA	1	0	1	Yes	0	Yes	lthh	Olfactometer1	Olfactometer7	0	1	1	1	0	0	0	474	499	4002	0	0	0	Olfactometer7	05_19_22_16_20_21	C4	Blank4	Blank3	NA	NA	NA	['Olfactometer1', 'Olfactometer9', 'Olfactometer7']	[474.0, 499.0, 4002.0]	[7.022206783294678, 1.9962382316589355, 5.387048244476318]	1	0	24	90	2.91
589	Luna	Lauren	60	4000	45	4	1	Threshold	Yes	No	NA	1	0	1	Yes	0	Yes	lthh	Olfactometer7	Olfactometer7	0	1	1	1	0	0	0	29	507	4004	0	0	0	Olfactometer7	05_19_22_16_21_25	Blank1	Blank4	C4	NA	NA	NA	['Olfactometer1', 'Olfactometer9', 'Olfactometer7']	[29.0, 507.0, 4004.0]	[9.035854578018188, 1.9422779083251953, 5.188470840454102]	1	0	25	360	2.65
590	Luna	Lauren	60	4000	45	4	1	Threshold	Yes	No	NA	1	0	1	Yes	0	Yes	lthh	Olfactometer7	Olfactometer7	0	1	1	1	0	0	0	64	473	4001	0	0	0	Olfactometer7	05_19_22_16_21_58	Blank2	Blank4	C4	NA	NA	NA	['Olfactometer1', 'Olfactometer9', 'Olfactometer7']	[64.0, 473.0, 4001.0]	[2.53410267829895, 1.6525120735168457, 5.560424327850342]	1	0	26	360	2.65
591	Luna	Lauren	60	4000	45	4	1	Threshold	Yes	No	NA	1	0	1	Yes	0	Yes	lthh	Olfactometer1	Olfactometer1	0	1	0	0	0	0	0	4001	0	0	0	0	0	Olfactometer1	05_19_22_16_22_32	C4	Blank4	Blank3	NA	NA	NA	['Olfactometer1']	[4001.0]	[10.109600067138672]	1	0	27	360	2.65
592	Luna	Lauren	60	4000	45	4	1	Threshold	Yes	No	NA	1	0	1	Yes	0	Yes	lthh	Olfactometer9	Olfactometer9	0	2	2	1	0	0	0	840	4481	295	0	0	0	Olfactometer9	05_19_22_16_23_39	Blank3	C4	Blank4	NA	NA	NA	['Olfactometer1', 'Olfactometer9', 'Olfactometer7', 'Olfactometer1', 'Olfactometer9']	[372.0, 480.0, 295.0, 468.0, 4001.0]	[6.072081804275513, 1.594095230102539, 3.572441339492798, 1.8915200233459473, 5.716219186782837]	1	0	28	90	2.91
593	Luna	Lauren	60	4000	45	4	1	Threshold	Yes	No	NA	1	0	1	Yes	0	Yes	lthh	Olfactometer7	Olfactometer7	0	0	1	1	0	0	0	0	440	4001	0	0	0	Olfactometer7	05_19_22_16_24_14	Blank2	Blank5	C4	NA	NA	NA	['Olfactometer9', 'Olfactometer7']	[440.0, 4001.0]	[5.870728015899658, 5.097217798233032]	1	0	29	90	2.91
594	Luna	Lauren	60	4000	45	4	1	Threshold	Yes	No	NA	1	0	1	Yes	0	Yes	lthh	Olfactometer1	Olfactometer7	0	2	0	1	0	0	0	1197	0	4001	0	0	0	Olfactometer7	05_19_22_16_24_50	C4	Blank1	Blank3	NA	NA	NA	['Olfactometer1', 'Olfactometer1', 'Olfactometer7']	[312.0, 885.0, 4001.0]	[3.1208183765411377, 1.2827794551849365, 6.099708080291748]	1	0	30	90	2.91
595	Luna	Lauren	60	4000	45	5	1	Threshold	Yes	No	NA	1	0	1	Yes	0	Yes	hthh	Olfactometer9	Olfactometer9	0	1	105	0	0	0	0	481	6568	0	0	0	0	Olfactometer9	05_20_22_13_44_25	Blank5	C4	Blank4	NA	NA	NA	['Olfactometer9', 'Olfactometer9', 'Olfactometer9', 'Olfactometer9', 'Olfactometer9', 'Olfactometer9', 'Olfactometer9', 'Olfactometer9', 'Olfactometer9', 'Olfactometer9', 'Olfactometer9', 'Olfactometer9', 'Olfactometer9', 'Olfactometer9', 'Olfactometer9', 'Olfactometer9', 'Olfactometer9', 'Olfactometer9', 'Olfactometer9', 'Olfactometer9', 'Olfactometer9', 'Olfactometer9', 'Olfactometer9', 'Olfact…	[3.0, 2.0, 60.0, 16.0, 1.0, 4.0, 17.0, 21.0, 1.0, 1.0, 9.0, 31.0, 55.0, 4.0, 6.0, 22.0, 14.0, 20.0, 2.0, 8.0, 10.0, 23.0, 3.0, 9.0, 46.0, 1.0, 1.0, 1.0, 2.0, 1.0, 2.0, 2.0, 3.0, 3.0, 1.0, 1.0, 1.0, 2.0, 6.0, 6.0, 1.0, 2.0, 3.0, 1.0, 2.0, 1.0, 2.0, 1.0, 4.0, 1.0, 6.0, 1.0, 3.0, 198.0, 39.0, 30.0, 4.0, 35.0, 33.0, 3.0, 48.0, 119.0, 47.0, 365.0, 281.0, 278.0, 1.0, 52.0, 176.0, 2.0, 44.0, 1.0, 26.0, …	[4.608458518981934, 0.005099058151245117, 0.1530165672302246, 0.0, 0.04660940170288086, 0.01560664176940918, 0.053579092025756836, 0.0, 0.1851515769958496, 0.0, 0.046776771545410156, 0.0686333179473877, 0.062404632568359375, 0.0, 0.053487539291381836, 0.0, 0.11596488952636719, 0.131425142288208, 0.0, 0.0, 0.12243366241455078, 0.04696154594421387, 0.06920218467712402, 0.06241321563720703, 0.0, 0.0…	1	0	1	1	0.25
596	Luna	Lauren	60	4000	45	5	1	Threshold	Yes	No	NA	1	0	1	Yes	0	Yes	hthh	Olfactometer1	Olfactometer1	0	1	25	0	0	0	0	4001	203	0	0	0	0	Olfactometer1	05_20_22_13_45_02	C4	Blank1	Blank3	NA	NA	NA	['Olfactometer9', 'Olfactometer9', 'Olfactometer9', 'Olfactometer9', 'Olfactometer9', 'Olfactometer9', 'Olfactometer9', 'Olfactometer9', 'Olfactometer9', 'Olfactometer9', 'Olfactometer9', 'Olfactometer9', 'Olfactometer9', 'Olfactometer9', 'Olfactometer9', 'Olfactometer9', 'Olfactometer9', 'Olfactometer9', 'Olfactometer9', 'Olfactometer9', 'Olfactometer9', 'Olfactometer9', 'Olfactometer9', 'Olfact…	[1.0, 1.0, 8.0, 2.0, 4.0, 1.0, 1.0, 2.0, 6.0, 4.0, 1.0, 4.0, 5.0, 20.0, 1.0, 1.0, 7.0, 13.0, 1.0, 8.0, 73.0, 20.0, 1.0, 11.0, 7.0, 4001.0]	[3.74314284324646, 0.03735542297363281, 0.29669737815856934, 0.06258726119995117, 0.0, 0.05739402770996094, 0.18108487129211426, 0.0, 0.0, 0.06249380111694336, 0.10696220397949219, 0.43239831924438477, 0.0, 5.781715154647827, 0.0030095577239990234, 0.21545886993408203, 0.3009483814239502, 0.04687690734863281, 0.06913232803344727, 0.0, 0.4163339138031006, 0.0, 0.4859507083892822, 0.116062641143798…	1	0	2	1	0.25
597	Luna	Lauren	60	4000	45	5	1	Threshold	Yes	No	NA	1	0	1	Yes	0	Yes	hthh	Olfactometer9	Olfactometer1	0	2	77	0	0	0	0	4257	1005	0	0	0	0	Olfactometer1	05_20_22_13_45_34	Blank2	C4	Blank2	NA	NA	NA	['Olfactometer9', 'Olfactometer9', 'Olfactometer9', 'Olfactometer9', 'Olfactometer9', 'Olfactometer9', 'Olfactometer9', 'Olfactometer9', 'Olfactometer9', 'Olfactometer9', 'Olfactometer9', 'Olfactometer9', 'Olfactometer9', 'Olfactometer9', 'Olfactometer9', 'Olfactometer9', 'Olfactometer9', 'Olfactometer9', 'Olfactometer9', 'Olfactometer9', 'Olfactometer9', 'Olfactometer9', 'Olfactometer9', 'Olfact…	[2.0, 3.0, 5.0, 3.0, 7.0, 4.0, 3.0, 1.0, 1.0, 2.0, 4.0, 38.0, 3.0, 4.0, 1.0, 22.0, 70.0, 1.0, 5.0, 48.0, 1.0, 17.0, 24.0, 138.0, 32.0, 3.0, 16.0, 1.0, 1.0, 1.0, 5.0, 13.0, 24.0, 6.0, 33.0, 1.0, 91.0, 1.0, 53.0, 256.0, 4.0, 3.0, 5.0, 10.0, 32.0, 1.0, 67.0, 25.0, 15.0, 1.0, 5.0, 2.0, 10.0, 2.0, 1.0, 6.0, 5.0, 14.0, 7.0, 15.0, 22.0, 3.0, 10.0, 2.0, 11.0, 5.0, 2.0, 2.0, 3.0, 1.0, 2.0, 1.0, 1.0, 3.0, …	[0.01450490951538086, 0.0, 0.0, 0.0, 0.0, 0.0, 0.0, 0.479215145111084, 0.0, 0.3007802963256836, 0.0, 0.12256884574890137, 0.06259441375732422, 0.0, 0.2851879596710205, 0.0, 0.06902742385864258, 0.06259369850158691, 0.05348348617553711, 0.0, 0.06755614280700684, 0.000997781753540039, 0.0555262565612793, 0.17769145965576172, 0.18479442596435547, 0.0, 0.178574800491333, 0.0, 0.12268519401550293, 0.0…	1	0	3	1	0.25
598	Luna	Lauren	60	4000	45	5	1	Threshold	Yes	No	NA	1	0	1	Yes	0	Yes	hthh	Olfactometer9	Olfactometer9	0	1	31	0	0	0	0	572	4121	0	0	0	0	Olfactometer9	05_20_22_13_46_08	Blank3	C4	Blank1	NA	NA	NA	['Olfactometer9', 'Olfactometer9', 'Olfactometer9', 'Olfactometer9', 'Olfactometer9', 'Olfactometer9', 'Olfactometer9', 'Olfactometer9', 'Olfactometer9', 'Olfactometer9', 'Olfactometer9', 'Olfactometer9', 'Olfactometer9', 'Olfactometer9', 'Olfactometer9', 'Olfactometer9', 'Olfactometer9', 'Olfactometer9', 'Olfactometer9', 'Olfactometer9', 'Olfactometer9', 'Olfactometer9', 'Olfactometer9', 'Olfact…	[1.0, 12.0, 2.0, 2.0, 3.0, 1.0, 3.0, 4.0, 1.0, 2.0, 1.0, 3.0, 1.0, 5.0, 9.0, 1.0, 42.0, 2.0, 1.0, 1.0, 2.0, 1.0, 1.0, 13.0, 1.0, 1.0, 1.0, 1.0, 1.0, 1.0, 572.0, 4001.0]	[0.0, 0.0, 0.0, 0.015586137771606445, 0.0, 0.0, 0.0, 0.0, 0.0, 0.0, 0.047384023666381836, 0.11588144302368164, 0.7172296047210693, 0.4861934185028076, 0.06241130828857422, 0.0, 0.05342674255371094, 0.0, 0.30092835426330566, 0.0, 0.18483567237854004, 0.11594343185424805, 0.11588406562805176, 0.0, 0.06906986236572266, 0.0, 0.06249880790710449, 1.2569305896759033, 0.0, 0.05337882041931152, 0.7807059…	1	0	4	1	0.25
599	Luna	Lauren	60	4000	45	5	1	Threshold	Yes	No	NA	1	0	1	Yes	0	Yes	hthh	Olfactometer9	Olfactometer9	0	1	69	0	0	0	0	390	7673	0	0	0	0	Olfactometer9	05_20_22_13_46_42	Blank3	C4	Blank3	NA	NA	NA	['Olfactometer9', 'Olfactometer9', 'Olfactometer9', 'Olfactometer9', 'Olfactometer9', 'Olfactometer9', 'Olfactometer9', 'Olfactometer9', 'Olfactometer9', 'Olfactometer9', 'Olfactometer9', 'Olfactometer9', 'Olfactometer9', 'Olfactometer9', 'Olfactometer9', 'Olfactometer9', 'Olfactometer9', 'Olfactometer9', 'Olfactometer9', 'Olfactometer9', 'Olfactometer9', 'Olfactometer9', 'Olfactometer9', 'Olfact…	[181.0, 182.0, 142.0, 24.0, 2.0, 5.0, 6.0, 6.0, 4.0, 33.0, 20.0, 36.0, 321.0, 26.0, 29.0, 17.0, 4.0, 5.0, 120.0, 2.0, 1.0, 77.0, 51.0, 1.0, 91.0, 144.0, 393.0, 263.0, 20.0, 9.0, 13.0, 116.0, 62.0, 126.0, 390.0, 131.0, 116.0, 29.0, 197.0, 153.0, 1.0, 35.0, 2.0, 18.0, 43.0, 3.0, 2.0, 3.0, 8.0, 23.0, 14.0, 2.0, 2.0, 78.0, 48.0, 5.0, 63.0, 4.0, 11.0, 83.0, 4.0, 18.0, 4.0, 1.0, 16.0, 16.0, 1.0, 4.0, 2…	[0.01563119888305664, 0.0, 0.0, 0.0, 0.0, 0.0, 0.0, 0.0, 0.0, 0.0, 0.0, 0.0, 0.3377494812011719, 0.0625002384185791, 0.05338430404663086, 0.0, 1.3884317874908447, 0.17847681045532227, 0.0, 0.12248373031616211, 0.11597061157226562, 0.0, 0.0, 0.06242871284484863, 0.05338692665100098, 0.18502259254455566, 0.3636305332183838, 0.3009214401245117, 0.05338788032531738, 0.0, 0.0, 0.11609530448913574, 0.0…	1	0	5	1	0.25
600	Luna	Lauren	60	4000	45	5	1	Threshold	Yes	No	NA	1	0	1	Yes	0	Yes	hthh	Olfactometer7	Olfactometer9	0	1	2	0	0	0	0	22	4893	0	0	0	0	Olfactometer9	05_20_22_13_47_19	Blank4	Blank2	C4	NA	NA	NA	['Olfactometer1', 'Olfactometer9', 'Olfactometer9']	[22.0, 892.0, 4001.0]	[4.538396120071411, 3.2668070793151855, 4.341193914413452]	1	0	6	1	0.25
601	Luna	Lauren	60	4000	45	5	1	Threshold	Yes	No	NA	1	0	1	Yes	0	Yes	hthh	Olfactometer7	Olfactometer7	0	1	48	1	0	0	0	532	6323	4001	0	0	0	Olfactometer7	05_20_22_13_48_10	Blank4	Blank2	C4	NA	NA	NA	['Olfactometer9', 'Olfactometer9', 'Olfactometer9', 'Olfactometer9', 'Olfactometer9', 'Olfactometer9', 'Olfactometer9', 'Olfactometer9', 'Olfactometer9', 'Olfactometer9', 'Olfactometer9', 'Olfactometer9', 'Olfactometer9', 'Olfactometer9', 'Olfactometer9', 'Olfactometer9', 'Olfactometer9', 'Olfactometer9', 'Olfactometer9', 'Olfactometer9', 'Olfactometer9', 'Olfactometer9', 'Olfactometer9', 'Olfact…	[17.0, 29.0, 436.0, 903.0, 78.0, 31.0, 81.0, 47.0, 41.0, 20.0, 72.0, 19.0, 39.0, 13.0, 6.0, 21.0, 2.0, 34.0, 34.0, 7.0, 21.0, 92.0, 16.0, 24.0, 7.0, 6.0, 18.0, 17.0, 15.0, 8.0, 1.0, 45.0, 5.0, 2.0, 48.0, 8.0, 2.0, 1.0, 20.0, 1.0, 1.0, 20.0, 2.0, 23.0, 102.0, 13.0, 7.0, 532.0, 3868.0, 4001.0]	[2.86995005607605, 0.0, 0.13982486724853516, 0.9032449722290039, 0.11609601974487305, 0.0, 0.06250238418579102, 0.05353665351867676, 0.06898331642150879, 0.11617612838745117, 0.0, 0.0, 0.11598730087280273, 0.0, 0.015530824661254883, 0.11608004570007324, 0.0, 0.0, 0.05361485481262207, 0.24709367752075195, 0.05349850654602051, 0.0, 0.0, 0.11568021774291992, 0.0, 0.06908035278320312, 0.0, 0.04688310…	1	0	7	1	0.25
602	Luna	Lauren	60	4000	45	5	1	Threshold	Yes	No	NA	1	0	1	Yes	0	Yes	hthh	Olfactometer7	Olfactometer7	0	1	1	1	0	0	0	308	405	4001	0	0	0	Olfactometer7	05_20_22_13_48_47	Blank4	Blank1	C4	NA	NA	NA	['Olfactometer1', 'Olfactometer9', 'Olfactometer7']	[308.0, 405.0, 4001.0]	[4.8364081382751465, 2.2711734771728516, 5.82436466217041]	1	0	8	1	0.25
603	Luna	Lauren	60	4000	45	5	1	Threshold	Yes	No	NA	1	0	1	Yes	0	Yes	hthh	Olfactometer1	Olfactometer1	0	1	0	0	0	0	0	4001	0	0	0	0	0	Olfactometer1	05_20_22_13_49_20	C4	Blank5	Blank2	NA	NA	NA	['Olfactometer1']	[4001.0]	[8.798431396484375]	1	0	9	1	0.25
604	Luna	Lauren	60	4000	45	5	1	Threshold	Yes	No	NA	1	0	1	Yes	0	Yes	hthh	Olfactometer1	Olfactometer1	0	1	0	0	0	0	0	4001	0	0	0	0	0	Olfactometer1	05_20_22_13_50_24	C4	Blank4	Blank2	NA	NA	NA	['Olfactometer1']	[4001.0]	[17.575088262557983]	1	0	10	1000	1
605	Luna	Lauren	60	4000	45	5	1	Threshold	Yes	No	NA	1	0	1	Yes	0	Yes	hthh	Olfactometer9	Olfactometer9	0	0	2	0	0	0	0	0	4023	0	0	0	0	Olfactometer9	05_20_22_13_51_00	Blank3	C4	Blank4	NA	NA	NA	['Olfactometer9', 'Olfactometer9']	[22.0, 4001.0]	[7.643093585968018, 4.020315885543823]	1	0	11	1000	1
606	Luna	Lauren	60	4000	45	5	1	Threshold	Yes	No	NA	1	0	1	Yes	0	Yes	hthh	Olfactometer1	Olfactometer1	0	1	0	1	0	0	0	4001	0	1706	0	0	0	Olfactometer1	05_20_22_13_51_39	C4	Blank2	Blank1	NA	NA	NA	['Olfactometer7', 'Olfactometer1']	[1706.0, 4001.0]	[8.30191969871521, 7.55276083946228]	1	0	12	1000	1
607	Luna	Lauren	60	4000	45	5	1	Threshold	Yes	No	NA	1	0	1	Yes	0	Yes	hthh	Olfactometer1	Olfactometer1	0	1	0	0	0	0	0	4001	0	0	0	0	0	Olfactometer1	05_20_22_13_52_47	C4	Blank2	Blank1	NA	NA	NA	['Olfactometer1']	[4001.0]	[13.450637102127075]	1	0	13	750	2.25
608	Luna	Lauren	60	4000	45	5	1	Threshold	Yes	No	NA	1	0	1	Yes	0	Yes	hthh	Olfactometer7	Olfactometer7	0	1	1	1	0	0	0	320	385	4001	0	0	0	Olfactometer7	05_20_22_13_53_24	Blank1	Blank4	C4	NA	NA	NA	['Olfactometer1', 'Olfactometer9', 'Olfactometer7']	[320.0, 385.0, 4001.0]	[4.257925510406494, 3.5755507946014404, 4.694951057434082]	1	0	14	750	2.25
609	Luna	Lauren	60	4000	45	5	1	Threshold	Yes	No	NA	1	0	1	Yes	0	Yes	hthh	Olfactometer7	Olfactometer7	0	1	1	1	0	0	0	285	430	4002	0	0	0	Olfactometer7	05_20_22_13_54_00	Blank1	Blank2	C4	NA	NA	NA	['Olfactometer1', 'Olfactometer9', 'Olfactometer7']	[285.0, 430.0, 4002.0]	[4.418709993362427, 3.0855183601379395, 5.187397718429565]	1	0	15	750	2.25
610	Luna	Lauren	60	4000	45	5	1	Threshold	Yes	No	NA	1	0	1	Yes	0	Yes	hthh	Olfactometer9	Olfactometer9	0	0	1	0	0	0	0	0	4001	0	0	0	0	Olfactometer9	05_20_22_13_55_05	Blank1	C4	Blank1	NA	NA	NA	['Olfactometer9']	[4001.0]	[10.164206743240356]	1	0	16	360	2.65
611	Luna	Lauren	60	4000	45	5	1	Threshold	Yes	No	NA	1	0	1	Yes	0	Yes	hthh	Olfactometer7	Olfactometer7	0	1	1	1	0	0	0	328	484	4001	0	0	0	Olfactometer7	05_20_22_13_55_42	Blank2	Blank2	C4	NA	NA	NA	['Olfactometer1', 'Olfactometer9', 'Olfactometer7']	[328.0, 484.0, 4001.0]	[5.361884593963623, 2.5720834732055664, 5.393809080123901]	1	0	17	360	2.65
612	Luna	Lauren	60	4000	45	5	1	Threshold	Yes	No	NA	1	0	1	Yes	0	Yes	hthh	Olfactometer9	Olfactometer9	0	1	1	0	0	0	0	90	4001	0	0	0	0	Olfactometer9	05_20_22_13_56_17	Blank2	C4	Blank1	NA	NA	NA	['Olfactometer1', 'Olfactometer9']	[90.0, 4001.0]	[5.185467958450317, 6.05809211730957]	1	0	18	360	2.65
613	Luna	Lauren	60	4000	45	5	1	Threshold	Yes	No	NA	1	0	1	Yes	0	Yes	hthh	Olfactometer7	Olfactometer7	0	1	1	1	0	0	0	206	810	4002	0	0	0	Olfactometer7	05_20_22_13_57_25	Blank3	Blank2	C4	NA	NA	NA	['Olfactometer1', 'Olfactometer9', 'Olfactometer7']	[206.0, 810.0, 4002.0]	[7.7196128368377686, 3.5805296897888184, 5.230190992355347]	1	0	19	90	2.91
614	Luna	Lauren	60	4000	45	5	1	Threshold	Yes	No	NA	1	0	1	Yes	0	Yes	hthh	Olfactometer1	Olfactometer7	0	1	1	1	0	0	0	207	147	4001	0	0	0	Olfactometer7	05_20_22_13_58_02	C4	Blank3	Blank4	NA	NA	NA	['Olfactometer1', 'Olfactometer9', 'Olfactometer7']	[207.0, 147.0, 4001.0]	[3.19362473487854, 3.5832552909851074, 4.575273513793945]	1	0	20	90	2.91
615	Luna	Lauren	60	4000	45	5	1	Threshold	Yes	No	NA	1	0	1	Yes	0	Yes	hthh	Olfactometer7	Olfactometer7	0	1	1	1	0	0	0	211	410	4001	0	0	0	Olfactometer7	05_20_22_13_59_13	Blank3	Blank2	C4	NA	NA	NA	['Olfactometer1', 'Olfactometer9', 'Olfactometer7']	[211.0, 410.0, 4001.0]	[10.690261363983154, 3.071218729019165, 5.989169359207153]	1	0	21	360	2.65
616	Luna	Lauren	60	4000	45	5	1	Threshold	Yes	No	NA	1	0	1	Yes	0	Yes	hthh	Olfactometer9	Olfactometer9	0	0	1	0	0	0	0	0	4001	0	0	0	0	Olfactometer9	05_20_22_13_59_47	Blank3	C4	Blank5	NA	NA	NA	['Olfactometer9']	[4001.0]	[9.760222434997559]	1	0	22	360	2.65
617	Luna	Lauren	60	4000	45	5	1	Threshold	Yes	No	NA	1	0	1	Yes	0	Yes	hthh	Olfactometer9	Olfactometer9	0	1	1	0	0	0	0	54	4001	0	0	0	0	Olfactometer9	05_20_22_14_00_20	Blank3	C4	Blank5	NA	NA	NA	['Olfactometer1', 'Olfactometer9']	[54.0, 4001.0]	[3.7427213191986084, 5.931554317474365]	1	0	23	360	2.65
618	Luna	Lauren	60	4000	45	5	1	Threshold	Yes	No	NA	1	0	1	Yes	0	Yes	hthh	Olfactometer1	Olfactometer1	0	2	0	0	0	0	0	4231	0	0	0	0	0	Olfactometer1	05_20_22_14_01_31	C4	Blank1	Blank2	NA	NA	NA	['Olfactometer1', 'Olfactometer1']	[230.0, 4001.0]	[3.994420051574707, 4.263815879821777]	1	0	24	90	2.91
619	Luna	Lauren	60	4000	45	5	1	Threshold	Yes	No	NA	1	0	1	Yes	0	Yes	hthh	Olfactometer7	Olfactometer7	0	1	1	1	0	0	0	347	619	4001	0	0	0	Olfactometer7	05_20_22_14_02_16	Blank1	Blank2	C4	NA	NA	NA	['Olfactometer1', 'Olfactometer9', 'Olfactometer7']	[347.0, 619.0, 4001.0]	[13.028769254684448, 3.5826377868652344, 4.6941516399383545]	1	0	25	90	2.91
620	Luna	Lauren	60	4000	45	5	1	Threshold	Yes	No	NA	1	0	1	Yes	0	Yes	hthh	Olfactometer9	Olfactometer9	0	0	1	0	0	0	0	0	4001	0	0	0	0	Olfactometer9	05_20_22_14_02_50	Blank3	C4	Blank2	NA	NA	NA	['Olfactometer9']	[4001.0]	[9.771058797836304]	1	0	26	90	2.91
621	Moni	Sarah	60	4000	45	0	0	Threshold	Yes	No	NA	1	0	1	Yes	0	Yes	std	Olfactometer9	Olfactometer9	0	1	1	0	0	0	0	276	4001	0	0	0	0	Olfactometer9	05_16_22_11_57_35	Blank2	C4	Blank4	NA	NA	NA	['Olfactometer1', 'Olfactometer9']	[276.0, 4001.0]	[2.928028106689453, 5.607900142669678]	1	0	1	1	0.25
622	Moni	Sarah	60	4000	45	0	0	Threshold	Yes	No	NA	1	0	1	Yes	0	Yes	std	Olfactometer9	Olfactometer9	0	1	1	0	0	0	0	413	4001	0	0	0	0	Olfactometer9	05_16_22_11_58_06	Blank4	C4	Blank5	NA	NA	NA	['Olfactometer1', 'Olfactometer9']	[413.0, 4001.0]	[3.0841948986053467, 4.728504180908203]	1	0	2	1	0.25
623	Moni	Sarah	60	4000	45	0	0	Threshold	Yes	No	NA	1	0	1	Yes	0	Yes	std	Olfactometer9	Olfactometer9	0	0	1	2	0	0	0	0	4001	1016	0	0	0	Olfactometer9	05_16_22_11_58_38	Blank1	C4	Blank5	NA	NA	NA	['Olfactometer7', 'Olfactometer7', 'Olfactometer9']	[695.0, 321.0, 4001.0]	[2.571246862411499, 0.4879739284515381, 5.450481176376343]	1	0	3	1	0.25
624	Moni	Sarah	60	4000	45	0	0	Threshold	Yes	No	NA	1	0	1	Yes	0	Yes	std	Olfactometer1	Olfactometer1	0	1	0	0	0	0	0	4001	0	0	0	0	0	Olfactometer1	05_16_22_11_59_41	C4	Blank1	Blank2	NA	NA	NA	['Olfactometer1']	[4001.0]	[5.558729887008667]	1	0	4	1000	1
625	Moni	Sarah	60	4000	45	0	0	Threshold	Yes	No	NA	1	0	1	Yes	0	Yes	std	Olfactometer1	Olfactometer1	0	1	0	0	0	0	0	4001	0	0	0	0	0	Olfactometer1	05_16_22_12_00_10	C4	Blank2	Blank3	NA	NA	NA	['Olfactometer1']	[4001.0]	[6.022695541381836]	1	0	5	1000	1
626	Moni	Sarah	60	4000	45	0	0	Threshold	Yes	No	NA	1	0	1	Yes	0	Yes	std	Olfactometer1	Olfactometer1	0	1	1	1	0	0	0	4001	1581	470	0	0	0	Olfactometer1	05_16_22_12_00_46	C4	Blank5	Blank2	NA	NA	NA	['Olfactometer7', 'Olfactometer9', 'Olfactometer1']	[470.0, 1581.0, 4001.0]	[2.392244815826416, 3.5935332775115967, 5.02492356300354]	1	0	6	1000	1
627	Moni	Sarah	60	4000	45	0	0	Threshold	Yes	No	NA	1	0	1	Yes	0	Yes	std	Olfactometer7	Olfactometer7	0	1	1	1	0	0	0	426	410	4001	0	0	0	Olfactometer7	05_16_22_12_02_18	Blank3	Blank1	C4	NA	NA	NA	['Olfactometer1', 'Olfactometer9', 'Olfactometer7']	[426.0, 410.0, 4001.0]	[4.636883974075317, 1.4451136589050293, 5.5544493198394775]	1	0	7	750	2.25
628	Moni	Sarah	60	4000	45	0	0	Threshold	Yes	No	NA	1	0	1	Yes	0	Yes	std	Olfactometer7	Olfactometer7	0	1	1	1	0	0	0	350	374	4001	0	0	0	Olfactometer7	05_16_22_12_02_56	Blank2	Blank2	C4	NA	NA	NA	['Olfactometer1', 'Olfactometer9', 'Olfactometer7']	[350.0, 374.0, 4001.0]	[8.40795612335205, 1.3303368091583252, 5.274109125137329]	1	0	8	750	2.25
629	Moni	Sarah	60	4000	45	0	0	Threshold	Yes	No	NA	1	0	1	Yes	0	Yes	std	Olfactometer7	Olfactometer7	0	1	1	1	0	0	0	350	409	4003	0	0	0	Olfactometer7	05_16_22_12_03_31	Blank4	Blank2	C4	NA	NA	NA	['Olfactometer1', 'Olfactometer9', 'Olfactometer7']	[350.0, 409.0, 4003.0]	[3.8105850219726562, 1.4654085636138916, 5.39939546585083]	1	0	9	750	2.25
630	Moni	Sarah	60	4000	45	0	0	Threshold	Yes	No	NA	1	0	1	Yes	0	Yes	std	Olfactometer1	Olfactometer1	0	1	0	0	0	0	0	4001	0	0	0	0	0	Olfactometer1	05_16_22_12_05_16	C4	Blank5	Blank5	NA	NA	NA	['Olfactometer1']	[4001.0]	[5.645580768585205]	1	0	10	360	2.65
631	Moni	Sarah	60	4000	45	0	0	Threshold	Yes	No	NA	1	0	1	Yes	0	Yes	std	Olfactometer9	Olfactometer9	0	0	2	1	0	0	0	0	4043	506	0	0	0	Olfactometer9	05_16_22_12_05_48	Blank4	C4	Blank5	NA	NA	NA	['Olfactometer7', 'Olfactometer9', 'Olfactometer9']	[506.0, 42.0, 4001.0]	[2.4533143043518066, 1.3376555442810059, 4.3442606925964355]	1	0	11	360	2.65
632	Moni	Sarah	60	4000	45	0	0	Threshold	Yes	No	NA	1	0	1	Yes	0	Yes	std	Olfactometer1	Olfactometer1	0	1	1	1	0	0	0	4001	413	308	0	0	0	Olfactometer1	05_16_22_12_06_21	C4	Blank2	Blank3	NA	NA	NA	['Olfactometer7', 'Olfactometer9', 'Olfactometer1']	[308.0, 413.0, 4001.0]	[2.509190320968628, 1.4431030750274658, 5.736890077590942]	1	0	12	360	2.65
633	Moni	Sarah	60	4000	45	0	0	Threshold	Yes	No	NA	1	0	1	Yes	0	Yes	std	Olfactometer7	Olfactometer7	0	1	1	1	0	0	0	306	392	4001	0	0	0	Olfactometer7	05_16_22_12_08_15	Blank2	Blank3	C4	NA	NA	NA	['Olfactometer1', 'Olfactometer9', 'Olfactometer7']	[306.0, 392.0, 4001.0]	[4.079909801483154, 1.5851168632507324, 5.276022672653198]	1	0	13	90	2.91
634	Moni	Sarah	60	4000	45	0	0	Threshold	Yes	No	NA	1	0	1	Yes	0	Yes	std	Olfactometer9	Olfactometer9	0	2	2	1	0	0	0	676	7427	391	0	0	0	Olfactometer9	05_16_22_12_09_00	Blank4	C4	Blank5	NA	NA	NA	['Olfactometer1', 'Olfactometer9', 'Olfactometer7', 'Olfactometer1', 'Olfactometer9']	[293.0, 3426.0, 391.0, 383.0, 4001.0]	[6.791953086853027, 4.686659812927246, 1.6140892505645752, 3.377291202545166, 5.150549411773682]	1	0	14	90	2.91
635	Moni	Sarah	60	4000	45	0	0	Threshold	Yes	No	NA	1	0	1	Yes	0	Yes	std	Olfactometer7	Olfactometer7	0	0	1	1	0	0	0	0	286	4001	0	0	0	Olfactometer7	05_16_22_12_09_32	Blank2	Blank3	C4	NA	NA	NA	['Olfactometer9', 'Olfactometer7']	[286.0, 4001.0]	[2.577805757522583, 5.471429347991943]	1	0	15	90	2.91
636	Moni	NA	60	4000	45	2	1	Threshold	Yes	No	NA	1	0	1	Yes	0	Yes	lthh	Olfactometer1	All Clear	0	1	1	1	0	0	0	987	667	882	0	0	0	0	05_17_22_11_48_50	C4	Blank4	Blank4	NA	NA	NA	['Olfactometer1', 'Olfactometer9', 'Olfactometer7']	[987.0, 667.0, 882.0]	[22.10007643699646, 3.580934524536133, 4.866660833358765]	1	0	1	1	0.25
637	Moni	NA	60	4000	45	2	1	Threshold	Yes	No	NA	1	0	1	Yes	0	Yes	lthh	Olfactometer9	Olfactometer9	0	1	2	0	0	0	0	341	4511	0	0	0	0	Olfactometer9	05_17_22_11_49_35	Blank5	C4	Blank5	NA	NA	NA	['Olfactometer1', 'Olfactometer9', 'Olfactometer9']	[341.0, 510.0, 4001.0]	[14.162333488464355, 2.3112106323242188, 4.799880266189575]	1	0	2	1	0.25
638	Moni	NA	60	4000	45	2	1	Threshold	Yes	No	NA	1	0	1	Yes	0	Yes	lthh	Olfactometer9	Olfactometer9	0	1	1	0	0	0	0	172	4001	0	0	0	0	Olfactometer9	05_17_22_11_50_15	Blank2	C4	Blank1	NA	NA	NA	['Olfactometer1', 'Olfactometer9']	[172.0, 4001.0]	[10.57854700088501, 5.731464147567749]	1	0	3	1	0.25
639	Moni	NA	60	4000	45	2	1	Threshold	Yes	No	NA	1	0	1	Yes	0	Yes	lthh	Olfactometer7	Olfactometer7	0	1	1	1	0	0	0	375	249	4001	0	0	0	Olfactometer7	05_17_22_11_50_52	Blank4	Blank4	C4	NA	NA	NA	['Olfactometer1', 'Olfactometer9', 'Olfactometer7']	[375.0, 249.0, 4001.0]	[5.283266067504883, 1.979621171951294, 5.270792722702026]	1	0	4	1	0.25
640	Moni	NA	60	4000	45	2	1	Threshold	Yes	No	NA	1	0	1	Yes	0	Yes	lthh	Olfactometer7	Olfactometer7	0	1	1	1	0	0	0	332	373	4001	0	0	0	Olfactometer7	05_17_22_11_52_03	Blank4	Blank1	C4	NA	NA	NA	['Olfactometer1', 'Olfactometer9', 'Olfactometer7']	[332.0, 373.0, 4001.0]	[1.9533188343048096, 1.8233757019042969, 5.342798471450806]	1	0	5	1000	1
641	Moni	NA	60	4000	45	2	1	Threshold	Yes	No	NA	1	0	1	Yes	0	Yes	lthh	Olfactometer7	Olfactometer7	0	1	1	1	0	0	0	457	446	4001	0	0	0	Olfactometer7	05_17_22_11_52_36	Blank3	Blank3	C4	NA	NA	NA	['Olfactometer1', 'Olfactometer9', 'Olfactometer7']	[457.0, 446.0, 4001.0]	[1.8573973178863525, 1.7367823123931885, 5.333051919937134]	1	0	6	1000	1
642	Moni	NA	60	4000	45	2	1	Threshold	Yes	No	NA	1	0	1	Yes	0	Yes	lthh	Olfactometer7	Olfactometer7	0	1	1	1	0	0	0	431	330	4001	0	0	0	Olfactometer7	05_17_22_11_53_10	Blank1	Blank3	C4	NA	NA	NA	['Olfactometer1', 'Olfactometer9', 'Olfactometer7']	[431.0, 330.0, 4001.0]	[2.93715238571167, 1.3207244873046875, 5.144398212432861]	1	0	7	1000	1
643	Moni	NA	60	4000	45	2	1	Threshold	Yes	No	NA	1	0	1	Yes	0	Yes	lthh	Olfactometer1	Olfactometer1	0	1	0	0	0	0	0	4001	0	0	0	0	0	Olfactometer1	05_17_22_11_54_26	C4	Blank5	Blank4	NA	NA	NA	['Olfactometer1']	[4001.0]	[5.609612464904785]	1	0	8	750	2.25
644	Moni	NA	60	4000	45	2	1	Threshold	Yes	No	NA	1	0	1	Yes	0	Yes	lthh	Olfactometer1	Olfactometer1	0	1	0	0	0	0	0	4001	0	0	0	0	0	Olfactometer1	05_17_22_11_54_55	C4	Blank4	Blank1	NA	NA	NA	['Olfactometer1']	[4001.0]	[5.305473327636719]	1	0	9	750	2.25
645	Moni	NA	60	4000	45	2	1	Threshold	Yes	No	NA	1	0	1	Yes	0	Yes	lthh	Olfactometer9	Olfactometer9	0	1	1	0	0	0	0	305	4001	0	0	0	0	Olfactometer9	05_17_22_11_55_28	Blank4	C4	Blank5	NA	NA	NA	['Olfactometer1', 'Olfactometer9']	[305.0, 4001.0]	[3.4738314151763916, 5.736249685287476]	1	0	10	750	2.25
646	Moni	NA	60	4000	45	2	1	Threshold	Yes	No	NA	1	0	1	Yes	0	Yes	lthh	Olfactometer9	Olfactometer9	0	0	1	1	0	0	0	0	4001	361	0	0	0	Olfactometer9	05_17_22_11_56_49	Blank3	C4	Blank5	NA	NA	NA	['Olfactometer7', 'Olfactometer9']	[361.0, 4001.0]	[4.262432336807251, 5.549277067184448]	1	0	11	360	2.65
647	Moni	NA	60	4000	45	2	1	Threshold	Yes	No	NA	1	0	1	Yes	0	Yes	lthh	Olfactometer9	Olfactometer9	0	1	1	0	0	0	0	417	4001	0	0	0	0	Olfactometer9	05_17_22_11_57_20	Blank1	C4	Blank1	NA	NA	NA	['Olfactometer1', 'Olfactometer9']	[417.0, 4001.0]	[2.9701149463653564, 4.4653096199035645]	1	0	12	360	2.65
648	Moni	NA	60	4000	45	2	1	Threshold	Yes	No	NA	1	0	1	Yes	0	Yes	lthh	Olfactometer9	Olfactometer9	0	1	1	0	0	0	0	345	4001	0	0	0	0	Olfactometer9	05_17_22_11_57_51	Blank5	C4	Blank4	NA	NA	NA	['Olfactometer1', 'Olfactometer9']	[345.0, 4001.0]	[1.227982759475708, 5.464353561401367]	1	0	13	360	2.65
649	Moni	NA	60	4000	45	2	1	Threshold	Yes	No	NA	1	0	1	Yes	0	Yes	lthh	Olfactometer7	Olfactometer7	0	1	1	1	0	0	0	240	645	4002	0	0	0	Olfactometer7	05_17_22_11_59_10	Blank2	Blank2	C4	NA	NA	NA	['Olfactometer1', 'Olfactometer9', 'Olfactometer7']	[240.0, 645.0, 4002.0]	[4.3229005336761475, 3.074234962463379, 4.297206401824951]	1	0	14	90	2.91
650	Moni	NA	60	4000	45	2	1	Threshold	Yes	No	NA	1	0	1	Yes	0	Yes	lthh	Olfactometer7	timeout	0	4	4	7	0	0	0	1665	5000	7169	0	0	0	0	05_17_22_12_00_20	Blank2	Blank2	C4	NA	NA	NA	['Olfactometer1', 'Olfactometer9', 'Olfactometer7', 'Olfactometer7', 'Olfactometer7', 'Olfactometer7', 'Olfactometer7', 'Olfactometer1', 'Olfactometer9', 'Olfactometer7', 'Olfactometer1', 'Olfactometer9', 'Olfactometer7', 'Olfactometer1', 'Olfactometer9']	[505.0, 393.0, 2212.0, 652.0, 454.0, 1407.0, 615.0, 290.0, 664.0, 983.0, 419.0, 987.0, 846.0, 451.0, 2956.0]	[5.275634288787842, 1.6790049076080322, 3.5717387199401855, 0.6032845973968506, 1.9752533435821533, 1.5519800186157227, 6.512996435165405, 3.591954231262207, 1.4517290592193604, 2.569547653198242, 2.577517032623291, 2.509676218032837, 2.3662350177764893, 3.5819802284240723, 4.378670930862427]	1	0	15	90	2.91
651	Moni	NA	60	4000	45	2	1	Threshold	Yes	No	NA	1	0	1	Yes	0	Yes	lthh	Olfactometer9	Olfactometer9	0	0	1	1	0	0	0	0	4001	369	0	0	0	Olfactometer9	05_17_22_12_01_32	Blank1	C4	Blank2	NA	NA	NA	['Olfactometer7', 'Olfactometer9']	[369.0, 4001.0]	[1.8878564834594727, 5.3453569412231445]	1	0	16	360	2.65
652	Moni	NA	60	4000	45	2	1	Threshold	Yes	No	NA	1	0	1	Yes	0	Yes	lthh	Olfactometer1	Olfactometer1	0	1	0	0	0	0	0	4001	0	0	0	0	0	Olfactometer1	05_17_22_12_02_03	C4	Blank3	Blank1	NA	NA	NA	['Olfactometer1']	[4001.0]	[6.989445447921753]	1	0	17	360	2.65
653	Moni	NA	60	4000	45	2	1	Threshold	Yes	No	NA	1	0	1	Yes	0	Yes	lthh	Olfactometer1	Olfactometer1	0	1	0	0	0	0	0	4001	0	0	0	0	0	Olfactometer1	05_17_22_12_02_39	C4	Blank5	Blank1	NA	NA	NA	['Olfactometer1']	[4001.0]	[12.241934299468994]	1	0	18	360	2.65
654	Moni	NA	60	4000	45	2	1	Threshold	Yes	No	NA	1	0	1	Yes	0	Yes	lthh	Olfactometer1	All Clear	0	2	2	2	0	0	0	1165	779	766	0	0	0	0	05_17_22_12_04_20	C4	Blank3	Blank2	NA	NA	NA	['Olfactometer1', 'Olfactometer9', 'Olfactometer7', 'Olfactometer1', 'Olfactometer9', 'Olfactometer7']	[265.0, 350.0, 247.0, 900.0, 429.0, 519.0]	[2.6208906173706055, 1.9445245265960693, 3.461552143096924, 3.076171875, 3.0805699825286865, 0.8498833179473877]	1	0	19	90	2.91
655	Moni	NA	60	4000	45	2	1	Threshold	Yes	No	NA	1	0	1	Yes	0	Yes	lthh	Olfactometer7	Olfactometer7	0	1	1	1	0	0	0	340	334	4001	0	0	0	Olfactometer7	05_17_22_12_05_45	Blank2	Blank1	C4	NA	NA	NA	['Olfactometer1', 'Olfactometer9', 'Olfactometer7']	[340.0, 334.0, 4001.0]	[6.970866441726685, 3.2597386837005615, 5.918641805648804]	1	0	20	360	2.65
656	Moni	NA	60	4000	45	2	1	Threshold	Yes	No	NA	1	0	1	Yes	0	Yes	lthh	Olfactometer1	Olfactometer1	0	1	0	0	0	0	0	4001	0	0	0	0	0	Olfactometer1	05_17_22_12_06_17	C4	Blank1	Blank4	NA	NA	NA	['Olfactometer1']	[4001.0]	[7.854698181152344]	1	0	21	360	2.65
657	Moni	NA	60	4000	45	2	1	Threshold	Yes	No	NA	1	0	1	Yes	0	Yes	lthh	Olfactometer9	Olfactometer9	0	1	1	0	0	0	0	508	4001	0	0	0	0	Olfactometer9	05_17_22_12_06_49	Blank3	C4	Blank3	NA	NA	NA	['Olfactometer1', 'Olfactometer9']	[508.0, 4001.0]	[2.785902976989746, 5.546220541000366]	1	0	22	360	2.65
658	Moni	NA	60	4000	45	2	1	Threshold	Yes	No	NA	1	0	1	Yes	0	Yes	lthh	Olfactometer7	Olfactometer7	0	1	1	1	0	0	0	497	370	4001	0	0	0	Olfactometer7	05_17_22_12_08_03	Blank5	Blank2	C4	NA	NA	NA	['Olfactometer1', 'Olfactometer9', 'Olfactometer7']	[497.0, 370.0, 4001.0]	[2.3041205406188965, 1.743537425994873, 5.463616132736206]	1	0	23	90	2.91
659	Moni	NA	60	4000	45	2	1	Threshold	Yes	No	NA	1	0	1	Yes	0	Yes	lthh	Olfactometer7	timeout	0	2	2	4	0	0	0	836	678	4906	0	0	0	0	05_17_22_12_09_13	Blank4	Blank1	C4	NA	NA	NA	['Olfactometer1', 'Olfactometer9', 'Olfactometer7', 'Olfactometer7', 'Olfactometer9', 'Olfactometer1', 'Olfactometer7', 'Olfactometer7']	[333.0, 446.0, 3364.0, 343.0, 232.0, 503.0, 764.0, 435.0]	[21.02460241317749, 1.7900028228759766, 4.626775741577148, 0.6197049617767334, 3.579113721847534, 0.5709209442138672, 6.390079736709595, 0.443650484085083]	1	0	24	90	2.91
660	Moni	NA	60	4000	45	2	1	Threshold	Yes	No	NA	1	0	1	Yes	0	Yes	lthh	Olfactometer1	Olfactometer1	0	1	0	0	0	0	0	4001	0	0	0	0	0	Olfactometer1	05_17_22_12_10_11	C4	Blank2	Blank3	NA	NA	NA	['Olfactometer1']	[4001.0]	[4.725401163101196]	1	0	25	360	2.65
661	Moni	NA	60	4000	45	2	1	Threshold	Yes	No	NA	1	0	1	Yes	0	Yes	lthh	Olfactometer7	Olfactometer7	0	1	1	1	0	0	0	418	538	4003	0	0	0	Olfactometer7	05_17_22_12_10_47	Blank2	Blank1	C4	NA	NA	NA	['Olfactometer1', 'Olfactometer9', 'Olfactometer7']	[418.0, 538.0, 4003.0]	[4.193226337432861, 2.1123759746551514, 5.155507326126099]	1	0	26	360	2.65
662	Moni	NA	60	4000	45	2	1	Threshold	Yes	No	NA	1	0	1	Yes	0	Yes	lthh	Olfactometer7	Olfactometer7	0	1	1	1	0	0	0	371	652	4001	0	0	0	Olfactometer7	05_17_22_12_11_20	Blank1	Blank4	C4	NA	NA	NA	['Olfactometer1', 'Olfactometer9', 'Olfactometer7']	[371.0, 652.0, 4001.0]	[2.993568181991577, 1.190140962600708, 5.409730911254883]	1	0	27	360	2.65
663	Moni	NA	60	4000	45	2	1	Threshold	Yes	No	NA	1	0	1	Yes	0	Yes	lthh	Olfactometer1	Olfactometer1	0	3	1	1	0	0	0	6923	377	1048	0	0	0	Olfactometer1	05_17_22_12_12_47	C4	Blank1	Blank2	NA	NA	NA	['Olfactometer1', 'Olfactometer1', 'Olfactometer9', 'Olfactometer7', 'Olfactometer1']	[2907.0, 15.0, 377.0, 1048.0, 4001.0]	[5.545257329940796, 0.0, 2.5769875049591064, 1.6539218425750732, 6.264959335327148]	1	0	28	90	2.91
664	Moni	NA	60	4000	45	2	1	Threshold	Yes	No	NA	1	0	1	Yes	0	Yes	lthh	Olfactometer9	Olfactometer9	0	1	2	0	0	0	0	342	4812	0	0	0	0	Olfactometer9	05_17_22_12_13_23	Blank1	C4	Blank1	NA	NA	NA	['Olfactometer1', 'Olfactometer9', 'Olfactometer9']	[342.0, 811.0, 4001.0]	[6.424943208694458, 2.576744318008423, 3.5767199993133545]	1	0	29	90	2.91
665	Moni	NA	60	4000	45	2	1	Threshold	Yes	No	NA	1	0	1	Yes	0	Yes	lthh	Olfactometer9	Olfactometer9	0	1	1	0	0	0	0	440	4001	0	0	0	0	Olfactometer9	05_17_22_12_13_55	Blank5	C4	Blank1	NA	NA	NA	['Olfactometer1', 'Olfactometer9']	[440.0, 4001.0]	[3.109699249267578, 5.430494070053101]	1	0	30	90	2.91
666	Moni	Lauren	60	4000	45	3	1	Threshold	Yes	No	NA	1	0	1	Yes	0	Yes	hthh	Olfactometer9	Olfactometer9	0	1	1	0	0	0	0	829	4001	0	0	0	0	Olfactometer9	05_18_22_08_03_38	Blank1	C4	Blank5	NA	NA	NA	['Olfactometer1', 'Olfactometer9']	[829.0, 4001.0]	[18.609929084777832, 5.650622129440308]	1	0	1	1	0.25
667	Moni	Lauren	60	4000	45	3	1	Threshold	Yes	No	NA	1	0	1	Yes	0	Yes	hthh	Olfactometer7	Olfactometer9	0	1	2	0	0	0	0	326	4661	0	0	0	0	Olfactometer9	05_18_22_08_04_26	Blank1	Blank3	C4	NA	NA	NA	['Olfactometer1', 'Olfactometer9', 'Olfactometer9']	[326.0, 660.0, 4001.0]	[15.960190057754517, 3.081462860107422, 3.876312732696533]	1	0	2	1	0.25
668	Moni	Lauren	60	4000	45	3	1	Threshold	Yes	No	NA	1	0	1	Yes	0	Yes	hthh	Olfactometer9	All Clear	0	2	2	1	0	0	0	1005	752	2397	0	0	0	0	05_18_22_08_05_24	Blank4	C4	Blank2	NA	NA	NA	['Olfactometer1', 'Olfactometer9', 'Olfactometer7', 'Olfactometer1', 'Olfactometer9']	[726.0, 444.0, 2397.0, 279.0, 308.0]	[3.2462158203125, 2.5011909008026123, 6.555453062057495, 3.6560332775115967, 2.5129175186157227]	1	0	3	1	0.25
669	Moni	Lauren	60	4000	45	3	1	Threshold	Yes	No	NA	1	0	1	Yes	0	Yes	hthh	Olfactometer7	Olfactometer9	0	1	1	0	0	0	0	747	4001	0	0	0	0	Olfactometer9	05_18_22_08_05_59	Blank4	Blank4	C4	NA	NA	NA	['Olfactometer1', 'Olfactometer9']	[747.0, 4001.0]	[3.777282476425171, 5.953105211257935]	1	0	4	1	0.25
670	Moni	Lauren	60	4000	45	3	1	Threshold	Yes	No	NA	1	0	1	Yes	0	Yes	hthh	Olfactometer9	All Clear	0	2	4	2	0	0	0	1049	1884	1182	0	0	0	0	05_18_22_08_07_09	Blank2	C4	Blank2	NA	NA	NA	['Olfactometer1', 'Olfactometer9', 'Olfactometer7', 'Olfactometer9', 'Olfactometer1', 'Olfactometer9', 'Olfactometer9', 'Olfactometer7']	[508.0, 440.0, 457.0, 688.0, 541.0, 462.0, 294.0, 725.0]	[3.5484423637390137, 3.075251579284668, 1.3431453704833984, 3.091517210006714, 10.18874216079712, 4.81827449798584, 1.335784673690796, 3.093345880508423]	1	0	5	1	0.25
671	Moni	Lauren	60	4000	45	3	1	Threshold	Yes	No	NA	1	0	1	Yes	0	Yes	hthh	Olfactometer7	timeout	0	0	0	0	0	0	0	0	0	0	0	0	0	0	05_18_22_08_08_19	Blank3	Blank2	C4	NA	NA	NA	[]	[]	[]	1	0	6	1	0.25
672	Moni	Lauren	60	4000	45	4	2	Threshold	Yes	No	NA	1	0	1	Yes	0	Yes	htlh	Olfactometer1	Olfactometer1	0	1	0	0	0	0	0	4001	0	0	0	0	0	Olfactometer1	05_18_22_15_45_09	C4	Blank4	Blank4	NA	NA	NA	['Olfactometer1']	[4001.0]	[22.191320180892944]	1	0	1	1	0.25
673	Moni	Lauren	60	4000	45	4	2	Threshold	Yes	No	NA	1	0	1	Yes	0	Yes	htlh	Olfactometer9	timeout	0	1	7	3	0	0	0	824	2672	801	0	0	0	0	05_18_22_15_46_19	Blank1	C4	Blank5	NA	NA	NA	['Olfactometer9', 'Olfactometer9', 'Olfactometer9', 'Olfactometer7', 'Olfactometer1', 'Olfactometer9', 'Olfactometer9', 'Olfactometer9', 'Olfactometer9', 'Olfactometer7', 'Olfactometer7']	[262.0, 533.0, 219.0, 530.0, 824.0, 238.0, 632.0, 26.0, 762.0, 263.0, 8.0]	[8.802092790603638, 4.256451606750488, 1.9477636814117432, 7.34860897064209, 4.38378643989563, 1.946678876876831, 3.594963788986206, 0.0, 0.06369972229003906, 3.5797133445739746, 0.0]	1	0	2	1	0.25
674	Moni	Lauren	60	4000	45	4	2	Threshold	Yes	No	NA	1	0	1	Yes	0	Yes	htlh	Olfactometer1	Olfactometer1	0	1	0	0	0	0	0	4001	0	0	0	0	0	Olfactometer1	05_18_22_15_46_49	C4	Blank5	Blank2	NA	NA	NA	['Olfactometer1']	[4001.0]	[6.201645374298096]	1	0	3	1	0.25
675	Moni	Lauren	60	4000	45	4	2	Threshold	Yes	No	NA	1	0	1	Yes	0	Yes	htlh	Olfactometer7	Olfactometer7	0	1	1	1	0	0	0	686	382	4004	0	0	0	Olfactometer7	05_18_22_15_47_30	Blank5	Blank5	C4	NA	NA	NA	['Olfactometer1', 'Olfactometer9', 'Olfactometer7']	[686.0, 382.0, 4004.0]	[9.428792238235474, 1.8791916370391846, 5.846991777420044]	1	0	4	1	0.25
676	Moni	Lauren	60	4000	45	4	2	Threshold	Yes	No	NA	1	0	1	Yes	0	Yes	htlh	Olfactometer1	Olfactometer1	0	1	0	0	0	0	0	4001	0	0	0	0	0	Olfactometer1	05_18_22_15_48_00	C4	Blank3	Blank2	NA	NA	NA	['Olfactometer1']	[4001.0]	[6.690402507781982]	1	0	5	1	0.25
677	Moni	Lauren	60	4000	45	4	2	Threshold	Yes	No	NA	1	0	1	Yes	0	Yes	htlh	Olfactometer1	Olfactometer1	0	2	0	0	0	0	0	4335	0	0	0	0	0	Olfactometer1	05_18_22_15_49_11	C4	Blank1	Blank3	NA	NA	NA	['Olfactometer1', 'Olfactometer1']	[334.0, 4001.0]	[7.516063928604126, 4.014700651168823]	1	0	6	1000	1
678	Moni	Lauren	60	4000	45	4	2	Threshold	Yes	No	NA	1	0	1	Yes	0	Yes	htlh	Olfactometer7	Olfactometer7	0	1	1	1	0	0	0	296	313	4004	0	0	0	Olfactometer7	05_18_22_15_49_47	Blank4	Blank2	C4	NA	NA	NA	['Olfactometer1', 'Olfactometer9', 'Olfactometer7']	[296.0, 313.0, 4004.0]	[4.019640922546387, 3.5770370960235596, 4.524061441421509]	1	0	7	1000	1
679	Moni	Lauren	60	4000	45	4	2	Threshold	Yes	No	NA	1	0	1	Yes	0	Yes	htlh	Olfactometer7	Olfactometer7	0	1	1	1	0	0	0	269	326	4001	0	0	0	Olfactometer7	05_18_22_15_50_25	Blank2	Blank1	C4	NA	NA	NA	['Olfactometer1', 'Olfactometer9', 'Olfactometer7']	[269.0, 326.0, 4001.0]	[6.334397792816162, 1.7052052021026611, 5.48245644569397]	1	0	8	1000	1
680	Moni	Lauren	60	4000	45	4	2	Threshold	Yes	No	NA	1	0	1	Yes	0	Yes	htlh	Olfactometer9	Olfactometer9	0	1	5	1	0	0	0	281	7268	1051	0	0	0	Olfactometer9	05_18_22_15_51_37	Blank1	C4	Blank3	NA	NA	NA	['Olfactometer1', 'Olfactometer9', 'Olfactometer7', 'Olfactometer9', 'Olfactometer9', 'Olfactometer9', 'Olfactometer9']	[281.0, 245.0, 1051.0, 537.0, 2349.0, 136.0, 4001.0]	[2.7318594455718994, 1.6086845397949219, 3.075928211212158, 3.5812160968780518, 1.6206040382385254, 0.24735474586486816, 4.111413240432739]	1	0	9	750	2.25
681	Moni	Lauren	60	4000	45	4	2	Threshold	Yes	No	NA	1	0	1	Yes	0	Yes	htlh	Olfactometer9	timeout	0	4	8	4	0	0	0	2155	2829	2158	0	0	0	0	05_18_22_15_52_47	Blank1	C4	Blank4	NA	NA	NA	['Olfactometer1', 'Olfactometer9', 'Olfactometer7', 'Olfactometer9', 'Olfactometer9', 'Olfactometer1', 'Olfactometer9', 'Olfactometer7', 'Olfactometer1', 'Olfactometer9', 'Olfactometer9', 'Olfactometer9', 'Olfactometer7', 'Olfactometer1', 'Olfactometer9', 'Olfactometer7']	[373.0, 264.0, 511.0, 457.0, 555.0, 890.0, 277.0, 649.0, 362.0, 248.0, 348.0, 459.0, 464.0, 530.0, 221.0, 534.0]	[3.499202251434326, 1.921126365661621, 1.8580644130706787, 3.5791211128234863, 0.0, 3.5417656898498535, 2.8221495151519775, 2.5090794563293457, 3.1887221336364746, 3.080587387084961, 0.6715426445007324, 2.4728567600250244, 3.073227882385254, 3.5796079635620117, 1.9696004390716553, 5.298037767410278]	1	0	10	750	2.25
682	Moni	Lauren	60	4000	45	4	2	Threshold	Yes	No	NA	1	0	1	Yes	0	Yes	htlh	Olfactometer7	Olfactometer7	0	0	1	1	0	0	0	0	1260	4001	0	0	0	Olfactometer7	05_18_22_15_53_55	Blank3	Blank4	C4	NA	NA	NA	['Olfactometer9', 'Olfactometer7']	[1260.0, 4001.0]	[3.5253748893737793, 5.805734395980835]	1	0	11	1000	1
683	Moni	Lauren	60	4000	45	4	2	Threshold	Yes	No	NA	1	0	1	Yes	0	Yes	htlh	Olfactometer9	Olfactometer9	0	3	7	3	0	0	0	1354	5486	1330	0	0	0	Olfactometer9	05_18_22_15_54_56	Blank2	C4	Blank2	NA	NA	NA	['Olfactometer1', 'Olfactometer9', 'Olfactometer7', 'Olfactometer7', 'Olfactometer9', 'Olfactometer9', 'Olfactometer9', 'Olfactometer1', 'Olfactometer9', 'Olfactometer7', 'Olfactometer1', 'Olfactometer9', 'Olfactometer9']	[378.0, 321.0, 446.0, 308.0, 555.0, 33.0, 302.0, 532.0, 195.0, 576.0, 444.0, 79.0, 4001.0]	[4.554337739944458, 1.76731276512146, 1.9740257263183594, 4.172279357910156, 3.5978448390960693, 0.004029035568237305, 0.0020401477813720703, 1.4736824035644531, 4.767491340637207, 3.097630023956299, 3.0865068435668945, 1.8860223293304443, 6.332813501358032]	1	0	12	1000	1
684	Moni	Lauren	60	4000	45	4	2	Threshold	Yes	No	NA	1	0	1	Yes	0	Yes	htlh	Olfactometer1	Olfactometer1	0	1	0	0	0	0	0	4001	0	0	0	0	0	Olfactometer1	05_18_22_15_55_29	C4	Blank5	Blank5	NA	NA	NA	['Olfactometer1']	[4001.0]	[9.581085205078125]	1	0	13	1000	1
685	Moni	Lauren	60	4000	45	4	2	Threshold	Yes	No	NA	1	0	1	Yes	0	Yes	htlh	Olfactometer9	Olfactometer9	0	1	3	1	0	0	0	229	4559	758	0	0	0	Olfactometer9	05_18_22_15_56_38	Blank5	C4	Blank3	NA	NA	NA	['Olfactometer1', 'Olfactometer9', 'Olfactometer7', 'Olfactometer9', 'Olfactometer9']	[229.0, 304.0, 758.0, 254.0, 4001.0]	[2.9628050327301025, 1.7106964588165283, 2.3037455081939697, 1.8432211875915527, 4.6451005935668945]	1	0	14	750	2.25
686	Moni	Lauren	60	4000	45	4	2	Threshold	Yes	No	NA	1	0	1	Yes	0	Yes	htlh	Olfactometer1	Olfactometer1	0	1	0	0	0	0	0	4001	0	0	0	0	0	Olfactometer1	05_18_22_15_57_09	C4	Blank4	Blank5	NA	NA	NA	['Olfactometer1']	[4001.0]	[7.076258182525635]	1	0	15	750	2.25
687	Moni	Lauren	60	4000	45	4	2	Threshold	Yes	No	NA	1	0	1	Yes	0	Yes	htlh	Olfactometer9	Olfactometer9	0	1	2	1	0	0	0	351	4357	630	0	0	0	Olfactometer9	05_18_22_15_57_46	Blank3	C4	Blank1	NA	NA	NA	['Olfactometer1', 'Olfactometer9', 'Olfactometer7', 'Olfactometer9']	[351.0, 356.0, 630.0, 4001.0]	[3.194201946258545, 4.073636770248413, 0.03125333786010742, 5.667619228363037]	1	0	16	750	2.25
688	Moni	Lauren	60	4000	45	4	2	Threshold	Yes	No	NA	1	0	1	Yes	0	Yes	htlh	Olfactometer1	Olfactometer1	0	2	0	0	0	0	0	5156	0	0	0	0	0	Olfactometer1	05_18_22_15_58_54	C4	Blank5	Blank3	NA	NA	NA	['Olfactometer1', 'Olfactometer1']	[1155.0, 4001.0]	[3.356942892074585, 4.0753583908081055]	1	0	17	360	2.65
689	Moni	Lauren	60	4000	45	4	2	Threshold	Yes	No	NA	1	0	1	Yes	0	Yes	htlh	Olfactometer7	Olfactometer7	0	1	1	1	0	0	0	289	231	4001	0	0	0	Olfactometer7	05_18_22_15_59_30	Blank1	Blank1	C4	NA	NA	NA	['Olfactometer1', 'Olfactometer9', 'Olfactometer7']	[289.0, 231.0, 4001.0]	[4.796911716461182, 1.768984079360962, 5.834531545639038]	1	0	18	360	2.65
690	Moni	Lauren	60	4000	45	4	2	Threshold	Yes	No	NA	1	0	1	Yes	0	Yes	htlh	Olfactometer1	Olfactometer1	0	1	0	0	0	0	0	4001	0	0	0	0	0	Olfactometer1	05_18_22_16_00_00	C4	Blank5	Blank1	NA	NA	NA	['Olfactometer1']	[4001.0]	[5.943300008773804]	1	0	19	360	2.65
691	Moni	Lauren	60	4000	45	4	2	Threshold	Yes	No	NA	1	0	1	Yes	0	Yes	htlh	Olfactometer7	Olfactometer7	0	0	1	2	0	0	0	0	164	5339	0	0	0	Olfactometer7	05_18_22_16_01_06	Blank1	Blank4	C4	NA	NA	NA	['Olfactometer9', 'Olfactometer7', 'Olfactometer7']	[164.0, 1335.0, 4004.0]	[4.51339054107666, 2.5006446838378906, 4.161581516265869]	1	0	20	90	2.91
692	Moni	Lauren	60	4000	45	4	2	Threshold	Yes	No	NA	1	0	1	Yes	0	Yes	htlh	Olfactometer7	Olfactometer7	0	1	1	1	0	0	0	419	341	4001	0	0	0	Olfactometer7	05_18_22_16_01_39	Blank4	Blank5	C4	NA	NA	NA	['Olfactometer1', 'Olfactometer9', 'Olfactometer7']	[419.0, 341.0, 4001.0]	[2.5039100646972656, 1.916414499282837, 5.671650648117065]	1	0	21	90	2.91
693	Moni	Lauren	60	4000	45	4	2	Threshold	Yes	No	NA	1	0	1	Yes	0	Yes	htlh	Olfactometer1	Olfactometer1	0	2	0	0	0	0	0	7422	0	0	0	0	0	Olfactometer1	05_18_22_16_02_15	C4	Blank4	Blank4	NA	NA	NA	['Olfactometer1', 'Olfactometer1']	[3421.0, 4001.0]	[5.706171751022339, 5.51453971862793]	1	0	22	90	2.91
694	Moni	Lauren	60	4000	45	5	1	Threshold	Yes	No	NA	1	0	1	Yes	0	Yes	ltlh	Olfactometer1	Olfactometer1	0	1	0	0	0	0	0	4001	0	0	0	0	0	Olfactometer1	05_20_22_10_28_22	C4	Blank5	Blank3	NA	NA	NA	['Olfactometer1']	[4001.0]	[27.794528245925903]	1	0	1	1	0.25
695	Moni	Lauren	60	4000	45	5	1	Threshold	Yes	No	NA	1	0	1	Yes	0	Yes	ltlh	Olfactometer9	Olfactometer9	0	1	2	0	0	0	0	220	4860	0	0	0	0	Olfactometer9	05_20_22_10_28_55	Blank2	C4	Blank5	NA	NA	NA	['Olfactometer1', 'Olfactometer9', 'Olfactometer9']	[220.0, 859.0, 4001.0]	[3.5937724113464355, 1.3147869110107422, 4.163013219833374]	1	0	2	1	0.25
696	Moni	Lauren	60	4000	45	5	1	Threshold	Yes	No	NA	1	0	1	Yes	0	Yes	ltlh	Olfactometer9	Olfactometer9	0	1	3	1	0	0	0	303	4687	762	0	0	0	Olfactometer9	05_20_22_10_29_30	Blank3	C4	Blank5	NA	NA	NA	['Olfactometer1', 'Olfactometer9', 'Olfactometer9', 'Olfactometer7', 'Olfactometer9']	[303.0, 634.0, 52.0, 762.0, 4001.0]	[2.5478432178497314, 1.3054325580596924, 0.11617136001586914, 1.8064775466918945, 5.427511930465698]	1	0	3	1	0.25
697	Moni	Lauren	60	4000	45	5	1	Threshold	Yes	No	NA	1	0	1	Yes	0	Yes	ltlh	Olfactometer1	Olfactometer1	0	1	0	0	0	0	0	4001	0	0	0	0	0	Olfactometer1	05_20_22_10_30_31	C4	Blank4	Blank5	NA	NA	NA	['Olfactometer1']	[4001.0]	[7.628066062927246]	1	0	4	1000	1
698	Moni	Lauren	60	4000	45	5	1	Threshold	Yes	No	NA	1	0	1	Yes	0	Yes	ltlh	Olfactometer1	Olfactometer1	0	1	0	0	0	0	0	4001	0	0	0	0	0	Olfactometer1	05_20_22_10_31_00	C4	Blank3	Blank4	NA	NA	NA	['Olfactometer1']	[4001.0]	[5.59667706489563]	1	0	5	1000	1
699	Moni	Lauren	60	4000	45	5	1	Threshold	Yes	No	NA	1	0	1	Yes	0	Yes	ltlh	Olfactometer7	Olfactometer7	0	1	1	1	0	0	0	298	385	4001	0	0	0	Olfactometer7	05_20_22_10_31_33	Blank4	Blank2	C4	NA	NA	NA	['Olfactometer1', 'Olfactometer9', 'Olfactometer7']	[298.0, 385.0, 4001.0]	[1.5846714973449707, 1.6746904850006104, 5.561384677886963]	1	0	6	1000	1
700	Moni	Lauren	60	4000	45	5	1	Threshold	Yes	No	NA	1	0	1	Yes	0	Yes	ltlh	Olfactometer7	Olfactometer7	0	1	1	1	0	0	0	285	343	4003	0	0	0	Olfactometer7	05_20_22_10_32_38	Blank1	Blank4	C4	NA	NA	NA	['Olfactometer1', 'Olfactometer9', 'Olfactometer7']	[285.0, 343.0, 4003.0]	[2.3905231952667236, 0.9354865550994873, 5.20067286491394]	1	0	7	750	2.25
701	Moni	Lauren	60	4000	45	5	1	Threshold	Yes	No	NA	1	0	1	Yes	0	Yes	ltlh	Olfactometer7	Olfactometer7	0	1	1	1	0	0	0	284	514	4001	0	0	0	Olfactometer7	05_20_22_10_33_14	Blank5	Blank1	C4	NA	NA	NA	['Olfactometer1', 'Olfactometer9', 'Olfactometer7']	[284.0, 514.0, 4001.0]	[5.146454572677612, 1.3484039306640625, 5.313302040100098]	1	0	8	750	2.25
702	Moni	Lauren	60	4000	45	5	1	Threshold	Yes	No	NA	1	0	1	Yes	0	Yes	ltlh	Olfactometer7	Olfactometer7	0	1	1	1	0	0	0	276	304	4001	0	0	0	Olfactometer7	05_20_22_10_33_47	Blank4	Blank4	C4	NA	NA	NA	['Olfactometer1', 'Olfactometer9', 'Olfactometer7']	[276.0, 304.0, 4001.0]	[2.340682029724121, 1.4666204452514648, 5.081496953964233]	1	0	9	750	2.25
703	Moni	Lauren	60	4000	45	5	1	Threshold	Yes	No	NA	1	0	1	Yes	0	Yes	ltlh	Olfactometer9	Olfactometer9	0	1	2	0	0	0	0	351	4703	0	0	0	0	Olfactometer9	05_20_22_10_34_50	Blank4	C4	Blank2	NA	NA	NA	['Olfactometer1', 'Olfactometer9', 'Olfactometer9']	[351.0, 702.0, 4001.0]	[4.315831661224365, 1.8209784030914307, 4.175002098083496]	1	0	10	360	2.65
704	Moni	Lauren	60	4000	45	5	1	Threshold	Yes	No	NA	1	0	1	Yes	0	Yes	ltlh	Olfactometer1	Olfactometer1	0	1	0	0	0	0	0	4001	0	0	0	0	0	Olfactometer1	05_20_22_10_35_19	C4	Blank2	Blank2	NA	NA	NA	['Olfactometer1']	[4001.0]	[6.020927667617798]	1	0	11	360	2.65
705	Moni	Lauren	60	4000	45	5	1	Threshold	Yes	No	NA	1	0	1	Yes	0	Yes	ltlh	Olfactometer7	Olfactometer7	0	1	1	1	0	0	0	288	285	4001	0	0	0	Olfactometer7	05_20_22_10_35_51	Blank1	Blank4	C4	NA	NA	NA	['Olfactometer1', 'Olfactometer9', 'Olfactometer7']	[288.0, 285.0, 4001.0]	[2.963186025619507, 0.015731334686279297, 5.194104909896851]	1	0	12	360	2.65
706	Moni	Lauren	60	4000	45	5	1	Threshold	Yes	No	NA	1	0	1	Yes	0	Yes	ltlh	Olfactometer7	Olfactometer7	0	2	2	5	0	0	0	813	726	8949	0	0	0	Olfactometer7	05_20_22_10_37_05	Blank3	Blank4	C4	NA	NA	NA	['Olfactometer1', 'Olfactometer9', 'Olfactometer7', 'Olfactometer9', 'Olfactometer1', 'Olfactometer7', 'Olfactometer7', 'Olfactometer7', 'Olfactometer7']	[284.0, 355.0, 1192.0, 371.0, 529.0, 528.0, 2502.0, 723.0, 4004.0]	[2.4821860790252686, 0.5340907573699951, 2.5734663009643555, 1.622049331665039, 3.578888416290283, 1.459601640701294, 2.5751192569732666, 0.6186513900756836, 4.226592540740967]	1	0	13	90	2.91
707	Moni	Lauren	60	4000	45	5	1	Threshold	Yes	No	NA	1	0	1	Yes	0	Yes	ltlh	Olfactometer9	Olfactometer9	0	1	1	0	0	0	0	241	4001	0	0	0	0	Olfactometer9	05_20_22_10_37_35	Blank1	C4	Blank3	NA	NA	NA	['Olfactometer1', 'Olfactometer9']	[241.0, 4001.0]	[1.5874991416931152, 5.082078218460083]	1	0	14	90	2.91
708	Moni	Lauren	60	4000	45	5	1	Threshold	Yes	No	NA	1	0	1	Yes	0	Yes	ltlh	Olfactometer1	Olfactometer1	0	4	2	1	0	0	0	5331	614	855	0	0	0	Olfactometer1	05_20_22_10_38_13	C4	Blank2	Blank2	NA	NA	NA	['Olfactometer1', 'Olfactometer9', 'Olfactometer7', 'Olfactometer9', 'Olfactometer1', 'Olfactometer1', 'Olfactometer1']	[990.0, 200.0, 855.0, 414.0, 324.0, 16.0, 4001.0]	[3.2263927459716797, 0.550534725189209, 1.921436071395874, 1.6737494468688965, 2.4357471466064453, 0.03278183937072754, 3.920740842819214]	1	0	15	90	2.91
709	Rocket	Sarah	60	4000	45	1	1	Threshold	Yes	No	NA	1	0	1	Yes	0	Yes	std	Olfactometer7	Olfactometer1	0	1	0	0	0	0	0	4001	0	0	0	0	0	Olfactometer1	05_16_22_13_09_59	Blank4	Blank1	C4	NA	NA	NA	['Olfactometer1']	[4001.0]	[8.282965660095215]	1	0	1	1	0.25
710	Rocket	Sarah	60	4000	45	1	1	Threshold	Yes	No	NA	1	0	1	Yes	0	Yes	std	Olfactometer1	Olfactometer7	0	0	0	1	0	0	0	0	0	4001	0	0	0	Olfactometer7	05_16_22_13_10_31	C4	Blank3	Blank4	NA	NA	NA	['Olfactometer7']	[4001.0]	[7.088926553726196]	1	0	2	1	0.25
711	Rocket	Sarah	60	4000	45	1	1	Threshold	Yes	No	NA	1	0	1	Yes	0	Yes	std	Olfactometer1	Olfactometer1	0	1	0	0	0	0	0	4001	0	0	0	0	0	Olfactometer1	05_16_22_13_11_13	C4	Blank1	Blank5	NA	NA	NA	['Olfactometer1']	[4001.0]	[18.320716381072998]	1	0	3	1	0.25
712	Rocket	Sarah	60	4000	45	1	1	Threshold	Yes	No	NA	1	0	1	Yes	0	Yes	std	Olfactometer9	Olfactometer9	0	1	1	0	0	0	0	781	4001	0	0	0	0	Olfactometer9	05_16_22_13_11_45	Blank5	C4	Blank5	NA	NA	NA	['Olfactometer1', 'Olfactometer9']	[781.0, 4001.0]	[3.471856117248535, 4.654863357543945]	1	0	4	1	0.25
713	Rocket	Sarah	60	4000	45	1	1	Threshold	Yes	No	NA	1	0	1	Yes	0	Yes	std	Olfactometer9	Olfactometer9	0	2	1	0	0	0	0	779	4001	0	0	0	0	Olfactometer9	05_16_22_13_12_21	Blank1	C4	Blank5	NA	NA	NA	['Olfactometer1', 'Olfactometer1', 'Olfactometer9']	[485.0, 294.0, 4001.0]	[3.3142828941345215, 4.290259838104248, 4.832400321960449]	1	0	5	1	0.25
714	Rocket	Sarah	60	4000	45	1	1	Threshold	Yes	No	NA	1	0	1	Yes	0	Yes	std	Olfactometer9	Olfactometer9	0	1	1	0	0	0	0	313	4001	0	0	0	0	Olfactometer9	05_16_22_13_13_26	Blank2	C4	Blank5	NA	NA	NA	['Olfactometer1', 'Olfactometer9']	[313.0, 4001.0]	[2.7190825939178467, 5.359867811203003]	1	0	6	1000	1
715	Rocket	Sarah	60	4000	45	1	1	Threshold	Yes	No	NA	1	0	1	Yes	0	Yes	std	Olfactometer1	Olfactometer1	0	1	0	0	0	0	0	4001	0	0	0	0	0	Olfactometer1	05_16_22_13_13_56	C4	Blank2	Blank2	NA	NA	NA	['Olfactometer1']	[4001.0]	[6.627057790756226]	1	0	7	1000	1
716	Rocket	Sarah	60	4000	45	1	1	Threshold	Yes	No	NA	1	0	1	Yes	0	Yes	std	Olfactometer7	Olfactometer7	0	1	3	1	0	0	0	345	586	4001	0	0	0	Olfactometer7	05_16_22_13_14_56	Blank1	Blank1	C4	NA	NA	NA	['Olfactometer1', 'Olfactometer9', 'Olfactometer9', 'Olfactometer9', 'Olfactometer7']	[345.0, 561.0, 12.0, 13.0, 4001.0]	[3.8024630546569824, 1.7764267921447754, 0.06610536575317383, 0.0, 30.156425952911377]	1	0	8	1000	1
717	Rocket	Sarah	60	4000	45	1	1	Threshold	Yes	No	NA	1	0	1	Yes	0	Yes	std	Olfactometer9	Olfactometer9	0	2	2	1	0	0	0	739	4833	378	0	0	0	Olfactometer9	05_16_22_13_16_28	Blank5	C4	Blank5	NA	NA	NA	['Olfactometer1', 'Olfactometer9', 'Olfactometer7', 'Olfactometer1', 'Olfactometer9']	[483.0, 832.0, 378.0, 256.0, 4001.0]	[7.207703590393066, 2.2489078044891357, 1.577042818069458, 4.113966941833496, 5.083904981613159]	1	0	9	750	2.25
718	Rocket	Sarah	60	4000	45	1	1	Threshold	Yes	No	NA	1	0	1	Yes	0	Yes	std	Olfactometer7	Olfactometer7	0	1	1	1	0	0	0	373	510	4001	0	0	0	Olfactometer7	05_16_22_13_17_05	Blank4	Blank5	C4	NA	NA	NA	['Olfactometer1', 'Olfactometer9', 'Olfactometer7']	[373.0, 510.0, 4001.0]	[5.592967748641968, 1.4729454517364502, 6.877587080001831]	1	0	10	750	2.25
719	Rocket	Sarah	60	4000	45	1	1	Threshold	Yes	No	NA	1	0	1	Yes	0	Yes	std	Olfactometer1	Olfactometer1	0	1	0	0	0	0	0	4001	0	0	0	0	0	Olfactometer1	05_16_22_13_17_35	C4	Blank1	Blank3	NA	NA	NA	['Olfactometer1']	[4001.0]	[5.857848882675171]	1	0	11	750	2.25
720	Rocket	Sarah	60	4000	45	1	1	Threshold	Yes	No	NA	1	0	1	Yes	0	Yes	std	Olfactometer7	Olfactometer7	0	1	1	1	0	0	0	285	719	4001	0	0	0	Olfactometer7	05_16_22_13_19_09	Blank2	Blank4	C4	NA	NA	NA	['Olfactometer1', 'Olfactometer9', 'Olfactometer7']	[285.0, 719.0, 4001.0]	[1.9063029289245605, 1.7811121940612793, 6.865951776504517]	1	0	12	360	2.65
721	Rocket	Sarah	60	4000	45	1	1	Threshold	Yes	No	NA	1	0	1	Yes	0	Yes	std	Olfactometer9	Olfactometer9	0	1	1	0	0	0	0	393	4001	0	0	0	0	Olfactometer9	05_16_22_13_19_42	Blank2	C4	Blank1	NA	NA	NA	['Olfactometer1', 'Olfactometer9']	[393.0, 4001.0]	[2.449821710586548, 6.653559923171997]	1	0	13	360	2.65
722	Rocket	Sarah	60	4000	45	1	1	Threshold	Yes	No	NA	1	0	1	Yes	0	Yes	std	Olfactometer1	Olfactometer1	0	3	1	1	0	0	0	5508	446	473	0	0	0	Olfactometer1	05_16_22_13_20_21	C4	Blank5	Blank5	NA	NA	NA	['Olfactometer1', 'Olfactometer1', 'Olfactometer9', 'Olfactometer7', 'Olfactometer1']	[451.0, 1056.0, 446.0, 473.0, 4001.0]	[2.5114293098449707, 0.886777400970459, 1.8024077415466309, 3.804058074951172, 6.470495939254761]	1	0	14	360	2.65
723	Rocket	Sarah	60	4000	45	1	1	Threshold	Yes	No	NA	1	0	1	Yes	0	Yes	std	Olfactometer7	Olfactometer7	0	1	1	1	0	0	0	327	459	4001	0	0	0	Olfactometer7	05_16_22_13_21_53	Blank5	Blank2	C4	NA	NA	NA	['Olfactometer1', 'Olfactometer9', 'Olfactometer7']	[327.0, 459.0, 4001.0]	[2.5764694213867188, 3.585157632827759, 4.100595712661743]	1	0	15	90	2.91
724	Rocket	Sarah	60	4000	45	1	1	Threshold	Yes	No	NA	1	0	1	Yes	0	Yes	std	Olfactometer9	Olfactometer9	0	4	3	2	0	0	0	1042	5045	776	0	0	0	Olfactometer9	05_16_22_13_22_43	Blank5	C4	Blank5	NA	NA	NA	['Olfactometer1', 'Olfactometer9', 'Olfactometer7', 'Olfactometer1', 'Olfactometer9', 'Olfactometer7', 'Olfactometer1', 'Olfactometer1', 'Olfactometer9']	[299.0, 711.0, 355.0, 384.0, 333.0, 421.0, 356.0, 3.0, 4001.0]	[2.549759864807129, 2.519392251968384, 2.090700149536133, 3.582144021987915, 1.4371099472045898, 3.6005373001098633, 2.938354015350342, 0.0, 7.159064531326294]	1	0	16	90	2.91
725	Rocket	Sarah	60	4000	45	1	1	Threshold	Yes	No	NA	1	0	1	Yes	0	Yes	std	Olfactometer1	Olfactometer1	0	3	1	1	0	0	0	4995	286	351	0	0	0	Olfactometer1	05_16_22_13_23_21	C4	Blank3	Blank1	NA	NA	NA	['Olfactometer1', 'Olfactometer9', 'Olfactometer7', 'Olfactometer1', 'Olfactometer1']	[685.0, 286.0, 351.0, 309.0, 4001.0]	[3.3257598876953125, 2.508441686630249, 1.2931663990020752, 3.5846939086914062, 3.706822633743286]	1	0	17	90	2.91
726	Rocket	Sarah	60	4000	45	2	3	Threshold	Yes	No	NA	1	0	1	Yes	0	Yes	htlh	Olfactometer1	Olfactometer1	0	1	1	1	0	0	0	4001	315	1665	0	0	0	Olfactometer1	05_17_22_15_43_58	C4	Blank1	Blank2	NA	NA	NA	['Olfactometer9', 'Olfactometer7', 'Olfactometer1']	[315.0, 1665.0, 4001.0]	[15.940189599990845, 3.580601692199707, 6.2020180225372314]	1	0	1	1	0.25
727	Rocket	Sarah	60	4000	45	2	3	Threshold	Yes	No	NA	1	0	1	Yes	0	Yes	htlh	Olfactometer9	Olfactometer9	0	3	1	0	0	0	0	4326	4001	0	0	0	0	Olfactometer9	05_17_22_15_44_38	Blank2	C4	Blank3	NA	NA	NA	['Olfactometer1', 'Olfactometer1', 'Olfactometer1', 'Olfactometer9']	[1308.0, 2716.0, 302.0, 4001.0]	[3.0541343688964844, 4.0850043296813965, 3.596341133117676, 5.216368198394775]	1	0	2	1	0.25
728	Rocket	Sarah	60	4000	45	2	3	Threshold	Yes	No	NA	1	0	1	Yes	0	Yes	htlh	Olfactometer9	Olfactometer9	0	1	1	1	0	0	0	541	4001	1421	0	0	0	Olfactometer9	05_17_22_15_45_16	Blank1	C4	Blank2	NA	NA	NA	['Olfactometer7', 'Olfactometer1', 'Olfactometer9']	[1421.0, 541.0, 4001.0]	[4.066569566726685, 3.1133432388305664, 6.8443052768707275]	1	0	3	1	0.25
729	Rocket	Sarah	60	4000	45	2	3	Threshold	Yes	No	NA	1	0	1	Yes	0	Yes	htlh	Olfactometer1	Olfactometer1	0	1	0	0	0	0	0	4001	0	0	0	0	0	Olfactometer1	05_17_22_15_46_18	C4	Blank4	Blank3	NA	NA	NA	['Olfactometer1']	[4001.0]	[6.434266567230225]	1	0	4	1000	1
730	Rocket	Sarah	60	4000	45	2	3	Threshold	Yes	No	NA	1	0	1	Yes	0	Yes	htlh	Olfactometer1	Olfactometer1	0	1	0	0	0	0	0	4001	0	0	0	0	0	Olfactometer1	05_17_22_15_46_49	C4	Blank4	Blank1	NA	NA	NA	['Olfactometer1']	[4001.0]	[6.51149320602417]	1	0	5	1000	1
731	Rocket	Sarah	60	4000	45	2	3	Threshold	Yes	No	NA	1	0	1	Yes	0	Yes	htlh	Olfactometer7	Olfactometer7	0	1	1	1	0	0	0	554	730	4001	0	0	0	Olfactometer7	05_17_22_15_47_24	Blank4	Blank5	C4	NA	NA	NA	['Olfactometer1', 'Olfactometer9', 'Olfactometer7']	[554.0, 730.0, 4001.0]	[3.17392635345459, 3.581848621368408, 4.926661729812622]	1	0	6	1000	1
732	Rocket	Sarah	60	4000	45	2	3	Threshold	Yes	No	NA	1	0	1	Yes	0	Yes	htlh	Olfactometer7	Olfactometer7	0	1	1	1	0	0	0	439	2556	4001	0	0	0	Olfactometer7	05_17_22_15_48_42	Blank2	Blank5	C4	NA	NA	NA	['Olfactometer1', 'Olfactometer9', 'Olfactometer7']	[439.0, 2556.0, 4001.0]	[5.360088586807251, 4.197484254837036, 6.308698654174805]	1	0	7	750	2.25
733	Rocket	Sarah	60	4000	45	2	3	Threshold	Yes	No	NA	1	0	1	Yes	0	Yes	htlh	Olfactometer9	Olfactometer9	0	1	1	0	0	0	0	470	4001	0	0	0	0	Olfactometer9	05_17_22_15_49_16	Blank5	C4	Blank2	NA	NA	NA	['Olfactometer1', 'Olfactometer9']	[470.0, 4001.0]	[3.5937259197235107, 5.6914918422698975]	1	0	8	750	2.25
734	Rocket	Sarah	60	4000	45	2	3	Threshold	Yes	No	NA	1	0	1	Yes	0	Yes	htlh	Olfactometer1	Olfactometer1	0	1	0	0	0	0	0	4001	0	0	0	0	0	Olfactometer1	05_17_22_15_49_47	C4	Blank4	Blank4	NA	NA	NA	['Olfactometer1']	[4001.0]	[7.655066967010498]	1	0	9	750	2.25
735	Rocket	Sarah	60	4000	45	2	3	Threshold	Yes	No	NA	1	0	1	Yes	0	Yes	htlh	Olfactometer7	Olfactometer7	0	1	1	1	0	0	0	469	484	4001	0	0	0	Olfactometer7	05_17_22_15_51_04	Blank1	Blank5	C4	NA	NA	NA	['Olfactometer1', 'Olfactometer9', 'Olfactometer7']	[469.0, 484.0, 4001.0]	[3.934251308441162, 3.0805976390838623, 5.501592397689819]	1	0	10	360	2.65
736	Rocket	Sarah	60	4000	45	2	3	Threshold	Yes	No	NA	1	0	1	Yes	0	Yes	htlh	Olfactometer7	Olfactometer7	0	1	1	2	0	0	0	330	429	4012	0	0	0	Olfactometer7	05_17_22_15_51_39	Blank2	Blank4	C4	NA	NA	NA	['Olfactometer1', 'Olfactometer9', 'Olfactometer7', 'Olfactometer7']	[330.0, 429.0, 11.0, 4001.0]	[2.751854658126831, 3.089374542236328, 1.754286766052246, 3.9929349422454834]	1	0	11	360	2.65
737	Rocket	Sarah	60	4000	45	2	3	Threshold	Yes	No	NA	1	0	1	Yes	0	Yes	htlh	Olfactometer9	Olfactometer9	0	1	1	0	0	0	0	324	4001	0	0	0	0	Olfactometer9	05_17_22_15_52_12	Blank3	C4	Blank1	NA	NA	NA	['Olfactometer1', 'Olfactometer9']	[324.0, 4001.0]	[3.2945199012756348, 5.6319427490234375]	1	0	12	360	2.65
738	Rocket	Sarah	60	4000	45	2	3	Threshold	Yes	No	NA	1	0	1	Yes	0	Yes	htlh	Olfactometer1	Olfactometer1	0	5	1	1	0	0	0	7545	322	261	0	0	0	Olfactometer1	05_17_22_15_53_52	C4	Blank5	Blank1	NA	NA	NA	['Olfactometer1', 'Olfactometer1', 'Olfactometer9', 'Olfactometer7', 'Olfactometer1', 'Olfactometer1', 'Olfactometer1']	[550.0, 686.0, 322.0, 261.0, 1607.0, 701.0, 4001.0]	[9.194890975952148, 1.621107816696167, 3.323997735977173, 2.5776619911193848, 3.5838022232055664, 7.4681007862091064, 6.5325353145599365]	1	0	13	90	2.91
739	Rocket	Sarah	60	4000	45	2	3	Threshold	Yes	No	NA	1	0	1	Yes	0	Yes	htlh	Olfactometer1	Olfactometer1	0	2	1	2	0	0	0	4938	375	328	0	0	0	Olfactometer1	05_17_22_15_54_34	C4	Blank3	Blank2	NA	NA	NA	['Olfactometer1', 'Olfactometer9', 'Olfactometer7', 'Olfactometer7', 'Olfactometer1']	[937.0, 375.0, 322.0, 6.0, 4001.0]	[4.130262851715088, 4.312337398529053, 2.510869264602661, 0.43936944007873535, 6.36392068862915]	1	0	14	90	2.91
740	Rocket	Sarah	60	4000	45	2	3	Threshold	Yes	No	NA	1	0	1	Yes	0	Yes	htlh	Olfactometer1	Olfactometer1	0	2	1	1	0	0	0	4912	288	220	0	0	0	Olfactometer1	05_17_22_15_55_17	C4	Blank5	Blank3	NA	NA	NA	['Olfactometer1', 'Olfactometer9', 'Olfactometer7', 'Olfactometer1']	[911.0, 288.0, 220.0, 4001.0]	[7.4593634605407715, 3.105670213699341, 4.099618673324585, 4.799749135971069]	1	0	15	90	2.91
741	Rocket	Lauren	60	4000	45	3	1	Threshold	Yes	No	NA	1	0	1	Yes	0	Yes	ltlh	Olfactometer1	timeout	0	1	2	2	0	0	0	1091	936	618	0	0	0	0	05_19_22_14_44_33	C4	Blank5	Blank4	NA	NA	NA	['Olfactometer1', 'Olfactometer7', 'Olfactometer7', 'Olfactometer9', 'Olfactometer9']	[1091.0, 584.0, 34.0, 513.0, 423.0]	[34.713404178619385, 4.366797685623169, 0.09328079223632812, 3.0351266860961914, 1.1590628623962402]	1	0	1	1	0.25
742	Rocket	Lauren	60	4000	45	3	1	Threshold	Yes	No	NA	1	0	1	Yes	0	Yes	ltlh	Olfactometer7	Olfactometer7	0	1	1	1	0	0	0	371	934	4001	0	0	0	Olfactometer7	05_19_22_14_45_12	Blank2	Blank5	C4	NA	NA	NA	['Olfactometer1', 'Olfactometer9', 'Olfactometer7']	[371.0, 934.0, 4001.0]	[6.945600748062134, 3.582610607147217, 4.08998966217041]	1	0	2	1	0.25
743	Rocket	Lauren	60	4000	45	3	1	Threshold	Yes	No	NA	1	0	1	Yes	0	Yes	ltlh	Olfactometer1	Olfactometer1	0	1	0	0	0	0	0	4001	0	0	0	0	0	Olfactometer1	05_19_22_14_45_44	C4	Blank5	Blank5	NA	NA	NA	['Olfactometer1']	[4001.0]	[8.928343534469604]	1	0	3	1	0.25
744	Rocket	Lauren	60	4000	45	3	1	Threshold	Yes	No	NA	1	0	1	Yes	0	Yes	ltlh	Olfactometer9	Olfactometer1	0	2	0	0	0	0	0	4546	0	0	0	0	0	Olfactometer1	05_19_22_14_46_18	Blank1	C4	Blank4	NA	NA	NA	['Olfactometer1', 'Olfactometer1']	[545.0, 4001.0]	[4.13811469078064, 4.860387563705444]	1	0	4	1	0.25
745	Rocket	Lauren	60	4000	45	3	1	Threshold	Yes	No	NA	1	0	1	Yes	0	Yes	ltlh	Olfactometer1	Olfactometer1	0	1	0	0	0	0	0	4001	0	0	0	0	0	Olfactometer1	05_19_22_14_46_49	C4	Blank5	Blank3	NA	NA	NA	['Olfactometer1']	[4001.0]	[6.96789288520813]	1	0	5	1	0.25
746	Rocket	Lauren	60	4000	45	3	1	Threshold	Yes	No	NA	1	0	1	Yes	0	Yes	ltlh	Olfactometer9	Olfactometer9	0	0	1	1	0	0	0	0	4001	381	0	0	0	Olfactometer9	05_19_22_14_47_20	Blank2	C4	Blank5	NA	NA	NA	['Olfactometer7', 'Olfactometer9']	[381.0, 4001.0]	[1.4556357860565186, 5.980429172515869]	1	0	6	1	0.25
747	Rocket	Lauren	60	4000	45	3	1	Threshold	Yes	No	NA	1	0	1	Yes	0	Yes	ltlh	Olfactometer9	Olfactometer9	0	1	1	0	0	0	0	564	4001	0	0	0	0	Olfactometer9	05_19_22_14_47_53	Blank1	C4	Blank5	NA	NA	NA	['Olfactometer1', 'Olfactometer9']	[564.0, 4001.0]	[3.4423863887786865, 5.454328536987305]	1	0	7	1	0.25
748	Rocket	Lauren	60	4000	45	3	1	Threshold	Yes	No	NA	1	0	1	Yes	0	Yes	ltlh	Olfactometer7	Olfactometer7	0	1	2	1	0	0	0	541	1503	4001	0	0	0	Olfactometer7	05_19_22_14_48_58	Blank3	Blank1	C4	NA	NA	NA	['Olfactometer9', 'Olfactometer1', 'Olfactometer9', 'Olfactometer7']	[315.0, 541.0, 1188.0, 4001.0]	[6.7933220863342285, 3.0913472175598145, 3.071303129196167, 4.940771818161011]	1	0	8	1000	1
749	Rocket	Lauren	60	4000	45	3	1	Threshold	Yes	No	NA	1	0	1	Yes	0	Yes	ltlh	Olfactometer7	Olfactometer7	0	1	1	1	0	0	0	355	420	4001	0	0	0	Olfactometer7	05_19_22_14_49_32	Blank5	Blank1	C4	NA	NA	NA	['Olfactometer1', 'Olfactometer9', 'Olfactometer7']	[355.0, 420.0, 4001.0]	[3.1073708534240723, 1.6914334297180176, 5.375910520553589]	1	0	9	1000	1
750	Rocket	Lauren	60	4000	45	3	1	Threshold	Yes	No	NA	1	0	1	Yes	0	Yes	ltlh	Olfactometer1	Olfactometer1	0	1	0	0	0	0	0	4001	0	0	0	0	0	Olfactometer1	05_19_22_14_50_03	C4	Blank1	Blank5	NA	NA	NA	['Olfactometer1']	[4001.0]	[7.103549957275391]	1	0	10	1000	1
751	Rocket	Lauren	60	4000	45	3	1	Threshold	Yes	No	NA	1	0	1	Yes	0	Yes	ltlh	Olfactometer1	Olfactometer1	0	1	1	1	0	0	0	4001	496	357	0	0	0	Olfactometer1	05_19_22_14_51_49	C4	Blank4	Blank1	NA	NA	NA	['Olfactometer7', 'Olfactometer9', 'Olfactometer1']	[357.0, 496.0, 4001.0]	[25.214035034179688, 1.8952398300170898, 11.978421926498413]	1	0	11	750	2.25
752	Rocket	Lauren	60	4000	45	3	1	Threshold	Yes	No	NA	1	0	1	Yes	0	Yes	ltlh	Olfactometer9	Olfactometer9	0	1	1	0	0	0	0	326	4001	0	0	0	0	Olfactometer9	05_19_22_14_52_25	Blank5	C4	Blank2	NA	NA	NA	['Olfactometer1', 'Olfactometer9']	[326.0, 4001.0]	[5.304369688034058, 6.345596075057983]	1	0	12	750	2.25
753	Rocket	Lauren	60	4000	45	3	1	Threshold	Yes	No	NA	1	0	1	Yes	0	Yes	ltlh	Olfactometer7	Olfactometer7	0	1	1	1	0	0	0	389	421	4001	0	0	0	Olfactometer7	05_19_22_14_53_00	Blank1	Blank1	C4	NA	NA	NA	['Olfactometer1', 'Olfactometer9', 'Olfactometer7']	[389.0, 421.0, 4001.0]	[4.899154424667358, 1.6372389793395996, 5.435098648071289]	1	0	13	750	2.25
754	Rocket	Lauren	60	4000	45	3	1	Threshold	Yes	No	NA	1	0	1	Yes	0	Yes	ltlh	Olfactometer7	Olfactometer7	0	1	1	1	0	0	0	440	680	4001	0	0	0	Olfactometer7	05_19_22_14_54_07	Blank2	Blank1	C4	NA	NA	NA	['Olfactometer1', 'Olfactometer9', 'Olfactometer7']	[440.0, 680.0, 4001.0]	[7.63496208190918, 2.0977768898010254, 5.3062968254089355]	1	0	14	360	2.65
755	Rocket	Lauren	60	4000	45	3	1	Threshold	Yes	No	NA	1	0	1	Yes	0	Yes	ltlh	Olfactometer1	Olfactometer7	0	3	2	2	0	0	0	2622	1088	4536	0	0	0	Olfactometer7	05_19_22_14_54_57	C4	Blank1	Blank3	NA	NA	NA	['Olfactometer1', 'Olfactometer1', 'Olfactometer9', 'Olfactometer7', 'Olfactometer1', 'Olfactometer9', 'Olfactometer7']	[537.0, 727.0, 679.0, 535.0, 1358.0, 409.0, 4001.0]	[4.065461874008179, 1.463639736175537, 3.5783464908599854, 0.6818444728851318, 5.252863645553589, 4.074674367904663, 5.282560110092163]	1	0	15	360	2.65
756	Rocket	Lauren	60	4000	45	3	1	Threshold	Yes	No	NA	1	0	1	Yes	0	Yes	ltlh	Olfactometer9	Olfactometer1	0	2	0	0	0	0	0	4497	0	0	0	0	0	Olfactometer1	05_19_22_14_55_56	Blank4	C4	Blank2	NA	NA	NA	['Olfactometer1', 'Olfactometer1']	[496.0, 4001.0]	[4.1698691844940186, 4.429836988449097]	1	0	16	750	2.25
757	Rocket	Lauren	60	4000	45	3	1	Threshold	Yes	No	NA	1	0	1	Yes	0	Yes	ltlh	Olfactometer9	Olfactometer9	0	0	1	0	0	0	0	0	4001	0	0	0	0	Olfactometer9	05_19_22_14_57_06	Blank5	C4	Blank2	NA	NA	NA	['Olfactometer9']	[4001.0]	[6.785920143127441]	1	0	17	1000	1
758	Rocket	Lauren	60	4000	45	3	1	Threshold	Yes	No	NA	1	0	1	Yes	0	Yes	ltlh	Olfactometer1	Olfactometer1	0	1	0	0	0	0	0	4001	0	0	0	0	0	Olfactometer1	05_19_22_14_57_38	C4	Blank1	Blank3	NA	NA	NA	['Olfactometer1']	[4001.0]	[8.742809534072876]	1	0	18	1000	1
759	Rocket	Lauren	60	4000	45	3	1	Threshold	Yes	No	NA	1	0	1	Yes	0	Yes	ltlh	Olfactometer7	Olfactometer7	0	1	1	1	0	0	0	278	550	4001	0	0	0	Olfactometer7	05_19_22_14_58_12	Blank1	Blank3	C4	NA	NA	NA	['Olfactometer1', 'Olfactometer9', 'Olfactometer7']	[278.0, 550.0, 4001.0]	[2.964118719100952, 1.5899062156677246, 5.427527189254761]	1	0	19	1000	1
760	Rocket	Lauren	60	4000	45	3	1	Threshold	Yes	No	NA	1	0	1	Yes	0	Yes	ltlh	Olfactometer7	Olfactometer7	0	1	1	1	0	0	0	368	716	4001	0	0	0	Olfactometer7	05_19_22_14_59_18	Blank5	Blank2	C4	NA	NA	NA	['Olfactometer1', 'Olfactometer9', 'Olfactometer7']	[368.0, 716.0, 4001.0]	[8.13056492805481, 1.8241541385650635, 5.549116373062134]	1	0	20	750	2.25
761	Rocket	Lauren	60	4000	45	3	1	Threshold	Yes	No	NA	1	0	1	Yes	0	Yes	ltlh	Olfactometer1	Olfactometer1	0	1	0	0	0	0	0	4001	0	0	0	0	0	Olfactometer1	05_19_22_14_59_53	C4	Blank1	Blank2	NA	NA	NA	['Olfactometer1']	[4001.0]	[10.60402798652649]	1	0	21	750	2.25
762	Rocket	Lauren	60	4000	45	3	1	Threshold	Yes	No	NA	1	0	1	Yes	0	Yes	ltlh	Olfactometer1	Olfactometer1	0	2	1	1	0	0	0	5098	571	497	0	0	0	Olfactometer1	05_19_22_15_00_32	C4	Blank2	Blank3	NA	NA	NA	['Olfactometer1', 'Olfactometer9', 'Olfactometer7', 'Olfactometer1']	[1097.0, 571.0, 497.0, 4001.0]	[4.366626024246216, 3.5720462799072266, 0.8310256004333496, 6.463102102279663]	1	0	22	750	2.25
763	Rocket	Lauren	60	4000	45	3	1	Threshold	Yes	No	NA	1	0	1	Yes	0	Yes	ltlh	Olfactometer9	Olfactometer9	0	1	1	0	0	0	0	254	4001	0	0	0	0	Olfactometer9	05_19_22_15_01_48	Blank4	C4	Blank4	NA	NA	NA	['Olfactometer1', 'Olfactometer9']	[254.0, 4001.0]	[15.708658695220947, 5.516475200653076]	1	0	23	360	2.65
764	Rocket	Lauren	60	4000	45	3	1	Threshold	Yes	No	NA	1	0	1	Yes	0	Yes	ltlh	Olfactometer1	Olfactometer7	0	1	1	1	0	0	0	473	503	4001	0	0	0	Olfactometer7	05_19_22_15_02_24	C4	Blank4	Blank1	NA	NA	NA	['Olfactometer1', 'Olfactometer9', 'Olfactometer7']	[473.0, 503.0, 4001.0]	[2.8427505493164062, 1.9520220756530762, 5.598489999771118]	1	0	24	360	2.65
765	Rocket	Lauren	60	4000	45	3	1	Threshold	Yes	No	NA	1	0	1	Yes	0	Yes	ltlh	Olfactometer7	Olfactometer7	0	1	2	1	0	0	0	340	2003	4002	0	0	0	Olfactometer7	05_19_22_15_03_32	Blank1	Blank1	C4	NA	NA	NA	['Olfactometer1', 'Olfactometer9', 'Olfactometer9', 'Olfactometer7']	[340.0, 659.0, 1344.0, 4002.0]	[3.257619857788086, 3.4767322540283203, 1.5889718532562256, 5.612835884094238]	1	0	25	750	2.25
766	Rocket	Lauren	60	4000	45	3	1	Threshold	Yes	No	NA	1	0	1	Yes	0	Yes	ltlh	Olfactometer1	Olfactometer1	0	1	0	0	0	0	0	4001	0	0	0	0	0	Olfactometer1	05_19_22_15_04_04	C4	Blank3	Blank4	NA	NA	NA	['Olfactometer1']	[4001.0]	[8.23172903060913]	1	0	26	750	2.25
767	Rocket	Lauren	60	4000	45	3	1	Threshold	Yes	No	NA	1	0	1	Yes	0	Yes	ltlh	Olfactometer9	Olfactometer9	0	1	1	0	0	0	0	306	4001	0	0	0	0	Olfactometer9	05_19_22_15_04_39	Blank2	C4	Blank1	NA	NA	NA	['Olfactometer1', 'Olfactometer9']	[306.0, 4001.0]	[3.600661277770996, 8.023641347885132]	1	0	27	750	2.25
768	Rocket	Lauren	60	4000	45	3	1	Threshold	Yes	No	NA	1	0	1	Yes	0	Yes	ltlh	Olfactometer7	Olfactometer7	0	1	1	1	0	0	0	357	344	4001	0	0	0	Olfactometer7	05_19_22_15_05_41	Blank1	Blank4	C4	NA	NA	NA	['Olfactometer1', 'Olfactometer9', 'Olfactometer7']	[357.0, 344.0, 4001.0]	[2.7008254528045654, 1.974562168121338, 5.659714698791504]	1	0	28	360	2.65
769	Rocket	Lauren	60	4000	45	3	1	Threshold	Yes	No	NA	1	0	1	Yes	0	Yes	ltlh	Olfactometer7	Olfactometer7	0	1	1	1	0	0	0	464	569	4003	0	0	0	Olfactometer7	05_19_22_15_06_15	Blank2	Blank3	C4	NA	NA	NA	['Olfactometer1', 'Olfactometer9', 'Olfactometer7']	[464.0, 569.0, 4003.0]	[2.971374273300171, 1.879307508468628, 5.498215675354004]	1	0	29	360	2.65
770	Rocket	Lauren	60	4000	45	3	1	Threshold	Yes	No	NA	1	0	1	Yes	0	Yes	ltlh	Olfactometer9	Olfactometer9	0	1	1	0	0	0	0	507	4001	0	0	0	0	Olfactometer9	05_19_22_15_06_47	Blank2	C4	Blank4	NA	NA	NA	['Olfactometer1', 'Olfactometer9']	[507.0, 4001.0]	[3.0164105892181396, 5.515616178512573]	1	0	30	360	2.65
771	Rocket	Lauren	60	4000	45	3	1	Threshold	Yes	No	NA	1	0	1	Yes	0	Yes	ltlh	Olfactometer9	Olfactometer7	0	1	1	1	0	0	0	331	732	4001	0	0	0	Olfactometer7	05_19_22_15_07_52	Blank4	C4	Blank4	NA	NA	NA	['Olfactometer1', 'Olfactometer9', 'Olfactometer7']	[331.0, 732.0, 4001.0]	[3.185248374938965, 3.588413953781128, 4.24284553527832]	1	0	31	90	2.91
772	Rocket	Lauren	60	4000	45	3	1	Threshold	Yes	No	NA	1	0	1	Yes	0	Yes	ltlh	Olfactometer9	Olfactometer7	0	5	0	1	0	0	0	3502	0	4001	0	0	0	Olfactometer7	05_19_22_15_09_19	Blank3	C4	Blank1	NA	NA	NA	['Olfactometer1', 'Olfactometer1', 'Olfactometer1', 'Olfactometer1', 'Olfactometer1', 'Olfactometer7']	[291.0, 1112.0, 1470.0, 8.0, 621.0, 4001.0]	[8.451982498168945, 1.6393053531646729, 1.921391487121582, 19.05251455307007, 0.5686235427856445, 8.377013206481934]	1	0	32	360	2.65
773	Rocket	Lauren	60	4000	45	3	1	Threshold	Yes	No	NA	1	0	1	Yes	0	Yes	ltlh	Olfactometer7	Olfactometer7	0	1	1	1	0	0	0	430	2440	4002	0	0	0	Olfactometer7	05_19_22_15_10_23	Blank2	Blank2	C4	NA	NA	NA	['Olfactometer1', 'Olfactometer9', 'Olfactometer7']	[430.0, 2440.0, 4002.0]	[6.035380840301514, 3.529229164123535, 5.751891374588013]	1	0	33	750	2.25
774	Rocket	Lauren	60	4000	45	3	1	Threshold	Yes	No	NA	1	0	1	Yes	0	Yes	ltlh	Olfactometer7	Olfactometer7	0	1	2	1	0	0	0	451	1003	4001	0	0	0	Olfactometer7	05_19_22_15_11_01	Blank2	Blank1	C4	NA	NA	NA	['Olfactometer1', 'Olfactometer9', 'Olfactometer9', 'Olfactometer7']	[451.0, 571.0, 432.0, 4001.0]	[5.263146162033081, 1.825279951095581, 1.0733561515808105, 5.800297975540161]	1	0	34	750	2.25
775	Rocket	Lauren	60	4000	45	3	1	Threshold	Yes	No	NA	1	0	1	Yes	0	Yes	ltlh	Olfactometer1	Olfactometer1	0	1	0	0	0	0	0	4001	0	0	0	0	0	Olfactometer1	05_19_22_15_11_33	C4	Blank3	Blank3	NA	NA	NA	['Olfactometer1']	[4001.0]	[8.023460388183594]	1	0	35	750	2.25
776	Rocket	Lauren	60	4000	45	3	1	Threshold	Yes	No	NA	1	0	1	Yes	0	Yes	ltlh	Olfactometer1	Olfactometer1	0	1	0	0	0	0	0	4001	0	0	0	0	0	Olfactometer1	05_19_22_15_12_36	C4	Blank2	Blank3	NA	NA	NA	['Olfactometer1']	[4001.0]	[7.555701971054077]	1	0	36	360	2.65
777	Rocket	Lauren	60	4000	45	3	1	Threshold	Yes	No	NA	1	0	1	Yes	0	Yes	ltlh	Olfactometer9	Olfactometer9	0	1	1	0	0	0	0	428	4001	0	0	0	0	Olfactometer9	05_19_22_15_13_10	Blank3	C4	Blank2	NA	NA	NA	['Olfactometer1', 'Olfactometer9']	[428.0, 4001.0]	[4.095757007598877, 5.401815414428711]	1	0	37	360	2.65
778	Rocket	Lauren	60	4000	45	3	1	Threshold	Yes	No	NA	1	0	1	Yes	0	Yes	ltlh	Olfactometer7	Olfactometer7	0	1	1	1	0	0	0	411	433	4004	0	0	0	Olfactometer7	05_19_22_15_13_44	Blank3	Blank1	C4	NA	NA	NA	['Olfactometer1', 'Olfactometer9', 'Olfactometer7']	[411.0, 433.0, 4004.0]	[3.782087802886963, 1.460146427154541, 5.42671799659729]	1	0	38	360	2.65
779	Rocket	Lauren	60	4000	45	3	1	Threshold	Yes	No	NA	1	0	1	Yes	0	Yes	ltlh	Olfactometer1	Olfactometer7	0	1	1	1	0	0	0	425	360	4001	0	0	0	Olfactometer7	05_19_22_15_14_53	C4	Blank2	Blank5	NA	NA	NA	['Olfactometer1', 'Olfactometer9', 'Olfactometer7']	[425.0, 360.0, 4001.0]	[3.4703149795532227, 1.705763339996338, 5.429190397262573]	1	0	39	90	2.91
780	Rocket	Lauren	60	4000	45	4	1	Threshold	Yes	No	NA	1	0	1	Yes	0	Yes	lthh	Olfactometer1	timeout	0	1	1	4	0	0	0	651	502	2658	0	0	0	0	05_20_22_11_14_32	C4	Blank1	Blank5	NA	NA	NA	['Olfactometer1', 'Olfactometer9', 'Olfactometer7', 'Olfactometer7', 'Olfactometer7', 'Olfactometer7']	[651.0, 502.0, 2253.0, 365.0, 19.0, 21.0]	[35.86379146575928, 3.58504581451416, 4.642087697982788, 0.45069408416748047, 0.3011288642883301, 0.05335831642150879]	1	0	1	1	0.25
781	Rocket	Lauren	60	4000	45	4	1	Threshold	Yes	No	NA	1	0	1	Yes	0	Yes	lthh	Olfactometer1	Olfactometer7	0	1	1	1	0	0	0	452	819	4001	0	0	0	Olfactometer7	05_20_22_11_15_19	C4	Blank5	Blank4	NA	NA	NA	['Olfactometer1', 'Olfactometer9', 'Olfactometer7']	[452.0, 819.0, 4001.0]	[13.547357320785522, 3.0875275135040283, 5.1385276317596436]	1	0	2	1	0.25
782	Rocket	Lauren	60	4000	45	4	1	Threshold	Yes	No	NA	1	0	1	Yes	0	Yes	lthh	Olfactometer7	Olfactometer7	0	1	1	1	0	0	0	388	682	4001	0	0	0	Olfactometer7	05_20_22_11_15_54	Blank1	Blank5	C4	NA	NA	NA	['Olfactometer1', 'Olfactometer9', 'Olfactometer7']	[388.0, 682.0, 4001.0]	[3.422475576400757, 2.5836753845214844, 5.724860906600952]	1	0	3	1	0.25
783	Rocket	Lauren	60	4000	45	4	1	Threshold	Yes	No	NA	1	0	1	Yes	0	Yes	lthh	Olfactometer9	Olfactometer9	0	1	1	0	0	0	0	412	4001	0	0	0	0	Olfactometer9	05_20_22_11_16_34	Blank4	C4	Blank1	NA	NA	NA	['Olfactometer1', 'Olfactometer9']	[412.0, 4001.0]	[9.017466306686401, 6.793741941452026]	1	0	4	1	0.25
784	Rocket	Lauren	60	4000	45	4	1	Threshold	Yes	No	NA	1	0	1	Yes	0	Yes	lthh	Olfactometer1	Olfactometer7	0	1	1	1	0	0	0	408	270	4001	0	0	0	Olfactometer7	05_20_22_11_17_10	C4	Blank5	Blank5	NA	NA	NA	['Olfactometer1', 'Olfactometer9', 'Olfactometer7']	[408.0, 270.0, 4001.0]	[2.968811511993408, 1.6380116939544678, 5.7465691566467285]	1	0	5	1	0.25
785	Rocket	Lauren	60	4000	45	4	1	Threshold	Yes	No	NA	1	0	1	Yes	0	Yes	lthh	Olfactometer9	Olfactometer9	0	1	1	0	0	0	0	585	4001	0	0	0	0	Olfactometer9	05_20_22_11_17_44	Blank3	C4	Blank4	NA	NA	NA	['Olfactometer1', 'Olfactometer9']	[585.0, 4001.0]	[2.842857599258423, 7.3292341232299805]	1	0	6	1	0.25
786	Rocket	Lauren	60	4000	45	4	1	Threshold	Yes	No	NA	1	0	1	Yes	0	Yes	lthh	Olfactometer1	Olfactometer7	0	2	2	2	0	0	0	1973	1055	4654	0	0	0	Olfactometer7	05_20_22_11_18_34	C4	Blank2	Blank2	NA	NA	NA	['Olfactometer1', 'Olfactometer9', 'Olfactometer7', 'Olfactometer1', 'Olfactometer9', 'Olfactometer7']	[449.0, 606.0, 653.0, 1524.0, 449.0, 4001.0]	[4.686814069747925, 3.1751720905303955, 3.579914093017578, 4.159398794174194, 3.9621095657348633, 5.698551416397095]	1	0	7	1	0.25
787	Rocket	Lauren	60	4000	45	4	1	Threshold	Yes	No	NA	1	0	1	Yes	0	Yes	lthh	Olfactometer7	Olfactometer7	0	1	1	1	0	0	0	322	1029	4001	0	0	0	Olfactometer7	05_20_22_11_19_16	Blank4	Blank4	C4	NA	NA	NA	['Olfactometer1', 'Olfactometer9', 'Olfactometer7']	[322.0, 1029.0, 4001.0]	[8.844672918319702, 3.587932586669922, 5.232699155807495]	1	0	8	1	0.25
788	Rocket	Lauren	60	4000	45	4	1	Threshold	Yes	No	NA	1	0	1	Yes	0	Yes	lthh	Olfactometer9	Olfactometer9	0	1	1	0	0	0	0	367	4001	0	0	0	0	Olfactometer9	05_20_22_11_19_49	Blank4	C4	Blank2	NA	NA	NA	['Olfactometer1', 'Olfactometer9']	[367.0, 4001.0]	[3.180394172668457, 5.8220908641815186]	1	0	9	1	0.25
789	Rocket	Lauren	60	4000	45	4	1	Threshold	Yes	No	NA	1	0	1	Yes	0	Yes	lthh	Olfactometer7	Olfactometer7	0	1	1	1	0	0	0	328	316	4001	0	0	0	Olfactometer7	05_20_22_11_20_23	Blank5	Blank5	C4	NA	NA	NA	['Olfactometer1', 'Olfactometer9', 'Olfactometer7']	[328.0, 316.0, 4001.0]	[2.991098165512085, 1.589709997177124, 6.03221583366394]	1	0	10	1	0.25
790	Rocket	Lauren	60	4000	45	4	1	Threshold	Yes	No	NA	1	0	1	Yes	0	Yes	lthh	Olfactometer9	Olfactometer9	0	1	1	0	0	0	0	1348	4001	0	0	0	0	Olfactometer9	05_20_22_11_21_46	Blank2	C4	Blank1	NA	NA	NA	['Olfactometer1', 'Olfactometer9']	[1348.0, 4001.0]	[6.964039087295532, 4.893534898757935]	1	0	11	1000	1
791	Rocket	Lauren	60	4000	45	4	1	Threshold	Yes	No	NA	1	0	1	Yes	0	Yes	lthh	Olfactometer1	Olfactometer1	0	1	0	0	0	0	0	4001	0	0	0	0	0	Olfactometer1	05_20_22_11_22_17	C4	Blank2	Blank4	NA	NA	NA	['Olfactometer1']	[4001.0]	[7.128895282745361]	1	0	12	1000	1
792	Rocket	Lauren	60	4000	45	4	1	Threshold	Yes	No	NA	1	0	1	Yes	0	Yes	lthh	Olfactometer9	Olfactometer9	0	2	1	0	0	0	0	1269	4001	0	0	0	0	Olfactometer9	05_20_22_11_22_51	Blank1	C4	Blank2	NA	NA	NA	['Olfactometer1', 'Olfactometer1', 'Olfactometer9']	[832.0, 437.0, 4001.0]	[3.509915351867676, 0.5020897388458252, 6.150014400482178]	1	0	13	1000	1
793	Rocket	Lauren	60	4000	45	4	1	Threshold	Yes	No	NA	1	0	1	Yes	0	Yes	lthh	Olfactometer1	Olfactometer1	0	1	0	0	0	0	0	4001	0	0	0	0	0	Olfactometer1	05_20_22_11_24_06	C4	Blank4	Blank4	NA	NA	NA	['Olfactometer1']	[4001.0]	[13.548688888549805]	1	0	14	750	2.25
794	Rocket	Lauren	60	4000	45	4	1	Threshold	Yes	No	NA	1	0	1	Yes	0	Yes	lthh	Olfactometer1	Olfactometer1	0	1	0	0	0	0	0	4001	0	0	0	0	0	Olfactometer1	05_20_22_11_24_37	C4	Blank5	Blank1	NA	NA	NA	['Olfactometer1']	[4001.0]	[6.8706254959106445]	1	0	15	750	2.25
795	Rocket	Lauren	60	4000	45	4	1	Threshold	Yes	No	NA	1	0	1	Yes	0	Yes	lthh	Olfactometer7	Olfactometer7	0	1	1	1	0	0	0	393	419	4001	0	0	0	Olfactometer7	05_20_22_11_25_13	Blank4	Blank2	C4	NA	NA	NA	['Olfactometer1', 'Olfactometer9', 'Olfactometer7']	[393.0, 419.0, 4001.0]	[3.885664224624634, 3.5818800926208496, 4.827439069747925]	1	0	16	750	2.25
796	Rocket	Lauren	60	4000	45	4	1	Threshold	Yes	No	NA	1	0	1	Yes	0	Yes	lthh	Olfactometer7	Olfactometer7	0	1	1	1	0	0	0	430	448	4001	0	0	0	Olfactometer7	05_20_22_11_26_24	Blank4	Blank4	C4	NA	NA	NA	['Olfactometer1', 'Olfactometer9', 'Olfactometer7']	[430.0, 448.0, 4001.0]	[3.0734665393829346, 3.5849149227142334, 4.457020282745361]	1	0	17	360	2.65
797	Rocket	Lauren	60	4000	45	4	1	Threshold	Yes	No	NA	1	0	1	Yes	0	Yes	lthh	Olfactometer1	Olfactometer7	0	1	1	1	0	0	0	815	247	4001	0	0	0	Olfactometer7	05_20_22_11_27_00	C4	Blank2	Blank4	NA	NA	NA	['Olfactometer1', 'Olfactometer9', 'Olfactometer7']	[815.0, 247.0, 4001.0]	[3.050781011581421, 1.824429988861084, 5.80272102355957]	1	0	18	360	2.65
798	Rocket	Lauren	60	4000	45	4	1	Threshold	Yes	No	NA	1	0	1	Yes	0	Yes	lthh	Olfactometer9	Olfactometer9	0	1	1	0	0	0	0	313	4001	0	0	0	0	Olfactometer9	05_20_22_11_28_08	Blank2	C4	Blank1	NA	NA	NA	['Olfactometer1', 'Olfactometer9']	[313.0, 4001.0]	[5.150805950164795, 5.590985059738159]	1	0	19	750	2.25
799	Rocket	Lauren	60	4000	45	4	1	Threshold	Yes	No	NA	1	0	1	Yes	0	Yes	lthh	Olfactometer7	Olfactometer7	0	1	1	1	0	0	0	469	239	4002	0	0	0	Olfactometer7	05_20_22_11_28_43	Blank4	Blank3	C4	NA	NA	NA	['Olfactometer1', 'Olfactometer9', 'Olfactometer7']	[469.0, 239.0, 4002.0]	[3.205625534057617, 1.7616519927978516, 5.743994235992432]	1	0	20	750	2.25
800	Rocket	Lauren	60	4000	45	4	1	Threshold	Yes	No	NA	1	0	1	Yes	0	Yes	lthh	Olfactometer7	Olfactometer7	0	1	1	1	0	0	0	582	236	4001	0	0	0	Olfactometer7	05_20_22_11_29_19	Blank2	Blank4	C4	NA	NA	NA	['Olfactometer1', 'Olfactometer9', 'Olfactometer7']	[582.0, 236.0, 4001.0]	[4.601989507675171, 1.825268030166626, 5.616641283035278]	1	0	21	750	2.25
801	Rocket	Lauren	60	4000	45	4	1	Threshold	Yes	No	NA	1	0	1	Yes	0	Yes	lthh	Olfactometer1	Olfactometer1	0	1	0	0	0	0	0	4001	0	0	0	0	0	Olfactometer1	05_20_22_11_30_26	C4	Blank3	Blank5	NA	NA	NA	['Olfactometer1']	[4001.0]	[7.5580151081085205]	1	0	22	360	2.65
802	Rocket	Lauren	60	4000	45	4	1	Threshold	Yes	No	NA	1	0	1	Yes	0	Yes	lthh	Olfactometer7	Olfactometer7	0	1	1	1	0	0	0	321	299	4001	0	0	0	Olfactometer7	05_20_22_11_31_01	Blank4	Blank5	C4	NA	NA	NA	['Olfactometer1', 'Olfactometer9', 'Olfactometer7']	[321.0, 299.0, 4001.0]	[2.964585304260254, 3.587817430496216, 4.489455223083496]	1	0	23	360	2.65
803	Rocket	Lauren	60	4000	45	4	1	Threshold	Yes	No	NA	1	0	1	Yes	0	Yes	lthh	Olfactometer9	Olfactometer9	0	1	1	0	0	0	0	303	4001	0	0	0	0	Olfactometer9	05_20_22_11_31_33	Blank1	C4	Blank1	NA	NA	NA	['Olfactometer1', 'Olfactometer9']	[303.0, 4001.0]	[2.580085039138794, 6.093553304672241]	1	0	24	360	2.65
804	Rocket	Lauren	60	4000	45	4	1	Threshold	Yes	No	NA	1	0	1	Yes	0	Yes	lthh	Olfactometer7	Olfactometer7	0	1	1	1	0	0	0	287	313	4001	0	0	0	Olfactometer7	05_20_22_11_32_41	Blank2	Blank3	C4	NA	NA	NA	['Olfactometer1', 'Olfactometer9', 'Olfactometer7']	[287.0, 313.0, 4001.0]	[3.5448529720306396, 3.587116003036499, 4.33367395401001]	1	0	25	90	2.91
805	Rocket	Lauren	60	4000	45	4	1	Threshold	Yes	No	NA	1	0	1	Yes	0	Yes	lthh	Olfactometer1	Olfactometer7	0	1	1	1	0	0	0	306	304	4001	0	0	0	Olfactometer7	05_20_22_11_33_17	C4	Blank2	Blank3	NA	NA	NA	['Olfactometer1', 'Olfactometer9', 'Olfactometer7']	[306.0, 304.0, 4001.0]	[3.682875394821167, 3.088236093521118, 4.592252254486084]	1	0	26	90	2.91
806	Rocket	Lauren	60	4000	45	4	1	Threshold	Yes	No	NA	1	0	1	Yes	0	Yes	lthh	Olfactometer1	Olfactometer1	0	1	0	0	0	0	0	4001	0	0	0	0	0	Olfactometer1	05_20_22_11_34_31	C4	Blank3	Blank2	NA	NA	NA	['Olfactometer1']	[4001.0]	[17.122292041778564]	1	0	27	360	2.65
807	Rocket	Lauren	60	4000	45	4	1	Threshold	Yes	No	NA	1	0	1	Yes	0	Yes	lthh	Olfactometer9	Olfactometer9	0	1	2	1	0	0	0	417	4507	427	0	0	0	Olfactometer9	05_20_22_11_35_09	Blank5	C4	Blank1	NA	NA	NA	['Olfactometer9', 'Olfactometer7', 'Olfactometer1', 'Olfactometer9']	[506.0, 427.0, 417.0, 4001.0]	[3.923053741455078, 1.947608232498169, 3.5762572288513184, 5.3458476066589355]	1	0	28	360	2.65
808	Rocket	Lauren	60	4000	45	4	1	Threshold	Yes	No	NA	1	0	1	Yes	0	Yes	lthh	Olfactometer9	Olfactometer9	0	2	1	0	0	0	0	938	4001	0	0	0	0	Olfactometer9	05_20_22_11_35_44	Blank3	C4	Blank2	NA	NA	NA	['Olfactometer1', 'Olfactometer1', 'Olfactometer9']	[423.0, 515.0, 4001.0]	[4.231165409088135, 0.8604655265808105, 5.86226224899292]	1	0	29	360	2.65
809	Rocket	Lauren	60	4000	45	4	1	Threshold	Yes	No	NA	1	0	1	Yes	0	Yes	lthh	Olfactometer9	Olfactometer7	0	1	2	1	0	0	0	319	530	4001	0	0	0	Olfactometer7	05_20_22_11_36_53	Blank3	C4	Blank4	NA	NA	NA	['Olfactometer1', 'Olfactometer9', 'Olfactometer9', 'Olfactometer7']	[319.0, 28.0, 502.0, 4001.0]	[2.999981641769409, 1.136343240737915, 0.5870668888092041, 5.744696617126465]	1	0	30	90	2.91
810	Rocket	Lauren	60	4000	45	4	1	Threshold	Yes	No	NA	1	0	1	Yes	0	Yes	lthh	Olfactometer9	Olfactometer9	0	1	1	0	0	0	0	463	4001	0	0	0	0	Olfactometer9	05_20_22_11_37_55	Blank4	C4	Blank3	NA	NA	NA	['Olfactometer1', 'Olfactometer9']	[463.0, 4001.0]	[2.529794454574585, 5.989894390106201]	1	0	31	360	2.65
811	Rocket	Lauren	60	4000	45	4	1	Threshold	Yes	No	NA	1	0	1	Yes	0	Yes	lthh	Olfactometer7	Olfactometer7	0	1	1	1	0	0	0	387	475	4001	0	0	0	Olfactometer7	05_20_22_11_38_32	Blank4	Blank2	C4	NA	NA	NA	['Olfactometer1', 'Olfactometer9', 'Olfactometer7']	[387.0, 475.0, 4001.0]	[5.138598442077637, 2.4723427295684814, 5.763390779495239]	1	0	32	360	2.65
812	Rocket	Lauren	60	4000	45	4	1	Threshold	Yes	No	NA	1	0	1	Yes	0	Yes	lthh	Olfactometer7	Olfactometer7	0	1	1	1	0	0	0	307	421	4001	0	0	0	Olfactometer7	05_20_22_11_39_09	Blank2	Blank1	C4	NA	NA	NA	['Olfactometer1', 'Olfactometer9', 'Olfactometer7']	[307.0, 421.0, 4001.0]	[5.1857993602752686, 3.5781030654907227, 4.222346782684326]	1	0	33	360	2.65
813	Rocket	Lauren	60	4000	45	4	1	Threshold	Yes	No	NA	1	0	1	Yes	0	Yes	lthh	Olfactometer1	Olfactometer1	0	1	0	0	0	0	0	4001	0	0	0	0	0	Olfactometer1	05_20_22_11_40_20	C4	Blank1	Blank1	NA	NA	NA	['Olfactometer1']	[4001.0]	[6.725994348526001]	1	0	34	90	2.91
814	Rocket	Lauren	60	4000	45	4	1	Threshold	Yes	No	NA	1	0	1	Yes	0	Yes	lthh	Olfactometer9	Olfactometer7	0	1	1	1	0	0	0	373	1728	4001	0	0	0	Olfactometer7	05_20_22_11_40_58	Blank1	C4	Blank5	NA	NA	NA	['Olfactometer1', 'Olfactometer9', 'Olfactometer7']	[373.0, 1728.0, 4001.0]	[3.0048012733459473, 3.584015369415283, 5.952053070068359]	1	0	35	90	2.91
815	Rocket	Lauren	60	4000	45	5	1	Threshold	Yes	No	NA	1	0	1	Yes	0	Yes	hthh	Olfactometer7	Olfactometer7	0	1	1	1	0	0	0	415	471	4001	0	0	0	Olfactometer7	05_20_22_14_50_54	Blank5	Blank1	C4	NA	NA	NA	['Olfactometer1', 'Olfactometer9', 'Olfactometer7']	[415.0, 471.0, 4001.0]	[10.150802612304688, 3.5783605575561523, 3.9246084690093994]	1	0	1	1	0.25
816	Rocket	Lauren	60	4000	45	5	1	Threshold	Yes	No	NA	1	0	1	Yes	0	Yes	hthh	Olfactometer7	Olfactometer7	0	1	1	1	0	0	0	503	1155	4001	0	0	0	Olfactometer7	05_20_22_14_51_29	Blank1	Blank4	C4	NA	NA	NA	['Olfactometer1', 'Olfactometer9', 'Olfactometer7']	[503.0, 1155.0, 4001.0]	[2.9553427696228027, 3.0919241905212402, 5.494216203689575]	1	0	2	1	0.25
817	Rocket	Lauren	60	4000	45	5	1	Threshold	Yes	No	NA	1	0	1	Yes	0	Yes	hthh	Olfactometer9	Olfactometer9	0	1	1	0	0	0	0	512	4001	0	0	0	0	Olfactometer9	05_20_22_14_52_01	Blank5	C4	Blank3	NA	NA	NA	['Olfactometer1', 'Olfactometer9']	[512.0, 4001.0]	[3.0930304527282715, 5.273850202560425]	1	0	3	1	0.25
818	Rocket	Lauren	60	4000	45	5	1	Threshold	Yes	No	NA	1	0	1	Yes	0	Yes	hthh	Olfactometer9	Olfactometer9	0	2	1	0	0	0	0	445	4001	0	0	0	0	Olfactometer9	05_20_22_14_52_56	Blank5	C4	Blank4	NA	NA	NA	['Olfactometer1', 'Olfactometer1', 'Olfactometer9']	[421.0, 24.0, 4001.0]	[5.250101327896118, 0.0, 6.1342246532440186]	1	0	4	1000	1
819	Rocket	Lauren	60	4000	45	5	1	Threshold	Yes	No	NA	1	0	1	Yes	0	Yes	hthh	Olfactometer7	Olfactometer7	0	1	1	1	0	0	0	302	351	4001	0	0	0	Olfactometer7	05_20_22_14_53_31	Blank4	Blank1	C4	NA	NA	NA	['Olfactometer1', 'Olfactometer9', 'Olfactometer7']	[302.0, 351.0, 4001.0]	[3.379430055618286, 2.449800491333008, 5.481445550918579]	1	0	5	1000	1
820	Rocket	Lauren	60	4000	45	5	1	Threshold	Yes	No	NA	1	0	1	Yes	0	Yes	hthh	Olfactometer1	Olfactometer1	0	1	1	2	0	0	0	4001	246	386	0	0	0	Olfactometer1	05_20_22_14_54_09	C4	Blank3	Blank3	NA	NA	NA	['Olfactometer9', 'Olfactometer7', 'Olfactometer7', 'Olfactometer1']	[246.0, 341.0, 45.0, 4001.0]	[3.837639570236206, 1.8946480751037598, 0.062497615814208984, 7.573597431182861]	1	0	6	1000	1
821	Rocket	Lauren	60	4000	45	5	1	Threshold	Yes	No	NA	1	0	1	Yes	0	Yes	hthh	Olfactometer1	Olfactometer1	0	1	1	1	0	0	0	4001	530	358	0	0	0	Olfactometer1	05_20_22_14_55_10	C4	Blank5	Blank3	NA	NA	NA	['Olfactometer7', 'Olfactometer9', 'Olfactometer1']	[358.0, 530.0, 4001.0]	[3.7194459438323975, 1.9293148517608643, 6.216577529907227]	1	0	7	750	2.25
822	Rocket	Lauren	60	4000	45	5	1	Threshold	Yes	No	NA	1	0	1	Yes	0	Yes	hthh	Olfactometer9	Olfactometer9	0	1	1	0	0	0	0	233	4001	0	0	0	0	Olfactometer9	05_20_22_14_55_43	Blank2	C4	Blank2	NA	NA	NA	['Olfactometer1', 'Olfactometer9']	[233.0, 4001.0]	[3.8704311847686768, 6.002979040145874]	1	0	8	750	2.25
823	Rocket	Lauren	60	4000	45	5	1	Threshold	Yes	No	NA	1	0	1	Yes	0	Yes	hthh	Olfactometer7	Olfactometer7	0	1	1	1	0	0	0	280	280	4001	0	0	0	Olfactometer7	05_20_22_14_56_18	Blank1	Blank4	C4	NA	NA	NA	['Olfactometer1', 'Olfactometer9', 'Olfactometer7']	[280.0, 280.0, 4001.0]	[3.7032418251037598, 1.837646722793579, 5.668633222579956]	1	0	9	750	2.25
824	Rocket	Lauren	60	4000	45	5	1	Threshold	Yes	No	NA	1	0	1	Yes	0	Yes	hthh	Olfactometer1	Olfactometer1	0	1	0	0	0	0	0	4001	0	0	0	0	0	Olfactometer1	05_20_22_14_57_15	C4	Blank3	Blank4	NA	NA	NA	['Olfactometer1']	[4001.0]	[8.124247789382935]	1	0	10	360	2.65
825	Rocket	Lauren	60	4000	45	5	1	Threshold	Yes	No	NA	1	0	1	Yes	0	Yes	hthh	Olfactometer7	Olfactometer7	0	1	1	1	0	0	0	269	235	4001	0	0	0	Olfactometer7	05_20_22_14_57_51	Blank5	Blank5	C4	NA	NA	NA	['Olfactometer1', 'Olfactometer9', 'Olfactometer7']	[269.0, 235.0, 4001.0]	[4.6893837451934814, 1.9627783298492432, 5.725715637207031]	1	0	11	360	2.65
826	Rocket	Lauren	60	4000	45	5	1	Threshold	Yes	No	NA	1	0	1	Yes	0	Yes	hthh	Olfactometer1	Olfactometer1	0	1	0	0	0	0	0	4001	0	0	0	0	0	Olfactometer1	05_20_22_14_58_22	C4	Blank1	Blank1	NA	NA	NA	['Olfactometer1']	[4001.0]	[7.008918285369873]	1	0	12	360	2.65
827	Rocket	Lauren	60	4000	45	5	1	Threshold	Yes	No	NA	1	0	1	Yes	0	Yes	hthh	Olfactometer9	Olfactometer7	0	1	1	1	0	0	0	268	678	4002	0	0	0	Olfactometer7	05_20_22_14_59_22	Blank3	C4	Blank5	NA	NA	NA	['Olfactometer1', 'Olfactometer9', 'Olfactometer7']	[268.0, 678.0, 4002.0]	[3.1370503902435303, 1.5531785488128662, 5.9824090003967285]	1	0	13	90	2.91
828	Rocket	Lauren	60	4000	45	5	1	Threshold	Yes	No	NA	1	0	1	Yes	0	Yes	hthh	Olfactometer1	Olfactometer1	0	1	0	0	0	0	0	4001	0	0	0	0	0	Olfactometer1	05_20_22_15_00_19	C4	Blank5	Blank2	NA	NA	NA	['Olfactometer1']	[4001.0]	[8.305440187454224]	1	0	14	360	2.65
829	Rocket	Lauren	60	4000	45	5	1	Threshold	Yes	No	NA	1	0	1	Yes	0	Yes	hthh	Olfactometer1	Olfactometer1	0	1	0	0	0	0	0	4001	0	0	0	0	0	Olfactometer1	05_20_22_15_00_52	C4	Blank3	Blank3	NA	NA	NA	['Olfactometer1']	[4001.0]	[9.360571146011353]	1	0	15	360	2.65
830	Rocket	Lauren	60	4000	45	5	1	Threshold	Yes	No	NA	1	0	1	Yes	0	Yes	hthh	Olfactometer9	Olfactometer9	0	1	1	0	0	0	0	237	4001	0	0	0	0	Olfactometer9	05_20_22_15_01_27	Blank2	C4	Blank5	NA	NA	NA	['Olfactometer1', 'Olfactometer9']	[237.0, 4001.0]	[4.839376449584961, 6.062670946121216]	1	0	16	360	2.65
831	Rocket	Lauren	60	4000	45	5	1	Threshold	Yes	No	NA	1	0	1	Yes	0	Yes	hthh	Olfactometer7	Olfactometer7	0	1	1	1	0	0	0	282	388	4001	0	0	0	Olfactometer7	05_20_22_15_02_32	Blank1	Blank1	C4	NA	NA	NA	['Olfactometer1', 'Olfactometer9', 'Olfactometer7']	[282.0, 388.0, 4001.0]	[7.399407386779785, 3.0801923274993896, 5.235584735870361]	1	0	17	90	2.91
832	Rocket	Lauren	60	4000	45	5	1	Threshold	Yes	No	NA	1	0	1	Yes	0	Yes	hthh	Olfactometer9	Olfactometer7	0	1	1	1	0	0	0	335	2098	4001	0	0	0	Olfactometer7	05_20_22_15_03_11	Blank1	C4	Blank3	NA	NA	NA	['Olfactometer1', 'Olfactometer9', 'Olfactometer7']	[335.0, 2098.0, 4001.0]	[3.7273688316345215, 4.263979434967041, 5.873538017272949]	1	0	18	90	2.91
833	Rocket	Lauren	60	4000	45	5	1	Threshold	Yes	No	NA	1	0	1	Yes	0	Yes	hthh	Olfactometer7	Olfactometer7	0	1	1	1	0	0	0	511	396	4001	0	0	0	Olfactometer7	05_20_22_15_04_15	Blank1	Blank4	C4	NA	NA	NA	['Olfactometer1', 'Olfactometer9', 'Olfactometer7']	[511.0, 396.0, 4001.0]	[10.109543800354004, 2.511009693145752, 5.729045867919922]	1	0	19	360	2.65
834	Rocket	Lauren	60	4000	45	5	1	Threshold	Yes	No	NA	1	0	1	Yes	0	Yes	hthh	Olfactometer1	Olfactometer1	0	1	0	0	0	0	0	4001	0	0	0	0	0	Olfactometer1	05_20_22_15_04_47	C4	Blank1	Blank4	NA	NA	NA	['Olfactometer1']	[4001.0]	[7.690159797668457]	1	0	20	360	2.65
835	Rocket	Lauren	60	4000	45	5	1	Threshold	Yes	No	NA	1	0	1	Yes	0	Yes	hthh	Olfactometer1	Olfactometer1	0	1	0	0	0	0	0	4001	0	0	0	0	0	Olfactometer1	05_20_22_15_05_18	C4	Blank1	Blank3	NA	NA	NA	['Olfactometer1']	[4001.0]	[7.988616943359375]	1	0	21	360	2.65
836	Rocket	Lauren	60	4000	45	5	1	Threshold	Yes	No	NA	1	0	1	Yes	0	Yes	hthh	Olfactometer1	Olfactometer7	0	1	1	1	0	0	0	290	195	4001	0	0	0	Olfactometer7	05_20_22_15_06_31	C4	Blank2	Blank3	NA	NA	NA	['Olfactometer1', 'Olfactometer9', 'Olfactometer7']	[290.0, 195.0, 4001.0]	[2.687087059020996, 1.848646879196167, 6.099018335342407]	1	0	22	90	2.91
837	Rocket	Lauren	60	4000	45	5	1	Threshold	Yes	No	NA	1	0	1	Yes	0	Yes	hthh	Olfactometer9	Olfactometer9	0	1	1	0	0	0	0	490	4001	0	0	0	0	Olfactometer9	05_20_22_15_07_24	Blank2	C4	Blank2	NA	NA	NA	['Olfactometer1', 'Olfactometer9']	[490.0, 4001.0]	[4.469672679901123, 5.9356160163879395]	1	0	23	360	2.65
838	Rocket	Lauren	60	4000	45	5	1	Threshold	Yes	No	NA	1	0	1	Yes	0	Yes	hthh	Olfactometer7	Olfactometer7	0	1	1	1	0	0	0	249	161	4003	0	0	0	Olfactometer7	05_20_22_15_08_00	Blank2	Blank3	C4	NA	NA	NA	['Olfactometer1', 'Olfactometer9', 'Olfactometer7']	[249.0, 161.0, 4003.0]	[4.772348642349243, 2.0785152912139893, 5.909839630126953]	1	0	24	360	2.65
839	Rocket	Lauren	60	4000	45	5	1	Threshold	Yes	No	NA	1	0	1	Yes	0	Yes	hthh	Olfactometer9	Olfactometer9	0	2	1	1	0	0	0	699	4001	243	0	0	0	Olfactometer9	05_20_22_15_08_48	Blank4	C4	Blank1	NA	NA	NA	['Olfactometer1', 'Olfactometer7', 'Olfactometer1', 'Olfactometer9']	[337.0, 243.0, 362.0, 4001.0]	[6.291387319564819, 8.107982397079468, 3.9428346157073975, 6.074059724807739]	1	0	25	360	2.65
840	Rocket	Lauren	60	4000	45	5	1	Threshold	Yes	No	NA	1	0	1	Yes	0	Yes	hthh	Olfactometer9	Olfactometer7	0	1	1	1	0	0	0	378	1440	4001	0	0	0	Olfactometer7	05_20_22_15_09_48	Blank4	C4	Blank2	NA	NA	NA	['Olfactometer1', 'Olfactometer9', 'Olfactometer7']	[378.0, 1440.0, 4001.0]	[2.783479690551758, 3.508537769317627, 6.002918004989624]	1	0	26	90	2.91
841	Zulu	Sarah	60	4000	45	1	3	Threshold	Yes	No	NA	1	0	1	Yes	0	Yes	std	Olfactometer9	Olfactometer9	0	4	4	3	0	0	0	816	5615	765	0	0	0	Olfactometer9	05_16_22_15_58_41	Blank1	C4	Blank2	NA	NA	NA	['Olfactometer1', 'Olfactometer1', 'Olfactometer9', 'Olfactometer7', 'Olfactometer1', 'Olfactometer9', 'Olfactometer7', 'Olfactometer1', 'Olfactometer9', 'Olfactometer7', 'Olfactometer9']	[60.0, 155.0, 578.0, 266.0, 239.0, 852.0, 284.0, 362.0, 184.0, 215.0, 4001.0]	[0.9527630805969238, 5.919471502304077, 1.1589758396148682, 1.2551548480987549, 1.9204180240631104, 3.0761444568634033, 0.9477934837341309, 3.57322359085083, 1.16554856300354, 1.3870577812194824, 5.297634840011597]	1	0	1	1	0.25
842	Zulu	Sarah	60	4000	45	1	3	Threshold	Yes	No	NA	1	0	1	Yes	0	Yes	std	Olfactometer7	Olfactometer7	0	1	0	1	0	0	0	242	0	4001	0	0	0	Olfactometer7	05_16_22_15_59_14	Blank4	Blank5	C4	NA	NA	NA	['Olfactometer1', 'Olfactometer7']	[242.0, 4001.0]	[4.5889153480529785, 5.298719167709351]	1	0	2	1	0.25
843	Zulu	Sarah	60	4000	45	1	3	Threshold	Yes	No	NA	1	0	1	Yes	0	Yes	std	Olfactometer1	Olfactometer1	0	1	1	1	0	0	0	4001	214	248	0	0	0	Olfactometer1	05_16_22_15_59_46	C4	Blank2	Blank3	NA	NA	NA	['Olfactometer7', 'Olfactometer9', 'Olfactometer1']	[248.0, 214.0, 4001.0]	[1.3714680671691895, 1.3189198970794678, 5.658811807632446]	1	0	3	1	0.25
844	Zulu	Sarah	60	4000	45	1	3	Threshold	Yes	No	NA	1	0	1	Yes	0	Yes	std	Olfactometer9	Olfactometer9	0	3	3	2	0	0	0	634	7530	455	0	0	0	Olfactometer9	05_16_22_16_01_07	Blank2	C4	Blank5	NA	NA	NA	['Olfactometer1', 'Olfactometer9', 'Olfactometer7', 'Olfactometer1', 'Olfactometer7', 'Olfactometer1', 'Olfactometer9', 'Olfactometer9']	[142.0, 562.0, 221.0, 304.0, 234.0, 188.0, 2967.0, 4001.0]	[3.645939350128174, 1.2988853454589844, 1.2030348777770996, 2.267064094543457, 3.0782439708709717, 1.490520715713501, 5.78824782371521, 4.095309495925903]	1	0	4	1000	1
845	Zulu	Sarah	60	4000	45	1	3	Threshold	Yes	No	NA	1	0	1	Yes	0	Yes	std	Olfactometer7	Olfactometer7	0	1	1	1	0	0	0	194	212	4001	0	0	0	Olfactometer7	05_16_22_16_01_40	Blank3	Blank4	C4	NA	NA	NA	['Olfactometer1', 'Olfactometer9', 'Olfactometer7']	[194.0, 212.0, 4001.0]	[2.876187562942505, 0.9479591846466064, 5.301732063293457]	1	0	5	1000	1
846	Zulu	Sarah	60	4000	45	1	3	Threshold	Yes	No	NA	1	0	1	Yes	0	Yes	std	Olfactometer7	Olfactometer7	0	1	1	1	0	0	0	155	149	4001	0	0	0	Olfactometer7	05_16_22_16_02_11	Blank2	Blank5	C4	NA	NA	NA	['Olfactometer1', 'Olfactometer9', 'Olfactometer7']	[155.0, 149.0, 4001.0]	[0.79166579246521, 1.1569938659667969, 5.2879414558410645]	1	0	6	1000	1
847	Zulu	Sarah	60	4000	45	1	3	Threshold	Yes	No	NA	1	0	1	Yes	0	Yes	std	Olfactometer9	Olfactometer9	0	4	5	2	0	0	0	906	6148	374	0	0	0	Olfactometer9	05_16_22_16_03_54	Blank4	C4	Blank4	NA	NA	NA	['Olfactometer1', 'Olfactometer9', 'Olfactometer9', 'Olfactometer7', 'Olfactometer1', 'Olfactometer9', 'Olfactometer7', 'Olfactometer1', 'Olfactometer9', 'Olfactometer1', 'Olfactometer9']	[245.0, 161.0, 185.0, 211.0, 199.0, 1569.0, 163.0, 294.0, 232.0, 168.0, 4001.0]	[3.026487112045288, 0.0, 0.18002772331237793, 1.3207404613494873, 1.7884855270385742, 3.0757830142974854, 0.8885047435760498, 1.8671839237213135, 1.3264193534851074, 3.789731025695801, 4.818675994873047]	1	0	7	750	2.25
848	Zulu	Sarah	60	4000	45	1	3	Threshold	Yes	No	NA	1	0	1	Yes	0	Yes	std	Olfactometer7	Olfactometer7	0	1	1	1	0	0	0	172	195	4001	0	0	0	Olfactometer7	05_16_22_16_04_26	Blank2	Blank3	C4	NA	NA	NA	['Olfactometer1', 'Olfactometer9', 'Olfactometer7']	[172.0, 195.0, 4001.0]	[3.071521520614624, 0.4404017925262451, 5.176440954208374]	1	0	8	750	2.25
849	Zulu	Sarah	60	4000	45	1	3	Threshold	Yes	No	NA	1	0	1	Yes	0	Yes	std	Olfactometer1	Olfactometer1	0	2	0	0	0	0	0	4140	0	0	0	0	0	Olfactometer1	05_16_22_16_04_58	C4	Blank2	Blank1	NA	NA	NA	['Olfactometer1', 'Olfactometer1']	[139.0, 4001.0]	[3.7098822593688965, 3.9764161109924316]	1	0	9	750	2.25
850	Zulu	Sarah	60	4000	45	1	3	Threshold	Yes	No	NA	1	0	1	Yes	0	Yes	std	Olfactometer1	Olfactometer1	0	3	1	1	0	0	0	4207	138	250	0	0	0	Olfactometer1	05_16_22_16_06_23	C4	Blank3	Blank3	NA	NA	NA	['Olfactometer1', 'Olfactometer9', 'Olfactometer7', 'Olfactometer1', 'Olfactometer1']	[205.0, 138.0, 250.0, 1.0, 4001.0]	[5.761574983596802, 1.07289457321167, 1.3034281730651855, 1.928579330444336, 4.399141550064087]	1	0	10	360	2.65
851	Zulu	Sarah	60	4000	45	1	3	Threshold	Yes	No	NA	1	0	1	Yes	0	Yes	std	Olfactometer9	Olfactometer9	0	13	20	6	0	0	0	3819	26142	1420	0	0	0	Olfactometer9	05_16_22_16_08_41	Blank1	C4	Blank1	NA	NA	NA	['Olfactometer1', 'Olfactometer9', 'Olfactometer9', 'Olfactometer7', 'Olfactometer1', 'Olfactometer9', 'Olfactometer7', 'Olfactometer1', 'Olfactometer9', 'Olfactometer9', 'Olfactometer9', 'Olfactometer7', 'Olfactometer1', 'Olfactometer1', 'Olfactometer9', 'Olfactometer9', 'Olfactometer7', 'Olfactometer9', 'Olfactometer9', 'Olfactometer1', 'Olfactometer9', 'Olfactometer1', 'Olfactometer1', 'Olfact…	[187.0, 608.0, 32.0, 266.0, 286.0, 1278.0, 241.0, 216.0, 270.0, 295.0, 524.0, 229.0, 249.0, 864.0, 1383.0, 199.0, 298.0, 3773.0, 2072.0, 218.0, 937.0, 278.0, 423.0, 240.0, 223.0, 2316.0, 146.0, 598.0, 212.0, 41.0, 87.0, 262.0, 149.0, 1171.0, 551.0, 1241.0, 3911.0, 1106.0, 4001.0]	[8.675843477249146, 1.297774076461792, 0.06250810623168945, 1.8030431270599365, 2.5058882236480713, 2.435133457183838, 1.1702618598937988, 1.8722810745239258, 1.502521276473999, 3.9131429195404053, 0.39717769622802734, 1.4486916065216064, 2.2323806285858154, 1.6595096588134766, 2.963378429412842, 5.298135995864868, 3.5792620182037354, 4.702241897583008, 5.86298942565918, 1.3514680862426758, 3.583…	1	0	11	360	2.65
852	Zulu	Sarah	60	4000	45	1	3	Threshold	Yes	No	NA	1	0	1	Yes	0	Yes	std	Olfactometer7	Olfactometer7	0	1	1	1	0	0	0	234	222	4001	0	0	0	Olfactometer7	05_16_22_16_09_16	Blank5	Blank2	C4	NA	NA	NA	['Olfactometer1', 'Olfactometer9', 'Olfactometer7']	[234.0, 222.0, 4001.0]	[4.487404108047485, 1.1858794689178467, 5.313402414321899]	1	0	12	360	2.65
853	Zulu	Sarah	60	4000	45	1	3	Threshold	Yes	No	NA	1	0	1	Yes	0	Yes	std	Olfactometer9	All Clear	0	11	13	8	0	0	0	3610	6011	1958	0	0	0	0	05_16_22_16_12_10	Blank3	C4	Blank4	NA	NA	NA	['Olfactometer1', 'Olfactometer9', 'Olfactometer7', 'Olfactometer1', 'Olfactometer9', 'Olfactometer7', 'Olfactometer1', 'Olfactometer1', 'Olfactometer7', 'Olfactometer1', 'Olfactometer9', 'Olfactometer7', 'Olfactometer1', 'Olfactometer9', 'Olfactometer9', 'Olfactometer9', 'Olfactometer7', 'Olfactometer1', 'Olfactometer9', 'Olfactometer7', 'Olfactometer1', 'Olfactometer9', 'Olfactometer1', 'Olfact…	[100.0, 222.0, 242.0, 229.0, 228.0, 333.0, 191.0, 352.0, 258.0, 162.0, 338.0, 305.0, 332.0, 2728.0, 189.0, 285.0, 114.0, 213.0, 340.0, 191.0, 620.0, 296.0, 858.0, 196.0, 794.0, 9.0, 280.0, 249.0, 302.0, 251.0, 235.0, 137.0]	[1.8492908477783203, 0.9816644191741943, 1.256908893585205, 2.5758049488067627, 1.017796277999878, 1.9874613285064697, 1.6200623512268066, 4.9969751834869385, 1.6517620086669922, 2.921696186065674, 1.7076468467712402, 3.576923370361328, 2.577798366546631, 5.091529130935669, 3.9111852645874023, 0.6877853870391846, 1.4879424571990967, 2.9677624702453613, 1.6544528007507324, 1.8566489219665527, 3.07…	1	0	13	90	2.91
854	Zulu	Sarah	60	4000	45	1	3	Threshold	Yes	No	NA	1	0	1	Yes	0	Yes	std	Olfactometer7	Olfactometer7	0	1	1	1	0	0	0	180	163	4001	0	0	0	Olfactometer7	05_16_22_16_14_09	Blank2	Blank2	C4	NA	NA	NA	['Olfactometer1', 'Olfactometer9', 'Olfactometer7']	[180.0, 163.0, 4001.0]	[1.9811913967132568, 0.9400150775909424, 5.131941080093384]	1	0	14	360	2.65
855	Zulu	Sarah	60	4000	45	1	3	Threshold	Yes	No	NA	1	0	1	Yes	0	Yes	std	Olfactometer1	Olfactometer1	0	2	1	1	0	0	0	4192	202	196	0	0	0	Olfactometer1	05_16_22_16_14_43	C4	Blank5	Blank1	NA	NA	NA	['Olfactometer9', 'Olfactometer7', 'Olfactometer1', 'Olfactometer1']	[202.0, 196.0, 191.0, 4001.0]	[2.88796329498291, 1.0040178298950195, 2.490709066390991, 4.3577024936676025]	1	0	15	360	2.65
856	Zulu	Sarah	60	4000	45	1	3	Threshold	Yes	No	NA	1	0	1	Yes	0	Yes	std	Olfactometer1	Olfactometer1	0	2	0	0	0	0	0	4220	0	0	0	0	0	Olfactometer1	05_16_22_16_15_13	C4	Blank2	Blank5	NA	NA	NA	['Olfactometer1', 'Olfactometer1']	[219.0, 4001.0]	[1.269028902053833, 4.5862016677856445]	1	0	16	360	2.65
857	Zulu	Sarah	60	4000	45	1	3	Threshold	Yes	No	NA	1	0	1	Yes	0	Yes	std	Olfactometer9	All Clear	0	11	13	11	0	0	0	4120	4639	3154	0	0	0	0	05_16_22_16_18_37	Blank4	C4	Blank2	NA	NA	NA	['Olfactometer9', 'Olfactometer7', 'Olfactometer9', 'Olfactometer1', 'Olfactometer9', 'Olfactometer1', 'Olfactometer7', 'Olfactometer9', 'Olfactometer1', 'Olfactometer9', 'Olfactometer1', 'Olfactometer9', 'Olfactometer7', 'Olfactometer7', 'Olfactometer1', 'Olfactometer9', 'Olfactometer9', 'Olfactometer9', 'Olfactometer7', 'Olfactometer1', 'Olfactometer9', 'Olfactometer7', 'Olfactometer7', 'Olfact…	[117.0, 173.0, 228.0, 185.0, 281.0, 283.0, 289.0, 1372.0, 155.0, 145.0, 252.0, 203.0, 14.0, 197.0, 656.0, 219.0, 351.0, 266.0, 288.0, 344.0, 685.0, 210.0, 455.0, 276.0, 141.0, 291.0, 237.0, 363.0, 256.0, 763.0, 277.0, 225.0, 318.0, 706.0, 692.0]	[2.4822680950164795, 0.5875732898712158, 3.5735881328582764, 0.0, 3.4598236083984375, 1.298572063446045, 1.7351131439208984, 2.8529107570648193, 1.5940239429473877, 1.6181371212005615, 3.071425437927246, 0.7185065746307373, 1.318770170211792, 0.04685521125793457, 2.8425819873809814, 4.883235216140747, 0.6869041919708252, 2.9584174156188965, 1.2391767501831055, 3.0744783878326416, 3.57841420173645…	1	0	17	90	2.91
858	Zulu	Sarah	60	4000	45	1	3	Threshold	Yes	No	NA	1	0	1	Yes	0	Yes	std	Olfactometer7	Olfactometer7	0	1	1	1	0	0	0	330	163	4001	0	0	0	Olfactometer7	05_16_22_16_20_20	Blank3	Blank3	C4	NA	NA	NA	['Olfactometer1', 'Olfactometer9', 'Olfactometer7']	[330.0, 163.0, 4001.0]	[1.9035253524780273, 0.9348750114440918, 5.533497095108032]	1	0	18	360	2.65
859	Zulu	Sarah	60	4000	45	1	3	Threshold	Yes	No	NA	1	0	1	Yes	0	Yes	std	Olfactometer9	Olfactometer9	0	4	8	1	0	0	0	1020	7591	218	0	0	0	Olfactometer9	05_16_22_16_21_22	Blank5	C4	Blank1	NA	NA	NA	['Olfactometer1', 'Olfactometer9', 'Olfactometer7', 'Olfactometer1', 'Olfactometer9', 'Olfactometer1', 'Olfactometer9', 'Olfactometer9', 'Olfactometer9', 'Olfactometer9', 'Olfactometer9', 'Olfactometer1', 'Olfactometer9']	[228.0, 616.0, 218.0, 164.0, 176.0, 342.0, 96.0, 47.0, 10.0, 1959.0, 686.0, 286.0, 4001.0]	[3.4665732383728027, 1.4272639751434326, 1.373572587966919, 1.8530728816986084, 1.3362643718719482, 5.830800294876099, 4.943253755569458, 0.20282769203186035, 0.0, 3.0777876377105713, 0.0, 9.420517206192017, 5.23866081237793]	1	0	19	360	2.65
860	Zulu	Sarah	60	4000	45	1	3	Threshold	Yes	No	NA	1	0	1	Yes	0	Yes	std	Olfactometer1	Olfactometer1	0	2	0	0	0	0	0	4213	0	0	0	0	0	Olfactometer1	05_16_22_16_21_52	C4	Blank4	Blank2	NA	NA	NA	['Olfactometer1', 'Olfactometer1']	[212.0, 4001.0]	[2.4738261699676514, 3.949204921722412]	1	0	20	360	2.65
861	Zulu	Sarah	60	4000	45	1	3	Threshold	Yes	No	NA	1	0	1	Yes	0	Yes	std	Olfactometer9	Olfactometer9	0	4	3	2	0	0	0	1429	4418	495	0	0	0	Olfactometer9	05_16_22_16_23_50	Blank2	C4	Blank1	NA	NA	NA	['Olfactometer1', 'Olfactometer9', 'Olfactometer7', 'Olfactometer1', 'Olfactometer9', 'Olfactometer7', 'Olfactometer1', 'Olfactometer1', 'Olfactometer9']	[233.0, 180.0, 268.0, 220.0, 237.0, 227.0, 409.0, 567.0, 4001.0]	[5.253920078277588, 0.8295776844024658, 1.3722584247589111, 2.5718982219696045, 1.0985429286956787, 1.3757081031799316, 3.5703017711639404, 5.574960708618164, 5.617877006530762]	1	0	21	90	2.91
862	Zulu	Sarah	60	4000	45	1	3	Threshold	Yes	No	NA	1	0	1	Yes	0	Yes	std	Olfactometer7	Olfactometer7	0	3	4	5	0	0	0	848	2180	9179	0	0	0	Olfactometer7	05_16_22_16_24_46	Blank2	Blank4	C4	NA	NA	NA	['Olfactometer1', 'Olfactometer9', 'Olfactometer7', 'Olfactometer1', 'Olfactometer9', 'Olfactometer7', 'Olfactometer7', 'Olfactometer7', 'Olfactometer1', 'Olfactometer9', 'Olfactometer9', 'Olfactometer7']	[331.0, 240.0, 1655.0, 265.0, 226.0, 3004.0, 171.0, 345.0, 252.0, 264.0, 1450.0, 4004.0]	[2.554703712463379, 0.9323215484619141, 3.075098991394043, 1.8337557315826416, 1.3874037265777588, 4.393049001693726, 2.903623104095459, 0.3866560459136963, 5.000621318817139, 1.2393791675567627, 2.7309136390686035, 5.503687620162964]	1	0	22	90	2.91
863	Zulu	Sarah	60	4000	45	1	3	Threshold	Yes	No	NA	1	0	1	Yes	0	Yes	std	Olfactometer1	Olfactometer1	0	1	0	0	0	0	0	4001	0	0	0	0	0	Olfactometer1	05_16_22_16_25_16	C4	Blank1	Blank5	NA	NA	NA	['Olfactometer1']	[4001.0]	[6.826581001281738]	1	0	23	90	2.91
864	Zulu	Sarah	60	4000	45	2	1	Threshold	Yes	No	NA	1	0	1	Yes	0	Yes	lthh	Olfactometer9	Olfactometer9	0	1	2	0	0	0	0	210	4189	0	0	0	0	Olfactometer9	05_17_22_09_45_58	Blank2	C4	Blank4	NA	NA	NA	['Olfactometer1', 'Olfactometer9', 'Olfactometer9']	[210.0, 188.0, 4001.0]	[9.925039052963257, 1.2235910892486572, 4.296128511428833]	1	0	1	1	0.25
865	Zulu	Sarah	60	4000	45	2	1	Threshold	Yes	No	NA	1	0	1	Yes	0	Yes	lthh	Olfactometer1	Olfactometer1	0	1	0	0	0	0	0	4001	0	0	0	0	0	Olfactometer1	05_17_22_09_46_28	C4	Blank3	Blank5	NA	NA	NA	['Olfactometer1']	[4001.0]	[6.141258955001831]	1	0	2	1	0.25
866	Zulu	Sarah	60	4000	45	2	1	Threshold	Yes	No	NA	1	0	1	Yes	0	Yes	lthh	Olfactometer9	Olfactometer9	0	2	1	1	0	0	0	672	4001	342	0	0	0	Olfactometer9	05_17_22_09_47_04	Blank1	C4	Blank2	NA	NA	NA	['Olfactometer1', 'Olfactometer7', 'Olfactometer1', 'Olfactometer9']	[479.0, 342.0, 193.0, 4001.0]	[2.524383783340454, 2.5172653198242188, 1.9801115989685059, 5.037853717803955]	1	0	3	1	0.25
867	Zulu	Sarah	60	4000	45	2	1	Threshold	Yes	No	NA	1	0	1	Yes	0	Yes	lthh	Olfactometer1	Olfactometer1	0	1	0	0	0	0	0	4001	0	0	0	0	0	Olfactometer1	05_17_22_09_48_17	C4	Blank3	Blank2	NA	NA	NA	['Olfactometer1']	[4001.0]	[6.387341737747192]	1	0	4	1000	1
868	Zulu	Sarah	60	4000	45	2	1	Threshold	Yes	No	NA	1	0	1	Yes	0	Yes	lthh	Olfactometer7	Olfactometer7	0	1	1	1	0	0	0	164	169	4001	0	0	0	Olfactometer7	05_17_22_09_48_49	Blank2	Blank4	C4	NA	NA	NA	['Olfactometer1', 'Olfactometer9', 'Olfactometer7']	[164.0, 169.0, 4001.0]	[3.0027143955230713, 0.9203650951385498, 4.891482591629028]	1	0	5	1000	1
869	Zulu	Sarah	60	4000	45	2	1	Threshold	Yes	No	NA	1	0	1	Yes	0	Yes	lthh	Olfactometer1	Olfactometer1	0	3	1	1	0	0	0	5044	170	289	0	0	0	Olfactometer1	05_17_22_09_49_24	C4	Blank4	Blank1	NA	NA	NA	['Olfactometer1', 'Olfactometer9', 'Olfactometer7', 'Olfactometer1', 'Olfactometer1']	[22.0, 170.0, 289.0, 1021.0, 4001.0]	[3.193852663040161, 0.0, 0.8482766151428223, 3.082794427871704, 4.039122581481934]	1	0	6	1000	1
870	Zulu	Sarah	60	4000	45	2	1	Threshold	Yes	No	NA	1	0	1	Yes	0	Yes	lthh	Olfactometer9	Olfactometer9	0	1	2	1	0	0	0	256	4603	268	0	0	0	Olfactometer9	05_17_22_09_51_02	Blank2	C4	Blank5	NA	NA	NA	['Olfactometer1', 'Olfactometer9', 'Olfactometer7', 'Olfactometer9']	[256.0, 602.0, 268.0, 4001.0]	[19.030324935913086, 1.5785470008850098, 1.3888843059539795, 5.179774045944214]	1	0	7	750	2.25
871	Zulu	Sarah	60	4000	45	2	1	Threshold	Yes	No	NA	1	0	1	Yes	0	Yes	lthh	Olfactometer7	Olfactometer7	0	1	1	1	0	0	0	362	279	4004	0	0	0	Olfactometer7	05_17_22_09_51_41	Blank1	Blank4	C4	NA	NA	NA	['Olfactometer1', 'Olfactometer9', 'Olfactometer7']	[362.0, 279.0, 4004.0]	[8.121198654174805, 1.6295008659362793, 5.261523723602295]	1	0	8	750	2.25
872	Zulu	Sarah	60	4000	45	2	1	Threshold	Yes	No	NA	1	0	1	Yes	0	Yes	lthh	Olfactometer1	Olfactometer1	0	1	0	0	0	0	0	4001	0	0	0	0	0	Olfactometer1	05_17_22_09_52_11	C4	Blank4	Blank1	NA	NA	NA	['Olfactometer1']	[4001.0]	[6.207183122634888]	1	0	9	750	2.25
873	Zulu	Sarah	60	4000	45	2	1	Threshold	Yes	No	NA	1	0	1	Yes	0	Yes	lthh	Olfactometer7	timeout	0	2	2	4	0	0	0	374	416	10837	0	0	0	0	05_17_22_09_54_08	Blank1	Blank2	C4	NA	NA	NA	['Olfactometer1', 'Olfactometer9', 'Olfactometer7', 'Olfactometer7', 'Olfactometer7', 'Olfactometer1', 'Olfactometer9', 'Olfactometer7']	[157.0, 239.0, 777.0, 3900.0, 3011.0, 217.0, 177.0, 3149.0]	[19.593600273132324, 1.1541969776153564, 1.7441232204437256, 4.54331636428833, 4.97957444190979, 3.082793951034546, 0.1798105239868164, 4.348486423492432]	1	0	10	360	2.65
874	Zulu	Sarah	60	4000	45	2	1	Threshold	Yes	No	NA	1	0	1	Yes	0	Yes	lthh	Olfactometer1	Olfactometer1	0	2	1	1	0	0	0	4118	90	397	0	0	0	Olfactometer1	05_17_22_09_55_31	C4	Blank3	Blank4	NA	NA	NA	['Olfactometer9', 'Olfactometer7', 'Olfactometer1', 'Olfactometer1']	[90.0, 397.0, 117.0, 4001.0]	[3.492882013320923, 1.292159080505371, 2.5647733211517334, 4.916524648666382]	1	0	11	750	2.25
875	Zulu	Sarah	60	4000	45	2	1	Threshold	Yes	No	NA	1	0	1	Yes	0	Yes	lthh	Olfactometer9	Olfactometer9	0	1	2	0	0	0	0	162	4169	0	0	0	0	Olfactometer9	05_17_22_09_56_04	Blank4	C4	Blank3	NA	NA	NA	['Olfactometer1', 'Olfactometer9', 'Olfactometer9']	[162.0, 168.0, 4001.0]	[3.6818337440490723, 0.8341717720031738, 4.830578327178955]	1	0	12	750	2.25
876	Zulu	Sarah	60	4000	45	2	1	Threshold	Yes	No	NA	1	0	1	Yes	0	Yes	lthh	Olfactometer7	Olfactometer7	0	1	1	1	0	0	0	194	180	4001	0	0	0	Olfactometer7	05_17_22_09_56_44	Blank3	Blank5	C4	NA	NA	NA	['Olfactometer1', 'Olfactometer9', 'Olfactometer7']	[194.0, 180.0, 4001.0]	[10.220202922821045, 1.0410544872283936, 5.1462531089782715]	1	0	13	750	2.25
877	Zulu	Sarah	60	4000	45	2	1	Threshold	Yes	No	NA	1	0	1	Yes	0	Yes	lthh	Olfactometer9	Olfactometer9	0	1	2	1	0	0	0	100	4611	372	0	0	0	Olfactometer9	05_17_22_09_58_21	Blank5	C4	Blank4	NA	NA	NA	['Olfactometer1', 'Olfactometer9', 'Olfactometer7', 'Olfactometer9']	[100.0, 610.0, 372.0, 4001.0]	[17.54800248146057, 1.3372211456298828, 1.558251142501831, 5.127464771270752]	1	0	14	360	2.65
878	Zulu	Sarah	60	4000	45	2	1	Threshold	Yes	No	NA	1	0	1	Yes	0	Yes	lthh	Olfactometer7	Olfactometer7	0	1	1	1	0	0	0	142	241	4001	0	0	0	Olfactometer7	05_17_22_09_58_55	Blank5	Blank1	C4	NA	NA	NA	['Olfactometer1', 'Olfactometer9', 'Olfactometer7']	[142.0, 241.0, 4001.0]	[4.773310899734497, 1.2083823680877686, 4.962265253067017]	1	0	15	360	2.65
879	Zulu	Sarah	60	4000	45	2	1	Threshold	Yes	No	NA	1	0	1	Yes	0	Yes	lthh	Olfactometer7	Olfactometer7	0	1	1	1	0	0	0	120	203	4001	0	0	0	Olfactometer7	05_17_22_09_59_27	Blank4	Blank1	C4	NA	NA	NA	['Olfactometer1', 'Olfactometer9', 'Olfactometer7']	[120.0, 203.0, 4001.0]	[2.959458827972412, 0.2646825313568115, 5.0793137550354]	1	0	16	360	2.65
880	Zulu	Sarah	60	4000	45	2	1	Threshold	Yes	No	NA	1	0	1	Yes	0	Yes	lthh	Olfactometer9	timeout	0	6	9	4	0	0	0	1438	11561	1143	0	0	0	0	05_17_22_10_01_19	Blank4	C4	Blank3	NA	NA	NA	['Olfactometer1', 'Olfactometer9', 'Olfactometer7', 'Olfactometer1', 'Olfactometer9', 'Olfactometer1', 'Olfactometer9', 'Olfactometer7', 'Olfactometer1', 'Olfactometer9', 'Olfactometer1', 'Olfactometer9', 'Olfactometer9', 'Olfactometer7', 'Olfactometer1', 'Olfactometer9', 'Olfactometer9', 'Olfactometer7', 'Olfactometer9']	[40.0, 159.0, 288.0, 268.0, 3783.0, 573.0, 146.0, 243.0, 224.0, 2013.0, 145.0, 219.0, 1257.0, 269.0, 188.0, 614.0, 3144.0, 343.0, 226.0]	[1.2970514297485352, 1.1265068054199219, 1.2035977840423584, 2.508842945098877, 5.076043367385864, 3.5816776752471924, 0.5342199802398682, 1.2034258842468262, 2.5072128772735596, 2.858546733856201, 3.3139359951019287, 1.0371589660644531, 1.441814661026001, 1.0811748504638672, 1.975273609161377, 1.7454402446746826, 7.1005706787109375, 1.5905232429504395, 1.4367270469665527]	1	0	17	90	2.91
881	Zulu	Sarah	60	4000	45	2	1	Threshold	Yes	No	NA	1	0	1	Yes	0	Yes	lthh	Olfactometer1	Olfactometer1	0	1	0	0	0	0	0	4001	0	0	0	0	0	Olfactometer1	05_17_22_10_02_49	C4	Blank2	Blank2	NA	NA	NA	['Olfactometer1']	[4001.0]	[18.79749870300293]	1	0	18	360	2.65
882	Zulu	Sarah	60	4000	45	2	1	Threshold	Yes	No	NA	1	0	1	Yes	0	Yes	lthh	Olfactometer7	Olfactometer7	0	2	2	2	0	0	0	502	859	7683	0	0	0	Olfactometer7	05_17_22_10_03_30	Blank3	Blank3	C4	NA	NA	NA	['Olfactometer1', 'Olfactometer9', 'Olfactometer7', 'Olfactometer1', 'Olfactometer9', 'Olfactometer7']	[200.0, 431.0, 3682.0, 302.0, 428.0, 4001.0]	[2.497833490371704, 1.5365841388702393, 4.593163728713989, 3.5821619033813477, 0.28644299507141113, 5.142252683639526]	1	0	19	360	2.65
883	Zulu	Sarah	60	4000	45	2	1	Threshold	Yes	No	NA	1	0	1	Yes	0	Yes	lthh	Olfactometer1	Olfactometer1	0	2	0	0	0	0	0	4192	0	0	0	0	0	Olfactometer1	05_17_22_10_04_02	C4	Blank5	Blank5	NA	NA	NA	['Olfactometer1', 'Olfactometer1']	[191.0, 4001.0]	[3.6090266704559326, 4.910090684890747]	1	0	20	360	2.65
884	Zulu	Sarah	60	4000	45	2	1	Threshold	Yes	No	NA	1	0	1	Yes	0	Yes	lthh	Olfactometer7	timeout	0	5	5	6	0	0	0	1656	1373	4086	0	0	0	0	05_17_22_10_06_00	Blank2	Blank1	C4	NA	NA	NA	['Olfactometer1', 'Olfactometer9', 'Olfactometer7', 'Olfactometer1', 'Olfactometer9', 'Olfactometer7', 'Olfactometer1', 'Olfactometer9', 'Olfactometer7', 'Olfactometer7', 'Olfactometer1', 'Olfactometer9', 'Olfactometer7', 'Olfactometer1', 'Olfactometer9', 'Olfactometer7']	[143.0, 234.0, 394.0, 350.0, 309.0, 1277.0, 248.0, 282.0, 1155.0, 396.0, 228.0, 176.0, 288.0, 687.0, 372.0, 576.0]	[2.773777484893799, 1.3393678665161133, 1.3828294277191162, 6.703220844268799, 1.3922679424285889, 3.0782482624053955, 0.8336749076843262, 1.3725988864898682, 3.5939526557922363, 5.446412563323975, 3.5838544368743896, 0.21811890602111816, 1.852372169494629, 3.5790297985076904, 0.5654087066650391, 1.689096212387085]	1	0	21	90	2.91
885	Zulu	Sarah	60	4000	45	2	1	Threshold	Yes	No	NA	1	0	1	Yes	0	Yes	lthh	Olfactometer9	Olfactometer9	0	1	2	0	0	0	0	182	4149	0	0	0	0	Olfactometer9	05_17_22_10_07_15	Blank2	C4	Blank3	NA	NA	NA	['Olfactometer1', 'Olfactometer9', 'Olfactometer9']	[182.0, 148.0, 4001.0]	[3.0224416255950928, 0.7342805862426758, 4.294448375701904]	1	0	22	360	2.65
886	Zulu	Sarah	60	4000	45	2	1	Threshold	Yes	No	NA	1	0	1	Yes	0	Yes	lthh	Olfactometer1	Olfactometer1	0	2	0	0	0	0	0	7342	0	0	0	0	0	Olfactometer1	05_17_22_10_07_51	C4	Blank3	Blank2	NA	NA	NA	['Olfactometer1', 'Olfactometer1']	[3341.0, 4001.0]	[6.373384475708008, 6.649669408798218]	1	0	23	360	2.65
887	Zulu	Sarah	60	4000	45	2	1	Threshold	Yes	No	NA	1	0	1	Yes	0	Yes	lthh	Olfactometer9	Olfactometer9	0	1	1	0	0	0	0	272	4001	0	0	0	0	Olfactometer9	05_17_22_10_08_29	Blank5	C4	Blank3	NA	NA	NA	['Olfactometer1', 'Olfactometer9']	[272.0, 4001.0]	[8.015090703964233, 5.3813536167144775]	1	0	24	360	2.65
888	Zulu	Sarah	60	4000	45	2	1	Threshold	Yes	No	NA	1	0	1	Yes	0	Yes	lthh	Olfactometer7	timeout	0	5	6	7	0	0	0	2204	2139	12045	0	0	0	0	05_17_22_10_10_21	Blank5	Blank5	C4	NA	NA	NA	['Olfactometer1', 'Olfactometer9', 'Olfactometer7', 'Olfactometer1', 'Olfactometer9', 'Olfactometer7', 'Olfactometer1', 'Olfactometer9', 'Olfactometer7', 'Olfactometer1', 'Olfactometer9', 'Olfactometer7', 'Olfactometer9', 'Olfactometer7', 'Olfactometer1', 'Olfactometer7', 'Olfactometer9', 'Olfactometer7']	[233.0, 198.0, 2171.0, 400.0, 528.0, 1320.0, 454.0, 407.0, 2978.0, 517.0, 345.0, 1480.0, 405.0, 3201.0, 600.0, 247.0, 256.0, 648.0]	[0.7295916080474854, 1.3102068901062012, 3.282898187637329, 1.9492430686950684, 1.4349803924560547, 2.4363603591918945, 2.57847261428833, 0.919879674911499, 4.061910629272461, 1.9378790855407715, 1.9750750064849854, 3.0781784057617188, 5.665971040725708, 4.197648286819458, 2.511603593826294, 1.9883723258972168, 3.074204444885254, 1.3371012210845947]	1	0	25	90	2.91
889	Zulu	Sarah	60	4000	45	3	2	Threshold	Yes	No	NA	1	0	1	Yes	0	Yes	hthh	Olfactometer7	Olfactometer7	0	2	2	2	0	0	0	546	545	4199	0	0	0	Olfactometer7	05_31_22_12_55_18	Blank2	Blank4	C4	NA	NA	NA	['Olfactometer7', 'Olfactometer9', 'Olfactometer1', 'Olfactometer9', 'Olfactometer1', 'Olfactometer7']	[197.0, 247.0, 305.0, 298.0, 241.0, 4002.0]	[27.0007643699646, 1.2754709720611572, 3.6145858764648438, 1.9625639915466309, 1.9208073616027832, 5.316086530685425]	1	0	1	1	0.25
890	Zulu	Sarah	60	4000	45	3	2	Threshold	Yes	No	NA	1	0	1	Yes	0	Yes	hthh	Olfactometer1	Olfactometer1	0	1	0	1	0	0	0	4001	0	254	0	0	0	Olfactometer1	05_31_22_12_55_52	C4	Blank2	Blank4	NA	NA	NA	['Olfactometer7', 'Olfactometer1']	[254.0, 4001.0]	[3.2578601837158203, 7.73223090171814]	1	0	2	1	0.25
891	Zulu	Sarah	60	4000	45	3	2	Threshold	Yes	No	NA	1	0	1	Yes	0	Yes	hthh	Olfactometer9	Olfactometer9	0	1	1	1	0	0	0	387	4001	292	0	0	0	Olfactometer9	05_31_22_12_56_31	Blank5	C4	Blank4	NA	NA	NA	['Olfactometer1', 'Olfactometer7', 'Olfactometer9']	[387.0, 292.0, 4001.0]	[7.632279634475708, 1.4071989059448242, 6.328068017959595]	1	0	3	1	0.25
892	Zulu	Sarah	60	4000	45	3	2	Threshold	Yes	No	NA	1	0	1	Yes	0	Yes	hthh	Olfactometer1	Olfactometer1	0	2	1	1	0	0	0	4356	365	240	0	0	0	Olfactometer1	05_31_22_12_57_33	C4	Blank2	Blank4	NA	NA	NA	['Olfactometer1', 'Olfactometer7', 'Olfactometer9', 'Olfactometer1']	[355.0, 240.0, 365.0, 4001.0]	[3.4906816482543945, 0.38667726516723633, 1.3713903427124023, 5.9057018756866455]	1	0	4	1000	1
893	Zulu	Sarah	60	4000	45	3	2	Threshold	Yes	No	NA	1	0	1	Yes	0	Yes	hthh	Olfactometer9	Olfactometer9	0	2	1	1	0	0	0	163	4001	219	0	0	0	Olfactometer9	05_31_22_12_58_03	Blank1	C4	Blank4	NA	NA	NA	['Olfactometer1', 'Olfactometer1', 'Olfactometer7', 'Olfactometer9']	[95.0, 68.0, 219.0, 4001.0]	[0.0, 0.0, 3.155242443084717, 3.595304489135742]	1	0	5	1000	1
894	Zulu	Sarah	60	4000	45	3	2	Threshold	Yes	No	NA	1	0	1	Yes	0	Yes	hthh	Olfactometer9	Olfactometer9	0	0	1	1	0	0	0	0	4001	135	0	0	0	Olfactometer9	05_31_22_12_58_35	Blank4	C4	Blank5	NA	NA	NA	['Olfactometer7', 'Olfactometer9']	[135.0, 4001.0]	[1.4392266273498535, 6.024659633636475]	1	0	6	1000	1
895	Zulu	Sarah	60	4000	45	3	2	Threshold	Yes	No	NA	1	0	1	Yes	0	Yes	hthh	Olfactometer9	Olfactometer9	0	1	1	1	0	0	0	247	4001	270	0	0	0	Olfactometer9	05_31_22_12_59_53	Blank4	C4	Blank4	NA	NA	NA	['Olfactometer1', 'Olfactometer7', 'Olfactometer9']	[247.0, 270.0, 4001.0]	[0.9027702808380127, 1.6838979721069336, 5.3787360191345215]	1	0	7	750	2.25
896	Zulu	Sarah	60	4000	45	3	2	Threshold	Yes	No	NA	1	0	1	Yes	0	Yes	hthh	Olfactometer7	Olfactometer7	0	0	1	1	0	0	0	0	307	4001	0	0	0	Olfactometer7	05_31_22_13_00_25	Blank3	Blank2	C4	NA	NA	NA	['Olfactometer9', 'Olfactometer7']	[307.0, 4001.0]	[3.0061123371124268, 5.2146947383880615]	1	0	8	750	2.25
897	Zulu	Sarah	60	4000	45	3	2	Threshold	Yes	No	NA	1	0	1	Yes	0	Yes	hthh	Olfactometer7	Olfactometer7	0	1	0	2	0	0	0	204	0	4209	0	0	0	Olfactometer7	05_31_22_13_01_00	Blank2	Blank3	C4	NA	NA	NA	['Olfactometer1', 'Olfactometer7', 'Olfactometer7']	[204.0, 208.0, 4001.0]	[4.969053268432617, 1.4061143398284912, 4.22743034362793]	1	0	9	750	2.25
898	Zulu	Sarah	60	4000	45	3	2	Threshold	Yes	No	NA	1	0	1	Yes	0	Yes	hthh	Olfactometer1	Olfactometer1	0	2	1	1	0	0	0	4207	251	206	0	0	0	Olfactometer1	05_31_22_13_02_09	C4	Blank3	Blank2	NA	NA	NA	['Olfactometer1', 'Olfactometer7', 'Olfactometer9', 'Olfactometer1']	[206.0, 206.0, 251.0, 4001.0]	[4.400110483169556, 1.521841287612915, 1.3697426319122314, 5.738115549087524]	1	0	10	360	2.65
899	Zulu	Sarah	60	4000	45	3	2	Threshold	Yes	No	NA	1	0	1	Yes	0	Yes	hthh	Olfactometer1	Olfactometer1	0	1	0	0	0	0	0	4001	0	0	0	0	0	Olfactometer1	05_31_22_13_02_38	C4	Blank5	Blank5	NA	NA	NA	['Olfactometer1']	[4001.0]	[5.426432371139526]	1	0	11	360	2.65
900	Zulu	Sarah	60	4000	45	3	2	Threshold	Yes	No	NA	1	0	1	Yes	0	Yes	hthh	Olfactometer9	Olfactometer9	0	1	1	1	0	0	0	266	4001	294	0	0	0	Olfactometer9	05_31_22_13_03_11	Blank5	C4	Blank2	NA	NA	NA	['Olfactometer1', 'Olfactometer7', 'Olfactometer9']	[266.0, 294.0, 4001.0]	[3.46443772315979, 0.7804205417633057, 5.190793037414551]	1	0	12	360	2.65
901	Zulu	Sarah	60	4000	45	3	2	Threshold	Yes	No	NA	1	0	1	Yes	0	Yes	hthh	Olfactometer1	Olfactometer1	0	2	1	1	0	0	0	4213	272	228	0	0	0	Olfactometer1	05_31_22_13_04_24	C4	Blank1	Blank4	NA	NA	NA	['Olfactometer1', 'Olfactometer7', 'Olfactometer9', 'Olfactometer1']	[212.0, 228.0, 272.0, 4001.0]	[3.390308141708374, 1.3526761531829834, 1.4263217449188232, 5.981837272644043]	1	0	13	90	2.91
902	Zulu	Sarah	60	4000	45	3	2	Threshold	Yes	No	NA	1	0	1	Yes	0	Yes	hthh	Olfactometer7	Olfactometer7	0	2	2	3	0	0	0	400	412	4746	0	0	0	Olfactometer7	05_31_22_13_05_03	Blank3	Blank5	C4	NA	NA	NA	['Olfactometer1', 'Olfactometer7', 'Olfactometer9', 'Olfactometer7', 'Olfactometer9', 'Olfactometer1', 'Olfactometer7']	[171.0, 329.0, 303.0, 416.0, 109.0, 229.0, 4001.0]	[1.1191191673278809, 1.5042994022369385, 1.4889841079711914, 1.6367568969726562, 1.6051819324493408, 1.9909892082214355, 5.489926338195801]	1	0	14	90	2.91
903	Zulu	Sarah	60	4000	45	3	2	Threshold	Yes	No	NA	1	0	1	Yes	0	Yes	hthh	Olfactometer9	Olfactometer9	0	1	1	1	0	0	0	240	4001	301	0	0	0	Olfactometer9	05_31_22_13_05_37	Blank4	C4	Blank2	NA	NA	NA	['Olfactometer1', 'Olfactometer7', 'Olfactometer9']	[240.0, 301.0, 4001.0]	[3.476854085922241, 1.2517738342285156, 5.729290723800659]	1	0	15	90	2.91
904	Zulu	Sarah	60	4000	45	4	1	Threshold	Yes	No	NA	1	0	1	Yes	0	Yes	htlh	Olfactometer1	Olfactometer1	0	1	1	1	0	0	0	4001	322	368	0	0	0	Olfactometer1	05_31_22_14_19_54	C4	Blank1	Blank5	NA	NA	NA	['Olfactometer7', 'Olfactometer9', 'Olfactometer1']	[368.0, 322.0, 4001.0]	[27.137380361557007, 0.9909474849700928, 5.427857160568237]	1	0	1	1	0.25
905	Zulu	Sarah	60	4000	45	4	1	Threshold	Yes	No	NA	1	0	1	Yes	0	Yes	htlh	Olfactometer1	Olfactometer1	0	1	0	0	0	0	0	4001	0	0	0	0	0	Olfactometer1	05_31_22_14_20_22	C4	Blank1	Blank1	NA	NA	NA	['Olfactometer1']	[4001.0]	[5.068535804748535]	1	0	2	1	0.25
906	Zulu	Sarah	60	4000	45	4	1	Threshold	Yes	No	NA	1	0	1	Yes	0	Yes	htlh	Olfactometer7	Olfactometer7	0	1	0	1	0	0	0	227	0	4001	0	0	0	Olfactometer7	05_31_22_14_20_53	Blank4	Blank5	C4	NA	NA	NA	['Olfactometer1', 'Olfactometer7']	[227.0, 4001.0]	[2.480259656906128, 4.924281358718872]	1	0	3	1	0.25
907	Zulu	Sarah	60	4000	45	4	1	Threshold	Yes	No	NA	1	0	1	Yes	0	Yes	htlh	Olfactometer1	Olfactometer1	0	2	0	0	0	0	0	5194	0	0	0	0	0	Olfactometer1	05_31_22_14_21_53	C4	Blank1	Blank3	NA	NA	NA	['Olfactometer1', 'Olfactometer1']	[1193.0, 4001.0]	[3.3460538387298584, 4.14330792427063]	1	0	4	1000	1
908	Zulu	Sarah	60	4000	45	4	1	Threshold	Yes	No	NA	1	0	1	Yes	0	Yes	htlh	Olfactometer9	Olfactometer9	0	0	3	1	0	0	0	0	4309	131	0	0	0	Olfactometer9	05_31_22_14_22_26	Blank3	C4	Blank3	NA	NA	NA	['Olfactometer7', 'Olfactometer9', 'Olfactometer9', 'Olfactometer9']	[131.0, 188.0, 120.0, 4001.0]	[2.603025197982788, 0.8931906223297119, 0.47716546058654785, 5.248042821884155]	1	0	5	1000	1
909	Zulu	Sarah	60	4000	45	4	1	Threshold	Yes	No	NA	1	0	1	Yes	0	Yes	htlh	Olfactometer7	Olfactometer7	0	1	1	1	0	0	0	184	277	4001	0	0	0	Olfactometer7	05_31_22_14_22_57	Blank3	Blank4	C4	NA	NA	NA	['Olfactometer9', 'Olfactometer1', 'Olfactometer7']	[277.0, 184.0, 4001.0]	[1.2832541465759277, 1.5554347038269043, 4.888187885284424]	1	0	6	1000	1
910	Zulu	Sarah	60	4000	45	4	1	Threshold	Yes	No	NA	1	0	1	Yes	0	Yes	htlh	Olfactometer7	Olfactometer7	0	1	0	1	0	0	0	110	0	4003	0	0	0	Olfactometer7	05_31_22_14_24_26	Blank4	Blank2	C4	NA	NA	NA	['Olfactometer1', 'Olfactometer7']	[110.0, 4003.0]	[12.595085859298706, 4.978160381317139]	1	0	7	750	2.25
911	Zulu	Sarah	60	4000	45	4	1	Threshold	Yes	No	NA	1	0	1	Yes	0	Yes	htlh	Olfactometer9	Olfactometer9	0	1	1	1	0	0	0	446	4001	223	0	0	0	Olfactometer9	05_31_22_14_24_59	Blank1	C4	Blank2	NA	NA	NA	['Olfactometer7', 'Olfactometer1', 'Olfactometer9']	[223.0, 446.0, 4001.0]	[2.5776124000549316, 1.6558828353881836, 5.441493511199951]	1	0	8	750	2.25
912	Zulu	Sarah	60	4000	45	4	1	Threshold	Yes	No	NA	1	0	1	Yes	0	Yes	htlh	Olfactometer1	Olfactometer1	0	1	0	0	0	0	0	4001	0	0	0	0	0	Olfactometer1	05_31_22_14_25_28	C4	Blank2	Blank3	NA	NA	NA	['Olfactometer1']	[4001.0]	[4.783482313156128]	1	0	9	750	2.25
913	Zulu	Sarah	60	4000	45	4	1	Threshold	Yes	No	NA	1	0	1	Yes	0	Yes	htlh	Olfactometer9	Olfactometer9	0	0	1	1	0	0	0	0	4001	224	0	0	0	Olfactometer9	05_31_22_14_26_32	Blank1	C4	Blank2	NA	NA	NA	['Olfactometer7', 'Olfactometer9']	[224.0, 4001.0]	[0.8784575462341309, 4.9591875076293945]	1	0	10	360	2.65
914	Zulu	Sarah	60	4000	45	4	1	Threshold	Yes	No	NA	1	0	1	Yes	0	Yes	htlh	Olfactometer9	Olfactometer9	0	1	2	1	0	0	0	210	4083	181	0	0	0	Olfactometer9	05_31_22_14_27_06	Blank1	C4	Blank2	NA	NA	NA	['Olfactometer1', 'Olfactometer7', 'Olfactometer9', 'Olfactometer9']	[210.0, 181.0, 82.0, 4001.0]	[3.7503983974456787, 0.9170806407928467, 1.1505153179168701, 4.827542304992676]	1	0	11	360	2.65
915	Zulu	Sarah	60	4000	45	4	1	Threshold	Yes	No	NA	1	0	1	Yes	0	Yes	htlh	Olfactometer7	Olfactometer7	0	1	0	1	0	0	0	161	0	4001	0	0	0	Olfactometer7	05_31_22_14_27_41	Blank4	Blank4	C4	NA	NA	NA	['Olfactometer1', 'Olfactometer7']	[161.0, 4001.0]	[6.305313348770142, 4.6820831298828125]	1	0	12	360	2.65
916	Zulu	Sarah	60	4000	45	4	1	Threshold	Yes	No	NA	1	0	1	Yes	0	Yes	htlh	Olfactometer1	Olfactometer1	0	3	1	1	0	0	0	4519	378	228	0	0	0	Olfactometer1	05_31_22_14_28_53	C4	Blank3	Blank1	NA	NA	NA	['Olfactometer1', 'Olfactometer1', 'Olfactometer7', 'Olfactometer9', 'Olfactometer1']	[73.0, 445.0, 228.0, 378.0, 4001.0]	[6.548062324523926, 0.7416892051696777, 1.3187592029571533, 1.271031379699707, 5.538171768188477]	1	0	13	90	2.91
917	Zulu	Sarah	60	4000	45	4	1	Threshold	Yes	No	NA	1	0	1	Yes	0	Yes	htlh	Olfactometer7	Olfactometer7	0	1	1	1	0	0	0	234	247	4001	0	0	0	Olfactometer7	05_31_22_14_29_28	Blank5	Blank5	C4	NA	NA	NA	['Olfactometer9', 'Olfactometer1', 'Olfactometer7']	[247.0, 234.0, 4001.0]	[3.5843617916107178, 2.5788369178771973, 5.159945964813232]	1	0	14	90	2.91
918	Zulu	Sarah	60	4000	45	4	1	Threshold	Yes	No	NA	1	0	1	Yes	0	Yes	htlh	Olfactometer1	Olfactometer1	0	1	1	1	0	0	0	4001	276	183	0	0	0	Olfactometer1	05_31_22_14_30_02	C4	Blank1	Blank3	NA	NA	NA	['Olfactometer7', 'Olfactometer9', 'Olfactometer1']	[183.0, 276.0, 4001.0]	[3.274170398712158, 0.990628719329834, 5.727370262145996]	1	0	15	90	2.91
919	Zulu	Lauren	60	4000	45	5	1	Threshold	Yes	No	NA	1	0	1	Yes	0	Yes	ltlh	Olfactometer7	Olfactometer7	0	3	3	4	0	0	0	643	1117	11591	0	0	0	Olfactometer7	06_07_22_12_30_59	Blank2	Blank4	C4	NA	NA	NA	['Olfactometer1', 'Olfactometer9', 'Olfactometer7', 'Olfactometer1', 'Olfactometer7', 'Olfactometer9', 'Olfactometer1', 'Olfactometer7', 'Olfactometer9', 'Olfactometer7']	[222.0, 393.0, 1110.0, 177.0, 3236.0, 382.0, 244.0, 3244.0, 342.0, 4001.0]	[19.822283267974854, 3.612921714782715, 0.0, 1.1562557220458984, 4.232628107070923, 1.8847718238830566, 1.6273462772369385, 4.522848129272461, 1.1662890911102295, 4.768914461135864]	1	0	1	1	0.25
920	Zulu	Lauren	60	4000	45	5	1	Threshold	Yes	No	NA	1	0	1	Yes	0	Yes	ltlh	Olfactometer9	Olfactometer9	0	1	2	2	0	0	0	429	5268	772	0	0	0	Olfactometer9	06_07_22_12_31_36	Blank4	C4	Blank1	NA	NA	NA	['Olfactometer7', 'Olfactometer9', 'Olfactometer1', 'Olfactometer7', 'Olfactometer9']	[154.0, 1267.0, 429.0, 618.0, 4001.0]	[3.228665351867676, 3.6080024242401123, 0.25009655952453613, 1.5025925636291504, 5.205278158187866]	1	0	2	1	0.25
921	Zulu	Lauren	60	4000	45	5	1	Threshold	Yes	No	NA	1	0	1	Yes	0	Yes	ltlh	Olfactometer9	Olfactometer9	0	1	1	1	0	0	0	13	4001	204	0	0	0	Olfactometer9	06_07_22_12_32_07	Blank5	C4	Blank5	NA	NA	NA	['Olfactometer1', 'Olfactometer7', 'Olfactometer9']	[13.0, 204.0, 4001.0]	[3.037170648574829, 0.0, 4.577440023422241]	1	0	3	1	0.25
922	Zulu	Lauren	60	4000	45	5	1	Threshold	Yes	No	NA	1	0	1	Yes	0	Yes	ltlh	Olfactometer1	Olfactometer1	0	2	0	0	0	0	0	4205	0	0	0	0	0	Olfactometer1	06_07_22_12_33_00	C4	Blank3	Blank2	NA	NA	NA	['Olfactometer1', 'Olfactometer1']	[204.0, 4001.0]	[2.785439968109131, 4.5027196407318115]	1	0	4	1000	1
923	Zulu	Lauren	60	4000	45	5	1	Threshold	Yes	No	NA	1	0	1	Yes	0	Yes	ltlh	Olfactometer9	Olfactometer9	0	1	1	1	0	0	0	328	4001	237	0	0	0	Olfactometer9	06_07_22_12_33_36	Blank5	C4	Blank5	NA	NA	NA	['Olfactometer1', 'Olfactometer7', 'Olfactometer9']	[328.0, 237.0, 4001.0]	[6.973382949829102, 1.3395378589630127, 4.777888536453247]	1	0	5	1000	1
924	Zulu	Lauren	60	4000	45	5	1	Threshold	Yes	No	NA	1	0	1	Yes	0	Yes	ltlh	Olfactometer1	Olfactometer1	0	1	0	0	0	0	0	4001	0	0	0	0	0	Olfactometer1	06_07_22_12_34_05	C4	Blank1	Blank5	NA	NA	NA	['Olfactometer1']	[4001.0]	[5.046140670776367]	1	0	6	1000	1
925	Zulu	Lauren	60	4000	45	5	1	Threshold	Yes	No	NA	1	0	1	Yes	0	Yes	ltlh	Olfactometer9	Olfactometer9	0	1	1	1	0	0	0	217	4001	252	0	0	0	Olfactometer9	06_07_22_12_35_20	Blank1	C4	Blank2	NA	NA	NA	['Olfactometer1', 'Olfactometer7', 'Olfactometer9']	[217.0, 252.0, 4001.0]	[6.85210919380188, 1.1093909740447998, 4.8368799686431885]	1	0	7	750	2.25
926	Zulu	Lauren	60	4000	45	5	1	Threshold	Yes	No	NA	1	0	1	Yes	0	Yes	ltlh	Olfactometer1	Olfactometer1	0	1	0	0	0	0	0	4001	0	0	0	0	0	Olfactometer1	06_07_22_12_35_52	C4	Blank3	Blank3	NA	NA	NA	['Olfactometer1']	[4001.0]	[8.373151779174805]	1	0	8	750	2.25
927	Zulu	Lauren	60	4000	45	5	1	Threshold	Yes	No	NA	1	0	1	Yes	0	Yes	ltlh	Olfactometer7	Olfactometer7	0	1	0	1	0	0	0	191	0	4001	0	0	0	Olfactometer7	06_07_22_12_36_22	Blank3	Blank1	C4	NA	NA	NA	['Olfactometer1', 'Olfactometer7']	[191.0, 4001.0]	[1.9004225730895996, 4.5801451206207275]	1	0	9	750	2.25
928	Zulu	Lauren	60	4000	45	5	1	Threshold	Yes	No	NA	1	0	1	Yes	0	Yes	ltlh	Olfactometer7	Olfactometer7	0	1	1	2	0	0	0	177	364	4170	0	0	0	Olfactometer7	06_07_22_12_37_25	Blank4	Blank4	C4	NA	NA	NA	['Olfactometer1', 'Olfactometer7', 'Olfactometer9', 'Olfactometer7']	[177.0, 169.0, 364.0, 4001.0]	[3.0884647369384766, 0.7032337188720703, 1.0937442779541016, 4.8861823081970215]	1	0	10	360	2.65
929	Zulu	Lauren	60	4000	45	5	1	Threshold	Yes	No	NA	1	0	1	Yes	0	Yes	ltlh	Olfactometer7	Olfactometer7	0	2	1	2	0	0	0	577	357	4858	0	0	0	Olfactometer7	06_07_22_12_38_02	Blank5	Blank1	C4	NA	NA	NA	['Olfactometer1', 'Olfactometer9', 'Olfactometer7', 'Olfactometer1', 'Olfactometer7']	[165.0, 357.0, 857.0, 412.0, 4001.0]	[4.2230775356292725, 3.0849244594573975, 0.0, 1.390735387802124, 5.001017808914185]	1	0	11	360	2.65
930	Zulu	Lauren	60	4000	45	5	1	Threshold	Yes	No	NA	1	0	1	Yes	0	Yes	ltlh	Olfactometer9	Olfactometer9	0	1	1	1	0	0	0	270	4001	258	0	0	0	Olfactometer9	06_07_22_12_38_35	Blank2	C4	Blank3	NA	NA	NA	['Olfactometer1', 'Olfactometer7', 'Olfactometer9']	[270.0, 258.0, 4001.0]	[3.1279757022857666, 1.1086986064910889, 4.7239837646484375]	1	0	12	360	2.65
931	Zulu	Lauren	60	4000	45	5	1	Threshold	Yes	No	NA	1	0	1	Yes	0	Yes	ltlh	Olfactometer1	Olfactometer1	0	1	0	0	0	0	0	4001	0	0	0	0	0	Olfactometer1	06_07_22_12_39_39	C4	Blank5	Blank3	NA	NA	NA	['Olfactometer1']	[4001.0]	[8.332804918289185]	1	0	13	90	2.91
932	Zulu	Lauren	60	4000	45	5	1	Threshold	Yes	No	NA	1	0	1	Yes	0	Yes	ltlh	Olfactometer1	Olfactometer1	0	2	1	1	0	0	0	4163	328	162	0	0	0	Olfactometer1	06_07_22_12_40_12	C4	Blank4	Blank3	NA	NA	NA	['Olfactometer1', 'Olfactometer7', 'Olfactometer9', 'Olfactometer1']	[162.0, 162.0, 328.0, 4001.0]	[2.987901449203491, 0.0, 0.46893906593322754, 5.4887378215789795]	1	0	14	90	2.91
933	Zulu	Lauren	60	4000	45	5	1	Threshold	Yes	No	NA	1	0	1	Yes	0	Yes	ltlh	Olfactometer9	Olfactometer9	0	1	1	1	0	0	0	182	4001	200	0	0	0	Olfactometer9	06_07_22_12_40_44	Blank3	C4	Blank2	NA	NA	NA	['Olfactometer1', 'Olfactometer7', 'Olfactometer9']	[182.0, 200.0, 4001.0]	[2.4242305755615234, 0.9200077056884766, 4.8930840492248535]	1	0	15	90	2.91
934	Bello	Lauren	60	4000	45	1	1	Threshold	Yes	No	NA	1	0	1	Yes	0	Yes	std	Olfactometer7	Olfactometer7	0	0	0	2	0	0	0	0	0	4431	0	0	0	Olfactometer7	05_24_22_09_48_03	Blank1	Blank5	C4	NA	NA	NA	['Olfactometer7', 'Olfactometer7']	[430.0, 4001.0]	[30.570117235183716, 4.4499194622039795]	1	0	1	1	0.25
935	Bello	Lauren	60	4000	45	1	1	Threshold	Yes	No	NA	1	0	1	Yes	0	Yes	std	Olfactometer9	Olfactometer9	0	1	1	1	0	0	0	163	4001	345	0	0	0	Olfactometer9	05_24_22_09_48_36	Blank2	C4	Blank2	NA	NA	NA	['Olfactometer7', 'Olfactometer1', 'Olfactometer9']	[345.0, 163.0, 4001.0]	[0.7529361248016357, 2.76693058013916, 5.3636109828948975]	1	0	2	1	0.25
936	Bello	Lauren	60	4000	45	1	1	Threshold	Yes	No	NA	1	0	1	Yes	0	Yes	std	Olfactometer1	Olfactometer1	0	1	1	1	0	0	0	4001	224	469	0	0	0	Olfactometer1	05_24_22_09_49_10	C4	Blank2	Blank5	NA	NA	NA	['Olfactometer9', 'Olfactometer7', 'Olfactometer1']	[224.0, 469.0, 4001.0]	[1.890686273574829, 1.900496006011963, 6.301419496536255]	1	0	3	1	0.25
937	Bello	Lauren	60	4000	45	1	1	Threshold	Yes	No	NA	1	0	1	Yes	0	Yes	std	Olfactometer1	Olfactometer1	0	2	1	1	0	0	0	4475	254	511	0	0	0	Olfactometer1	05_24_22_09_50_09	C4	Blank1	Blank3	NA	NA	NA	['Olfactometer1', 'Olfactometer9', 'Olfactometer7', 'Olfactometer1']	[474.0, 254.0, 511.0, 4001.0]	[3.037851095199585, 0.16245603561401367, 1.636735200881958, 5.899874925613403]	1	0	4	1000	1
938	Bello	Lauren	60	4000	45	1	1	Threshold	Yes	No	NA	1	0	1	Yes	0	Yes	std	Olfactometer9	Olfactometer9	0	0	1	0	0	0	0	0	4001	0	0	0	0	Olfactometer9	05_24_22_09_50_39	Blank3	C4	Blank5	NA	NA	NA	['Olfactometer9']	[4001.0]	[5.890479564666748]	1	0	5	1000	1
939	Bello	Lauren	60	4000	45	1	1	Threshold	Yes	No	NA	1	0	1	Yes	0	Yes	std	Olfactometer1	Olfactometer1	0	1	0	1	0	0	0	4001	0	755	0	0	0	Olfactometer1	05_24_22_09_51_11	C4	Blank2	Blank5	NA	NA	NA	['Olfactometer7', 'Olfactometer1']	[755.0, 4001.0]	[2.329028606414795, 6.233367443084717]	1	0	6	1000	1
940	Bello	Lauren	60	4000	45	1	1	Threshold	Yes	No	NA	1	0	1	Yes	0	Yes	std	Olfactometer7	Olfactometer7	0	0	2	1	0	0	0	0	1181	4001	0	0	0	Olfactometer7	05_24_22_09_52_20	Blank3	Blank2	C4	NA	NA	NA	['Olfactometer9', 'Olfactometer9', 'Olfactometer7']	[283.0, 898.0, 4001.0]	[6.953599452972412, 3.5700507164001465, 3.9895198345184326]	1	0	7	750	2.25
941	Bello	Lauren	60	4000	45	1	1	Threshold	Yes	No	NA	1	0	1	Yes	0	Yes	std	Olfactometer9	Olfactometer9	0	0	1	0	0	0	0	0	4001	0	0	0	0	Olfactometer9	05_24_22_09_52_49	Blank3	C4	Blank2	NA	NA	NA	['Olfactometer9']	[4001.0]	[5.826488018035889]	1	0	8	750	2.25
942	Bello	Lauren	60	4000	45	1	1	Threshold	Yes	No	NA	1	0	1	Yes	0	Yes	std	Olfactometer9	Olfactometer9	0	1	1	0	0	0	0	347	4001	0	0	0	0	Olfactometer9	05_24_22_09_53_20	Blank4	C4	Blank1	NA	NA	NA	['Olfactometer1', 'Olfactometer9']	[347.0, 4001.0]	[3.0614848136901855, 4.0711963176727295]	1	0	9	750	2.25
943	Bello	Lauren	60	4000	45	1	1	Threshold	Yes	No	NA	1	0	1	Yes	0	Yes	std	Olfactometer7	Olfactometer7	0	1	2	1	0	0	0	367	756	4003	0	0	0	Olfactometer7	05_24_22_09_54_24	Blank2	Blank1	C4	NA	NA	NA	['Olfactometer1', 'Olfactometer9', 'Olfactometer9', 'Olfactometer7']	[367.0, 377.0, 379.0, 4003.0]	[1.3133747577667236, 1.852245807647705, 0.9025676250457764, 5.447859764099121]	1	0	10	360	2.65
944	Bello	Lauren	60	4000	45	1	1	Threshold	Yes	No	NA	1	0	1	Yes	0	Yes	std	Olfactometer1	Olfactometer7	0	0	1	1	0	0	0	0	367	4001	0	0	0	Olfactometer7	05_24_22_09_54_58	C4	Blank4	Blank1	NA	NA	NA	['Olfactometer9', 'Olfactometer7']	[367.0, 4001.0]	[2.9038431644439697, 4.982027053833008]	1	0	11	360	2.65
945	Bello	Lauren	60	4000	45	1	1	Threshold	Yes	No	NA	1	0	1	Yes	0	Yes	std	Olfactometer9	Olfactometer9	0	1	1	2	0	0	0	313	4001	598	0	0	0	Olfactometer9	05_24_22_09_56_00	Blank3	C4	Blank3	NA	NA	NA	['Olfactometer7', 'Olfactometer7', 'Olfactometer1', 'Olfactometer9']	[360.0, 238.0, 313.0, 4001.0]	[2.477461814880371, 0.3027613162994385, 3.0773096084594727, 5.061421632766724]	1	0	12	750	2.25
946	Bello	Lauren	60	4000	45	1	1	Threshold	Yes	No	NA	1	0	1	Yes	0	Yes	std	Olfactometer1	Olfactometer1	0	1	1	1	0	0	0	4001	263	842	0	0	0	Olfactometer1	05_24_22_09_56_34	C4	Blank1	Blank4	NA	NA	NA	['Olfactometer9', 'Olfactometer7', 'Olfactometer1']	[263.0, 842.0, 4001.0]	[2.866647958755493, 1.3054358959197998, 5.840566158294678]	1	0	13	750	2.25
947	Bello	Lauren	60	4000	45	1	1	Threshold	Yes	No	NA	1	0	1	Yes	0	Yes	std	Olfactometer9	Olfactometer9	0	1	1	1	0	0	0	410	4001	352	0	0	0	Olfactometer9	05_24_22_09_57_07	Blank5	C4	Blank4	NA	NA	NA	['Olfactometer7', 'Olfactometer1', 'Olfactometer9']	[352.0, 410.0, 4001.0]	[2.5035526752471924, 1.6162538528442383, 5.487725019454956]	1	0	14	750	2.25
948	Bello	Lauren	60	4000	45	1	1	Threshold	Yes	No	NA	1	0	1	Yes	0	Yes	std	Olfactometer7	Olfactometer7	0	0	1	1	0	0	0	0	382	4001	0	0	0	Olfactometer7	05_24_22_09_58_07	Blank1	Blank4	C4	NA	NA	NA	['Olfactometer9', 'Olfactometer7']	[382.0, 4001.0]	[2.5057902336120605, 5.420214891433716]	1	0	15	360	2.65
949	Bello	Lauren	60	4000	45	1	1	Threshold	Yes	No	NA	1	0	1	Yes	0	Yes	std	Olfactometer9	Olfactometer9	0	1	1	0	0	0	0	317	4001	0	0	0	0	Olfactometer9	05_24_22_09_58_38	Blank5	C4	Blank1	NA	NA	NA	['Olfactometer1', 'Olfactometer9']	[317.0, 4001.0]	[1.550614356994629, 5.302136421203613]	1	0	16	360	2.65
950	Bello	Lauren	60	4000	45	1	1	Threshold	Yes	No	NA	1	0	1	Yes	0	Yes	std	Olfactometer7	Olfactometer7	0	0	1	1	0	0	0	0	367	4001	0	0	0	Olfactometer7	05_24_22_09_59_10	Blank2	Blank5	C4	NA	NA	NA	['Olfactometer9', 'Olfactometer7']	[367.0, 4001.0]	[2.5415351390838623, 5.55423903465271]	1	0	17	360	2.65
951	Bello	Lauren	60	4000	45	1	1	Threshold	Yes	No	NA	1	0	1	Yes	0	Yes	std	Olfactometer7	Olfactometer7	0	1	0	1	0	0	0	232	0	4001	0	0	0	Olfactometer7	05_24_22_10_00_12	Blank3	Blank2	C4	NA	NA	NA	['Olfactometer1', 'Olfactometer7']	[232.0, 4001.0]	[3.118220329284668, 6.488785982131958]	1	0	18	90	2.91
952	Bello	Lauren	60	4000	45	1	1	Threshold	Yes	No	NA	1	0	1	Yes	0	Yes	std	Olfactometer1	Olfactometer1	0	1	0	0	0	0	0	4001	0	0	0	0	0	Olfactometer1	05_24_22_10_00_42	C4	Blank1	Blank3	NA	NA	NA	['Olfactometer1']	[4001.0]	[6.144665718078613]	1	0	19	90	2.91
953	Bello	Lauren	60	4000	45	1	1	Threshold	Yes	No	NA	1	0	1	Yes	0	Yes	std	Olfactometer7	Olfactometer7	0	1	1	1	0	0	0	238	360	4001	0	0	0	Olfactometer7	05_24_22_10_01_15	Blank3	Blank3	C4	NA	NA	NA	['Olfactometer1', 'Olfactometer9', 'Olfactometer7']	[238.0, 360.0, 4001.0]	[2.980621099472046, 0.6182479858398438, 5.497320652008057]	1	0	20	90	2.91
954	Bello	Sarah	60	4000	45	2	2	Threshold	Yes	No	NA	1	0	1	Yes	0	Yes	lthh	Olfactometer1	timeout	0	2	0	0	0	0	0	1256	0	0	0	0	0	0	05_24_22_13_47_42	C4	Blank1	Blank5	NA	NA	NA	['Olfactometer1', 'Olfactometer1']	[478.0, 778.0]	[43.240965127944946, 1.5992834568023682]	1	0	1	1	0.25
955	Bello	Sarah	60	4000	45	2	2	Threshold	Yes	No	NA	1	0	1	Yes	0	Yes	lthh	Olfactometer9	Olfactometer9	0	1	3	0	0	0	0	225	5097	0	0	0	0	Olfactometer9	05_24_22_13_48_15	Blank4	C4	Blank2	NA	NA	NA	['Olfactometer1', 'Olfactometer9', 'Olfactometer9', 'Olfactometer9']	[225.0, 718.0, 378.0, 4001.0]	[3.0343918800354004, 1.8832809925079346, 0.35420799255371094, 4.12079930305481]	1	0	2	1	0.25
956	Bello	Sarah	60	4000	45	2	2	Threshold	Yes	No	NA	1	0	1	Yes	0	Yes	lthh	Olfactometer9	Olfactometer9	0	1	2	0	0	0	0	208	4232	0	0	0	0	Olfactometer9	05_24_22_13_48_52	Blank3	C4	Blank3	NA	NA	NA	['Olfactometer1', 'Olfactometer9', 'Olfactometer9']	[208.0, 231.0, 4001.0]	[7.418009281158447, 1.6449463367462158, 4.341747283935547]	1	0	3	1	0.25
957	Bello	Sarah	60	4000	45	2	2	Threshold	Yes	No	NA	1	0	1	Yes	0	Yes	lthh	Olfactometer7	Olfactometer7	0	1	1	1	0	0	0	273	261	4001	0	0	0	Olfactometer7	05_24_22_13_49_29	Blank2	Blank3	C4	NA	NA	NA	['Olfactometer1', 'Olfactometer9', 'Olfactometer7']	[273.0, 261.0, 4001.0]	[6.046199321746826, 1.6425480842590332, 5.4845404624938965]	1	0	4	1	0.25
958	Bello	Sarah	60	4000	45	2	2	Threshold	Yes	No	NA	1	0	1	Yes	0	Yes	lthh	Olfactometer1	Olfactometer1	0	2	0	0	0	0	0	4232	0	0	0	0	0	Olfactometer1	05_24_22_13_50_34	C4	Blank5	Blank1	NA	NA	NA	['Olfactometer1', 'Olfactometer1']	[231.0, 4001.0]	[2.9597201347351074, 4.735796928405762]	1	0	5	1000	1
959	Bello	Sarah	60	4000	45	2	2	Threshold	Yes	No	NA	1	0	1	Yes	0	Yes	lthh	Olfactometer7	Olfactometer7	0	1	1	2	0	0	0	244	173	4379	0	0	0	Olfactometer7	05_24_22_13_51_11	Blank1	Blank1	C4	NA	NA	NA	['Olfactometer1', 'Olfactometer9', 'Olfactometer7', 'Olfactometer7']	[244.0, 173.0, 378.0, 4001.0]	[5.401593446731567, 1.5264630317687988, 1.617943525314331, 4.285693645477295]	1	0	6	1000	1
960	Bello	Sarah	60	4000	45	2	2	Threshold	Yes	No	NA	1	0	1	Yes	0	Yes	lthh	Olfactometer9	Olfactometer9	0	1	1	0	0	0	0	256	4001	0	0	0	0	Olfactometer9	05_24_22_13_51_43	Blank2	C4	Blank4	NA	NA	NA	['Olfactometer1', 'Olfactometer9']	[256.0, 4001.0]	[2.910557746887207, 5.390458106994629]	1	0	7	1000	1
961	Bello	Sarah	60	4000	45	2	2	Threshold	Yes	No	NA	1	0	1	Yes	0	Yes	lthh	Olfactometer1	Olfactometer1	0	5	3	3	0	0	0	9436	873	1555	0	0	0	Olfactometer1	05_24_22_13_53_34	C4	Blank5	Blank5	NA	NA	NA	['Olfactometer1', 'Olfactometer9', 'Olfactometer7', 'Olfactometer1', 'Olfactometer1', 'Olfactometer7', 'Olfactometer9', 'Olfactometer1', 'Olfactometer9', 'Olfactometer7', 'Olfactometer1']	[325.0, 196.0, 369.0, 3808.0, 563.0, 326.0, 317.0, 739.0, 360.0, 860.0, 4001.0]	[10.277716159820557, 1.6554203033447266, 1.6054682731628418, 5.8649022579193115, 3.093815326690674, 1.9701385498046875, 2.5085184574127197, 2.8032495975494385, 1.8268914222717285, 3.071916103363037, 5.4878249168396]	1	0	8	750	2.25
962	Bello	Sarah	60	4000	45	2	2	Threshold	Yes	No	NA	1	0	1	Yes	0	Yes	lthh	Olfactometer7	Olfactometer7	0	1	1	1	0	0	0	244	220	4001	0	0	0	Olfactometer7	05_24_22_13_54_11	Blank3	Blank5	C4	NA	NA	NA	['Olfactometer1', 'Olfactometer9', 'Olfactometer7']	[244.0, 220.0, 4001.0]	[6.274024724960327, 1.6389703750610352, 5.371444940567017]	1	0	9	750	2.25
963	Bello	Sarah	60	4000	45	2	2	Threshold	Yes	No	NA	1	0	1	Yes	0	Yes	lthh	Olfactometer7	Olfactometer7	0	1	0	1	0	0	0	320	0	4001	0	0	0	Olfactometer7	05_24_22_13_54_49	Blank3	Blank2	C4	NA	NA	NA	['Olfactometer1', 'Olfactometer7']	[320.0, 4001.0]	[8.03123950958252, 6.593458414077759]	1	0	10	750	2.25
964	Bello	Sarah	60	4000	45	2	2	Threshold	Yes	No	NA	1	0	1	Yes	0	Yes	lthh	Olfactometer1	Olfactometer1	0	1	0	0	0	0	0	4001	0	0	0	0	0	Olfactometer1	05_24_22_13_56_06	C4	Blank2	Blank5	NA	NA	NA	['Olfactometer1']	[4001.0]	[7.098074674606323]	1	0	11	360	2.65
965	Bello	Sarah	60	4000	45	2	2	Threshold	Yes	No	NA	1	0	1	Yes	0	Yes	lthh	Olfactometer1	Olfactometer1	0	1	0	0	0	0	0	4001	0	0	0	0	0	Olfactometer1	05_24_22_13_56_38	C4	Blank1	Blank5	NA	NA	NA	['Olfactometer1']	[4001.0]	[8.057114362716675]	1	0	12	360	2.65
966	Bello	Sarah	60	4000	45	2	2	Threshold	Yes	No	NA	1	0	1	Yes	0	Yes	lthh	Olfactometer1	Olfactometer1	0	1	0	0	0	0	0	4001	0	0	0	0	0	Olfactometer1	05_24_22_13_57_10	C4	Blank5	Blank4	NA	NA	NA	['Olfactometer1']	[4001.0]	[8.058112144470215]	1	0	13	360	2.65
967	Bello	Sarah	60	4000	45	2	2	Threshold	Yes	No	NA	1	0	1	Yes	0	Yes	lthh	Olfactometer9	Olfactometer9	0	2	2	1	0	0	0	574	4542	381	0	0	0	Olfactometer9	05_24_22_13_58_27	Blank2	C4	Blank2	NA	NA	NA	['Olfactometer1', 'Olfactometer9', 'Olfactometer7', 'Olfactometer1', 'Olfactometer9']	[166.0, 541.0, 381.0, 408.0, 4001.0]	[2.4805567264556885, 1.455651044845581, 1.8023061752319336, 3.077169179916382, 4.813493728637695]	1	0	14	90	2.91
968	Bello	Sarah	60	4000	45	2	2	Threshold	Yes	No	NA	1	0	1	Yes	0	Yes	lthh	Olfactometer7	Olfactometer7	0	1	1	1	0	0	0	299	479	4003	0	0	0	Olfactometer7	05_24_22_13_59_00	Blank2	Blank5	C4	NA	NA	NA	['Olfactometer1', 'Olfactometer9', 'Olfactometer7']	[299.0, 479.0, 4003.0]	[2.0926616191864014, 1.7556068897247314, 5.430835008621216]	1	0	15	90	2.91
969	Bello	Sarah	60	4000	45	2	2	Threshold	Yes	No	NA	1	0	1	Yes	0	Yes	lthh	Olfactometer1	Olfactometer1	0	1	0	0	0	0	0	4001	0	0	0	0	0	Olfactometer1	05_24_22_13_59_31	C4	Blank3	Blank1	NA	NA	NA	['Olfactometer1']	[4001.0]	[7.789734125137329]	1	0	16	90	2.91
970	Bello	Sarah	60	4000	45	3	1	Threshold	Yes	No	NA	1	0	1	Yes	0	Yes	htlh	Olfactometer9	Olfactometer9	0	2	4	1	0	0	0	826	4995	385	0	0	0	Olfactometer9	05_25_22_12_53_22	Blank5	C4	Blank3	NA	NA	NA	['Olfactometer1', 'Olfactometer9', 'Olfactometer9', 'Olfactometer7', 'Olfactometer1', 'Olfactometer9', 'Olfactometer9']	[421.0, 481.0, 297.0, 385.0, 405.0, 216.0, 4001.0]	[16.578182697296143, 1.648111343383789, 1.0187509059906006, 1.5524532794952393, 1.92887282371521, 1.4997754096984863, 5.436216592788696]	1	0	1	1	0.25
971	Bello	Sarah	60	4000	45	3	1	Threshold	Yes	No	NA	1	0	1	Yes	0	Yes	htlh	Olfactometer1	Olfactometer1	0	1	0	0	0	0	0	4001	0	0	0	0	0	Olfactometer1	05_25_22_12_53_52	C4	Blank5	Blank4	NA	NA	NA	['Olfactometer1']	[4001.0]	[6.189537286758423]	1	0	2	1	0.25
972	Bello	Sarah	60	4000	45	3	1	Threshold	Yes	No	NA	1	0	1	Yes	0	Yes	htlh	Olfactometer7	Olfactometer7	0	1	1	1	0	0	0	292	296	4001	0	0	0	Olfactometer7	05_25_22_12_54_25	Blank1	Blank1	C4	NA	NA	NA	['Olfactometer1', 'Olfactometer9', 'Olfactometer7']	[292.0, 296.0, 4001.0]	[2.691960334777832, 1.4633901119232178, 5.188524007797241]	1	0	3	1	0.25
973	Bello	Sarah	60	4000	45	3	1	Threshold	Yes	No	NA	1	0	1	Yes	0	Yes	htlh	Olfactometer7	Olfactometer7	0	1	1	1	0	0	0	149	221	4001	0	0	0	Olfactometer7	05_25_22_12_55_29	Blank2	Blank2	C4	NA	NA	NA	['Olfactometer1', 'Olfactometer9', 'Olfactometer7']	[149.0, 221.0, 4001.0]	[2.112009048461914, 0.8883707523345947, 5.258587598800659]	1	0	4	1000	1
974	Bello	Sarah	60	4000	45	3	1	Threshold	Yes	No	NA	1	0	1	Yes	0	Yes	htlh	Olfactometer9	Olfactometer9	0	1	1	0	0	0	0	308	4001	0	0	0	0	Olfactometer9	05_25_22_12_56_02	Blank1	C4	Blank1	NA	NA	NA	['Olfactometer1', 'Olfactometer9']	[308.0, 4001.0]	[3.2059102058410645, 5.212500095367432]	1	0	5	1000	1
975	Bello	Sarah	60	4000	45	3	1	Threshold	Yes	No	NA	1	0	1	Yes	0	Yes	htlh	Olfactometer1	Olfactometer1	0	1	0	0	0	0	0	4001	0	0	0	0	0	Olfactometer1	05_25_22_12_56_34	C4	Blank5	Blank4	NA	NA	NA	['Olfactometer1']	[4001.0]	[8.668397665023804]	1	0	6	1000	1
976	Bello	Sarah	60	4000	45	3	1	Threshold	Yes	No	NA	1	0	1	Yes	0	Yes	htlh	Olfactometer7	Olfactometer7	0	1	1	1	0	0	0	216	243	4001	0	0	0	Olfactometer7	05_25_22_12_57_36	Blank2	Blank3	C4	NA	NA	NA	['Olfactometer1', 'Olfactometer9', 'Olfactometer7']	[216.0, 243.0, 4001.0]	[2.124016046524048, 1.319887638092041, 5.314399003982544]	1	0	7	750	2.25
977	Bello	Sarah	60	4000	45	3	1	Threshold	Yes	No	NA	1	0	1	Yes	0	Yes	htlh	Olfactometer9	Olfactometer9	0	2	6	1	0	0	0	626	9796	310	0	0	0	Olfactometer9	05_25_22_12_58_21	Blank2	C4	Blank1	NA	NA	NA	['Olfactometer1', 'Olfactometer9', 'Olfactometer9', 'Olfactometer9', 'Olfactometer9', 'Olfactometer9', 'Olfactometer7', 'Olfactometer1', 'Olfactometer9']	[258.0, 199.0, 646.0, 1193.0, 230.0, 3527.0, 310.0, 368.0, 4001.0]	[2.2526910305023193, 1.3906309604644775, 0.9559841156005859, 3.578328847885132, 0.0, 4.6731719970703125, 1.061488151550293, 2.1060519218444824, 5.351438283920288]	1	0	8	750	2.25
978	Bello	Sarah	60	4000	45	3	1	Threshold	Yes	No	NA	1	0	1	Yes	0	Yes	htlh	Olfactometer1	Olfactometer1	0	1	0	0	0	0	0	4001	0	0	0	0	0	Olfactometer1	05_25_22_12_58_51	C4	Blank4	Blank1	NA	NA	NA	['Olfactometer1']	[4001.0]	[7.062284469604492]	1	0	9	750	2.25
979	Bello	Sarah	60	4000	45	3	1	Threshold	Yes	No	NA	1	0	1	Yes	0	Yes	htlh	Olfactometer7	Olfactometer7	0	1	1	1	0	0	0	69	237	4001	0	0	0	Olfactometer7	05_25_22_13_00_10	Blank3	Blank5	C4	NA	NA	NA	['Olfactometer1', 'Olfactometer9', 'Olfactometer7']	[69.0, 237.0, 4001.0]	[1.906886100769043, 1.653024673461914, 5.173442840576172]	1	0	10	360	2.65
980	Bello	Sarah	60	4000	45	3	1	Threshold	Yes	No	NA	1	0	1	Yes	0	Yes	htlh	Olfactometer9	Olfactometer9	0	1	1	0	0	0	0	208	4001	0	0	0	0	Olfactometer9	05_25_22_13_00_42	Blank4	C4	Blank1	NA	NA	NA	['Olfactometer1', 'Olfactometer9']	[208.0, 4001.0]	[2.7194104194641113, 5.334351062774658]	1	0	11	360	2.65
981	Bello	Sarah	60	4000	45	3	1	Threshold	Yes	No	NA	1	0	1	Yes	0	Yes	htlh	Olfactometer7	Olfactometer7	0	1	1	1	0	0	0	232	243	4001	0	0	0	Olfactometer7	05_25_22_13_01_15	Blank2	Blank3	C4	NA	NA	NA	['Olfactometer1', 'Olfactometer9', 'Olfactometer7']	[232.0, 243.0, 4001.0]	[2.5526862144470215, 1.5359807014465332, 5.325152635574341]	1	0	12	360	2.65
982	Bello	Sarah	60	4000	45	3	1	Threshold	Yes	No	NA	1	0	1	Yes	0	Yes	htlh	Olfactometer9	Olfactometer9	0	2	3	1	0	0	0	493	4840	861	0	0	0	Olfactometer9	05_25_22_13_02_27	Blank2	C4	Blank3	NA	NA	NA	['Olfactometer1', 'Olfactometer9', 'Olfactometer9', 'Olfactometer7', 'Olfactometer1', 'Olfactometer9']	[267.0, 486.0, 353.0, 861.0, 226.0, 4001.0]	[3.042780876159668, 0.7984240055084229, 0.4704906940460205, 2.5095999240875244, 1.970931053161621, 5.398876190185547]	1	0	13	90	2.91
983	Bello	Sarah	60	4000	45	3	1	Threshold	Yes	No	NA	1	0	1	Yes	0	Yes	htlh	Olfactometer1	Olfactometer1	0	1	0	0	0	0	0	4001	0	0	0	0	0	Olfactometer1	05_25_22_13_02_59	C4	Blank2	Blank2	NA	NA	NA	['Olfactometer1']	[4001.0]	[7.711503267288208]	1	0	14	90	2.91
984	Bello	Sarah	60	4000	45	3	1	Threshold	Yes	No	NA	1	0	1	Yes	0	Yes	htlh	Olfactometer7	Olfactometer7	0	2	1	2	0	0	0	64	224	4090	0	0	0	Olfactometer7	05_25_22_13_03_34	Blank5	Blank3	C4	NA	NA	NA	['Olfactometer1', 'Olfactometer1', 'Olfactometer9', 'Olfactometer7', 'Olfactometer7']	[46.0, 18.0, 224.0, 89.0, 4001.0]	[4.463564157485962, 0.026106834411621094, 1.5441665649414062, 1.6264734268188477, 4.169410705566406]	1	0	15	90	2.91
985	Bello	Sarah	60	3400	45	4	2	Threshold	Yes	No	NA	1	0	1	Yes	0	Yes	hthh	Olfactometer1	Olfactometer1	0	2	1	0	0	0	0	3826	102	0	0	0	0	Olfactometer1	05_25_22_14_47_05	C4	Blank5	Blank3	NA	NA	NA	['Olfactometer1', 'Olfactometer9', 'Olfactometer1']	[425.0, 102.0, 3401.0]	[26.215606689453125, 1.8916549682617188, 7.704297304153442]	1	0	1	1	0.25
986	Bello	Sarah	60	3400	45	4	2	Threshold	Yes	No	NA	1	0	1	Yes	0	Yes	hthh	Olfactometer7	Olfactometer7	0	1	1	1	0	0	0	36	93	3401	0	0	0	Olfactometer7	05_25_22_14_47_48	Blank1	Blank1	C4	NA	NA	NA	['Olfactometer1', 'Olfactometer9', 'Olfactometer7']	[36.0, 93.0, 3401.0]	[12.272456407546997, 1.9559698104858398, 4.9427008628845215]	1	0	2	1	0.25
987	Bello	Sarah	60	3400	45	4	2	Threshold	Yes	No	NA	1	0	1	Yes	0	Yes	hthh	Olfactometer9	Olfactometer9	0	1	1	0	0	0	0	1	3401	0	0	0	0	Olfactometer9	05_25_22_14_48_22	Blank3	C4	Blank2	NA	NA	NA	['Olfactometer1', 'Olfactometer9']	[1.0, 3401.0]	[5.376222133636475, 5.107346534729004]	1	0	3	1	0.25
988	Bello	Sarah	60	3400	45	4	2	Threshold	Yes	No	NA	1	0	1	Yes	0	Yes	hthh	Olfactometer7	Olfactometer7	0	0	0	1	0	0	0	0	0	3401	0	0	0	Olfactometer7	05_25_22_14_49_21	Blank1	Blank2	C4	NA	NA	NA	['Olfactometer7']	[3401.0]	[8.780775308609009]	1	0	4	1000	1
989	Bello	Sarah	60	3400	45	4	2	Threshold	Yes	No	NA	1	0	1	Yes	0	Yes	hthh	Olfactometer1	Olfactometer1	0	1	0	0	0	0	0	3401	0	0	0	0	0	Olfactometer1	05_25_22_14_50_02	C4	Blank1	Blank1	NA	NA	NA	['Olfactometer1']	[3401.0]	[16.735265970230103]	1	0	5	1000	1
990	Bello	Sarah	60	3400	45	4	2	Threshold	Yes	No	NA	1	0	1	Yes	0	Yes	hthh	Olfactometer7	Olfactometer7	0	0	0	7	0	0	0	0	0	4176	0	0	0	Olfactometer7	05_25_22_14_50_43	Blank4	Blank4	C4	NA	NA	NA	['Olfactometer7', 'Olfactometer7', 'Olfactometer7', 'Olfactometer7', 'Olfactometer7', 'Olfactometer7', 'Olfactometer7']	[110.0, 68.0, 12.0, 417.0, 112.0, 56.0, 3401.0]	[9.474146604537964, 0.03090381622314453, 0.17402148246765137, 3.5770270824432373, 0.0, 0.0, 3.9585437774658203]	1	0	6	1000	1
991	Bello	Sarah	60	3400	45	4	2	Threshold	Yes	No	NA	1	0	1	Yes	0	Yes	hthh	Olfactometer7	Olfactometer7	0	1	0	19	0	0	0	138	0	7530	0	0	0	Olfactometer7	05_25_22_14_52_04	Blank2	Blank3	C4	NA	NA	NA	['Olfactometer7', 'Olfactometer7', 'Olfactometer7', 'Olfactometer7', 'Olfactometer7', 'Olfactometer7', 'Olfactometer7', 'Olfactometer7', 'Olfactometer7', 'Olfactometer7', 'Olfactometer7', 'Olfactometer7', 'Olfactometer7', 'Olfactometer7', 'Olfactometer7', 'Olfactometer7', 'Olfactometer7', 'Olfactometer7', 'Olfactometer1', 'Olfactometer7']	[122.0, 334.0, 28.0, 81.0, 85.0, 1371.0, 37.0, 744.0, 145.0, 141.0, 83.0, 133.0, 155.0, 112.0, 174.0, 143.0, 100.0, 141.0, 138.0, 3401.0]	[6.672535181045532, 0.5031909942626953, 0.30124354362487793, 0.23217487335205078, 0.2477874755859375, 1.4899945259094238, 0.015527963638305664, 1.126694679260254, 0.18520283699035645, 0.23216629028320312, 0.37009549140930176, 0.06259584426879883, 0.16955947875976562, 0.24769091606140137, 0.18523502349853516, 0.23877382278442383, 0.17817401885986328, 0.16954398155212402, 3.5101890563964844, 6.1887…	1	0	7	750	2.25
992	Bello	Sarah	60	3400	45	4	2	Threshold	Yes	No	NA	1	0	1	Yes	0	Yes	hthh	Olfactometer1	Olfactometer1	0	1	0	0	0	0	0	3401	0	0	0	0	0	Olfactometer1	05_25_22_14_52_35	C4	Blank5	Blank3	NA	NA	NA	['Olfactometer1']	[3401.0]	[7.4962780475616455]	1	0	8	750	2.25
993	Bello	Sarah	60	3400	45	4	2	Threshold	Yes	No	NA	1	0	1	Yes	0	Yes	hthh	Olfactometer9	Olfactometer9	0	0	1	0	0	0	0	0	3401	0	0	0	0	Olfactometer9	05_25_22_14_53_08	Blank4	C4	Blank5	NA	NA	NA	['Olfactometer9']	[3401.0]	[9.267717361450195]	1	0	9	750	2.25
994	Bello	Sarah	60	3400	45	4	2	Threshold	Yes	No	NA	1	0	1	Yes	0	Yes	hthh	Olfactometer9	Olfactometer9	0	0	3	0	0	0	0	0	4140	0	0	0	0	Olfactometer9	05_25_22_14_54_08	Blank1	C4	Blank3	NA	NA	NA	['Olfactometer9', 'Olfactometer9', 'Olfactometer9']	[85.0, 654.0, 3401.0]	[5.178834438323975, 3.5812675952911377, 0.8322663307189941]	1	0	10	360	2.65
995	Bello	Sarah	60	3400	45	4	2	Threshold	Yes	No	NA	1	0	1	Yes	0	Yes	hthh	Olfactometer1	Olfactometer9	0	2	6	0	0	0	0	157	5842	0	0	0	0	Olfactometer9	05_25_22_14_55_00	C4	Blank2	Blank1	NA	NA	NA	['Olfactometer1', 'Olfactometer1', 'Olfactometer9', 'Olfactometer9', 'Olfactometer9', 'Olfactometer9', 'Olfactometer9', 'Olfactometer9']	[155.0, 2.0, 86.0, 646.0, 8.0, 1653.0, 48.0, 3401.0]	[18.049712657928467, 0.031351566314697266, 3.6022963523864746, 0.0, 0.0, 1.0180730819702148, 0.11598539352416992, 3.7053415775299072]	1	0	11	360	2.65
996	Bello	Sarah	60	3400	45	4	2	Threshold	Yes	No	NA	1	0	1	Yes	0	Yes	hthh	Olfactometer7	Olfactometer7	0	1	1	6	0	0	0	14	266	4752	0	0	0	Olfactometer7	05_25_22_14_56_14	Blank4	Blank4	C4	NA	NA	NA	['Olfactometer1', 'Olfactometer9', 'Olfactometer7', 'Olfactometer7', 'Olfactometer7', 'Olfactometer7', 'Olfactometer7', 'Olfactometer7']	[14.0, 266.0, 268.0, 78.0, 441.0, 113.0, 451.0, 3401.0]	[2.821428060531616, 3.5809013843536377, 0.41760945320129395, 0.1849982738494873, 0.4702465534210205, 0.9022479057312012, 0.4167633056640625, 10.172520399093628]	1	0	12	750	2.25
997	Bello	Sarah	60	3400	45	4	2	Threshold	Yes	No	NA	1	0	1	Yes	0	Yes	hthh	Olfactometer7	Olfactometer7	0	1	1	6	0	0	0	303	224	5067	0	0	0	Olfactometer7	05_25_22_14_57_05	Blank1	Blank3	C4	NA	NA	NA	['Olfactometer1', 'Olfactometer9', 'Olfactometer7', 'Olfactometer7', 'Olfactometer7', 'Olfactometer7', 'Olfactometer7', 'Olfactometer7']	[303.0, 224.0, 1389.0, 114.0, 79.0, 42.0, 42.0, 3401.0]	[16.792450428009033, 2.5764408111572266, 2.887979507446289, 0.0, 0.2690742015838623, 0.04697132110595703, 1.2727313041687012, 3.602508783340454]	1	0	13	750	2.25
998	Bello	Sarah	60	3400	45	4	2	Threshold	Yes	No	NA	1	0	1	Yes	0	Yes	hthh	Olfactometer9	Olfactometer9	0	0	1	0	0	0	0	0	3401	0	0	0	0	Olfactometer9	05_25_22_14_57_38	Blank5	C4	Blank5	NA	NA	NA	['Olfactometer9']	[3401.0]	[8.78052806854248]	1	0	14	750	2.25
999	Bello	Sarah	60	3400	45	4	2	Threshold	Yes	No	NA	1	0	1	Yes	0	Yes	hthh	Olfactometer9	Olfactometer9	0	3	1	6	0	0	0	305	3401	739	0	0	0	Olfactometer9	05_25_22_14_59_03	Blank1	C4	Blank4	NA	NA	NA	['Olfactometer1', 'Olfactometer1', 'Olfactometer7', 'Olfactometer7', 'Olfactometer7', 'Olfactometer7', 'Olfactometer7', 'Olfactometer7', 'Olfactometer1', 'Olfactometer9']	[24.0, 200.0, 285.0, 60.0, 7.0, 73.0, 22.0, 292.0, 81.0, 3401.0]	[13.029684782028198, 0.02578115463256836, 6.087445259094238, 0.036095619201660156, 0.12136697769165039, 0.05678749084472656, 0.17465615272521973, 0.36920928955078125, 4.589332580566406, 5.586668014526367]	1	0	15	360	2.65
1000	Bello	Sarah	60	3400	45	4	2	Threshold	Yes	No	NA	1	0	1	Yes	0	Yes	hthh	Olfactometer1	Olfactometer1	0	1	0	0	0	0	0	3401	0	0	0	0	0	Olfactometer1	05_25_22_14_59_40	C4	Blank1	Blank3	NA	NA	NA	['Olfactometer1']	[3401.0]	[13.350235223770142]	1	0	16	360	2.65
1001	Bello	Sarah	60	3400	45	4	2	Threshold	Yes	No	NA	1	0	1	Yes	0	Yes	hthh	Olfactometer7	Olfactometer7	0	0	0	4	0	0	0	0	0	3493	0	0	0	Olfactometer7	05_25_22_15_00_24	Blank3	Blank5	C4	NA	NA	NA	['Olfactometer7', 'Olfactometer7', 'Olfactometer7', 'Olfactometer7']	[41.0, 43.0, 8.0, 3401.0]	[16.325262546539307, 0.6298577785491943, 0.0, 3.455132246017456]	1	0	17	360	2.65
1002	Bello	Sarah	60	3400	45	4	2	Threshold	Yes	No	NA	1	0	1	Yes	0	Yes	hthh	Olfactometer7	timeout	0	0	1	3	0	0	0	0	56	1177	0	0	0	0	05_25_22_15_02_04	Blank1	Blank5	C4	NA	NA	NA	['Olfactometer9', 'Olfactometer7', 'Olfactometer7', 'Olfactometer7']	[56.0, 37.0, 451.0, 689.0]	[16.618195056915283, 2.690551280975342, 0.5062844753265381, 0.7176568508148193]	1	0	18	90	2.91
1003	Bello	Sarah	60	3400	45	4	2	Threshold	Yes	No	NA	1	0	1	Yes	0	Yes	hthh	Olfactometer1	Olfactometer1	0	3	0	0	0	0	0	4190	0	0	0	0	0	Olfactometer1	05_25_22_15_03_11	C4	Blank2	Blank4	NA	NA	NA	['Olfactometer1', 'Olfactometer1', 'Olfactometer1']	[446.0, 343.0, 3401.0]	[6.861563205718994, 0.939516544342041, 3.5637004375457764]	1	0	19	360	2.65
1004	Bello	Sarah	60	3400	45	4	2	Threshold	Yes	No	NA	1	0	1	Yes	0	Yes	hthh	Olfactometer9	Olfactometer9	0	0	1	0	0	0	0	0	3401	0	0	0	0	Olfactometer9	05_25_22_15_03_45	Blank4	C4	Blank2	NA	NA	NA	['Olfactometer9']	[3401.0]	[10.852550983428955]	1	0	20	360	2.65
1005	Bello	Sarah	60	3400	45	4	2	Threshold	Yes	No	NA	1	0	1	Yes	0	Yes	hthh	Olfactometer7	Olfactometer7	0	0	1	2	0	0	0	0	7	3417	0	0	0	Olfactometer7	05_25_22_15_04_36	Blank2	Blank1	C4	NA	NA	NA	['Olfactometer9', 'Olfactometer7', 'Olfactometer7']	[7.0, 16.0, 3401.0]	[16.37871527671814, 6.802620887756348, 3.7894012928009033]	1	0	21	360	2.65
1006	Bello	Sarah	60	3400	45	4	2	Threshold	Yes	No	NA	1	0	1	Yes	0	Yes	hthh	Olfactometer1	Olfactometer1	0	1	0	0	0	0	0	3401	0	0	0	0	0	Olfactometer1	05_25_22_15_05_46	C4	Blank4	Blank4	NA	NA	NA	['Olfactometer1']	[3401.0]	[13.49017071723938]	1	0	22	90	2.91
1007	Bello	Sarah	60	3400	45	4	2	Threshold	Yes	No	NA	1	0	1	Yes	0	Yes	hthh	Olfactometer9	Olfactometer9	0	0	1	0	0	0	0	0	3401	0	0	0	0	Olfactometer9	05_25_22_15_06_22	Blank3	C4	Blank4	NA	NA	NA	['Olfactometer9']	[3401.0]	[12.711010694503784]	1	0	23	90	2.91
1008	Bello	Sarah	60	3400	45	4	2	Threshold	Yes	No	NA	1	0	1	Yes	0	Yes	hthh	Olfactometer9	timeout	0	2	5	0	0	0	0	80	4299	0	0	0	0	0	05_25_22_15_07_32	Blank2	C4	Blank5	NA	NA	NA	['Olfactometer9', 'Olfactometer1', 'Olfactometer1', 'Olfactometer9', 'Olfactometer9', 'Olfactometer9', 'Olfactometer9']	[821.0, 32.0, 48.0, 1020.0, 15.0, 2383.0, 60.0]	[21.698568105697632, 6.288663387298584, 0.0948171615600586, 4.5407631397247314, 0.19769716262817383, 3.574467182159424, 0.0]	1	0	24	90	2.91
1009	Bello	Sarah	60	3400	45	4	2	Threshold	Yes	No	NA	1	0	1	Yes	0	Yes	hthh	Olfactometer7	All Clear	0	2	1	4	0	0	0	258	156	547	0	0	0	0	05_25_22_15_09_11	Blank3	Blank4	C4	NA	NA	NA	['Olfactometer1', 'Olfactometer1', 'Olfactometer9', 'Olfactometer7', 'Olfactometer7', 'Olfactometer7', 'Olfactometer7']	[222.0, 36.0, 156.0, 206.0, 113.0, 132.0, 96.0]	[23.3515944480896, 0.09294414520263672, 3.041022300720215, 3.716230869293213, 0.08797574043273926, 0.16778302192687988, 0.13138604164123535]	1	0	25	360	2.65
1010	Bello	Sarah	60	3400	45	4	2	Threshold	Yes	No	NA	1	0	1	Yes	0	Yes	hthh	Olfactometer9	Olfactometer9	0	1	1	0	0	0	0	50	3401	0	0	0	0	Olfactometer9	05_25_22_15_10_11	Blank3	C4	Blank1	NA	NA	NA	['Olfactometer1', 'Olfactometer9']	[50.0, 3401.0]	[3.9167768955230713, 5.95281720161438]	1	0	26	750	2.25
1011	Bello	Sarah	60	3400	45	4	2	Threshold	Yes	No	NA	1	0	1	Yes	0	Yes	hthh	Olfactometer1	Olfactometer1	0	1	0	0	0	0	0	3401	0	0	0	0	0	Olfactometer1	05_25_22_15_10_41	C4	Blank5	Blank2	NA	NA	NA	['Olfactometer1']	[3401.0]	[6.186059236526489]	1	0	27	750	2.25
1012	Bello	Sarah	60	3400	45	4	2	Threshold	Yes	No	NA	1	0	1	Yes	0	Yes	hthh	Olfactometer1	Olfactometer1	0	5	0	0	0	0	0	6734	0	0	0	0	0	Olfactometer1	05_25_22_15_11_17	C4	Blank3	Blank4	NA	NA	NA	['Olfactometer1', 'Olfactometer1', 'Olfactometer1', 'Olfactometer1', 'Olfactometer1']	[3103.0, 119.0, 69.0, 42.0, 3401.0]	[7.507542848587036, 0.14832401275634766, 0.10669732093811035, 0.24754643440246582, 5.067702531814575]	1	0	28	750	2.25
1013	Bello	Sarah	60	3400	45	4	2	Threshold	Yes	No	NA	1	0	1	Yes	0	Yes	hthh	Olfactometer1	Olfactometer1	0	10	0	0	0	0	0	7691	0	0	0	0	0	Olfactometer1	05_25_22_15_12_25	C4	Blank3	Blank3	NA	NA	NA	['Olfactometer1', 'Olfactometer1', 'Olfactometer1', 'Olfactometer1', 'Olfactometer1', 'Olfactometer1', 'Olfactometer1', 'Olfactometer1', 'Olfactometer1', 'Olfactometer1']	[150.0, 322.0, 840.0, 2460.0, 123.0, 43.0, 49.0, 18.0, 285.0, 3401.0]	[4.251996040344238, 0.2658405303955078, 0.9032378196716309, 3.579155445098877, 0.0, 0.0, 0.0, 0.015630483627319336, 1.1423752307891846, 3.7516088485717773]	1	0	29	360	2.65
1014	Bello	Sarah	60	3400	45	4	2	Threshold	Yes	No	NA	1	0	1	Yes	0	Yes	hthh	Olfactometer7	timeout	0	0	0	14	0	0	0	0	0	1632	0	0	0	0	05_25_22_15_13_35	Blank4	Blank4	C4	NA	NA	NA	['Olfactometer7', 'Olfactometer7', 'Olfactometer7', 'Olfactometer7', 'Olfactometer7', 'Olfactometer7', 'Olfactometer7', 'Olfactometer7', 'Olfactometer7', 'Olfactometer7', 'Olfactometer7', 'Olfactometer7', 'Olfactometer7', 'Olfactometer7']	[9.0, 270.0, 187.0, 100.0, 75.0, 51.0, 92.0, 311.0, 106.0, 101.0, 87.0, 88.0, 95.0, 60.0]	[27.919250011444092, 13.855344772338867, 0.5723042488098145, 0.11558413505554199, 0.18437886238098145, 0.46971917152404785, 0.24740290641784668, 0.41676783561706543, 0.1160893440246582, 0.2375030517578125, 0.06259655952453613, 0.3005039691925049, 0.12189197540283203, 0.11617159843444824]	1	0	30	360	2.65
1015	Bello	Lauren	60	4000	45	5	1	Threshold	Yes	No	NA	1	0	1	Yes	0	Yes	ltlh	Olfactometer7	timeout	0	1	1	2	0	0	0	374	232	470	0	0	0	0	06_07_22_08_28_58	Blank2	Blank5	Sp	NA	NA	NA	['Olfactometer9', 'Olfactometer7', 'Olfactometer7', 'Olfactometer1']	[232.0, 462.0, 8.0, 374.0]	[34.21119523048401, 3.8490025997161865, 0.0, 3.995340347290039]	1	0	1	1	0.25
1016	Bello	Lauren	60	4000	45	5	1	Threshold	Yes	No	NA	1	0	1	Yes	0	Yes	ltlh	Olfactometer1	Olfactometer1	0	1	0	0	0	0	0	4001	0	0	0	0	0	Olfactometer1	06_07_22_08_29_32	Sp	Blank3	Blank5	NA	NA	NA	['Olfactometer1']	[4001.0]	[9.76930284500122]	1	0	2	1	0.25
1017	Bello	Lauren	60	4000	45	5	1	Threshold	Yes	No	NA	1	0	1	Yes	0	Yes	ltlh	Olfactometer7	Olfactometer9	0	0	1	0	0	0	0	0	4001	0	0	0	0	Olfactometer9	06_07_22_08_30_05	Blank5	Blank1	Sp	NA	NA	NA	['Olfactometer9']	[4001.0]	[8.354513168334961]	1	0	3	1	0.25
1018	Bello	Lauren	60	4000	45	5	1	Threshold	Yes	No	NA	1	0	1	Yes	0	Yes	ltlh	Olfactometer1	Olfactometer1	0	1	0	0	0	0	0	4001	0	0	0	0	0	Olfactometer1	06_07_22_08_30_38	Sp	Blank4	Blank4	NA	NA	NA	['Olfactometer1']	[4001.0]	[8.962024927139282]	1	0	4	1	0.25
1019	Bello	Lauren	60	4000	45	5	1	Threshold	Yes	No	NA	1	0	1	Yes	0	Yes	ltlh	Olfactometer1	Olfactometer1	0	1	0	0	0	0	0	4001	0	0	0	0	0	Olfactometer1	06_07_22_08_31_25	Sp	Blank5	Blank4	NA	NA	NA	['Olfactometer1']	[4001.0]	[23.094788551330566]	1	0	5	1	0.25
1020	Bello	Lauren	60	4000	45	5	1	Threshold	Yes	No	NA	1	0	1	Yes	0	Yes	ltlh	Olfactometer9	Olfactometer9	0	1	2	2	0	0	0	201	5300	966	0	0	0	Olfactometer9	06_07_22_08_32_23	Blank5	Sp	Blank4	NA	NA	NA	['Olfactometer7', 'Olfactometer9', 'Olfactometer1', 'Olfactometer7', 'Olfactometer9']	[211.0, 1299.0, 201.0, 755.0, 4001.0]	[21.981034994125366, 3.603240966796875, 1.3125975131988525, 3.593780040740967, 4.267884254455566]	1	0	6	1	0.25
1021	Bello	Lauren	60	4000	45	5	1	Threshold	Yes	No	NA	1	0	1	Yes	0	Yes	ltlh	Olfactometer7	Olfactometer7	0	0	0	1	0	0	0	0	0	4001	0	0	0	Olfactometer7	06_07_22_08_33_26	Blank5	Blank4	Sp	NA	NA	NA	['Olfactometer7']	[4001.0]	[15.903520345687866]	1	0	7	1000	1
1022	Bello	Lauren	60	4000	45	5	1	Threshold	Yes	No	NA	1	0	1	Yes	0	Yes	ltlh	Olfactometer1	Olfactometer1	0	1	0	0	0	0	0	4001	0	0	0	0	0	Olfactometer1	06_07_22_08_33_55	Sp	Blank2	Blank4	NA	NA	NA	['Olfactometer1']	[4001.0]	[5.899464845657349]	1	0	8	1000	1
1023	Bello	Lauren	60	4000	45	5	1	Threshold	Yes	No	NA	1	0	1	Yes	0	Yes	ltlh	Olfactometer9	Olfactometer9	0	1	1	1	0	0	0	277	4001	427	0	0	0	Olfactometer9	06_07_22_08_34_31	Blank4	Sp	Blank3	NA	NA	NA	['Olfactometer1', 'Olfactometer7', 'Olfactometer9']	[277.0, 427.0, 4001.0]	[5.211412668228149, 1.61265230178833, 5.129063129425049]	1	0	9	1000	1
1024	Bello	Lauren	60	4000	45	5	1	Threshold	Yes	No	NA	1	0	1	Yes	0	Yes	ltlh	Olfactometer9	timeout	0	3	0	1	0	0	0	4287	0	533	0	0	0	0	06_07_22_08_36_28	Blank3	Sp	Blank5	NA	NA	NA	['Olfactometer1', 'Olfactometer7', 'Olfactometer1', 'Olfactometer1']	[243.0, 533.0, 3926.0, 118.0]	[26.413986682891846, 1.610403060913086, 6.860304117202759, 3.6027910709381104]	1	0	10	750	2.25
1025	Bello	Lauren	60	4000	45	5	1	Threshold	Yes	No	NA	1	0	1	Yes	0	Yes	ltlh	Olfactometer7	Olfactometer7	0	1	0	1	0	0	0	195	0	4002	0	0	0	Olfactometer7	06_07_22_08_37_40	Blank1	Blank1	Sp	NA	NA	NA	['Olfactometer1', 'Olfactometer7']	[195.0, 4002.0]	[9.466429710388184, 5.124740362167358]	1	0	11	1000	1
1026	Bello	Lauren	60	4000	45	5	1	Threshold	Yes	No	NA	1	0	1	Yes	0	Yes	ltlh	Olfactometer9	Olfactometer9	0	1	1	1	0	0	0	369	4001	389	0	0	0	Olfactometer9	06_07_22_08_38_14	Blank1	Sp	Blank4	NA	NA	NA	['Olfactometer1', 'Olfactometer7', 'Olfactometer9']	[369.0, 389.0, 4001.0]	[2.9973249435424805, 1.4854626655578613, 5.0843260288238525]	1	0	12	1000	1
1027	Bello	Lauren	60	4000	45	5	1	Threshold	Yes	No	NA	1	0	1	Yes	0	Yes	ltlh	Olfactometer7	Olfactometer7	0	1	0	1	0	0	0	274	0	4001	0	0	0	Olfactometer7	06_07_22_08_38_47	Blank1	Blank1	Sp	NA	NA	NA	['Olfactometer1', 'Olfactometer7']	[274.0, 4001.0]	[4.398448944091797, 5.309725522994995]	1	0	13	1000	1
1028	Bello	Lauren	60	4000	45	5	1	Threshold	Yes	No	NA	1	0	1	Yes	0	Yes	ltlh	Olfactometer7	Olfactometer7	0	1	0	1	0	0	0	238	0	4001	0	0	0	Olfactometer7	06_07_22_08_39_52	Blank4	Blank5	Sp	NA	NA	NA	['Olfactometer1', 'Olfactometer7']	[238.0, 4001.0]	[3.526606321334839, 3.6155991554260254]	1	0	14	750	2.25
1029	Bello	Lauren	60	4000	45	5	1	Threshold	Yes	No	NA	1	0	1	Yes	0	Yes	ltlh	Olfactometer9	Olfactometer9	0	1	1	1	0	0	0	318	4001	309	0	0	0	Olfactometer9	06_07_22_08_40_25	Blank5	Sp	Blank2	NA	NA	NA	['Olfactometer1', 'Olfactometer7', 'Olfactometer9']	[318.0, 309.0, 4001.0]	[3.0095760822296143, 0.40625977516174316, 5.250237464904785]	1	0	15	750	2.25
1030	Bello	Lauren	60	4000	45	5	1	Threshold	Yes	No	NA	1	0	1	Yes	0	Yes	ltlh	Olfactometer1	Olfactometer1	0	1	0	0	0	0	0	4001	0	0	0	0	0	Olfactometer1	06_07_22_08_40_55	Sp	Blank3	Blank3	NA	NA	NA	['Olfactometer1']	[4001.0]	[6.306780815124512]	1	0	16	750	2.25
1031	Bello	Lauren	60	4000	45	5	1	Threshold	Yes	No	NA	1	0	1	Yes	0	Yes	ltlh	Olfactometer1	Olfactometer9	0	2	1	1	0	0	0	386	4001	239	0	0	0	Olfactometer9	06_07_22_08_42_07	Sp	Blank2	Blank5	NA	NA	NA	['Olfactometer1', 'Olfactometer1', 'Olfactometer7', 'Olfactometer9']	[47.0, 339.0, 239.0, 4001.0]	[7.596386909484863, 0.37819504737854004, 1.6406309604644775, 5.083040714263916]	1	0	17	360	2.65
1032	Bello	Lauren	60	4000	45	5	1	Threshold	Yes	No	NA	1	0	1	Yes	0	Yes	ltlh	Olfactometer1	Olfactometer1	0	7	0	0	0	0	0	11218	0	0	0	0	0	Olfactometer1	06_07_22_08_43_26	Sp	Blank4	Blank2	NA	NA	NA	['Olfactometer1', 'Olfactometer1', 'Olfactometer1', 'Olfactometer1', 'Olfactometer1', 'Olfactometer1', 'Olfactometer1']	[994.0, 2579.0, 3105.0, 256.0, 152.0, 131.0, 4001.0]	[2.467090129852295, 4.1058807373046875, 5.241647720336914, 3.0702342987060547, 0.32813310623168945, 6.322373151779175, 4.689543962478638]	1	0	18	750	2.25
1033	Bello	Lauren	60	4000	45	5	1	Threshold	Yes	No	NA	1	0	1	Yes	0	Yes	ltlh	Olfactometer9	Olfactometer9	0	1	1	1	0	0	0	268	4001	260	0	0	0	Olfactometer9	06_07_22_08_43_59	Blank3	Sp	Blank2	NA	NA	NA	['Olfactometer1', 'Olfactometer7', 'Olfactometer9']	[268.0, 260.0, 4001.0]	[3.0505449771881104, 0.46885251998901367, 5.2010743618011475]	1	0	19	750	2.25
1034	Bello	Lauren	60	4000	45	5	1	Threshold	Yes	No	NA	1	0	1	Yes	0	Yes	ltlh	Olfactometer1	Olfactometer1	0	2	0	0	0	0	0	7880	0	0	0	0	0	Olfactometer1	06_07_22_08_44_36	Sp	Blank4	Blank1	NA	NA	NA	['Olfactometer1', 'Olfactometer1']	[3879.0, 4001.0]	[6.165179014205933, 7.251870393753052]	1	0	20	750	2.25
1035	Bello	Lauren	60	4000	45	5	1	Threshold	Yes	No	NA	1	0	1	Yes	0	Yes	ltlh	Olfactometer7	Olfactometer9	0	1	1	1	0	0	0	140	4001	270	0	0	0	Olfactometer9	06_07_22_08_45_42	Blank4	Blank5	Sp	NA	NA	NA	['Olfactometer1', 'Olfactometer7', 'Olfactometer9']	[140.0, 270.0, 4001.0]	[3.010457992553711, 0.6562845706939697, 5.316833734512329]	1	0	21	360	2.65
1036	Bello	Lauren	60	4000	45	5	1	Threshold	Yes	No	NA	1	0	1	Yes	0	Yes	ltlh	Olfactometer1	Olfactometer7	0	3	0	2	0	0	0	5043	0	4278	0	0	0	Olfactometer7	06_07_22_08_46_56	Sp	Blank2	Blank2	NA	NA	NA	['Olfactometer1', 'Olfactometer1', 'Olfactometer1', 'Olfactometer7', 'Olfactometer7']	[991.0, 3534.0, 518.0, 277.0, 4001.0]	[4.4605865478515625, 3.7597367763519287, 3.620037317276001, 1.203132152557373, 5.252315521240234]	1	0	22	750	2.25
1037	Bello	Lauren	60	4000	45	5	1	Threshold	Yes	No	NA	1	0	1	Yes	0	Yes	ltlh	Olfactometer9	Olfactometer9	0	1	1	1	0	0	0	217	4001	251	0	0	0	Olfactometer9	06_07_22_08_48_09	Blank4	Sp	Blank5	NA	NA	NA	['Olfactometer1', 'Olfactometer7', 'Olfactometer9']	[217.0, 251.0, 4001.0]	[2.3335084915161133, 1.4265758991241455, 5.130381345748901]	1	0	23	1000	1
1038	Bello	Lauren	60	4000	45	5	1	Threshold	Yes	No	NA	1	0	1	Yes	0	Yes	ltlh	Olfactometer1	Olfactometer1	0	1	0	0	0	0	0	4001	0	0	0	0	0	Olfactometer1	06_07_22_08_48_39	Sp	Blank1	Blank2	NA	NA	NA	['Olfactometer1']	[4001.0]	[5.945981740951538]	1	0	24	1000	1
1039	Bello	Lauren	60	4000	45	5	1	Threshold	Yes	No	NA	1	0	1	Yes	0	Yes	ltlh	Olfactometer7	Olfactometer7	0	1	0	1	0	0	0	156	0	4001	0	0	0	Olfactometer7	06_07_22_08_49_10	Blank3	Blank4	Sp	NA	NA	NA	['Olfactometer1', 'Olfactometer7']	[156.0, 4001.0]	[1.9891014099121094, 5.294557809829712]	1	0	25	1000	1
1040	Bello	Lauren	60	4000	45	5	1	Threshold	Yes	No	NA	1	0	1	Yes	0	Yes	ltlh	Olfactometer9	Olfactometer9	0	1	1	1	0	0	0	186	4001	260	0	0	0	Olfactometer9	06_07_22_08_50_17	Blank5	Sp	Blank3	NA	NA	NA	['Olfactometer1', 'Olfactometer7', 'Olfactometer9']	[186.0, 260.0, 4001.0]	[2.540907382965088, 0.5938630104064941, 5.190495729446411]	1	0	26	750	2.25
1041	Bello	Lauren	60	4000	45	5	1	Threshold	Yes	No	NA	1	0	1	Yes	0	Yes	ltlh	Olfactometer1	Olfactometer1	0	3	0	0	0	0	0	6854	0	0	0	0	0	Olfactometer1	06_07_22_08_50_53	Sp	Blank1	Blank2	NA	NA	NA	['Olfactometer1', 'Olfactometer1', 'Olfactometer1']	[295.0, 2558.0, 4001.0]	[2.769775867462158, 3.0949203968048096, 6.2547760009765625]	1	0	27	750	2.25
1042	Bello	Lauren	60	4000	45	5	1	Threshold	Yes	No	NA	1	0	1	Yes	0	Yes	ltlh	Olfactometer9	Olfactometer9	0	1	1	1	0	0	0	186	4001	186	0	0	0	Olfactometer9	06_07_22_08_51_25	Blank2	Sp	Blank1	NA	NA	NA	['Olfactometer1', 'Olfactometer7', 'Olfactometer9']	[186.0, 186.0, 4001.0]	[2.977843761444092, 0.3594787120819092, 5.141558885574341]	1	0	28	750	2.25
1043	Bello	Lauren	60	4000	45	5	1	Threshold	Yes	No	NA	1	0	1	Yes	0	Yes	ltlh	Olfactometer7	Olfactometer7	0	2	0	1	0	0	0	574	0	4002	0	0	0	Olfactometer7	06_07_22_08_52_47	Blank2	Blank2	Sp	NA	NA	NA	['Olfactometer1', 'Olfactometer1', 'Olfactometer7']	[169.0, 405.0, 4002.0]	[13.14898133277893, 3.5948047637939453, 4.466072082519531]	1	0	29	360	2.65
1044	Bello	Lauren	60	4000	45	5	1	Threshold	Yes	No	NA	1	0	1	Yes	0	Yes	ltlh	Olfactometer9	Olfactometer9	0	1	1	1	0	0	0	238	4001	332	0	0	0	Olfactometer9	06_07_22_08_53_21	Blank3	Sp	Blank4	NA	NA	NA	['Olfactometer1', 'Olfactometer7', 'Olfactometer9']	[238.0, 332.0, 4001.0]	[3.02274489402771, 1.5395960807800293, 5.145175457000732]	1	0	30	360	2.65
1045	Bello	Lauren	60	4000	45	5	1	Threshold	Yes	No	NA	1	0	1	Yes	0	Yes	ltlh	Olfactometer9	Olfactometer9	0	2	1	1	0	0	0	381	4001	468	0	0	0	Olfactometer9	06_07_22_08_53_55	Blank1	Sp	Blank3	NA	NA	NA	['Olfactometer1', 'Olfactometer1', 'Olfactometer7', 'Olfactometer9']	[194.0, 187.0, 468.0, 4001.0]	[0.20324110984802246, 4.087563991546631, 0.796900749206543, 5.1361799240112305]	1	0	31	360	2.65
1046	Bello	Lauren	60	4000	45	5	1	Threshold	Yes	No	NA	1	0	1	Yes	0	Yes	ltlh	Olfactometer7	Olfactometer9	0	1	1	1	0	0	0	180	4001	269	0	0	0	Olfactometer9	06_07_22_08_55_06	Blank3	Blank5	Sp	NA	NA	NA	['Olfactometer1', 'Olfactometer7', 'Olfactometer9']	[180.0, 269.0, 4001.0]	[2.0762007236480713, 1.549834966659546, 5.1863694190979]	1	0	32	90	2.91
1047	Dalton	Lauren	60	4000	45	1	1	Threshold	Yes	No	NA	1	0	1	Yes	0	Yes	std	Olfactometer1	Olfactometer7	0	1	1	1	0	0	0	239	599	4001	0	0	0	Olfactometer7	05_24_22_09_23_09	C4	Blank1	Blank4	NA	NA	NA	['Olfactometer1', 'Olfactometer9', 'Olfactometer7']	[239.0, 599.0, 4001.0]	[12.104296445846558, 3.0955305099487305, 5.184289216995239]	1	0	1	1	0.25
1048	Dalton	Lauren	60	4000	45	1	1	Threshold	Yes	No	NA	1	0	1	Yes	0	Yes	std	Olfactometer7	Olfactometer7	0	1	1	1	0	0	0	270	442	4001	0	0	0	Olfactometer7	05_24_22_09_23_50	Blank5	Blank3	C4	NA	NA	NA	['Olfactometer1', 'Olfactometer9', 'Olfactometer7']	[270.0, 442.0, 4001.0]	[8.729819536209106, 3.0789449214935303, 4.909396171569824]	1	0	2	1	0.25
1049	Dalton	Lauren	60	4000	45	1	1	Threshold	Yes	No	NA	1	0	1	Yes	0	Yes	std	Olfactometer1	Olfactometer1	0	1	0	1	0	0	0	4001	0	468	0	0	0	Olfactometer1	05_24_22_09_24_22	C4	Blank2	Blank3	NA	NA	NA	['Olfactometer7', 'Olfactometer1']	[468.0, 4001.0]	[3.0074808597564697, 6.146039009094238]	1	0	3	1	0.25
1050	Dalton	Lauren	60	4000	45	1	1	Threshold	Yes	No	NA	1	0	1	Yes	0	Yes	std	Olfactometer9	Olfactometer9	0	1	1	0	0	0	0	249	4001	0	0	0	0	Olfactometer9	05_24_22_09_24_54	Blank1	C4	Blank4	NA	NA	NA	['Olfactometer1', 'Olfactometer9']	[249.0, 4001.0]	[2.3149404525756836, 6.0028276443481445]	1	0	4	1	0.25
1051	Dalton	Lauren	60	4000	45	1	1	Threshold	Yes	No	NA	1	0	1	Yes	0	Yes	std	Olfactometer7	Olfactometer7	0	0	0	1	0	0	0	0	0	4002	0	0	0	Olfactometer7	05_24_22_09_25_50	Blank4	Blank5	C4	NA	NA	NA	['Olfactometer7']	[4002.0]	[6.657125949859619]	1	0	5	1000	1
1052	Dalton	Lauren	60	4000	45	1	1	Threshold	Yes	No	NA	1	0	1	Yes	0	Yes	std	Olfactometer1	Olfactometer1	0	1	0	0	0	0	0	4001	0	0	0	0	0	Olfactometer1	05_24_22_09_26_20	C4	Blank1	Blank5	NA	NA	NA	['Olfactometer1']	[4001.0]	[5.67975640296936]	1	0	6	1000	1
1053	Dalton	Lauren	60	4000	45	1	1	Threshold	Yes	No	NA	1	0	1	Yes	0	Yes	std	Olfactometer7	Olfactometer7	0	1	0	1	0	0	0	235	0	4003	0	0	0	Olfactometer7	05_24_22_09_26_55	Blank2	Blank1	C4	NA	NA	NA	['Olfactometer1', 'Olfactometer7']	[235.0, 4003.0]	[5.311089515686035, 6.352706670761108]	1	0	7	1000	1
1054	Dalton	Lauren	60	4000	45	1	1	Threshold	Yes	No	NA	1	0	1	Yes	0	Yes	std	Olfactometer9	Olfactometer9	0	1	2	0	0	0	0	48	4719	0	0	0	0	Olfactometer9	05_24_22_09_28_05	Blank5	C4	Blank1	NA	NA	NA	['Olfactometer1', 'Olfactometer9', 'Olfactometer9']	[48.0, 718.0, 4001.0]	[5.041854619979858, 2.508502960205078, 4.029529571533203]	1	0	8	750	2.25
1055	Dalton	Lauren	60	4000	45	1	1	Threshold	Yes	No	NA	1	0	1	Yes	0	Yes	std	Olfactometer9	Olfactometer9	0	1	1	0	0	0	0	434	4001	0	0	0	0	Olfactometer9	05_24_22_09_28_37	Blank4	C4	Blank2	NA	NA	NA	['Olfactometer1', 'Olfactometer9']	[434.0, 4001.0]	[2.4859426021575928, 5.477522611618042]	1	0	9	750	2.25
1056	Dalton	Lauren	60	4000	45	1	1	Threshold	Yes	No	NA	1	0	1	Yes	0	Yes	std	Olfactometer7	Olfactometer7	0	1	1	1	0	0	0	302	305	4001	0	0	0	Olfactometer7	05_24_22_09_29_11	Blank2	Blank5	C4	NA	NA	NA	['Olfactometer1', 'Olfactometer9', 'Olfactometer7']	[302.0, 305.0, 4001.0]	[2.525298595428467, 1.9329512119293213, 5.787508010864258]	1	0	10	750	2.25
1057	Dalton	Lauren	60	4000	45	1	1	Threshold	Yes	No	NA	1	0	1	Yes	0	Yes	std	Olfactometer9	Olfactometer9	0	1	1	0	0	0	0	308	4001	0	0	0	0	Olfactometer9	05_24_22_09_30_16	Blank3	C4	Blank4	NA	NA	NA	['Olfactometer1', 'Olfactometer9']	[308.0, 4001.0]	[2.8974506855010986, 6.1173295974731445]	1	0	11	360	2.65
1058	Dalton	Lauren	60	4000	45	1	1	Threshold	Yes	No	NA	1	0	1	Yes	0	Yes	std	Olfactometer7	Olfactometer7	0	1	1	1	0	0	0	293	328	4002	0	0	0	Olfactometer7	05_24_22_09_30_51	Blank1	Blank4	C4	NA	NA	NA	['Olfactometer1', 'Olfactometer9', 'Olfactometer7']	[293.0, 328.0, 4002.0]	[2.92753529548645, 1.9370543956756592, 5.914126396179199]	1	0	12	360	2.65
1059	Dalton	Lauren	60	4000	45	1	1	Threshold	Yes	No	NA	1	0	1	Yes	0	Yes	std	Olfactometer7	Olfactometer7	0	1	1	1	0	0	0	331	329	4003	0	0	0	Olfactometer7	05_24_22_09_31_26	Blank5	Blank3	C4	NA	NA	NA	['Olfactometer1', 'Olfactometer9', 'Olfactometer7']	[331.0, 329.0, 4003.0]	[2.7079520225524902, 2.515991449356079, 6.060842275619507]	1	0	13	360	2.65
1060	Dalton	Lauren	60	4000	45	1	1	Threshold	Yes	No	NA	1	0	1	Yes	0	Yes	std	Olfactometer7	Olfactometer7	0	1	1	1	0	0	0	372	212	4001	0	0	0	Olfactometer7	05_24_22_09_32_32	Blank5	Blank1	C4	NA	NA	NA	['Olfactometer1', 'Olfactometer9', 'Olfactometer7']	[372.0, 212.0, 4001.0]	[4.259139060974121, 3.0795705318450928, 5.187702178955078]	1	0	14	90	2.91
1061	Dalton	Lauren	60	4000	45	1	1	Threshold	Yes	No	NA	1	0	1	Yes	0	Yes	std	Olfactometer9	Olfactometer9	0	2	1	1	0	0	0	740	4001	703	0	0	0	Olfactometer9	05_24_22_09_33_09	Blank4	C4	Blank1	NA	NA	NA	['Olfactometer7', 'Olfactometer1', 'Olfactometer1', 'Olfactometer9']	[703.0, 490.0, 250.0, 4001.0]	[3.5356650352478027, 3.6029772758483887, 0.2634150981903076, 6.094680070877075]	1	0	15	90	2.91
1062	Dalton	Lauren	60	4000	45	1	1	Threshold	Yes	No	NA	1	0	1	Yes	0	Yes	std	Olfactometer1	Olfactometer1	0	1	0	0	0	0	0	4001	0	0	0	0	0	Olfactometer1	05_24_22_09_33_40	C4	Blank5	Blank2	NA	NA	NA	['Olfactometer1']	[4001.0]	[7.401738166809082]	1	0	16	90	2.91
1063	Dalton	Sarah	60	4000	45	2	1	Threshold	Yes	No	NA	1	0	1	Yes	0	Yes	htlh	Olfactometer1	Olfactometer1	0	2	1	1	0	0	0	4188	222	360	0	0	0	Olfactometer1	05_25_22_11_28_44	C4	Blank4	Blank2	NA	NA	NA	['Olfactometer1', 'Olfactometer9', 'Olfactometer7', 'Olfactometer1']	[187.0, 222.0, 360.0, 4001.0]	[29.168848037719727, 1.6564955711364746, 1.8434875011444092, 7.6664183139801025]	1	0	1	1	0.25
1064	Dalton	Sarah	60	4000	45	2	1	Threshold	Yes	No	NA	1	0	1	Yes	0	Yes	htlh	Olfactometer9	Olfactometer9	0	1	1	0	0	0	0	302	4001	0	0	0	0	Olfactometer9	05_25_22_11_29_16	Blank4	C4	Blank2	NA	NA	NA	['Olfactometer1', 'Olfactometer9']	[302.0, 4001.0]	[3.007570266723633, 5.702601432800293]	1	0	2	1	0.25
1065	Dalton	Sarah	60	4000	45	2	1	Threshold	Yes	No	NA	1	0	1	Yes	0	Yes	htlh	Olfactometer1	Olfactometer1	0	1	0	0	0	0	0	4001	0	0	0	0	0	Olfactometer1	05_25_22_11_29_46	C4	Blank3	Blank2	NA	NA	NA	['Olfactometer1']	[4001.0]	[6.784884691238403]	1	0	3	1	0.25
1066	Dalton	Sarah	60	4000	45	2	1	Threshold	Yes	No	NA	1	0	1	Yes	0	Yes	htlh	Olfactometer7	Olfactometer7	0	0	1	2	0	0	0	0	319	7875	0	0	0	Olfactometer7	05_25_22_11_30_58	Blank4	Blank1	C4	NA	NA	NA	['Olfactometer9', 'Olfactometer7', 'Olfactometer7']	[319.0, 3874.0, 4001.0]	[4.688604116439819, 7.198096990585327, 4.911297798156738]	1	0	4	1000	1
1067	Dalton	Sarah	60	4000	45	2	1	Threshold	Yes	No	NA	1	0	1	Yes	0	Yes	htlh	Olfactometer9	Olfactometer9	0	1	1	0	0	0	0	187	4001	0	0	0	0	Olfactometer9	05_25_22_11_31_32	Blank2	C4	Blank2	NA	NA	NA	['Olfactometer1', 'Olfactometer9']	[187.0, 4001.0]	[4.095125198364258, 5.7023656368255615]	1	0	5	1000	1
1068	Dalton	Sarah	60	4000	45	2	1	Threshold	Yes	No	NA	1	0	1	Yes	0	Yes	htlh	Olfactometer7	Olfactometer7	0	1	1	2	0	0	0	297	479	4226	0	0	0	Olfactometer7	05_25_22_11_32_14	Blank3	Blank5	C4	NA	NA	NA	['Olfactometer1', 'Olfactometer9', 'Olfactometer7', 'Olfactometer7']	[297.0, 479.0, 224.0, 4002.0]	[10.007310628890991, 3.0776150226593018, 0.9572856426239014, 4.591525077819824]	1	0	6	1000	1
1069	Dalton	Sarah	60	4000	45	2	1	Threshold	Yes	No	NA	1	0	1	Yes	0	Yes	htlh	Olfactometer7	Olfactometer7	0	1	1	2	0	0	0	336	149	6874	0	0	0	Olfactometer7	05_25_22_11_33_29	Blank5	Blank1	C4	NA	NA	NA	['Olfactometer1', 'Olfactometer9', 'Olfactometer7', 'Olfactometer7']	[336.0, 149.0, 2873.0, 4001.0]	[6.041369199752808, 1.8330485820770264, 5.011357307434082, 4.618481397628784]	1	0	7	750	2.25
1070	Dalton	Sarah	60	4000	45	2	1	Threshold	Yes	No	NA	1	0	1	Yes	0	Yes	htlh	Olfactometer9	Olfactometer9	0	1	1	0	0	0	0	348	4001	0	0	0	0	Olfactometer9	05_25_22_11_34_04	Blank4	C4	Blank5	NA	NA	NA	['Olfactometer1', 'Olfactometer9']	[348.0, 4001.0]	[5.824783563613892, 5.751768112182617]	1	0	8	750	2.25
1071	Dalton	Sarah	60	4000	45	2	1	Threshold	Yes	No	NA	1	0	1	Yes	0	Yes	htlh	Olfactometer9	Olfactometer9	0	1	1	0	0	0	0	308	4001	0	0	0	0	Olfactometer9	05_25_22_11_34_37	Blank1	C4	Blank3	NA	NA	NA	['Olfactometer1', 'Olfactometer9']	[308.0, 4001.0]	[2.3741705417633057, 6.443914413452148]	1	0	9	750	2.25
1072	Dalton	Sarah	60	4000	45	2	1	Threshold	Yes	No	NA	1	0	1	Yes	0	Yes	htlh	Olfactometer1	Olfactometer1	0	1	0	0	0	0	0	4001	0	0	0	0	0	Olfactometer1	05_25_22_11_35_44	C4	Blank5	Blank3	NA	NA	NA	['Olfactometer1']	[4001.0]	[7.170417308807373]	1	0	10	360	2.65
1073	Dalton	Sarah	60	4000	45	2	1	Threshold	Yes	No	NA	1	0	1	Yes	0	Yes	htlh	Olfactometer9	Olfactometer9	0	1	1	0	0	0	0	176	4001	0	0	0	0	Olfactometer9	05_25_22_11_36_18	Blank1	C4	Blank1	NA	NA	NA	['Olfactometer1', 'Olfactometer9']	[176.0, 4001.0]	[4.013055801391602, 6.183655738830566]	1	0	11	360	2.65
1074	Dalton	Sarah	60	4000	45	2	1	Threshold	Yes	No	NA	1	0	1	Yes	0	Yes	htlh	Olfactometer7	Olfactometer7	0	1	1	1	0	0	0	377	456	4001	0	0	0	Olfactometer7	05_25_22_11_36_55	Blank5	Blank1	C4	NA	NA	NA	['Olfactometer1', 'Olfactometer9', 'Olfactometer7']	[377.0, 456.0, 4001.0]	[4.134848117828369, 2.508991241455078, 6.258546590805054]	1	0	12	360	2.65
1075	Dalton	Sarah	60	4000	45	2	1	Threshold	Yes	No	NA	1	0	1	Yes	0	Yes	htlh	Olfactometer9	Olfactometer9	0	0	1	0	0	0	0	0	4001	0	0	0	0	Olfactometer9	05_25_22_11_37_58	Blank5	C4	Blank3	NA	NA	NA	['Olfactometer9']	[4001.0]	[7.542007207870483]	1	0	13	90	2.91
1076	Dalton	Sarah	60	4000	45	2	1	Threshold	Yes	No	NA	1	0	1	Yes	0	Yes	htlh	Olfactometer7	Olfactometer7	0	1	1	1	0	0	0	245	57	4002	0	0	0	Olfactometer7	05_25_22_11_38_33	Blank2	Blank4	C4	NA	NA	NA	['Olfactometer1', 'Olfactometer9', 'Olfactometer7']	[245.0, 57.0, 4002.0]	[3.036857843399048, 1.9464082717895508, 6.0854456424713135]	1	0	14	90	2.91
1077	Dalton	Sarah	60	4000	45	2	1	Threshold	Yes	No	NA	1	0	1	Yes	0	Yes	htlh	Olfactometer7	Olfactometer7	0	1	1	1	0	0	0	324	329	4001	0	0	0	Olfactometer7	05_25_22_11_39_11	Blank1	Blank2	C4	NA	NA	NA	['Olfactometer1', 'Olfactometer9', 'Olfactometer7']	[324.0, 329.0, 4001.0]	[4.45543909072876, 4.085517883300781, 5.932329177856445]	1	0	15	90	2.91
1078	Dalton	Sarah	60	4000	45	3	1	Threshold	Yes	No	NA	1	0	1	Yes	0	Yes	lthh	Olfactometer1	Olfactometer1	0	7	1	1	0	0	0	5809	627	220	0	0	0	Olfactometer1	05_26_22_09_36_50	C4	Blank2	Blank2	NA	NA	NA	['Olfactometer1', 'Olfactometer1', 'Olfactometer1', 'Olfactometer1', 'Olfactometer1', 'Olfactometer1', 'Olfactometer9', 'Olfactometer7', 'Olfactometer1']	[347.0, 36.0, 444.0, 165.0, 212.0, 604.0, 627.0, 220.0, 4001.0]	[23.44393014907837, 0.0, 0.9231834411621094, 1.4369382858276367, 0.25395679473876953, 1.7906315326690674, 3.8728201389312744, 3.5819342136383057, 6.615956544876099]	1	0	1	1	0.25
1079	Dalton	Sarah	60	4000	45	3	1	Threshold	Yes	No	NA	1	0	1	Yes	0	Yes	lthh	Olfactometer9	Olfactometer9	0	1	1	0	0	0	0	216	4001	0	0	0	0	Olfactometer9	05_26_22_09_37_23	Blank2	C4	Blank5	NA	NA	NA	['Olfactometer1', 'Olfactometer9']	[216.0, 4001.0]	[3.7860159873962402, 6.173835754394531]	1	0	2	1	0.25
1080	Dalton	Sarah	60	4000	45	3	1	Threshold	Yes	No	NA	1	0	1	Yes	0	Yes	lthh	Olfactometer7	Olfactometer7	0	1	1	1	0	0	0	176	539	4001	0	0	0	Olfactometer7	05_26_22_09_37_59	Blank3	Blank2	C4	NA	NA	NA	['Olfactometer1', 'Olfactometer9', 'Olfactometer7']	[176.0, 539.0, 4001.0]	[3.8757779598236084, 2.578956127166748, 5.750074625015259]	1	0	3	1	0.25
1081	Dalton	Sarah	60	4000	45	3	1	Threshold	Yes	No	NA	1	0	1	Yes	0	Yes	lthh	Olfactometer9	Olfactometer9	0	1	2	0	0	0	0	271	4010	0	0	0	0	Olfactometer9	05_26_22_09_38_55	Blank2	C4	Blank4	NA	NA	NA	['Olfactometer1', 'Olfactometer9', 'Olfactometer9']	[271.0, 9.0, 4001.0]	[2.481721878051758, 1.460594892501831, 4.0748960971832275]	1	0	4	1000	1
1082	Dalton	Sarah	60	4000	45	3	1	Threshold	Yes	No	NA	1	0	1	Yes	0	Yes	lthh	Olfactometer1	Olfactometer1	0	1	0	0	0	0	0	4001	0	0	0	0	0	Olfactometer1	05_26_22_09_39_26	C4	Blank1	Blank5	NA	NA	NA	['Olfactometer1']	[4001.0]	[7.360943078994751]	1	0	5	1000	1
1083	Dalton	Sarah	60	4000	45	3	1	Threshold	Yes	No	NA	1	0	1	Yes	0	Yes	lthh	Olfactometer7	Olfactometer7	0	0	1	1	0	0	0	0	412	4002	0	0	0	Olfactometer7	05_26_22_09_40_03	Blank4	Blank1	C4	NA	NA	NA	['Olfactometer9', 'Olfactometer7']	[412.0, 4002.0]	[7.224952220916748, 6.057056903839111]	1	0	6	1000	1
1084	Dalton	Sarah	60	4000	45	3	1	Threshold	Yes	No	NA	1	0	1	Yes	0	Yes	lthh	Olfactometer1	Olfactometer1	0	4	1	1	0	0	0	5065	409	289	0	0	0	Olfactometer1	05_26_22_09_41_20	C4	Blank4	Blank1	NA	NA	NA	['Olfactometer1', 'Olfactometer1', 'Olfactometer1', 'Olfactometer9', 'Olfactometer7', 'Olfactometer1']	[356.0, 24.0, 684.0, 409.0, 289.0, 4001.0]	[3.2843315601348877, 0.15568327903747559, 0.7206556797027588, 3.0980231761932373, 1.8749887943267822, 7.531144142150879]	1	0	7	750	2.25
1085	Dalton	Sarah	60	4000	45	3	1	Threshold	Yes	No	NA	1	0	1	Yes	0	Yes	lthh	Olfactometer9	Olfactometer9	0	1	1	0	0	0	0	182	4001	0	0	0	0	Olfactometer9	05_26_22_09_41_53	Blank2	C4	Blank4	NA	NA	NA	['Olfactometer1', 'Olfactometer9']	[182.0, 4001.0]	[2.4833638668060303, 6.006633758544922]	1	0	8	750	2.25
1086	Dalton	Sarah	60	4000	45	3	1	Threshold	Yes	No	NA	1	0	1	Yes	0	Yes	lthh	Olfactometer9	Olfactometer9	0	1	1	0	0	0	0	203	4001	0	0	0	0	Olfactometer9	05_26_22_09_42_30	Blank2	C4	Blank4	NA	NA	NA	['Olfactometer1', 'Olfactometer9']	[203.0, 4001.0]	[7.837328195571899, 5.937159299850464]	1	0	9	750	2.25
1087	Dalton	Sarah	60	4000	45	3	1	Threshold	Yes	No	NA	1	0	1	Yes	0	Yes	lthh	Olfactometer7	Olfactometer7	0	1	1	1	0	0	0	306	383	4001	0	0	0	Olfactometer7	05_26_22_09_43_51	Blank3	Blank2	C4	NA	NA	NA	['Olfactometer1', 'Olfactometer9', 'Olfactometer7']	[306.0, 383.0, 4001.0]	[5.926764249801636, 3.080659866333008, 5.499913215637207]	1	0	10	360	2.65
1088	Dalton	Sarah	60	4000	45	3	1	Threshold	Yes	No	NA	1	0	1	Yes	0	Yes	lthh	Olfactometer9	Olfactometer9	0	1	1	0	0	0	0	211	4001	0	0	0	0	Olfactometer9	05_26_22_09_44_25	Blank3	C4	Blank3	NA	NA	NA	['Olfactometer1', 'Olfactometer9']	[211.0, 4001.0]	[2.947237253189087, 6.962663173675537]	1	0	11	360	2.65
1089	Dalton	Sarah	60	4000	45	3	1	Threshold	Yes	No	NA	1	0	1	Yes	0	Yes	lthh	Olfactometer7	Olfactometer7	0	1	1	1	0	0	0	320	158	4001	0	0	0	Olfactometer7	05_26_22_09_45_03	Blank3	Blank4	C4	NA	NA	NA	['Olfactometer1', 'Olfactometer9', 'Olfactometer7']	[320.0, 158.0, 4001.0]	[7.027123928070068, 2.5916333198547363, 5.685606956481934]	1	0	12	360	2.65
1090	Dalton	Sarah	60	4000	45	3	1	Threshold	Yes	No	NA	1	0	1	Yes	0	Yes	lthh	Olfactometer7	Olfactometer7	0	1	1	1	0	0	0	381	427	4004	0	0	0	Olfactometer7	05_26_22_09_46_18	Blank4	Blank2	C4	NA	NA	NA	['Olfactometer1', 'Olfactometer9', 'Olfactometer7']	[381.0, 427.0, 4004.0]	[2.7734615802764893, 3.582279682159424, 4.358572483062744]	1	0	13	90	2.91
1091	Dalton	Sarah	60	4000	45	3	1	Threshold	Yes	No	NA	1	0	1	Yes	0	Yes	lthh	Olfactometer7	Olfactometer7	0	1	1	1	0	0	0	352	387	4001	0	0	0	Olfactometer7	05_26_22_09_46_54	Blank3	Blank5	C4	NA	NA	NA	['Olfactometer1', 'Olfactometer9', 'Olfactometer7']	[352.0, 387.0, 4001.0]	[3.949910879135132, 2.521934747695923, 6.051629543304443]	1	0	14	90	2.91
1092	Dalton	Sarah	60	4000	45	3	1	Threshold	Yes	No	NA	1	0	1	Yes	0	Yes	lthh	Olfactometer1	Olfactometer1	0	1	0	0	0	0	0	4001	0	0	0	0	0	Olfactometer1	05_26_22_09_47_24	C4	Blank4	Blank3	NA	NA	NA	['Olfactometer1']	[4001.0]	[6.563550710678101]	1	0	15	90	2.91
1093	Dalton	Lauren	60	4000	45	4	1	Threshold	Yes	No	NA	1	0	1	Yes	0	Yes	ltlh	Olfactometer7	Olfactometer7	0	0	0	1	0	0	0	0	0	4001	0	0	0	Olfactometer7	05_28_22_10_11_19	Blank5	Blank4	C4	NA	NA	NA	['Olfactometer7']	[4001.0]	[25.016212224960327]	1	0	1	1	0.25
1094	Dalton	Lauren	60	4000	45	4	1	Threshold	Yes	No	NA	1	0	1	Yes	0	Yes	ltlh	Olfactometer9	Olfactometer9	0	1	1	0	0	0	0	543	4001	0	0	0	0	Olfactometer9	05_28_22_10_11_52	Blank5	C4	Blank3	NA	NA	NA	['Olfactometer1', 'Olfactometer9']	[543.0, 4001.0]	[3.6621716022491455, 5.87319278717041]	1	0	2	1	0.25
1095	Dalton	Lauren	60	4000	45	4	1	Threshold	Yes	No	NA	1	0	1	Yes	0	Yes	ltlh	Olfactometer1	Olfactometer1	0	1	0	0	0	0	0	4001	0	0	0	0	0	Olfactometer1	05_28_22_10_12_23	C4	Blank5	Blank2	NA	NA	NA	['Olfactometer1']	[4001.0]	[7.31792426109314]	1	0	3	1	0.25
1096	Dalton	Lauren	60	4000	45	4	1	Threshold	Yes	No	NA	1	0	1	Yes	0	Yes	ltlh	Olfactometer7	Olfactometer7	0	1	1	1	0	0	0	122	507	4004	0	0	0	Olfactometer7	05_28_22_10_13_32	Blank3	Blank4	C4	NA	NA	NA	['Olfactometer1', 'Olfactometer9', 'Olfactometer7']	[122.0, 507.0, 4004.0]	[2.6548237800598145, 3.074115753173828, 5.268519878387451]	1	0	4	1000	1
1097	Dalton	Lauren	60	4000	45	4	1	Threshold	Yes	No	NA	1	0	1	Yes	0	Yes	ltlh	Olfactometer1	Olfactometer1	0	1	0	0	0	0	0	4001	0	0	0	0	0	Olfactometer1	05_28_22_10_14_02	C4	Blank3	Blank1	NA	NA	NA	['Olfactometer1']	[4001.0]	[6.880084753036499]	1	0	5	1000	1
1098	Dalton	Lauren	60	4000	45	4	1	Threshold	Yes	No	NA	1	0	1	Yes	0	Yes	ltlh	Olfactometer1	Olfactometer1	0	1	0	0	0	0	0	4001	0	0	0	0	0	Olfactometer1	05_28_22_10_14_33	C4	Blank1	Blank4	NA	NA	NA	['Olfactometer1']	[4001.0]	[6.859172105789185]	1	0	6	1000	1
1099	Dalton	Lauren	60	4000	45	4	1	Threshold	Yes	No	NA	1	0	1	Yes	0	Yes	ltlh	Olfactometer9	Olfactometer9	0	1	1	0	0	0	0	297	4001	0	0	0	0	Olfactometer9	05_28_22_10_15_43	Blank5	C4	Blank3	NA	NA	NA	['Olfactometer1', 'Olfactometer9']	[297.0, 4001.0]	[4.971720218658447, 5.92865514755249]	1	0	7	750	2.25
1100	Dalton	Lauren	60	4000	45	4	1	Threshold	Yes	No	NA	1	0	1	Yes	0	Yes	ltlh	Olfactometer7	Olfactometer7	0	1	1	1	0	0	0	336	590	4001	0	0	0	Olfactometer7	05_28_22_10_16_18	Blank1	Blank4	C4	NA	NA	NA	['Olfactometer1', 'Olfactometer9', 'Olfactometer7']	[336.0, 590.0, 4001.0]	[3.355287790298462, 3.5817079544067383, 4.824373483657837]	1	0	8	750	2.25
1101	Dalton	Lauren	60	4000	45	4	1	Threshold	Yes	No	NA	1	0	1	Yes	0	Yes	ltlh	Olfactometer9	Olfactometer9	0	1	1	0	0	0	0	536	4001	0	0	0	0	Olfactometer9	05_28_22_10_16_52	Blank2	C4	Blank4	NA	NA	NA	['Olfactometer1', 'Olfactometer9']	[536.0, 4001.0]	[3.7322211265563965, 5.749978303909302]	1	0	9	750	2.25
1102	Dalton	Lauren	60	4000	45	4	1	Threshold	Yes	No	NA	1	0	1	Yes	0	Yes	ltlh	Olfactometer9	Olfactometer9	0	1	1	0	0	0	0	455	4001	0	0	0	0	Olfactometer9	05_28_22_10_17_54	Blank4	C4	Blank5	NA	NA	NA	['Olfactometer1', 'Olfactometer9']	[455.0, 4001.0]	[3.9362263679504395, 6.178432464599609]	1	0	10	360	2.65
1103	Dalton	Lauren	60	4000	45	4	1	Threshold	Yes	No	NA	1	0	1	Yes	0	Yes	ltlh	Olfactometer7	Olfactometer7	0	1	1	1	0	0	0	487	341	4001	0	0	0	Olfactometer7	05_28_22_10_18_32	Blank5	Blank5	C4	NA	NA	NA	['Olfactometer1', 'Olfactometer9', 'Olfactometer7']	[487.0, 341.0, 4001.0]	[3.0264852046966553, 5.473942518234253, 5.822384357452393]	1	0	11	360	2.65
1104	Dalton	Lauren	60	4000	45	4	1	Threshold	Yes	No	NA	1	0	1	Yes	0	Yes	ltlh	Olfactometer7	Olfactometer7	0	1	1	1	0	0	0	108	505	4001	0	0	0	Olfactometer7	05_28_22_10_19_11	Blank1	Blank1	C4	NA	NA	NA	['Olfactometer1', 'Olfactometer9', 'Olfactometer7']	[108.0, 505.0, 4001.0]	[5.295830249786377, 2.8734514713287354, 6.836628198623657]	1	0	12	360	2.65
1105	Dalton	Lauren	60	4000	45	4	1	Threshold	Yes	No	NA	1	0	1	Yes	0	Yes	ltlh	Olfactometer1	Olfactometer1	0	1	0	0	0	0	0	4001	0	0	0	0	0	Olfactometer1	05_28_22_10_20_13	C4	Blank5	Blank3	NA	NA	NA	['Olfactometer1']	[4001.0]	[6.0661399364471436]	1	0	13	90	2.91
1106	Dalton	Lauren	60	4000	45	4	1	Threshold	Yes	No	NA	1	0	1	Yes	0	Yes	ltlh	Olfactometer7	Olfactometer7	0	1	1	1	0	0	0	412	468	4001	0	0	0	Olfactometer7	05_28_22_10_20_47	Blank2	Blank4	C4	NA	NA	NA	['Olfactometer1', 'Olfactometer9', 'Olfactometer7']	[412.0, 468.0, 4001.0]	[1.9520306587219238, 3.077619791030884, 5.129554510116577]	1	0	14	90	2.91
1107	Dalton	Lauren	60	4000	45	4	1	Threshold	Yes	No	NA	1	0	1	Yes	0	Yes	ltlh	Olfactometer9	Olfactometer9	0	2	1	1	0	0	0	985	4001	487	0	0	0	Olfactometer9	05_28_22_10_21_28	Blank4	C4	Blank1	NA	NA	NA	['Olfactometer1', 'Olfactometer7', 'Olfactometer1', 'Olfactometer9']	[407.0, 487.0, 578.0, 4001.0]	[4.796908617019653, 3.481719970703125, 3.079146146774292, 5.728101491928101]	1	0	15	90	2.91
1108	Dalton	Avery	60	4000	45	5	0	Threshold	Yes	No	NA	1	0	1	Yes	0	Yes	hthh	Olfactometer9	Olfactometer9	0	1	2	0	0	0	0	268	4182	0	0	0	0	Olfactometer9	05_28_22_12_57_57	Blank3	C4	Blank1	NA	NA	NA	['Olfactometer9', 'Olfactometer1', 'Olfactometer9']	[181.0, 268.0, 4001.0]	[17.72833228111267, 4.017605543136597, 6.53709864616394]	1	0	1	1	0.25
1109	Dalton	Avery	60	4000	45	5	0	Threshold	Yes	No	NA	1	0	1	Yes	0	Yes	hthh	Olfactometer1	Olfactometer1	0	1	0	0	0	0	0	4001	0	0	0	0	0	Olfactometer1	05_28_22_12_58_28	C4	Blank2	Blank2	NA	NA	NA	['Olfactometer1']	[4001.0]	[6.780244827270508]	1	0	2	1	0.25
1110	Dalton	Avery	60	4000	45	5	0	Threshold	Yes	No	NA	1	0	1	Yes	0	Yes	hthh	Olfactometer1	Olfactometer1	0	1	0	0	0	0	0	4001	0	0	0	0	0	Olfactometer1	05_28_22_12_58_57	C4	Blank5	Blank3	NA	NA	NA	['Olfactometer1']	[4001.0]	[6.113670587539673]	1	0	3	1	0.25
1111	Dalton	Avery	60	4000	45	5	0	Threshold	Yes	No	NA	1	0	1	Yes	0	Yes	hthh	Olfactometer7	Olfactometer7	0	1	1	1	0	0	0	307	457	4001	0	0	0	Olfactometer7	05_28_22_13_00_01	Blank1	Blank4	C4	NA	NA	NA	['Olfactometer1', 'Olfactometer9', 'Olfactometer7']	[307.0, 457.0, 4001.0]	[2.19092059135437, 3.57950758934021, 6.532158136367798]	1	0	4	1000	1
1112	Dalton	Avery	60	4000	45	5	0	Threshold	Yes	No	NA	1	0	1	Yes	0	Yes	hthh	Olfactometer7	Olfactometer7	0	1	1	1	0	0	0	426	511	4001	0	0	0	Olfactometer7	05_28_22_13_00_36	Blank4	Blank2	C4	NA	NA	NA	['Olfactometer1', 'Olfactometer9', 'Olfactometer7']	[426.0, 511.0, 4001.0]	[2.5607430934906006, 3.5833113193511963, 5.258073568344116]	1	0	5	1000	1
1113	Dalton	Avery	60	4000	45	5	0	Threshold	Yes	No	NA	1	0	1	Yes	0	Yes	hthh	Olfactometer9	Olfactometer9	0	1	1	0	0	0	0	533	4001	0	0	0	0	Olfactometer9	05_28_22_13_01_12	Blank2	C4	Blank1	NA	NA	NA	['Olfactometer1', 'Olfactometer9']	[533.0, 4001.0]	[4.837047100067139, 6.774569272994995]	1	0	6	1000	1
1114	Dalton	Avery	60	4000	45	5	0	Threshold	Yes	No	NA	1	0	1	Yes	0	Yes	hthh	Olfactometer9	Olfactometer9	0	0	1	0	0	0	0	0	4001	0	0	0	0	Olfactometer9	05_28_22_13_02_22	Blank4	C4	Blank4	NA	NA	NA	['Olfactometer9']	[4001.0]	[10.408047199249268]	1	0	7	750	2.25
1115	Dalton	Avery	60	4000	45	5	0	Threshold	Yes	No	NA	1	0	1	Yes	0	Yes	hthh	Olfactometer1	Olfactometer1	0	1	0	0	0	0	0	4001	0	0	0	0	0	Olfactometer1	05_28_22_13_02_56	C4	Blank5	Blank1	NA	NA	NA	['Olfactometer1']	[4001.0]	[9.202332735061646]	1	0	8	750	2.25
1116	Dalton	Avery	60	4000	45	5	0	Threshold	Yes	No	NA	1	0	1	Yes	0	Yes	hthh	Olfactometer7	Olfactometer7	0	1	1	1	0	0	0	348	666	4002	0	0	0	Olfactometer7	05_28_22_13_03_32	Blank1	Blank4	C4	NA	NA	NA	['Olfactometer1', 'Olfactometer9', 'Olfactometer7']	[348.0, 666.0, 4002.0]	[3.6555330753326416, 3.5798120498657227, 5.462063789367676]	1	0	9	750	2.25
1117	Dalton	Avery	60	4000	45	5	0	Threshold	Yes	No	NA	1	0	1	Yes	0	Yes	hthh	Olfactometer1	Olfactometer1	0	1	0	0	0	0	0	4001	0	0	0	0	0	Olfactometer1	05_28_22_13_04_35	C4	Blank5	Blank4	NA	NA	NA	['Olfactometer1']	[4001.0]	[6.679577589035034]	1	0	10	360	2.65
1118	Dalton	Avery	60	4000	45	5	0	Threshold	Yes	No	NA	1	0	1	Yes	0	Yes	hthh	Olfactometer1	Olfactometer1	0	1	0	0	0	0	0	4001	0	0	0	0	0	Olfactometer1	05_28_22_13_05_06	C4	Blank3	Blank4	NA	NA	NA	['Olfactometer1']	[4001.0]	[6.848747968673706]	1	0	11	360	2.65
1119	Dalton	Avery	60	4000	45	5	0	Threshold	Yes	No	NA	1	0	1	Yes	0	Yes	hthh	Olfactometer7	Olfactometer7	0	1	1	1	0	0	0	262	520	4001	0	0	0	Olfactometer7	05_28_22_13_05_41	Blank2	Blank1	C4	NA	NA	NA	['Olfactometer1', 'Olfactometer9', 'Olfactometer7']	[262.0, 520.0, 4001.0]	[2.953704595565796, 3.077301263809204, 5.500848770141602]	1	0	12	360	2.65
1120	Dalton	Avery	60	4000	45	5	0	Threshold	Yes	No	NA	1	0	1	Yes	0	Yes	hthh	Olfactometer7	Olfactometer7	0	1	1	1	0	0	0	326	443	4001	0	0	0	Olfactometer7	05_28_22_13_06_45	Blank4	Blank2	C4	NA	NA	NA	['Olfactometer1', 'Olfactometer9', 'Olfactometer7']	[326.0, 443.0, 4001.0]	[2.830441951751709, 4.261589527130127, 6.285831689834595]	1	0	13	90	2.91
1121	Dalton	Avery	60	4000	45	5	0	Threshold	Yes	No	NA	1	0	1	Yes	0	Yes	hthh	Olfactometer9	Olfactometer9	0	0	1	0	0	0	0	0	4001	0	0	0	0	Olfactometer9	05_28_22_13_07_22	Blank5	C4	Blank3	NA	NA	NA	['Olfactometer9']	[4001.0]	[13.290601968765259]	1	0	14	90	2.91
1122	Dalton	Avery	60	4000	45	5	0	Threshold	Yes	No	NA	1	0	1	Yes	0	Yes	hthh	Olfactometer1	Olfactometer1	0	1	0	0	0	0	0	4001	0	0	0	0	0	Olfactometer1	05_28_22_13_07_53	C4	Blank5	Blank2	NA	NA	NA	['Olfactometer1']	[4001.0]	[6.429996490478516]	1	0	15	90	2.91
1123	Dasty	Lauren	60	4000	45	1	1	Threshold	Yes	No	NA	1	0	1	Yes	0	Yes	std	Olfactometer7	Olfactometer7	0	1	1	1	0	0	0	551	521	4001	0	0	0	Olfactometer7	05_24_22_10_55_49	Blank5	Blank5	C4	NA	NA	NA	['Olfactometer1', 'Olfactometer9', 'Olfactometer7']	[551.0, 521.0, 4001.0]	[20.99426579475403, 1.9930508136749268, 5.6740827560424805]	1	0	1	1	0.25
1124	Dasty	Lauren	60	4000	45	1	1	Threshold	Yes	No	NA	1	0	1	Yes	0	Yes	std	Olfactometer7	Olfactometer7	0	1	1	1	0	0	0	693	653	4001	0	0	0	Olfactometer7	05_24_22_10_56_25	Blank5	Blank1	C4	NA	NA	NA	['Olfactometer1', 'Olfactometer9', 'Olfactometer7']	[693.0, 653.0, 4001.0]	[3.715608835220337, 2.337261438369751, 5.6472413539886475]	1	0	2	1	0.25
1125	Dasty	Lauren	60	4000	45	1	1	Threshold	Yes	No	NA	1	0	1	Yes	0	Yes	std	Olfactometer1	Olfactometer1	0	1	0	0	0	0	0	4001	0	0	0	0	0	Olfactometer1	05_24_22_10_56_55	C4	Blank2	Blank4	NA	NA	NA	['Olfactometer1']	[4001.0]	[5.938711881637573]	1	0	3	1	0.25
1126	Dasty	Lauren	60	4000	45	1	1	Threshold	Yes	No	NA	1	0	1	Yes	0	Yes	std	Olfactometer1	Olfactometer1	0	2	1	1	0	0	0	4962	488	377	0	0	0	Olfactometer1	05_24_22_10_58_02	C4	Blank1	Blank2	NA	NA	NA	['Olfactometer1', 'Olfactometer9', 'Olfactometer7', 'Olfactometer1']	[961.0, 488.0, 377.0, 4001.0]	[2.6042659282684326, 2.5744645595550537, 1.5894606113433838, 8.49599814414978]	1	0	4	1000	1
1127	Dasty	Lauren	60	4000	45	1	1	Threshold	Yes	No	NA	1	0	1	Yes	0	Yes	std	Olfactometer9	Olfactometer9	0	1	1	0	0	0	0	480	4001	0	0	0	0	Olfactometer9	05_24_22_10_58_33	Blank4	C4	Blank5	NA	NA	NA	['Olfactometer1', 'Olfactometer9']	[480.0, 4001.0]	[2.4364023208618164, 5.044191360473633]	1	0	5	1000	1
1128	Dasty	Lauren	60	4000	45	1	1	Threshold	Yes	No	NA	1	0	1	Yes	0	Yes	std	Olfactometer9	Olfactometer9	0	1	1	0	0	0	0	501	4001	0	0	0	0	Olfactometer9	05_24_22_10_59_05	Blank3	C4	Blank4	NA	NA	NA	['Olfactometer1', 'Olfactometer9']	[501.0, 4001.0]	[2.3771586418151855, 5.519265651702881]	1	0	6	1000	1
1129	Dasty	Lauren	60	4000	45	1	1	Threshold	Yes	No	NA	1	0	1	Yes	0	Yes	std	Olfactometer7	Olfactometer7	0	1	1	1	0	0	0	434	419	4001	0	0	0	Olfactometer7	05_24_22_11_00_12	Blank4	Blank4	C4	NA	NA	NA	['Olfactometer1', 'Olfactometer9', 'Olfactometer7']	[434.0, 419.0, 4001.0]	[4.2795774936676025, 1.7637760639190674, 5.558830976486206]	1	0	7	750	2.25
1130	Dasty	Lauren	60	4000	45	1	1	Threshold	Yes	No	NA	1	0	1	Yes	0	Yes	std	Olfactometer7	Olfactometer7	0	1	0	2	0	0	0	563	0	4891	0	0	0	Olfactometer7	05_24_22_11_00_50	Blank2	Blank4	C4	NA	NA	NA	['Olfactometer1', 'Olfactometer7', 'Olfactometer7']	[563.0, 890.0, 4001.0]	[4.053225517272949, 3.4831247329711914, 6.242745876312256]	1	0	8	750	2.25
1131	Dasty	Lauren	60	4000	45	1	1	Threshold	Yes	No	NA	1	0	1	Yes	0	Yes	std	Olfactometer9	Olfactometer9	0	1	1	0	0	0	0	438	4001	0	0	0	0	Olfactometer9	05_24_22_11_01_22	Blank2	C4	Blank1	NA	NA	NA	['Olfactometer1', 'Olfactometer9']	[438.0, 4001.0]	[3.215630531311035, 5.512106895446777]	1	0	9	750	2.25
1132	Dasty	Lauren	60	4000	45	1	1	Threshold	Yes	No	NA	1	0	1	Yes	0	Yes	std	Olfactometer1	Olfactometer1	0	1	0	0	0	0	0	4001	0	0	0	0	0	Olfactometer1	05_24_22_11_02_26	C4	Blank3	Blank5	NA	NA	NA	['Olfactometer1']	[4001.0]	[6.293009281158447]	1	0	10	360	2.65
1133	Dasty	Lauren	60	4000	45	1	1	Threshold	Yes	No	NA	1	0	1	Yes	0	Yes	std	Olfactometer9	Olfactometer9	0	2	2	1	0	0	0	948	4796	664	0	0	0	Olfactometer9	05_24_22_11_03_07	Blank3	C4	Blank5	NA	NA	NA	['Olfactometer1', 'Olfactometer9', 'Olfactometer7', 'Olfactometer1', 'Olfactometer9']	[472.0, 795.0, 664.0, 476.0, 4001.0]	[2.5111241340637207, 2.574967861175537, 2.5786843299865723, 3.5718469619750977, 5.431011438369751]	1	0	11	360	2.65
1134	Dasty	Lauren	60	4000	45	1	1	Threshold	Yes	No	NA	1	0	1	Yes	0	Yes	std	Olfactometer7	Olfactometer7	0	1	1	1	0	0	0	484	412	4001	0	0	0	Olfactometer7	05_24_22_11_03_41	Blank5	Blank4	C4	NA	NA	NA	['Olfactometer1', 'Olfactometer9', 'Olfactometer7']	[484.0, 412.0, 4001.0]	[2.579897403717041, 3.5885722637176514, 4.278326749801636]	1	0	12	360	2.65
1135	Dasty	Lauren	60	4000	45	1	1	Threshold	Yes	No	NA	1	0	1	Yes	0	Yes	std	Olfactometer7	Olfactometer7	0	1	1	1	0	0	0	427	381	4001	0	0	0	Olfactometer7	05_24_22_11_04_48	Blank5	Blank5	C4	NA	NA	NA	['Olfactometer1', 'Olfactometer9', 'Olfactometer7']	[427.0, 381.0, 4001.0]	[2.519597053527832, 1.9159636497497559, 5.676551103591919]	1	0	13	90	2.91
1136	Dasty	Lauren	60	4000	45	1	1	Threshold	Yes	No	NA	1	0	1	Yes	0	Yes	std	Olfactometer9	Olfactometer9	0	1	1	0	0	0	0	495	4001	0	0	0	0	Olfactometer9	05_24_22_11_05_20	Blank2	C4	Blank5	NA	NA	NA	['Olfactometer1', 'Olfactometer9']	[495.0, 4001.0]	[2.6090917587280273, 5.565271854400635]	1	0	14	90	2.91
1137	Dasty	Lauren	60	4000	45	1	1	Threshold	Yes	No	NA	1	0	1	Yes	0	Yes	std	Olfactometer1	Olfactometer1	0	1	0	0	0	0	0	4001	0	0	0	0	0	Olfactometer1	05_24_22_11_05_49	C4	Blank1	Blank5	NA	NA	NA	['Olfactometer1']	[4001.0]	[5.928810358047485]	1	0	15	90	2.91
1138	Dasty	Sarah	60	4000	45	2	1	Threshold	Yes	No	NA	1	0	1	Yes	0	Yes	htlh	Olfactometer9	Olfactometer9	0	2	3	2	0	0	0	819	8660	812	0	0	0	Olfactometer9	05_25_22_12_33_32	Blank5	C4	Blank4	NA	NA	NA	['Olfactometer1', 'Olfactometer9', 'Olfactometer7', 'Olfactometer1', 'Olfactometer9', 'Olfactometer7', 'Olfactometer9']	[407.0, 972.0, 439.0, 412.0, 3687.0, 373.0, 4001.0]	[16.1377694606781, 3.076669692993164, 1.5043621063232422, 2.9173600673675537, 5.2257726192474365, 3.078085422515869, 4.722461938858032]	1	0	1	1	0.25
1139	Dasty	Sarah	60	4000	45	2	1	Threshold	Yes	No	NA	1	0	1	Yes	0	Yes	htlh	Olfactometer1	Olfactometer1	0	1	0	0	0	0	0	4001	0	0	0	0	0	Olfactometer1	05_25_22_12_34_05	C4	Blank2	Blank4	NA	NA	NA	['Olfactometer1']	[4001.0]	[9.137674570083618]	1	0	2	1	0.25
1140	Dasty	Sarah	60	4000	45	2	1	Threshold	Yes	No	NA	1	0	1	Yes	0	Yes	htlh	Olfactometer1	Olfactometer1	0	1	0	0	0	0	0	4001	0	0	0	0	0	Olfactometer1	05_25_22_12_34_40	C4	Blank2	Blank2	NA	NA	NA	['Olfactometer1']	[4001.0]	[10.885616302490234]	1	0	3	1	0.25
1141	Dasty	Sarah	60	4000	45	2	1	Threshold	Yes	No	NA	1	0	1	Yes	0	Yes	htlh	Olfactometer7	Olfactometer7	0	1	1	1	0	0	0	329	545	4001	0	0	0	Olfactometer7	05_25_22_12_35_54	Blank3	Blank1	C4	NA	NA	NA	['Olfactometer1', 'Olfactometer9', 'Olfactometer7']	[329.0, 545.0, 4001.0]	[2.9973931312561035, 1.8935489654541016, 6.199446678161621]	1	0	4	1000	1
1142	Dasty	Sarah	60	4000	45	2	1	Threshold	Yes	No	NA	1	0	1	Yes	0	Yes	htlh	Olfactometer7	Olfactometer7	0	1	1	1	0	0	0	378	445	4001	0	0	0	Olfactometer7	05_25_22_12_36_29	Blank2	Blank5	C4	NA	NA	NA	['Olfactometer1', 'Olfactometer9', 'Olfactometer7']	[378.0, 445.0, 4001.0]	[2.7135112285614014, 3.5845422744750977, 4.524100303649902]	1	0	5	1000	1
1143	Dasty	Sarah	60	4000	45	2	1	Threshold	Yes	No	NA	1	0	1	Yes	0	Yes	htlh	Olfactometer1	Olfactometer1	0	1	0	0	0	0	0	4001	0	0	0	0	0	Olfactometer1	05_25_22_12_36_58	C4	Blank1	Blank1	NA	NA	NA	['Olfactometer1']	[4001.0]	[5.672278881072998]	1	0	6	1000	1
1144	Dasty	Sarah	60	4000	45	2	1	Threshold	Yes	No	NA	1	0	1	Yes	0	Yes	htlh	Olfactometer9	Olfactometer9	0	1	1	0	0	0	0	384	4001	0	0	0	0	Olfactometer9	05_25_22_12_37_57	Blank1	C4	Blank2	NA	NA	NA	['Olfactometer1', 'Olfactometer9']	[384.0, 4001.0]	[3.154622793197632, 5.201136589050293]	1	0	7	750	2.25
1145	Dasty	Sarah	60	4000	45	2	1	Threshold	Yes	No	NA	1	0	1	Yes	0	Yes	htlh	Olfactometer7	Olfactometer7	0	1	1	1	0	0	0	376	425	4001	0	0	0	Olfactometer7	05_25_22_12_38_41	Blank2	Blank2	C4	NA	NA	NA	['Olfactometer1', 'Olfactometer9', 'Olfactometer7']	[376.0, 425.0, 4001.0]	[12.757961750030518, 3.582026958465576, 4.092039585113525]	1	0	8	750	2.25
1146	Dasty	Sarah	60	4000	45	2	1	Threshold	Yes	No	NA	1	0	1	Yes	0	Yes	htlh	Olfactometer9	Olfactometer9	0	1	1	0	0	0	0	456	4001	0	0	0	0	Olfactometer9	05_25_22_12_39_13	Blank3	C4	Blank4	NA	NA	NA	['Olfactometer1', 'Olfactometer9']	[456.0, 4001.0]	[3.0426645278930664, 4.910518407821655]	1	0	9	750	2.25
1147	Dasty	Sarah	60	4000	45	2	1	Threshold	Yes	No	NA	1	0	1	Yes	0	Yes	htlh	Olfactometer9	Olfactometer9	0	1	1	0	0	0	0	421	4001	0	0	0	0	Olfactometer9	05_25_22_12_40_14	Blank4	C4	Blank2	NA	NA	NA	['Olfactometer1', 'Olfactometer9']	[421.0, 4001.0]	[2.5961387157440186, 5.516170501708984]	1	0	10	360	2.65
1148	Dasty	Sarah	60	4000	45	2	1	Threshold	Yes	No	NA	1	0	1	Yes	0	Yes	htlh	Olfactometer7	Olfactometer7	0	1	1	1	0	0	0	488	291	4001	0	0	0	Olfactometer7	05_25_22_12_40_49	Blank2	Blank2	C4	NA	NA	NA	['Olfactometer1', 'Olfactometer9', 'Olfactometer7']	[488.0, 291.0, 4001.0]	[3.5490872859954834, 1.8182690143585205, 6.218368291854858]	1	0	11	360	2.65
[truncated: 2,865 more rows]
[truncated: 3 more columns]
