# Supplementary material for: Canine detection of explosives under adverse environmental conditions with and without acclimation training
Source: PLoS One. 2024 Feb 21;19(2):e0297538. doi: 10.1371/journal.pone.0297538 (PMC10881013; doi:10.1371/journal.pone.0297538)
Supplement: S2 Dataset — (CSV) [file pone.0297538.s002.csv]

	subjID	expID	numbTrials	alertTime	trialTime	session	daySession	trainingLevel	handlerBlind	waitforCorrect	runCorrections	odorPrevelance	reinforceBlanks	reinforceTargets	useTones	generalizationTest	autoscoreAlerts	notes	correctPort	response	latency	poke1Number	poke2Number	poke3Number	poke4Number	poke5Number	poke6Number	cumulative1	cumulative2	cumulative3	cumulative4	cumulative5	cumulative6	firstResponse	timestamp	port1Odor	port2Odor	port3Odor	port4Odor	port5Odor	port6Odor	pokeOrder	pokeTimes	pokeITI	reinforced	probe	TrialNumber	OdorLine	DilutionLine
1	Bello	Sarah	60	4000	45	0	0	Threshold	Yes	No	NA	1	0	1	Yes	0	Yes	Day0	Olfactometer1	Olfactometer1	0	1	0	0	0	0	0	4001	0	0	0	0	0	Olfactometer1	07_14_22_12_33_36	C-4	Blank 2	Blank 1	NA	NA	NA	['Olfactometer1']	[4001.0]	[10.401153802871704]	1	0	1	1	0.25
2	Bello	Sarah	60	4000	45	0	0	Threshold	Yes	No	NA	1	0	1	Yes	0	Yes	Day0	Olfactometer1	Olfactometer1	0	3	1	0	0	0	0	7545	398	0	0	0	0	Olfactometer1	07_14_22_12_34_12	C-4	Blank 2	Blank 3	NA	NA	NA	['Olfactometer1', 'Olfactometer1', 'Olfactometer9', 'Olfactometer1']	[331.0, 3213.0, 398.0, 4001.0]	[1.8275327682495117, 3.7732222080230713, 1.861231803894043, 5.4932520389556885]	1	0	2	1	0.25
3	Bello	Sarah	60	4000	45	0	0	Threshold	Yes	No	NA	1	0	1	Yes	0	Yes	Day0	Olfactometer1	Olfactometer1	0	1	0	0	0	0	0	4005	0	0	0	0	0	Olfactometer1	07_14_22_12_34_41	C-4	Blank 2	Blank 2	NA	NA	NA	['Olfactometer1']	[4005.0]	[5.758902072906494]	1	0	3	1	0.25
4	Bello	Sarah	60	4000	45	0	0	Threshold	Yes	No	NA	1	0	1	Yes	0	Yes	Day0	Olfactometer7	Olfactometer7	0	1	0	1	0	0	0	292	0	4001	0	0	0	Olfactometer7	07_14_22_12_35_47	Blank 4	Blank 1	C-4	NA	NA	NA	['Olfactometer1', 'Olfactometer7']	[292.0, 4001.0]	[3.3286263942718506, 4.594716548919678]	1	0	4	1000	1
5	Bello	Sarah	60	4000	45	0	0	Threshold	Yes	No	NA	1	0	1	Yes	0	Yes	Day0	Olfactometer9	Olfactometer9	0	1	1	1	0	0	0	316	4001	377	0	0	0	Olfactometer9	07_14_22_12_36_19	Blank 2	C-4	Blank 1	NA	NA	NA	['Olfactometer1', 'Olfactometer7', 'Olfactometer9']	[316.0, 377.0, 4001.0]	[3.2337331771850586, 0.36538243293762207, 5.243581533432007]	1	0	5	1000	1
6	Bello	Sarah	60	4000	45	0	0	Threshold	Yes	No	NA	1	0	1	Yes	0	Yes	Day0	Olfactometer7	Olfactometer7	0	1	0	1	0	0	0	286	0	4001	0	0	0	Olfactometer7	07_14_22_12_36_50	Blank 3	Blank 4	C-4	NA	NA	NA	['Olfactometer1', 'Olfactometer7']	[286.0, 4001.0]	[3.3335518836975098, 4.675856590270996]	1	0	6	1000	1
7	Bello	Sarah	60	4000	45	0	0	Threshold	Yes	No	NA	1	0	1	Yes	0	Yes	Day0	Olfactometer7	Olfactometer7	0	2	1	3	0	0	0	905	411	6885	0	0	0	Olfactometer7	07_14_22_12_38_08	Blank	Blank	C-4	NA	NA	NA	['Olfactometer1', 'Olfactometer7', 'Olfactometer7', 'Olfactometer9', 'Olfactometer1', 'Olfactometer7']	[540.0, 19.0, 2865.0, 411.0, 365.0, 4001.0]	[3.2839860916137695, 0.7191739082336426, 3.5798516273498535, 0.866633415222168, 1.9273650646209717, 5.4321205615997314]	1	0	7	750	2.25
8	Bello	Sarah	60	4000	45	0	0	Threshold	Yes	No	NA	1	0	1	Yes	0	Yes	Day0	Olfactometer9	Olfactometer9	0	2	1	1	0	0	0	210	4001	210	0	0	0	Olfactometer9	07_14_22_12_38_40	Blank 2	C-4	Blank 1	NA	NA	NA	['Olfactometer1', 'Olfactometer1', 'Olfactometer7', 'Olfactometer9']	[64.0, 146.0, 210.0, 4001.0]	[1.6552643775939941, 0.11613082885742188, 1.319596290588379, 5.256714820861816]	1	0	8	750	2.25
9	Bello	Sarah	60	4000	45	0	0	Threshold	Yes	No	NA	1	0	1	Yes	0	Yes	Day0	Olfactometer9	Olfactometer9	0	1	1	1	0	0	0	351	4001	355	0	0	0	Olfactometer9	07_14_22_12_39_12	Blank	C-4	Blank 1	NA	NA	NA	['Olfactometer1', 'Olfactometer7', 'Olfactometer9']	[351.0, 355.0, 4001.0]	[2.9568395614624023, 1.42771315574646, 5.198526620864868]	1	0	9	750	2.25
10	Bello	Sarah	60	4000	45	0	0	Threshold	Yes	No	NA	1	0	1	Yes	0	Yes	Day0	Olfactometer9	Olfactometer9	0	5	2	3	0	0	0	1852	4507	4517	0	0	0	Olfactometer9	07_14_22_12_40_39	Blank	C-4	Blank	NA	NA	NA	['Olfactometer1', 'Olfactometer1', 'Olfactometer7', 'Olfactometer9', 'Olfactometer1', 'Olfactometer1', 'Olfactometer7', 'Olfactometer1', 'Olfactometer7', 'Olfactometer9']	[310.0, 330.0, 324.0, 506.0, 527.0, 284.0, 3521.0, 401.0, 672.0, 4001.0]	[1.638554334640503, 0.9027323722839355, 1.5523872375488281, 1.8058228492736816, 3.595177412033081, 0.0, 3.810115098953247, 3.582744836807251, 1.1349337100982666, 5.32006049156189]	1	0	10	360	2.65
11	Bello	Sarah	60	4000	45	0	0	Threshold	Yes	No	NA	1	0	1	Yes	0	Yes	Day0	Olfactometer1	Olfactometer1	0	1	0	0	0	0	0	4002	0	0	0	0	0	Olfactometer1	07_14_22_12_41_08	C-4	Blank 4	Blank 4	NA	NA	NA	['Olfactometer1']	[4002.0]	[6.114790916442871]	1	0	11	360	2.65
12	Bello	Sarah	60	4000	45	0	0	Threshold	Yes	No	NA	1	0	1	Yes	0	Yes	Day0	Olfactometer7	Olfactometer7	0	1	0	1	0	0	0	333	0	4001	0	0	0	Olfactometer7	07_14_22_12_41_38	Blank 1	Blank 1	C-4	NA	NA	NA	['Olfactometer1', 'Olfactometer7']	[333.0, 4001.0]	[2.8778977394104004, 4.573706865310669]	1	0	12	360	2.65
13	Bello	Sarah	60	4000	45	0	0	Threshold	Yes	No	NA	1	0	1	Yes	0	Yes	Day0	Olfactometer7	Olfactometer7	0	1	0	1	0	0	0	353	0	4002	0	0	0	Olfactometer7	07_14_22_12_42_34	Blank 4	Blank 4	C-4	NA	NA	NA	['Olfactometer1', 'Olfactometer7']	[353.0, 4002.0]	[1.476022720336914, 5.3674585819244385]	1	0	13	90	2.91
14	Bello	Sarah	60	4000	45	0	0	Threshold	Yes	No	NA	1	0	1	Yes	0	Yes	Day0	Olfactometer7	Olfactometer7	0	1	0	1	0	0	0	290	0	4001	0	0	0	Olfactometer7	07_14_22_12_43_04	Blank 4	Blank 4	C-4	NA	NA	NA	['Olfactometer1', 'Olfactometer7']	[290.0, 4001.0]	[1.649315357208252, 5.3811211585998535]	1	0	14	90	2.91
15	Bello	Sarah	60	4000	45	0	0	Threshold	Yes	No	NA	1	0	1	Yes	0	Yes	Day0	Olfactometer9	Olfactometer9	0	4	3	4	0	0	0	1772	5271	3862	0	0	0	Olfactometer9	07_14_22_12_43_55	Blank 2	C-4	Blank 4	NA	NA	NA	['Olfactometer1', 'Olfactometer7', 'Olfactometer9', 'Olfactometer1', 'Olfactometer7', 'Olfactometer9', 'Olfactometer1', 'Olfactometer7', 'Olfactometer1', 'Olfactometer7', 'Olfactometer9']	[231.0, 268.0, 467.0, 489.0, 918.0, 803.0, 713.0, 2452.0, 339.0, 224.0, 4001.0]	[2.8909802436828613, 1.48237943649292, 1.45125412940979, 2.5702433586120605, 1.870927095413208, 1.9810607433319092, 2.509445905685425, 3.826158285140991, 3.579585313796997, 0.6411631107330322, 5.491718769073486]	1	0	15	90	2.91
16	Bello	Sarah	60	4000	45	1	1	Threshold	Yes	No	NA	1	0	1	Yes	0	Yes	Day1	Olfactometer1	Olfactometer1	0	4	0	0	0	0	0	5954	0	0	0	0	0	Olfactometer1	07_15_22_10_32_28	C-4	Blank 2	Blank 2	NA	NA	NA	['Olfactometer1', 'Olfactometer1', 'Olfactometer1', 'Olfactometer1']	[657.0, 38.0, 1258.0, 4001.0]	[4.297268629074097, 0.19416141510009766, 1.4513576030731201, 6.395020008087158]	1	0	1	1	0.25
17	Bello	Sarah	60	4000	45	1	1	Threshold	Yes	No	NA	1	0	1	Yes	0	Yes	Day1	Olfactometer9	Olfactometer9	0	0	1	0	0	0	0	0	4001	0	0	0	0	Olfactometer9	07_15_22_10_33_05	Blank 4	C-4	Blank 2	NA	NA	NA	['Olfactometer9']	[4001.0]	[11.366875171661377]	1	0	2	1	0.25
18	Bello	Sarah	60	4000	45	1	1	Threshold	Yes	No	NA	1	0	1	Yes	0	Yes	Day1	Olfactometer7	Olfactometer7	0	1	1	1	0	0	0	269	268	4004	0	0	0	Olfactometer7	07_15_22_10_33_39	Blank 1	Blank 4	C-4	NA	NA	NA	['Olfactometer1', 'Olfactometer9', 'Olfactometer7']	[269.0, 268.0, 4004.0]	[3.3573296070098877, 0.7332479953765869, 5.25646710395813]	1	0	3	1	0.25
19	Bello	Sarah	60	4000	45	1	1	Threshold	Yes	No	NA	1	0	1	Yes	0	Yes	Day1	Olfactometer7	Olfactometer7	0	1	1	1	0	0	0	320	312	4001	0	0	0	Olfactometer7	07_15_22_10_34_44	Blank	Blank 3	C-4	NA	NA	NA	['Olfactometer1', 'Olfactometer9', 'Olfactometer7']	[320.0, 312.0, 4001.0]	[1.3887748718261719, 1.566507339477539, 5.313960552215576]	1	0	4	1000	1
20	Bello	Sarah	60	4000	45	1	1	Threshold	Yes	No	NA	1	0	1	Yes	0	Yes	Day1	Olfactometer7	Olfactometer7	0	1	1	1	0	0	0	378	272	4001	0	0	0	Olfactometer7	07_15_22_10_35_18	Blank 4	Blank 4	C-4	NA	NA	NA	['Olfactometer1', 'Olfactometer9', 'Olfactometer7']	[378.0, 272.0, 4001.0]	[2.7112717628479004, 1.3892509937286377, 5.260601282119751]	1	0	5	1000	1
21	Bello	Sarah	60	4000	45	1	1	Threshold	Yes	No	NA	1	0	1	Yes	0	Yes	Day1	Olfactometer9	Olfactometer9	0	1	1	0	0	0	0	323	4001	0	0	0	0	Olfactometer9	07_15_22_10_35_53	Blank 3	C-4	Blank 4	NA	NA	NA	['Olfactometer1', 'Olfactometer9']	[323.0, 4001.0]	[3.5380897521972656, 5.332560062408447]	1	0	6	1000	1
22	Bello	Sarah	60	4000	45	1	1	Threshold	Yes	No	NA	1	0	1	Yes	0	Yes	Day1	Olfactometer1	Olfactometer1	0	4	0	0	0	0	0	4607	0	0	0	0	0	Olfactometer1	07_15_22_10_36_53	C-4	Blank 2	Blank 2	NA	NA	NA	['Olfactometer1', 'Olfactometer1', 'Olfactometer1', 'Olfactometer1']	[216.0, 290.0, 100.0, 4001.0]	[1.412989616394043, 0.3703131675720215, 0.16945695877075195, 4.174039125442505]	1	0	7	750	2.25
23	Bello	Sarah	60	4000	45	1	1	Threshold	Yes	No	NA	1	0	1	Yes	0	Yes	Day1	Olfactometer7	Olfactometer7	0	1	1	1	0	0	0	199	264	4003	0	0	0	Olfactometer7	07_15_22_10_37_27	Blank 1	Blank 4	C-4	NA	NA	NA	['Olfactometer1', 'Olfactometer9', 'Olfactometer7']	[199.0, 264.0, 4003.0]	[2.0872764587402344, 1.4670946598052979, 5.246108770370483]	1	0	8	750	2.25
24	Bello	Sarah	60	4000	45	1	1	Threshold	Yes	No	NA	1	0	1	Yes	0	Yes	Day1	Olfactometer9	Olfactometer9	0	1	1	0	0	0	0	263	4001	0	0	0	0	Olfactometer9	07_15_22_10_38_03	Blank 2	C-4	Blank 4	NA	NA	NA	['Olfactometer1', 'Olfactometer9']	[263.0, 4001.0]	[5.631932973861694, 5.212644100189209]	1	0	9	750	2.25
25	Bello	Sarah	60	4000	45	1	1	Threshold	Yes	No	NA	1	0	1	Yes	0	Yes	Day1	Olfactometer1	Olfactometer1	0	1	0	0	0	0	0	4001	0	0	0	0	0	Olfactometer1	07_15_22_10_39_07	C-4	Blank	Blank 4	NA	NA	NA	['Olfactometer1']	[4001.0]	[5.552607536315918]	1	0	10	360	2.65
26	Bello	Sarah	60	4000	45	1	1	Threshold	Yes	No	NA	1	0	1	Yes	0	Yes	Day1	Olfactometer1	Olfactometer1	0	1	0	0	0	0	0	4001	0	0	0	0	0	Olfactometer1	07_15_22_10_39_41	C-4	Blank 1	Blank 3	NA	NA	NA	['Olfactometer1']	[4001.0]	[8.127672672271729]	1	0	11	360	2.65
27	Bello	Sarah	60	4000	45	1	1	Threshold	Yes	No	NA	1	0	1	Yes	0	Yes	Day1	Olfactometer9	All Clear	0	4	4	3	0	0	0	1461	1378	1541	0	0	0	0	07_15_22_10_40_40	Blank 2	C-4	Blank 4	NA	NA	NA	['Olfactometer1', 'Olfactometer9', 'Olfactometer7', 'Olfactometer1', 'Olfactometer9', 'Olfactometer7', 'Olfactometer1', 'Olfactometer9', 'Olfactometer7', 'Olfactometer1', 'Olfactometer9']	[219.0, 300.0, 424.0, 288.0, 329.0, 539.0, 363.0, 446.0, 578.0, 591.0, 303.0]	[3.2713463306427, 0.3709988594055176, 1.5672166347503662, 3.578047513961792, 0.20213079452514648, 1.735506534576416, 3.577982187271118, 0.5059261322021484, 1.8658018112182617, 3.07723069190979, 1.4206600189208984]	1	0	12	360	2.65
28	Bello	Sarah	60	4000	45	1	1	Threshold	Yes	No	NA	1	0	1	Yes	0	Yes	Day1	Olfactometer1	Olfactometer1	0	1	0	0	0	0	0	4001	0	0	0	0	0	Olfactometer1	07_15_22_10_41_49	C-4	Blank 4	Blank	NA	NA	NA	['Olfactometer1']	[4001.0]	[4.901315689086914]	1	0	13	750	2.25
29	Bello	Sarah	60	4000	45	1	1	Threshold	Yes	No	NA	1	0	1	Yes	0	Yes	Day1	Olfactometer7	Olfactometer7	0	1	1	1	0	0	0	65	276	4004	0	0	0	Olfactometer7	07_15_22_10_42_24	Blank 4	Blank 2	C-4	NA	NA	NA	['Olfactometer1', 'Olfactometer9', 'Olfactometer7']	[65.0, 276.0, 4004.0]	[2.696148633956909, 0.934985876083374, 5.265266418457031]	1	0	14	750	2.25
30	Bello	Sarah	60	4000	45	1	1	Threshold	Yes	No	NA	1	0	1	Yes	0	Yes	Day1	Olfactometer9	Olfactometer9	0	1	1	0	0	0	0	275	4001	0	0	0	0	Olfactometer9	07_15_22_10_43_01	Blank	C-4	Blank 3	NA	NA	NA	['Olfactometer1', 'Olfactometer9']	[275.0, 4001.0]	[6.651991128921509, 5.396954774856567]	1	0	15	750	2.25
31	Bello	Sarah	60	4000	45	1	1	Threshold	Yes	No	NA	1	0	1	Yes	0	Yes	Day1	Olfactometer9	Olfactometer1	0	5	7	4	0	0	0	4936	4512	3476	0	0	0	Olfactometer1	07_15_22_10_44_35	Blank	C-4	Blank	NA	NA	NA	['Olfactometer1', 'Olfactometer9', 'Olfactometer7', 'Olfactometer1', 'Olfactometer9', 'Olfactometer7', 'Olfactometer1', 'Olfactometer9', 'Olfactometer9', 'Olfactometer9', 'Olfactometer7', 'Olfactometer1', 'Olfactometer9', 'Olfactometer9', 'Olfactometer7', 'Olfactometer1']	[70.0, 224.0, 402.0, 320.0, 436.0, 2354.0, 221.0, 1299.0, 235.0, 181.0, 288.0, 324.0, 2129.0, 8.0, 432.0, 4001.0]	[2.386094570159912, 1.236415147781372, 1.4711089134216309, 2.508267879486084, 1.6012086868286133, 3.8984599113464355, 2.2503838539123535, 3.5820343494415283, 1.2045886516571045, 3.9397449493408203, 1.4777445793151855, 2.562000036239624, 3.2918970584869385, 0.0, 1.5861146450042725, 7.1624133586883545]	1	0	16	360	2.65
32	Bello	Sarah	60	4000	45	1	1	Threshold	Yes	No	NA	1	0	1	Yes	0	Yes	Day1	Olfactometer7	Olfactometer7	0	0	1	1	0	0	0	0	285	4003	0	0	0	Olfactometer7	07_15_22_10_45_51	Blank 1	Blank 3	C-4	NA	NA	NA	['Olfactometer9', 'Olfactometer7']	[285.0, 4003.0]	[2.7280454635620117, 4.97942328453064]	1	0	17	750	2.25
33	Bello	Sarah	60	4000	45	1	1	Threshold	Yes	No	NA	1	0	1	Yes	0	Yes	Day1	Olfactometer1	Olfactometer1	0	1	0	0	0	0	0	4001	0	0	0	0	0	Olfactometer1	07_15_22_10_46_22	C-4	Blank	Blank 2	NA	NA	NA	['Olfactometer1']	[4001.0]	[5.673471927642822]	1	0	18	750	2.25
34	Bello	Sarah	60	4000	45	1	1	Threshold	Yes	No	NA	1	0	1	Yes	0	Yes	Day1	Olfactometer7	Olfactometer7	0	1	1	1	0	0	0	251	266	4003	0	0	0	Olfactometer7	07_15_22_10_46_56	Blank 3	Blank 2	C-4	NA	NA	NA	['Olfactometer1', 'Olfactometer9', 'Olfactometer7']	[251.0, 266.0, 4003.0]	[2.1357853412628174, 1.410696029663086, 5.1722705364227295]	1	0	19	750	2.25
35	Bello	Sarah	60	4000	45	2	1	Threshold	Yes	No	NA	1	0	1	Yes	0	Yes	Day2	Olfactometer7	Olfactometer7	0	1	1	1	0	0	0	332	386	4001	0	0	0	Olfactometer7	07_16_22_11_37_07	Blank 1	Blank	C-4	NA	NA	NA	['Olfactometer1', 'Olfactometer9', 'Olfactometer7']	[332.0, 386.0, 4001.0]	[11.195492506027222, 1.6112453937530518, 5.241311311721802]	1	0	1	1	0.25
36	Bello	Sarah	60	4000	45	2	1	Threshold	Yes	No	NA	1	0	1	Yes	0	Yes	Day2	Olfactometer7	Olfactometer7	0	1	1	1	0	0	0	270	257	4001	0	0	0	Olfactometer7	07_16_22_11_37_40	Blank	Blank 1	C-4	NA	NA	NA	['Olfactometer1', 'Olfactometer9', 'Olfactometer7']	[270.0, 257.0, 4001.0]	[1.4762039184570312, 1.650850772857666, 5.311537265777588]	1	0	2	1	0.25
37	Bello	Sarah	60	4000	45	2	1	Threshold	Yes	No	NA	1	0	1	Yes	0	Yes	Day2	Olfactometer1	Olfactometer1	0	1	0	0	0	0	0	4005	0	0	0	0	0	Olfactometer1	07_16_22_11_38_11	C-4	Blank	Blank	NA	NA	NA	['Olfactometer1']	[4005.0]	[5.205986976623535]	1	0	3	1	0.25
38	Bello	Sarah	60	4000	45	2	1	Threshold	Yes	No	NA	1	0	1	Yes	0	Yes	Day2	Olfactometer9	Olfactometer9	0	1	1	0	0	0	0	268	4001	0	0	0	0	Olfactometer9	07_16_22_11_39_06	Blank 4	C-4	Blank 1	NA	NA	NA	['Olfactometer1', 'Olfactometer9']	[268.0, 4001.0]	[1.3786556720733643, 5.278948068618774]	1	0	4	1000	1
39	Bello	Sarah	60	4000	45	2	1	Threshold	Yes	No	NA	1	0	1	Yes	0	Yes	Day2	Olfactometer9	Olfactometer9	0	1	1	0	0	0	0	219	4001	0	0	0	0	Olfactometer9	07_16_22_11_39_38	Blank 4	C-4	Blank	NA	NA	NA	['Olfactometer1', 'Olfactometer9']	[219.0, 4001.0]	[1.4129915237426758, 5.325678110122681]	1	0	5	1000	1
40	Bello	Sarah	60	4000	45	2	1	Threshold	Yes	No	NA	1	0	1	Yes	0	Yes	Day2	Olfactometer1	Olfactometer1	0	1	0	0	0	0	0	4002	0	0	0	0	0	Olfactometer1	07_16_22_11_40_09	C-4	Blank 4	Blank 1	NA	NA	NA	['Olfactometer1']	[4002.0]	[5.577927112579346]	1	0	6	1000	1
41	Bello	Sarah	60	4000	45	2	1	Threshold	Yes	No	NA	1	0	1	Yes	0	Yes	Day2	Olfactometer7	Olfactometer7	0	0	1	1	0	0	0	0	238	4004	0	0	0	Olfactometer7	07_16_22_11_41_14	Blank 3	Blank 3	C-4	NA	NA	NA	['Olfactometer9', 'Olfactometer7']	[238.0, 4004.0]	[5.115037441253662, 5.22170877456665]	1	0	7	750	2.25
42	Bello	Sarah	60	4000	45	2	1	Threshold	Yes	No	NA	1	0	1	Yes	0	Yes	Day2	Olfactometer7	Olfactometer7	0	1	1	1	0	0	0	295	303	4001	0	0	0	Olfactometer7	07_16_22_11_41_48	Blank 1	Blank 4	C-4	NA	NA	NA	['Olfactometer1', 'Olfactometer9', 'Olfactometer7']	[295.0, 303.0, 4001.0]	[2.7841250896453857, 0.5166752338409424, 5.190623044967651]	1	0	8	750	2.25
43	Bello	Sarah	60	4000	45	2	1	Threshold	Yes	No	NA	1	0	1	Yes	0	Yes	Day2	Olfactometer9	Olfactometer9	0	1	1	0	0	0	0	245	4001	0	0	0	0	Olfactometer9	07_16_22_11_42_20	Blank 4	C-4	Blank	NA	NA	NA	['Olfactometer1', 'Olfactometer9']	[245.0, 4001.0]	[1.432772159576416, 5.283093214035034]	1	0	9	750	2.25
44	Bello	Sarah	60	4000	45	2	1	Threshold	Yes	No	NA	1	0	1	Yes	0	Yes	Day2	Olfactometer1	Olfactometer1	0	1	0	0	0	0	0	4001	0	0	0	0	0	Olfactometer1	07_16_22_11_43_25	C-4	Blank 4	Blank 2	NA	NA	NA	['Olfactometer1']	[4001.0]	[6.339187145233154]	1	0	10	360	2.65
45	Bello	Sarah	60	4000	45	2	1	Threshold	Yes	No	NA	1	0	1	Yes	0	Yes	Day2	Olfactometer7	Olfactometer7	0	2	3	3	0	0	0	461	517	8014	0	0	0	Olfactometer7	07_16_22_11_44_08	Blank 4	Blank 3	C-4	NA	NA	NA	['Olfactometer1', 'Olfactometer9', 'Olfactometer7', 'Olfactometer7', 'Olfactometer1', 'Olfactometer9', 'Olfactometer9', 'Olfactometer7']	[206.0, 270.0, 143.0, 3870.0, 255.0, 70.0, 177.0, 4001.0]	[3.1822550296783447, 0.08676981925964355, 1.3190064430236816, 3.9874258041381836, 3.082796573638916, 0.36801838874816895, 0.17979145050048828, 5.30962872505188]	1	0	11	360	2.65
46	Bello	Sarah	60	4000	45	2	1	Threshold	Yes	No	NA	1	0	1	Yes	0	Yes	Day2	Olfactometer9	Olfactometer9	0	5	4	3	0	0	0	1283	5210	981	0	0	0	Olfactometer9	07_16_22_11_44_58	Blank 3	C-4	Blank	NA	NA	NA	['Olfactometer1', 'Olfactometer9', 'Olfactometer7', 'Olfactometer1', 'Olfactometer9', 'Olfactometer7', 'Olfactometer1', 'Olfactometer1', 'Olfactometer9', 'Olfactometer7', 'Olfactometer1', 'Olfactometer9']	[213.0, 272.0, 364.0, 367.0, 309.0, 353.0, 25.0, 205.0, 628.0, 264.0, 473.0, 4001.0]	[1.5656399726867676, 1.5207147598266602, 1.5652918815612793, 3.5768790245056152, 0.5037660598754883, 1.6203949451446533, 1.8907115459442139, 0.23875164985656738, 2.5236003398895264, 1.433295726776123, 2.576781988143921, 5.466307163238525]	1	0	12	360	2.65
47	Bello	Sarah	60	4000	45	2	1	Threshold	Yes	No	NA	1	0	1	Yes	0	Yes	Day2	Olfactometer1	Olfactometer1	0	1	0	0	0	0	0	4002	0	0	0	0	0	Olfactometer1	07_16_22_11_45_53	C-4	Blank 3	Blank 3	NA	NA	NA	['Olfactometer1']	[4002.0]	[5.176913738250732]	1	0	13	90	2.91
48	Bello	Sarah	60	4000	45	2	1	Threshold	Yes	No	NA	1	0	1	Yes	0	Yes	Day2	Olfactometer1	Olfactometer1	0	2	0	0	0	0	0	4101	0	0	0	0	0	Olfactometer1	07_16_22_11_46_25	C-4	Blank 3	Blank 2	NA	NA	NA	['Olfactometer1', 'Olfactometer1']	[98.0, 4003.0]	[2.5944082736968994, 3.83793306350708]	1	0	14	90	2.91
49	Bello	Sarah	60	4000	45	2	1	Threshold	Yes	No	NA	1	0	1	Yes	0	Yes	Day2	Olfactometer9	Olfactometer7	0	4	5	3	0	0	0	947	1383	4813	0	0	0	Olfactometer7	07_16_22_11_47_17	Blank	C-4	Blank 4	NA	NA	NA	['Olfactometer1', 'Olfactometer9', 'Olfactometer7', 'Olfactometer1', 'Olfactometer9', 'Olfactometer1', 'Olfactometer9', 'Olfactometer9', 'Olfactometer7', 'Olfactometer1', 'Olfactometer9', 'Olfactometer7']	[24.0, 287.0, 248.0, 263.0, 437.0, 363.0, 275.0, 22.0, 561.0, 297.0, 362.0, 4004.0]	[1.640092372894287, 1.652266263961792, 1.4362962245941162, 2.5605621337890625, 1.5744075775146484, 4.6860527992248535, 1.7435221672058105, 0.11613130569458008, 3.079850912094116, 1.5669755935668945, 1.8935952186584473, 5.960822582244873]	1	0	15	90	2.91
50	Bello	Sarah	60	4000	45	2	1	Threshold	Yes	No	NA	1	0	1	Yes	0	Yes	Day2	Olfactometer7	Olfactometer7	0	0	1	1	0	0	0	0	147	4001	0	0	0	Olfactometer7	07_16_22_11_48_22	Blank 3	Blank 4	C-4	NA	NA	NA	['Olfactometer9', 'Olfactometer7']	[147.0, 4001.0]	[0.14699268341064453, 5.315148591995239]	1	0	16	360	2.65
51	Bello	Sarah	60	4000	45	2	1	Threshold	Yes	No	NA	1	0	1	Yes	0	Yes	Day2	Olfactometer7	Olfactometer7	0	1	1	1	0	0	0	286	256	4001	0	0	0	Olfactometer7	07_16_22_11_48_56	Blank 1	Blank 3	C-4	NA	NA	NA	['Olfactometer1', 'Olfactometer9', 'Olfactometer7']	[286.0, 256.0, 4001.0]	[1.541860818862915, 1.585582971572876, 5.320269584655762]	1	0	17	360	2.65
52	Bello	Sarah	60	4000	45	2	1	Threshold	Yes	No	NA	1	0	1	Yes	0	Yes	Day2	Olfactometer9	Olfactometer9	0	2	2	1	0	0	0	557	4239	395	0	0	0	Olfactometer9	07_16_22_11_49_35	Blank 4	C-4	Blank 1	NA	NA	NA	['Olfactometer1', 'Olfactometer9', 'Olfactometer7', 'Olfactometer1', 'Olfactometer9']	[80.0, 238.0, 395.0, 477.0, 4001.0]	[2.4665443897247314, 0.8872952461242676, 1.6056852340698242, 3.0718798637390137, 5.31355619430542]	1	0	18	360	2.65
53	Bello	Sarah	60	4000	45	2	1	Threshold	Yes	No	NA	1	0	1	Yes	0	Yes	Day2	Olfactometer1	Olfactometer1	0	1	0	0	0	0	0	4005	0	0	0	0	0	Olfactometer1	07_16_22_11_50_32	C-4	Blank 4	Blank 1	NA	NA	NA	['Olfactometer1']	[4005.0]	[5.3640525341033936]	1	0	19	90	2.91
54	Bello	Sarah	60	4000	45	2	1	Threshold	Yes	No	NA	1	0	1	Yes	0	Yes	Day2	Olfactometer7	Olfactometer7	0	2	1	2	0	0	0	415	309	6590	0	0	0	Olfactometer7	07_16_22_11_51_14	Blank	Blank 4	C-4	NA	NA	NA	['Olfactometer1', 'Olfactometer9', 'Olfactometer7', 'Olfactometer1', 'Olfactometer7']	[218.0, 309.0, 2589.0, 197.0, 4001.0]	[3.1981537342071533, 0.3175220489501953, 3.8656787872314453, 3.069798231124878, 6.770474910736084]	1	0	20	90	2.91
55	Bello	Sarah	60	4000	45	2	1	Threshold	Yes	No	NA	1	0	1	Yes	0	Yes	Day2	Olfactometer9	Olfactometer7	0	2	3	2	0	0	0	611	712	4366	0	0	0	Olfactometer7	07_16_22_11_51_54	Blank 1	C-4	Blank 2	NA	NA	NA	['Olfactometer1', 'Olfactometer9', 'Olfactometer9', 'Olfactometer7', 'Olfactometer1', 'Olfactometer9', 'Olfactometer7']	[211.0, 79.0, 116.0, 365.0, 400.0, 517.0, 4001.0]	[1.6071228981018066, 1.4034695625305176, 0.18486332893371582, 1.6201813220977783, 2.5731756687164307, 1.8058876991271973, 5.973067283630371]	1	0	21	90	2.91
56	Bello	Sarah	60	4000	45	2	1	Threshold	Yes	No	NA	1	0	1	Yes	0	Yes	Day2	Olfactometer1	Olfactometer1	0	1	0	0	0	0	0	4001	0	0	0	0	0	Olfactometer1	07_16_22_11_52_57	C-4	Blank 4	Blank 4	NA	NA	NA	['Olfactometer1']	[4001.0]	[5.005003213882446]	1	0	22	360	2.65
57	Bello	Sarah	60	4000	45	2	1	Threshold	Yes	No	NA	1	0	1	Yes	0	Yes	Day2	Olfactometer9	Olfactometer9	0	2	1	1	0	0	0	530	4001	307	0	0	0	Olfactometer9	07_16_22_11_53_35	Blank 3	C-4	Blank 2	NA	NA	NA	['Olfactometer1', 'Olfactometer7', 'Olfactometer1', 'Olfactometer9']	[202.0, 307.0, 328.0, 4001.0]	[1.5471723079681396, 4.093540906906128, 1.721580982208252, 5.944208145141602]	1	0	23	360	2.65
58	Bello	Sarah	60	4000	45	2	1	Threshold	Yes	No	NA	1	0	1	Yes	0	Yes	Day2	Olfactometer1	Olfactometer1	0	1	0	0	0	0	0	4001	0	0	0	0	0	Olfactometer1	07_16_22_11_54_06	C-4	Blank 4	Blank 2	NA	NA	NA	['Olfactometer1']	[4001.0]	[5.457291603088379]	1	0	24	360	2.65
59	Bello	Avery	60	4000	45	3	1	Threshold	Yes	No	NA	1	0	1	Yes	0	Yes	Day3	Olfactometer1	Olfactometer1	0	4	1	1	0	0	0	8285	240	317	0	0	0	Olfactometer1	07_17_22_11_32_15	C-4	Blank	Blank 3	NA	NA	NA	['Olfactometer1', 'Olfactometer1', 'Olfactometer1', 'Olfactometer9', 'Olfactometer7', 'Olfactometer1']	[334.0, 29.0, 3919.0, 240.0, 317.0, 4003.0]	[8.691102027893066, 0.0, 4.259958982467651, 2.777817487716675, 0.8573188781738281, 5.675428628921509]	1	0	1	1	0.25
60	Bello	Avery	60	4000	45	3	1	Threshold	Yes	No	NA	1	0	1	Yes	0	Yes	Day3	Olfactometer1	Olfactometer1	0	1	1	2	0	0	0	4004	302	271	0	0	0	Olfactometer1	07_17_22_11_32_53	C-4	Blank	Blank	NA	NA	NA	['Olfactometer9', 'Olfactometer7', 'Olfactometer7', 'Olfactometer1']	[302.0, 160.0, 111.0, 4004.0]	[4.461028099060059, 1.4714884757995605, 0.11339139938354492, 5.7974443435668945]	1	0	2	1	0.25
61	Bello	Avery	60	4000	45	3	1	Threshold	Yes	No	NA	1	0	1	Yes	0	Yes	Day3	Olfactometer9	Olfactometer9	0	1	1	0	0	0	0	276	4001	0	0	0	0	Olfactometer9	07_17_22_11_33_28	Blank	C-4	Blank	NA	NA	NA	['Olfactometer1', 'Olfactometer9']	[276.0, 4001.0]	[4.6980249881744385, 5.274084806442261]	1	0	3	1	0.25
62	Bello	Avery	60	4000	45	3	1	Threshold	Yes	No	NA	1	0	1	Yes	0	Yes	Day3	Olfactometer1	Olfactometer1	0	2	0	0	0	0	0	4072	0	0	0	0	0	Olfactometer1	07_17_22_11_34_17	C-4	Blank 3	Blank 1	NA	NA	NA	['Olfactometer1', 'Olfactometer1']	[71.0, 4001.0]	[1.4045534133911133, 4.2760844230651855]	1	0	4	1000	1
63	Bello	Avery	60	4000	45	3	1	Threshold	Yes	No	NA	1	0	1	Yes	0	Yes	Day3	Olfactometer9	Olfactometer9	0	1	1	0	0	0	0	208	4001	0	0	0	0	Olfactometer9	07_17_22_11_34_49	Blank 2	C-4	Blank	NA	NA	NA	['Olfactometer1', 'Olfactometer9']	[208.0, 4001.0]	[1.4022066593170166, 5.308972120285034]	1	0	5	1000	1
64	Bello	Avery	60	4000	45	3	1	Threshold	Yes	No	NA	1	0	1	Yes	0	Yes	Day3	Olfactometer9	Olfactometer9	0	1	3	0	0	0	0	255	4561	0	0	0	0	Olfactometer9	07_17_22_11_35_23	Blank 1	C-4	Blank 3	NA	NA	NA	['Olfactometer1', 'Olfactometer9', 'Olfactometer9', 'Olfactometer9']	[255.0, 170.0, 390.0, 4001.0]	[3.3062334060668945, 0.4411733150482178, 0.7179727554321289, 4.228915691375732]	1	0	6	1000	1
65	Bello	Avery	60	4000	45	3	1	Threshold	Yes	No	NA	1	0	1	Yes	0	Yes	Day3	Olfactometer7	Olfactometer7	0	1	1	1	0	0	0	213	304	4001	0	0	0	Olfactometer7	07_17_22_11_36_36	Blank 4	Blank 4	C-4	NA	NA	NA	['Olfactometer1', 'Olfactometer9', 'Olfactometer7']	[213.0, 304.0, 4001.0]	[5.112123966217041, 1.404252052307129, 5.263666868209839]	1	0	7	750	2.25
66	Bello	Avery	60	4000	45	3	1	Threshold	Yes	No	NA	1	0	1	Yes	0	Yes	Day3	Olfactometer7	Olfactometer7	0	1	1	2	0	0	0	237	250	4556	0	0	0	Olfactometer7	07_17_22_11_37_11	Blank 2	Blank 4	C-4	NA	NA	NA	['Olfactometer1', 'Olfactometer9', 'Olfactometer7', 'Olfactometer7']	[237.0, 250.0, 554.0, 4002.0]	[1.5475177764892578, 1.4197349548339844, 1.7512567043304443, 4.236308574676514]	1	0	8	750	2.25
67	Bello	Avery	60	4000	45	3	1	Threshold	Yes	No	NA	1	0	1	Yes	0	Yes	Day3	Olfactometer7	Olfactometer7	0	1	2	1	0	0	0	222	186	4001	0	0	0	Olfactometer7	07_17_22_11_37_52	Blank 1	Blank 2	C-4	NA	NA	NA	['Olfactometer1', 'Olfactometer9', 'Olfactometer9', 'Olfactometer7']	[222.0, 184.0, 2.0, 4001.0]	[9.092986345291138, 1.4693543910980225, 0.05357050895690918, 5.1997621059417725]	1	0	9	750	2.25
68	Bello	Avery	60	4000	45	3	1	Threshold	Yes	No	NA	1	0	1	Yes	0	Yes	Day3	Olfactometer7	Olfactometer7	0	1	1	1	0	0	0	188	205	4004	0	0	0	Olfactometer7	07_17_22_11_39_11	Blank 3	Blank 2	C-4	NA	NA	NA	['Olfactometer1', 'Olfactometer9', 'Olfactometer7']	[188.0, 205.0, 4004.0]	[2.782226800918579, 1.4816341400146484, 5.325807809829712]	1	0	10	360	2.65
69	Bello	Avery	60	4000	45	3	1	Threshold	Yes	No	NA	1	0	1	Yes	0	Yes	Day3	Olfactometer9	Olfactometer9	0	1	2	0	0	0	0	198	4280	0	0	0	0	Olfactometer9	07_17_22_11_39_46	Blank 4	C-4	Blank 1	NA	NA	NA	['Olfactometer1', 'Olfactometer9', 'Olfactometer9']	[198.0, 279.0, 4001.0]	[3.099783420562744, 1.5213301181793213, 4.592490911483765]	1	0	11	360	2.65
70	Bello	Avery	60	4000	45	3	1	Threshold	Yes	No	NA	1	0	1	Yes	0	Yes	Day3	Olfactometer1	Olfactometer1	0	1	0	0	0	0	0	4003	0	0	0	0	0	Olfactometer1	07_17_22_11_40_16	C-4	Blank 3	Blank 4	NA	NA	NA	['Olfactometer1']	[4003.0]	[5.25403904914856]	1	0	12	360	2.65
71	Bello	Avery	60	4000	45	3	1	Threshold	Yes	No	NA	1	0	1	Yes	0	Yes	Day3	Olfactometer7	Olfactometer7	0	2	2	2	0	0	0	459	511	7140	0	0	0	Olfactometer7	07_17_22_11_41_26	Blank 1	Blank 2	C-4	NA	NA	NA	['Olfactometer1', 'Olfactometer9', 'Olfactometer7', 'Olfactometer1', 'Olfactometer9', 'Olfactometer7']	[210.0, 253.0, 3139.0, 249.0, 258.0, 4001.0]	[1.1998817920684814, 1.4888360500335693, 4.421795845031738, 2.5104331970214844, 1.3863604068756104, 5.2287890911102295]	1	0	13	90	2.91
72	Bello	Avery	60	4000	45	3	1	Threshold	Yes	No	NA	1	0	1	Yes	0	Yes	Day3	Olfactometer7	Olfactometer7	0	1	1	1	0	0	0	251	315	4001	0	0	0	Olfactometer7	07_17_22_11_42_00	Blank 4	Blank	C-4	NA	NA	NA	['Olfactometer1', 'Olfactometer9', 'Olfactometer7']	[251.0, 315.0, 4001.0]	[2.209996223449707, 1.1407687664031982, 5.31109881401062]	1	0	14	90	2.91
73	Bello	Avery	60	4000	45	3	1	Threshold	Yes	No	NA	1	0	1	Yes	0	Yes	Day3	Olfactometer1	Olfactometer1	0	2	0	0	0	0	0	4439	0	0	0	0	0	Olfactometer1	07_17_22_11_42_31	C-4	Blank 2	Blank 1	NA	NA	NA	['Olfactometer1', 'Olfactometer1']	[438.0, 4001.0]	[2.1946794986724854, 3.8082849979400635]	1	0	15	90	2.91
74	Bello	Sarah	60	4000	45	4	1	Threshold	Yes	No	NA	1	0	1	Yes	0	Yes	Day4	Olfactometer7	Olfactometer7	0	1	1	1	0	0	0	296	324	4001	0	0	0	Olfactometer7	07_18_22_10_11_03	Blank 3	Blank 4	C-4	NA	NA	NA	['Olfactometer1', 'Olfactometer9', 'Olfactometer7']	[296.0, 324.0, 4001.0]	[5.604184150695801, 1.74200439453125, 5.486069679260254]	1	0	1	1	0.25
75	Bello	Sarah	60	4000	45	4	1	Threshold	Yes	No	NA	1	0	1	Yes	0	Yes	Day4	Olfactometer7	Olfactometer7	0	1	1	2	0	0	0	204	221	4040	0	0	0	Olfactometer7	07_18_22_10_11_38	Blank 2	Blank 1	C-4	NA	NA	NA	['Olfactometer1', 'Olfactometer9', 'Olfactometer7', 'Olfactometer7']	[204.0, 221.0, 39.0, 4001.0]	[3.704486131668091, 0.11762762069702148, 1.6734275817871094, 4.114084482192993]	1	0	2	1	0.25
76	Bello	Sarah	60	4000	45	4	1	Threshold	Yes	No	NA	1	0	1	Yes	0	Yes	Day4	Olfactometer7	Olfactometer7	0	1	1	1	0	0	0	229	310	4001	0	0	0	Olfactometer7	07_18_22_10_12_12	Blank 1	Blank 3	C-4	NA	NA	NA	['Olfactometer1', 'Olfactometer9', 'Olfactometer7']	[229.0, 310.0, 4001.0]	[1.5886309146881104, 1.5914006233215332, 5.313817262649536]	1	0	3	1	0.25
77	Bello	Sarah	60	4000	45	4	1	Threshold	Yes	No	NA	1	0	1	Yes	0	Yes	Day4	Olfactometer1	Olfactometer1	0	2	0	0	0	0	0	4267	0	0	0	0	0	Olfactometer1	07_18_22_10_13_14	C-4	Blank 4	Blank	NA	NA	NA	['Olfactometer1', 'Olfactometer1']	[264.0, 4003.0]	[1.596146821975708, 4.111661195755005]	1	0	4	1000	1
78	Bello	Sarah	60	4000	45	4	1	Threshold	Yes	No	NA	1	0	1	Yes	0	Yes	Day4	Olfactometer1	Olfactometer1	0	3	0	0	0	0	0	4755	0	0	0	0	0	Olfactometer1	07_18_22_10_13_46	C-4	Blank 1	Blank 2	NA	NA	NA	['Olfactometer1', 'Olfactometer1', 'Olfactometer1']	[159.0, 595.0, 4001.0]	[3.2339730262756348, 0.0, 3.7962534427642822]	1	0	5	1000	1
79	Bello	Sarah	60	4000	45	4	1	Threshold	Yes	No	NA	1	0	1	Yes	0	Yes	Day4	Olfactometer9	Olfactometer9	0	1	1	0	0	0	0	201	4001	0	0	0	0	Olfactometer9	07_18_22_10_14_18	Blank 4	C-4	Blank 2	NA	NA	NA	['Olfactometer1', 'Olfactometer9']	[201.0, 4001.0]	[1.254561185836792, 5.354637145996094]	1	0	6	1000	1
80	Bello	Sarah	60	4000	45	4	1	Threshold	Yes	No	NA	1	0	1	Yes	0	Yes	Day4	Olfactometer9	Olfactometer9	0	1	1	0	0	0	0	273	4001	0	0	0	0	Olfactometer9	07_18_22_10_15_21	Blank 2	C-4	Blank 2	NA	NA	NA	['Olfactometer1', 'Olfactometer9']	[273.0, 4001.0]	[1.375267505645752, 5.392244338989258]	1	0	7	750	2.25
81	Bello	Sarah	60	4000	45	4	1	Threshold	Yes	No	NA	1	0	1	Yes	0	Yes	Day4	Olfactometer1	Olfactometer1	0	1	0	0	0	0	0	4001	0	0	0	0	0	Olfactometer1	07_18_22_10_15_54	C-4	Blank 3	Blank 2	NA	NA	NA	['Olfactometer1']	[4001.0]	[7.805111408233643]	1	0	8	750	2.25
82	Bello	Sarah	60	4000	45	4	1	Threshold	Yes	No	NA	1	0	1	Yes	0	Yes	Day4	Olfactometer7	Olfactometer7	0	1	1	1	0	0	0	287	172	4001	0	0	0	Olfactometer7	07_18_22_10_16_29	Blank 1	Blank 1	C-4	NA	NA	NA	['Olfactometer1', 'Olfactometer9', 'Olfactometer7']	[287.0, 172.0, 4001.0]	[2.2331085205078125, 1.1648848056793213, 5.903452157974243]	1	0	9	750	2.25
83	Bello	Sarah	60	4000	45	4	1	Threshold	Yes	No	NA	1	0	1	Yes	0	Yes	Day4	Olfactometer9	Olfactometer9	0	2	2	1	0	0	0	539	4370	308	0	0	0	Olfactometer9	07_18_22_10_17_44	Blank 2	C-4	Blank 4	NA	NA	NA	['Olfactometer1', 'Olfactometer9', 'Olfactometer7', 'Olfactometer1', 'Olfactometer9']	[266.0, 369.0, 308.0, 273.0, 4001.0]	[1.592653751373291, 1.701911449432373, 1.6696102619171143, 3.570204496383667, 4.208901405334473]	1	0	10	360	2.65
84	Bello	Sarah	60	4000	45	4	1	Threshold	Yes	No	NA	1	0	1	Yes	0	Yes	Day4	Olfactometer1	Olfactometer1	0	1	0	0	0	0	0	4001	0	0	0	0	0	Olfactometer1	07_18_22_10_18_14	C-4	Blank	Blank 2	NA	NA	NA	['Olfactometer1']	[4001.0]	[5.530539512634277]	1	0	11	360	2.65
85	Bello	Sarah	60	4000	45	4	1	Threshold	Yes	No	NA	1	0	1	Yes	0	Yes	Day4	Olfactometer7	Olfactometer7	0	0	1	1	0	0	0	0	380	4001	0	0	0	Olfactometer7	07_18_22_10_18_49	Blank 1	Blank 4	C-4	NA	NA	NA	['Olfactometer9', 'Olfactometer7']	[380.0, 4001.0]	[3.803074598312378, 5.396833896636963]	1	0	12	360	2.65
86	Bello	Sarah	60	4000	45	4	1	Threshold	Yes	No	NA	1	0	1	Yes	0	Yes	Day4	Olfactometer7	Olfactometer7	0	2	2	3	0	0	0	569	793	5161	0	0	0	Olfactometer7	07_18_22_10_19_59	Blank 4	Blank 2	C-4	NA	NA	NA	['Olfactometer1', 'Olfactometer9', 'Olfactometer7', 'Olfactometer7', 'Olfactometer1', 'Olfactometer9', 'Olfactometer7']	[277.0, 369.0, 949.0, 211.0, 292.0, 424.0, 4001.0]	[1.3400359153747559, 1.707557201385498, 3.606290340423584, 0.0, 1.3481073379516602, 1.885955572128296, 5.608553409576416]	1	0	13	90	2.91
87	Bello	Sarah	60	4000	45	4	1	Threshold	Yes	No	NA	1	0	1	Yes	0	Yes	Day4	Olfactometer9	Olfactometer9	0	3	3	2	0	0	0	1076	4733	735	0	0	0	Olfactometer9	07_18_22_10_20_46	Blank 3	C-4	Blank 2	NA	NA	NA	['Olfactometer1', 'Olfactometer9', 'Olfactometer7', 'Olfactometer1', 'Olfactometer9', 'Olfactometer7', 'Olfactometer1', 'Olfactometer9']	[167.0, 319.0, 346.0, 330.0, 413.0, 389.0, 579.0, 4001.0]	[2.7609498500823975, 1.6053807735443115, 1.682326316833496, 3.0599420070648193, 1.3741705417633057, 1.8521168231964111, 3.0913045406341553, 5.597167253494263]	1	0	14	90	2.91
88	Bello	Sarah	60	4000	45	4	1	Threshold	Yes	No	NA	1	0	1	Yes	0	Yes	Day4	Olfactometer1	Olfactometer1	0	1	0	0	0	0	0	4001	0	0	0	0	0	Olfactometer1	07_18_22_10_21_16	C-4	Blank 2	Blank 2	NA	NA	NA	['Olfactometer1']	[4001.0]	[5.442998647689819]	1	0	15	90	2.91
89	Bello	Avery	60	4000	45	5	1	Threshold	Yes	No	NA	1	0	1	Yes	0	Yes	Day5	Olfactometer7	Olfactometer7	0	2	0	6	0	0	0	346	0	8364	0	0	0	Olfactometer7	07_19_22_13_06_58	Blank 1	Blank	C-4	NA	NA	NA	['Olfactometer1', 'Olfactometer7', 'Olfactometer1', 'Olfactometer7', 'Olfactometer7', 'Olfactometer7', 'Olfactometer7', 'Olfactometer7']	[160.0, 3849.0, 186.0, 148.0, 127.0, 105.0, 133.0, 4002.0]	[7.727032423019409, 6.475882291793823, 2.509413003921509, 2.5205166339874268, 0.15784049034118652, 0.23177289962768555, 0.13169121742248535, 4.164786338806152]	1	0	1	1	0.25
90	Bello	Avery	60	4000	45	5	1	Threshold	Yes	No	NA	1	0	1	Yes	0	Yes	Day5	Olfactometer1	Olfactometer1	0	2	0	0	0	0	0	4241	0	0	0	0	0	Olfactometer1	07_19_22_13_07_31	C-4	Blank 3	Blank 1	NA	NA	NA	['Olfactometer1', 'Olfactometer1']	[240.0, 4001.0]	[6.083811521530151, 3.8296356201171875]	1	0	2	1	0.25
91	Bello	Avery	60	4000	45	5	1	Threshold	Yes	No	NA	1	0	1	Yes	0	Yes	Day5	Olfactometer9	Olfactometer9	0	1	2	0	0	0	0	178	4037	0	0	0	0	Olfactometer9	07_19_22_13_08_02	Blank 1	C-4	Blank 1	NA	NA	NA	['Olfactometer1', 'Olfactometer9', 'Olfactometer9']	[178.0, 36.0, 4001.0]	[3.2564148902893066, 0.12857794761657715, 4.772936820983887]	1	0	3	1	0.25
92	Bello	Avery	60	4000	45	5	1	Threshold	Yes	No	NA	1	0	1	Yes	0	Yes	Day5	Olfactometer9	Olfactometer9	0	1	1	0	0	0	0	211	4001	0	0	0	0	Olfactometer9	07_19_22_13_09_02	Blank 3	C-4	Blank 1	NA	NA	NA	['Olfactometer1', 'Olfactometer9']	[211.0, 4001.0]	[1.539334774017334, 5.3050055503845215]	1	0	4	1000	1
93	Bello	Avery	60	4000	45	5	1	Threshold	Yes	No	NA	1	0	1	Yes	0	Yes	Day5	Olfactometer7	Olfactometer7	0	1	1	1	0	0	0	266	223	4001	0	0	0	Olfactometer7	07_19_22_13_09_33	Blank 2	Blank 1	C-4	NA	NA	NA	['Olfactometer1', 'Olfactometer9', 'Olfactometer7']	[266.0, 223.0, 4001.0]	[3.4150004386901855, 0.0, 5.42693829536438]	1	0	5	1000	1
94	Bello	Avery	60	4000	45	5	1	Threshold	Yes	No	NA	1	0	1	Yes	0	Yes	Day5	Olfactometer7	Olfactometer7	0	1	2	1	0	0	0	240	194	4001	0	0	0	Olfactometer7	07_19_22_13_10_06	Blank	Blank	C-4	NA	NA	NA	['Olfactometer1', 'Olfactometer9', 'Olfactometer9', 'Olfactometer7']	[240.0, 187.0, 7.0, 4001.0]	[2.942359209060669, 1.4611709117889404, 0.05356621742248535, 5.490635395050049]	1	0	6	1000	1
95	Bello	Avery	60	4000	45	5	1	Threshold	Yes	No	NA	1	0	1	Yes	0	Yes	Day5	Olfactometer7	Olfactometer7	0	1	1	1	0	0	0	317	103	4001	0	0	0	Olfactometer7	07_19_22_13_11_15	Blank	Blank 1	C-4	NA	NA	NA	['Olfactometer1', 'Olfactometer9', 'Olfactometer7']	[317.0, 103.0, 4001.0]	[2.7438864707946777, 0.76528000831604, 5.4360456466674805]	1	0	7	750	2.25
96	Bello	Avery	60	4000	45	5	1	Threshold	Yes	No	NA	1	0	1	Yes	0	Yes	Day5	Olfactometer9	Olfactometer9	0	1	1	0	0	0	0	179	4001	0	0	0	0	Olfactometer9	07_19_22_13_11_45	Blank 3	C-4	Blank 1	NA	NA	NA	['Olfactometer1', 'Olfactometer9']	[179.0, 4001.0]	[3.245309591293335, 4.408287286758423]	1	0	8	750	2.25
97	Bello	Avery	60	4000	45	5	1	Threshold	Yes	No	NA	1	0	1	Yes	0	Yes	Day5	Olfactometer1	Olfactometer1	0	2	0	0	0	0	0	4361	0	0	0	0	0	Olfactometer1	07_19_22_13_12_15	C-4	Blank 4	Blank 2	NA	NA	NA	['Olfactometer1', 'Olfactometer1']	[360.0, 4001.0]	[2.902402400970459, 3.979849100112915]	1	0	9	750	2.25
98	Bello	Avery	60	4000	45	5	1	Threshold	Yes	No	NA	1	0	1	Yes	0	Yes	Day5	Olfactometer1	Olfactometer1	0	1	0	0	0	0	0	4002	0	0	0	0	0	Olfactometer1	07_19_22_13_13_14	C-4	Blank 1	Blank 1	NA	NA	NA	['Olfactometer1']	[4002.0]	[5.665398359298706]	1	0	10	360	2.65
99	Bello	Avery	60	4000	45	5	1	Threshold	Yes	No	NA	1	0	1	Yes	0	Yes	Day5	Olfactometer9	Olfactometer9	0	1	2	1	0	0	0	291	4403	358	0	0	0	Olfactometer9	07_19_22_13_13_50	Blank 2	C-4	Blank 4	NA	NA	NA	['Olfactometer9', 'Olfactometer7', 'Olfactometer1', 'Olfactometer9']	[402.0, 358.0, 291.0, 4001.0]	[3.6619017124176025, 1.7615914344787598, 3.078552484512329, 4.574892282485962]	1	0	11	360	2.65
100	Bello	Avery	60	4000	45	5	1	Threshold	Yes	No	NA	1	0	1	Yes	0	Yes	Day5	Olfactometer9	Olfactometer9	0	1	1	0	0	0	0	289	4001	0	0	0	0	Olfactometer9	07_19_22_13_14_21	Blank 3	C-4	Blank 2	NA	NA	NA	['Olfactometer1', 'Olfactometer9']	[289.0, 4001.0]	[3.234436273574829, 4.4250328540802]	1	0	12	360	2.65
101	Bello	Avery	60	4000	45	5	1	Threshold	Yes	No	NA	1	0	1	Yes	0	Yes	Day5	Olfactometer1	Olfactometer1	0	2	1	1	0	0	0	4534	233	424	0	0	0	Olfactometer1	07_19_22_13_15_26	C-4	Blank 4	Blank 1	NA	NA	NA	['Olfactometer1', 'Olfactometer9', 'Olfactometer7', 'Olfactometer1']	[533.0, 233.0, 424.0, 4001.0]	[3.26503324508667, 0.4341568946838379, 1.7371134757995605, 6.166949272155762]	1	0	13	90	2.91
102	Bello	Avery	60	4000	45	5	1	Threshold	Yes	No	NA	1	0	1	Yes	0	Yes	Day5	Olfactometer9	Olfactometer9	0	4	3	3	0	0	0	870	5588	1061	0	0	0	Olfactometer9	07_19_22_13_16_21	Blank 1	C-4	Blank 4	NA	NA	NA	['Olfactometer1', 'Olfactometer9', 'Olfactometer7', 'Olfactometer1', 'Olfactometer7', 'Olfactometer1', 'Olfactometer9', 'Olfactometer7', 'Olfactometer1', 'Olfactometer9']	[250.0, 289.0, 478.0, 205.0, 294.0, 96.0, 1298.0, 289.0, 319.0, 4001.0]	[2.6030433177948, 1.1211488246917725, 1.6840169429779053, 4.117278575897217, 7.311623573303223, 3.5832345485687256, 1.9611592292785645, 1.8688514232635498, 2.4971530437469482, 5.512186288833618]	1	0	14	90	2.91
103	Bello	Avery	60	4000	45	5	1	Threshold	Yes	No	NA	1	0	1	Yes	0	Yes	Day5	Olfactometer9	Olfactometer9	0	2	3	1	0	0	0	648	4470	332	0	0	0	Olfactometer9	07_19_22_13_17_01	Blank 2	C-4	Blank 3	NA	NA	NA	['Olfactometer1', 'Olfactometer9', 'Olfactometer9', 'Olfactometer7', 'Olfactometer1', 'Olfactometer9']	[261.0, 393.0, 76.0, 332.0, 387.0, 4001.0]	[4.962240934371948, 1.762906789779663, 0.3010902404785156, 1.8058297634124756, 2.615684986114502, 5.452504873275757]	1	0	15	90	2.91
104	Bello	Sarah	60	4000	45	6	1	Threshold	Yes	No	NA	1	0	1	Yes	0	Yes	Day6	Olfactometer7	Olfactometer7	0	0	1	1	0	0	0	0	221	4001	0	0	0	Olfactometer7	07_20_22_14_58_38	Blank 4	Blank 4	C-4	NA	NA	NA	['Olfactometer9', 'Olfactometer7']	[221.0, 4001.0]	[8.737882375717163, 5.558661460876465]	1	0	1	1	0.25
105	Bello	Sarah	60	4000	45	6	1	Threshold	Yes	No	NA	1	0	1	Yes	0	Yes	Day6	Olfactometer9	Olfactometer9	0	0	1	0	0	0	0	0	4001	0	0	0	0	Olfactometer9	07_20_22_14_59_10	Blank 3	C-4	Blank 2	NA	NA	NA	['Olfactometer9']	[4001.0]	[8.525837421417236]	1	0	2	1	0.25
106	Bello	Sarah	60	4000	45	6	1	Threshold	Yes	No	NA	1	0	1	Yes	0	Yes	Day6	Olfactometer9	Olfactometer9	0	1	1	0	0	0	0	291	4001	0	0	0	0	Olfactometer9	07_20_22_14_59_41	Blank 4	C-4	Blank 2	NA	NA	NA	['Olfactometer1', 'Olfactometer9']	[291.0, 4001.0]	[2.084366798400879, 5.8215484619140625]	1	0	3	1	0.25
107	Bello	Sarah	60	4000	45	6	1	Threshold	Yes	No	NA	1	0	1	Yes	0	Yes	Day6	Olfactometer1	Olfactometer1	0	1	0	0	0	0	0	4001	0	0	0	0	0	Olfactometer1	07_20_22_15_00_36	C-4	Blank 1	Blank 2	NA	NA	NA	['Olfactometer1']	[4001.0]	[5.455352783203125]	1	0	4	1000	1
108	Bello	Sarah	60	4000	45	6	1	Threshold	Yes	No	NA	1	0	1	Yes	0	Yes	Day6	Olfactometer7	Olfactometer7	0	1	3	1	0	0	0	314	91	4001	0	0	0	Olfactometer7	07_20_22_15_01_09	Blank 1	Blank	C-4	NA	NA	NA	['Olfactometer1', 'Olfactometer9', 'Olfactometer9', 'Olfactometer9', 'Olfactometer7']	[314.0, 60.0, 25.0, 6.0, 4001.0]	[2.6415023803710938, 0.7834315299987793, 0.12647724151611328, 0.0011088848114013672, 6.055461168289185]	1	0	5	1000	1
109	Bello	Sarah	60	4000	45	6	1	Threshold	Yes	No	NA	1	0	1	Yes	0	Yes	Day6	Olfactometer1	Olfactometer1	0	3	1	1	0	0	0	5831	159	270	0	0	0	Olfactometer1	07_20_22_15_01_49	C-4	Blank 4	Blank 1	NA	NA	NA	['Olfactometer1', 'Olfactometer1', 'Olfactometer9', 'Olfactometer7', 'Olfactometer1']	[285.0, 1542.0, 159.0, 270.0, 4004.0]	[4.355128765106201, 3.1204030513763428, 1.7903697490692139, 1.4040954113006592, 6.0359930992126465]	1	0	6	1000	1
110	Bello	Sarah	60	4000	45	6	1	Threshold	Yes	No	NA	1	0	1	Yes	0	Yes	Day6	Olfactometer7	Olfactometer7	0	1	1	1	0	0	0	134	291	4001	0	0	0	Olfactometer7	07_20_22_15_02_56	Blank	Blank 1	C-4	NA	NA	NA	['Olfactometer1', 'Olfactometer9', 'Olfactometer7']	[134.0, 291.0, 4001.0]	[5.749088525772095, 1.3776917457580566, 5.585308790206909]	1	0	7	750	2.25
111	Bello	Sarah	60	4000	45	6	1	Threshold	Yes	No	NA	1	0	1	Yes	0	Yes	Day6	Olfactometer1	Olfactometer1	0	1	0	0	0	0	0	4001	0	0	0	0	0	Olfactometer1	07_20_22_15_03_28	C-4	Blank 3	Blank	NA	NA	NA	['Olfactometer1']	[4001.0]	[9.247293949127197]	1	0	8	750	2.25
112	Bello	Sarah	60	4000	45	6	1	Threshold	Yes	No	NA	1	0	1	Yes	0	Yes	Day6	Olfactometer9	Olfactometer9	0	1	1	0	0	0	0	204	4001	0	0	0	0	Olfactometer9	07_20_22_15_04_01	Blank 1	C-4	Blank 2	NA	NA	NA	['Olfactometer1', 'Olfactometer9']	[204.0, 4001.0]	[3.387209415435791, 6.037730693817139]	1	0	9	750	2.25
113	Bello	Sarah	60	4000	45	6	1	Threshold	Yes	No	NA	1	0	1	Yes	0	Yes	Day6	Olfactometer9	Olfactometer9	0	3	3	2	0	0	0	460	4210	199	0	0	0	Olfactometer9	07_20_22_15_05_27	Blank 3	C-4	Blank 2	NA	NA	NA	['Olfactometer1', 'Olfactometer1', 'Olfactometer9', 'Olfactometer9', 'Olfactometer7', 'Olfactometer7', 'Olfactometer1', 'Olfactometer9']	[108.0, 140.0, 195.0, 14.0, 172.0, 27.0, 212.0, 4001.0]	[3.236532211303711, 0.20188641548156738, 1.8998188972473145, 0.0, 1.9993360042572021, 0.01446533203125, 2.665670394897461, 5.367552757263184]	1	0	10	360	2.65
114	Bello	Sarah	60	4000	45	6	1	Threshold	Yes	No	NA	1	0	1	Yes	0	Yes	Day6	Olfactometer7	Olfactometer7	0	1	1	1	0	0	0	340	233	4004	0	0	0	Olfactometer7	07_20_22_15_05_59	Blank 1	Blank 4	C-4	NA	NA	NA	['Olfactometer1', 'Olfactometer9', 'Olfactometer7']	[340.0, 233.0, 4004.0]	[1.4724316596984863, 2.4520280361175537, 5.078514575958252]	1	0	11	360	2.65
115	Bello	Sarah	60	4000	45	6	1	Threshold	Yes	No	NA	1	0	1	Yes	0	Yes	Day6	Olfactometer9	Olfactometer9	0	2	3	1	0	0	0	447	6314	90	0	0	0	Olfactometer9	07_20_22_15_06_37	Blank 2	C-4	Blank 2	NA	NA	NA	['Olfactometer1', 'Olfactometer9', 'Olfactometer9', 'Olfactometer7', 'Olfactometer1', 'Olfactometer9']	[152.0, 824.0, 1489.0, 90.0, 295.0, 4001.0]	[1.4385249614715576, 2.3204126358032227, 1.6650562286376953, 1.5248558521270752, 2.5673491954803467, 5.540228843688965]	1	0	12	360	2.65
116	Bello	Sarah	60	4000	45	6	1	Threshold	Yes	No	NA	1	0	1	Yes	0	Yes	Day6	Olfactometer9	Olfactometer9	0	2	2	1	0	0	0	484	4218	228	0	0	0	Olfactometer9	07_20_22_15_07_42	Blank 2	C-4	Blank 1	NA	NA	NA	['Olfactometer1', 'Olfactometer9', 'Olfactometer7', 'Olfactometer1', 'Olfactometer9']	[215.0, 217.0, 228.0, 269.0, 4001.0]	[2.106616258621216, 1.0754573345184326, 2.0783417224884033, 2.586106061935425, 5.26633620262146]	1	0	13	90	2.91
117	Bello	Sarah	60	4000	45	6	1	Threshold	Yes	No	NA	1	0	1	Yes	0	Yes	Day6	Olfactometer1	Olfactometer1	0	1	0	0	0	0	0	4001	0	0	0	0	0	Olfactometer1	07_20_22_15_08_15	C-4	Blank	Blank 2	NA	NA	NA	['Olfactometer1']	[4001.0]	[9.721632719039917]	1	0	14	90	2.91
118	Bello	Sarah	60	4000	45	6	1	Threshold	Yes	No	NA	1	0	1	Yes	0	Yes	Day6	Olfactometer7	Olfactometer7	0	2	1	2	0	0	0	379	286	5102	0	0	0	Olfactometer7	07_20_22_15_08_54	Blank 2	Blank 1	C-4	NA	NA	NA	['Olfactometer1', 'Olfactometer7', 'Olfactometer1', 'Olfactometer9', 'Olfactometer7']	[51.0, 1101.0, 328.0, 286.0, 4001.0]	[1.5566067695617676, 4.589520454406738, 3.0897228717803955, 1.4742510318756104, 5.5702691078186035]	1	0	15	90	2.91
119	Bello	Avery	60	4000	45	7	1	Threshold	Yes	No	NA	1	0	1	Yes	0	Yes	Day7	Olfactometer9	Olfactometer9	0	1	1	0	0	0	0	293	4001	0	0	0	0	Olfactometer9	07_21_22_09_45_54	Blank 4	C-4	Blank 3	NA	NA	NA	['Olfactometer1', 'Olfactometer9']	[293.0, 4001.0]	[5.38327431678772, 5.282855749130249]	1	0	1	1	0.25
120	Bello	Avery	60	4000	45	7	1	Threshold	Yes	No	NA	1	0	1	Yes	0	Yes	Day7	Olfactometer9	Olfactometer9	0	1	3	0	0	0	0	210	6194	0	0	0	0	Olfactometer9	07_21_22_09_46_27	Blank 2	C-4	Blank 2	NA	NA	NA	['Olfactometer1', 'Olfactometer9', 'Olfactometer9', 'Olfactometer9']	[210.0, 92.0, 2101.0, 4001.0]	[2.7489423751831055, 0.934363603591919, 2.507580518722534, 3.765119791030884]	1	0	2	1	0.25
121	Bello	Avery	60	4000	45	7	1	Threshold	Yes	No	NA	1	0	1	Yes	0	Yes	Day7	Olfactometer1	Olfactometer1	0	1	0	0	0	0	0	4001	0	0	0	0	0	Olfactometer1	07_21_22_09_46_55	C-4	Blank	Blank 1	NA	NA	NA	['Olfactometer1']	[4001.0]	[5.4168994426727295]	1	0	3	1	0.25
122	Bello	Avery	60	4000	45	7	1	Threshold	Yes	No	NA	1	0	1	Yes	0	Yes	Day7	Olfactometer1	Olfactometer1	0	1	0	0	0	0	0	4001	0	0	0	0	0	Olfactometer1	07_21_22_09_47_48	C-4	Blank	Blank 1	NA	NA	NA	['Olfactometer1']	[4001.0]	[6.234486103057861]	1	0	4	1000	1
123	Bello	Avery	60	4000	45	7	1	Threshold	Yes	No	NA	1	0	1	Yes	0	Yes	Day7	Olfactometer9	Olfactometer9	0	1	2	0	0	0	0	226	4224	0	0	0	0	Olfactometer9	07_21_22_09_48_20	Blank 4	C-4	Blank 1	NA	NA	NA	['Olfactometer1', 'Olfactometer9', 'Olfactometer9']	[226.0, 223.0, 4001.0]	[3.2067604064941406, 0.7346847057342529, 4.290117025375366]	1	0	5	1000	1
124	Bello	Avery	60	4000	45	7	1	Threshold	Yes	No	NA	1	0	1	Yes	0	Yes	Day7	Olfactometer1	Olfactometer1	0	1	0	0	0	0	0	4001	0	0	0	0	0	Olfactometer1	07_21_22_09_48_49	C-4	Blank 1	Blank 2	NA	NA	NA	['Olfactometer1']	[4001.0]	[6.14338493347168]	1	0	6	1000	1
125	Bello	Avery	60	4000	45	7	1	Threshold	Yes	No	NA	1	0	1	Yes	0	Yes	Day7	Olfactometer7	Olfactometer7	0	1	1	1	0	0	0	209	271	4001	0	0	0	Olfactometer7	07_21_22_09_49_59	Blank 4	Blank 3	C-4	NA	NA	NA	['Olfactometer1', 'Olfactometer9', 'Olfactometer7']	[209.0, 271.0, 4001.0]	[0.39978551864624023, 1.9921607971191406, 5.4828996658325195]	1	0	7	750	2.25
126	Bello	Avery	60	4000	45	7	1	Threshold	Yes	No	NA	1	0	1	Yes	0	Yes	Day7	Olfactometer7	Olfactometer7	0	1	1	1	0	0	0	234	272	4001	0	0	0	Olfactometer7	07_21_22_09_50_31	Blank 2	Blank 2	C-4	NA	NA	NA	['Olfactometer1', 'Olfactometer9', 'Olfactometer7']	[234.0, 272.0, 4001.0]	[3.2075204849243164, 1.1060998439788818, 5.487720966339111]	1	0	8	750	2.25
127	Bello	Avery	60	4000	45	7	1	Threshold	Yes	No	NA	1	0	1	Yes	0	Yes	Day7	Olfactometer7	Olfactometer7	0	1	1	1	0	0	0	299	302	4001	0	0	0	Olfactometer7	07_21_22_09_51_04	Blank 3	Blank 1	C-4	NA	NA	NA	['Olfactometer1', 'Olfactometer9', 'Olfactometer7']	[299.0, 302.0, 4001.0]	[3.2319767475128174, 1.0202183723449707, 5.662718772888184]	1	0	9	750	2.25
128	Bello	Avery	60	4000	45	7	1	Threshold	Yes	No	NA	1	0	1	Yes	0	Yes	Day7	Olfactometer1	Olfactometer1	0	2	0	0	0	0	0	4361	0	0	0	0	0	Olfactometer1	07_21_22_09_52_03	C-4	Blank 3	Blank 1	NA	NA	NA	['Olfactometer1', 'Olfactometer1']	[357.0, 4004.0]	[2.8229777812957764, 4.085202693939209]	1	0	10	360	2.65
129	Bello	Avery	60	4000	45	7	1	Threshold	Yes	No	NA	1	0	1	Yes	0	Yes	Day7	Olfactometer1	Olfactometer1	0	1	0	0	0	0	0	4001	0	0	0	0	0	Olfactometer1	07_21_22_09_52_32	C-4	Blank 2	Blank	NA	NA	NA	['Olfactometer1']	[4001.0]	[5.932300090789795]	1	0	11	360	2.65
130	Bello	Avery	60	4000	45	7	1	Threshold	Yes	No	NA	1	0	1	Yes	0	Yes	Day7	Olfactometer9	Olfactometer9	0	2	2	1	0	0	0	349	5065	239	0	0	0	Olfactometer9	07_21_22_09_53_10	Blank 3	C-4	Blank 1	NA	NA	NA	['Olfactometer1', 'Olfactometer9', 'Olfactometer7', 'Olfactometer1', 'Olfactometer9']	[73.0, 1064.0, 239.0, 276.0, 4001.0]	[1.5220279693603516, 4.099104166030884, 0.40311622619628906, 2.4880411624908447, 5.704875469207764]	1	0	12	360	2.65
131	Bello	Avery	60	4000	45	7	1	Threshold	Yes	No	NA	1	0	1	Yes	0	Yes	Day7	Olfactometer1	Olfactometer1	0	1	0	0	0	0	0	4001	0	0	0	0	0	Olfactometer1	07_21_22_09_54_09	C-4	Blank 1	Blank 4	NA	NA	NA	['Olfactometer1']	[4001.0]	[5.884795665740967]	1	0	13	90	2.91
132	Bello	Avery	60	4000	45	7	1	Threshold	Yes	No	NA	1	0	1	Yes	0	Yes	Day7	Olfactometer7	Olfactometer7	0	2	3	2	0	0	0	425	413	5341	0	0	0	Olfactometer7	07_21_22_09_54_49	Blank 1	Blank 2	C-4	NA	NA	NA	['Olfactometer1', 'Olfactometer9', 'Olfactometer9', 'Olfactometer7', 'Olfactometer1', 'Olfactometer9', 'Olfactometer7']	[125.0, 12.0, 67.0, 1340.0, 300.0, 334.0, 4001.0]	[3.2053511142730713, 0.8144381046295166, 0.1211996078491211, 3.5776877403259277, 1.9379303455352783, 1.989438533782959, 5.601334571838379]	1	0	14	90	2.91
133	Bello	Avery	60	4000	45	7	1	Threshold	Yes	No	NA	1	0	1	Yes	0	Yes	Day7	Olfactometer9	Olfactometer9	0	3	3	3	0	0	0	1036	4803	696	0	0	0	Olfactometer9	07_21_22_09_55_42	Blank 1	C-4	Blank 2	NA	NA	NA	['Olfactometer1', 'Olfactometer9', 'Olfactometer7', 'Olfactometer7', 'Olfactometer1', 'Olfactometer9', 'Olfactometer7', 'Olfactometer1', 'Olfactometer9']	[241.0, 366.0, 233.0, 42.0, 356.0, 436.0, 421.0, 439.0, 4001.0]	[9.488038301467896, 1.8930950164794922, 1.7839250564575195, 0.12243223190307617, 2.5238234996795654, 2.250771999359131, 3.5825610160827637, 3.579735517501831, 4.302791357040405]	1	0	15	90	2.91
134	Bello	Avery	60	4000	45	8	1	Threshold	Yes	No	NA	1	0	1	Yes	0	Yes	Day8	Olfactometer1	Olfactometer1	0	1	0	0	0	0	0	4002	0	0	0	0	0	Olfactometer1	07_22_22_08_47_49	C-4	Blank 3	Blank 3	NA	NA	NA	['Olfactometer1']	[4002.0]	[12.627910852432251]	1	0	1	1	0.25
135	Bello	Avery	60	4000	45	8	1	Threshold	Yes	No	NA	1	0	1	Yes	0	Yes	Day8	Olfactometer7	Olfactometer7	0	2	1	1	0	0	0	69	208	4001	0	0	0	Olfactometer7	07_22_22_08_48_21	Blank 3	Blank 1	C-4	NA	NA	NA	['Olfactometer1', 'Olfactometer1', 'Olfactometer9', 'Olfactometer7']	[28.0, 41.0, 208.0, 4001.0]	[2.2315361499786377, 0.5683467388153076, 1.3718137741088867, 5.436811447143555]	1	0	2	1	0.25
136	Bello	Avery	60	4000	45	8	1	Threshold	Yes	No	NA	1	0	1	Yes	0	Yes	Day8	Olfactometer7	Olfactometer7	0	2	4	5	0	0	0	498	501	4605	0	0	0	Olfactometer7	07_22_22_08_49_03	Blank 2	Blank	C-4	NA	NA	NA	['Olfactometer1', 'Olfactometer9', 'Olfactometer9', 'Olfactometer7', 'Olfactometer7', 'Olfactometer7', 'Olfactometer7', 'Olfactometer1', 'Olfactometer9', 'Olfactometer9', 'Olfactometer7']	[226.0, 196.0, 54.0, 139.0, 159.0, 269.0, 37.0, 272.0, 234.0, 17.0, 4001.0]	[2.7489426136016846, 0.9492335319519043, 0.0, 4.104430198669434, 0.15308427810668945, 0.35206174850463867, 0.0691075325012207, 3.3779823780059814, 1.6616616249084473, 0.06240391731262207, 5.30446195602417]	1	0	3	1	0.25
137	Bello	Avery	60	4000	45	8	1	Threshold	Yes	No	NA	1	0	1	Yes	0	Yes	Day8	Olfactometer1	Olfactometer1	0	1	0	0	0	0	0	4001	0	0	0	0	0	Olfactometer1	07_22_22_08_49_56	C-4	Blank 3	Blank	NA	NA	NA	['Olfactometer1']	[4001.0]	[5.652014493942261]	1	0	4	1000	1
138	Bello	Avery	60	4000	45	8	1	Threshold	Yes	No	NA	1	0	1	Yes	0	Yes	Day8	Olfactometer9	Olfactometer9	0	1	1	0	0	0	0	172	4001	0	0	0	0	Olfactometer9	07_22_22_08_50_27	Blank 3	C-4	Blank 4	NA	NA	NA	['Olfactometer1', 'Olfactometer9']	[172.0, 4001.0]	[2.25667667388916, 5.268114805221558]	1	0	5	1000	1
139	Bello	Avery	60	4000	45	8	1	Threshold	Yes	No	NA	1	0	1	Yes	0	Yes	Day8	Olfactometer9	Olfactometer9	0	1	3	0	0	0	0	304	4133	0	0	0	0	Olfactometer9	07_22_22_08_50_58	Blank 3	C-4	Blank 1	NA	NA	NA	['Olfactometer1', 'Olfactometer9', 'Olfactometer9', 'Olfactometer9']	[304.0, 67.0, 65.0, 4001.0]	[2.7426528930664062, 0.8656787872314453, 0.0, 4.544132232666016]	1	0	6	1000	1
140	Bello	Avery	60	4000	45	8	1	Threshold	Yes	No	NA	1	0	1	Yes	0	Yes	Day8	Olfactometer7	Olfactometer7	0	1	1	1	0	0	0	259	292	4001	0	0	0	Olfactometer7	07_22_22_08_52_14	Blank 4	Blank 4	C-4	NA	NA	NA	['Olfactometer1', 'Olfactometer9', 'Olfactometer7']	[259.0, 292.0, 4001.0]	[2.670532703399658, 1.2567331790924072, 5.120635747909546]	1	0	7	750	2.25
141	Bello	Avery	60	4000	45	8	1	Threshold	Yes	No	NA	1	0	1	Yes	0	Yes	Day8	Olfactometer7	Olfactometer7	0	1	1	1	0	0	0	386	12	4001	0	0	0	Olfactometer7	07_22_22_08_52_51	Blank 1	Blank 1	C-4	NA	NA	NA	['Olfactometer1', 'Olfactometer9', 'Olfactometer7']	[386.0, 12.0, 4001.0]	[3.33154559135437, 5.2020103931427, 5.463297605514526]	1	0	8	750	2.25
142	Bello	Avery	60	4000	45	8	1	Threshold	Yes	No	NA	1	0	1	Yes	0	Yes	Day8	Olfactometer9	Olfactometer9	0	2	1	0	0	0	0	653	4001	0	0	0	0	Olfactometer9	07_22_22_08_53_36	Blank 3	C-4	Blank	NA	NA	NA	['Olfactometer1', 'Olfactometer1', 'Olfactometer9']	[335.0, 318.0, 4001.0]	[4.709233045578003, 11.59144926071167, 6.240765810012817]	1	0	9	750	2.25
143	Bello	Avery	60	4000	45	8	1	Threshold	Yes	No	NA	1	0	1	Yes	0	Yes	Day8	Olfactometer1	Olfactometer1	0	6	0	0	0	0	0	5828	0	0	0	0	0	Olfactometer1	07_22_22_08_54_50	C-4	Blank	Blank 4	NA	NA	NA	['Olfactometer1', 'Olfactometer1', 'Olfactometer1', 'Olfactometer1', 'Olfactometer1', 'Olfactometer1']	[511.0, 313.0, 13.0, 301.0, 688.0, 4002.0]	[2.2734322547912598, 0.34838438034057617, 0.0, 0.36996030807495117, 0.771045446395874, 4.049711227416992]	1	0	10	360	2.65
144	Bello	Avery	60	4000	45	8	1	Threshold	Yes	No	NA	1	0	1	Yes	0	Yes	Day8	Olfactometer1	Olfactometer1	0	1	0	0	0	0	0	4001	0	0	0	0	0	Olfactometer1	07_22_22_08_55_19	C-4	Blank 4	Blank 4	NA	NA	NA	['Olfactometer1']	[4001.0]	[6.295035362243652]	1	0	11	360	2.65
145	Bello	Avery	60	4000	45	8	1	Threshold	Yes	No	NA	1	0	1	Yes	0	Yes	Day8	Olfactometer7	Olfactometer7	0	2	1	1	0	0	0	281	232	4001	0	0	0	Olfactometer7	07_22_22_08_55_52	Blank 3	Blank 4	C-4	NA	NA	NA	['Olfactometer1', 'Olfactometer1', 'Olfactometer9', 'Olfactometer7']	[60.0, 221.0, 232.0, 4001.0]	[2.0167155265808105, 0.0, 1.9197790622711182, 5.671381235122681]	1	0	12	360	2.65
146	Bello	Avery	60	4000	45	8	1	Threshold	Yes	No	NA	1	0	1	Yes	0	Yes	Day8	Olfactometer1	Olfactometer1	0	1	0	0	0	0	0	4001	0	0	0	0	0	Olfactometer1	07_22_22_08_56_46	C-4	Blank 4	Blank 1	NA	NA	NA	['Olfactometer1']	[4001.0]	[5.6988701820373535]	1	0	13	90	2.91
147	Bello	Avery	60	4000	45	8	1	Threshold	Yes	No	NA	1	0	1	Yes	0	Yes	Day8	Olfactometer9	Olfactometer9	0	3	4	4	0	0	0	920	5085	480	0	0	0	Olfactometer9	07_22_22_08_57_34	Blank	C-4	Blank	NA	NA	NA	['Olfactometer1', 'Olfactometer9', 'Olfactometer9', 'Olfactometer7', 'Olfactometer1', 'Olfactometer9', 'Olfactometer7', 'Olfactometer7', 'Olfactometer7', 'Olfactometer1', 'Olfactometer9']	[309.0, 244.0, 30.0, 292.0, 313.0, 810.0, 76.0, 106.0, 6.0, 298.0, 4001.0]	[4.424393892288208, 1.9634554386138916, 0.046859025955200195, 1.5700864791870117, 3.5748720169067383, 1.769789218902588, 1.7288055419921875, 0.3007938861846924, 0.0, 3.025233507156372, 6.131361484527588]	1	0	14	90	2.91
148	Bello	Avery	60	4000	45	8	1	Threshold	Yes	No	NA	1	0	1	Yes	0	Yes	Day8	Olfactometer7	Olfactometer7	0	1	2	2	0	0	0	335	250	4013	0	0	0	Olfactometer7	07_22_22_08_58_06	Blank 4	Blank 3	C-4	NA	NA	NA	['Olfactometer1', 'Olfactometer9', 'Olfactometer9', 'Olfactometer7', 'Olfactometer7']	[335.0, 180.0, 70.0, 10.0, 4003.0]	[2.209826946258545, 1.9069607257843018, 0.015635967254638672, 1.2565219402313232, 4.1064159870147705]	1	0	15	90	2.91
149	Bello	Avery	60	4000	45	9	1	Threshold	Yes	No	NA	1	0	1	Yes	0	Yes	Day9	Olfactometer9	Olfactometer9	0	0	1	0	0	0	0	0	4001	0	0	0	0	Olfactometer9	07_23_22_14_35_41	Blank 1	C-4	Blank 1	NA	NA	NA	['Olfactometer9']	[4001.0]	[8.4793062210083]	1	0	1	1	0.25
150	Bello	Avery	60	4000	45	9	1	Threshold	Yes	No	NA	1	0	1	Yes	0	Yes	Day9	Olfactometer9	Olfactometer9	0	1	1	0	0	0	0	318	4001	0	0	0	0	Olfactometer9	07_23_22_14_36_12	Blank 1	C-4	Blank 2	NA	NA	NA	['Olfactometer1', 'Olfactometer9']	[318.0, 4001.0]	[2.076730728149414, 6.127617359161377]	1	0	2	1	0.25
151	Bello	Avery	60	4000	45	9	1	Threshold	Yes	No	NA	1	0	1	Yes	0	Yes	Day9	Olfactometer7	Olfactometer7	0	0	1	3	0	0	0	0	179	4893	0	0	0	Olfactometer7	07_23_22_14_36_50	Blank 3	Blank 2	C-4	NA	NA	NA	['Olfactometer9', 'Olfactometer7', 'Olfactometer7', 'Olfactometer7']	[179.0, 853.0, 39.0, 4001.0]	[8.759442329406738, 1.7708814144134521, 0.36970019340515137, 4.472582578659058]	1	0	3	1	0.25
152	Bello	Avery	60	4000	45	9	1	Threshold	Yes	No	NA	1	0	1	Yes	0	Yes	Day9	Olfactometer1	Olfactometer1	0	1	0	0	0	0	0	4001	0	0	0	0	0	Olfactometer1	07_23_22_14_37_54	C-4	Blank 4	Blank 4	NA	NA	NA	['Olfactometer1']	[4001.0]	[5.55268669128418]	1	0	4	1000	1
153	Bello	Avery	60	4000	45	9	1	Threshold	Yes	No	NA	1	0	1	Yes	0	Yes	Day9	Olfactometer7	Olfactometer7	0	1	2	1	0	0	0	202	329	4001	0	0	0	Olfactometer7	07_23_22_14_38_26	Blank	Blank 3	C-4	NA	NA	NA	['Olfactometer1', 'Olfactometer9', 'Olfactometer9', 'Olfactometer7']	[202.0, 233.0, 96.0, 4001.0]	[3.2644174098968506, 0.9031550884246826, 0.11590981483459473, 5.021600246429443]	1	0	5	1000	1
154	Bello	Avery	60	4000	45	9	1	Threshold	Yes	No	NA	1	0	1	Yes	0	Yes	Day9	Olfactometer7	Olfactometer7	0	1	1	1	0	0	0	258	317	4001	0	0	0	Olfactometer7	07_23_22_14_39_00	Blank 2	Blank 4	C-4	NA	NA	NA	['Olfactometer1', 'Olfactometer9', 'Olfactometer7']	[258.0, 317.0, 4001.0]	[3.228973388671875, 3.107008457183838, 4.181356906890869]	1	0	6	1000	1
155	Bello	Avery	60	4000	45	9	1	Threshold	Yes	No	NA	1	0	1	Yes	0	Yes	Day9	Olfactometer9	Olfactometer9	0	2	1	0	0	0	0	164	4001	0	0	0	0	Olfactometer9	07_23_22_14_39_57	Blank 3	C-4	Blank 4	NA	NA	NA	['Olfactometer1', 'Olfactometer1', 'Olfactometer9']	[119.0, 45.0, 4001.0]	[1.2238023281097412, 0.0, 6.691108226776123]	1	0	7	750	2.25
156	Bello	Avery	60	4000	45	9	1	Threshold	Yes	No	NA	1	0	1	Yes	0	Yes	Day9	Olfactometer1	Olfactometer1	0	2	0	0	0	0	0	4070	0	0	0	0	0	Olfactometer1	07_23_22_14_40_31	C-4	Blank 2	Blank 3	NA	NA	NA	['Olfactometer1', 'Olfactometer1']	[66.0, 4004.0]	[6.959955215454102, 3.9054784774780273]	1	0	8	750	2.25
157	Bello	Avery	60	4000	45	9	1	Threshold	Yes	No	NA	1	0	1	Yes	0	Yes	Day9	Olfactometer1	Olfactometer1	0	3	0	0	0	0	0	5401	0	0	0	0	0	Olfactometer1	07_23_22_14_41_01	C-4	Blank 3	Blank 3	NA	NA	NA	['Olfactometer1', 'Olfactometer1', 'Olfactometer1']	[30.0, 1369.0, 4002.0]	[1.082794189453125, 1.490426778793335, 4.4241907596588135]	1	0	9	750	2.25
158	Bello	Avery	60	4000	45	9	1	Threshold	Yes	No	NA	1	0	1	Yes	0	Yes	Day9	Olfactometer9	Olfactometer9	0	1	3	0	0	0	0	119	4591	0	0	0	0	Olfactometer9	07_23_22_14_41_57	Blank 2	C-4	Blank 2	NA	NA	NA	['Olfactometer1', 'Olfactometer9', 'Olfactometer9', 'Olfactometer9']	[119.0, 414.0, 176.0, 4001.0]	[1.5599801540374756, 3.074460029602051, 0.0, 3.7671144008636475]	1	0	10	360	2.65
159	Bello	Avery	60	4000	45	9	1	Threshold	Yes	No	NA	1	0	1	Yes	0	Yes	Day9	Olfactometer9	Olfactometer9	0	1	1	0	0	0	0	441	4001	0	0	0	0	Olfactometer9	07_23_22_14_42_29	Blank	C-4	Blank 3	NA	NA	NA	['Olfactometer1', 'Olfactometer9']	[441.0, 4001.0]	[3.423375368118286, 5.938603162765503]	1	0	11	360	2.65
160	Bello	Avery	60	4000	45	9	1	Threshold	Yes	No	NA	1	0	1	Yes	0	Yes	Day9	Olfactometer7	Olfactometer7	0	1	2	1	0	0	0	175	109	4001	0	0	0	Olfactometer7	07_23_22_14_43_03	Blank 2	Blank	C-4	NA	NA	NA	['Olfactometer1', 'Olfactometer9', 'Olfactometer9', 'Olfactometer7']	[175.0, 45.0, 64.0, 4001.0]	[3.2858872413635254, 1.5061461925506592, 0.6005394458770752, 4.951253652572632]	1	0	12	360	2.65
161	Bello	Avery	60	4000	45	9	1	Threshold	Yes	No	NA	1	0	1	Yes	0	Yes	Day9	Olfactometer9	Olfactometer9	0	2	2	1	0	0	0	381	4467	316	0	0	0	Olfactometer9	07_23_22_14_44_15	Blank 1	C-4	Blank 3	NA	NA	NA	['Olfactometer1', 'Olfactometer9', 'Olfactometer7', 'Olfactometer1', 'Olfactometer9']	[142.0, 466.0, 316.0, 239.0, 4001.0]	[3.473545789718628, 3.574071168899536, 0.2859680652618408, 2.849583625793457, 5.816656112670898]	1	0	13	90	2.91
162	Bello	Avery	60	4000	45	9	1	Threshold	Yes	No	NA	1	0	1	Yes	0	Yes	Day9	Olfactometer7	Olfactometer7	0	2	1	1	0	0	0	243	322	4001	0	0	0	Olfactometer7	07_23_22_14_44_48	Blank 1	Blank 3	C-4	NA	NA	NA	['Olfactometer1', 'Olfactometer1', 'Olfactometer9', 'Olfactometer7']	[31.0, 212.0, 322.0, 4001.0]	[2.1183884143829346, 0.0, 1.9447805881500244, 5.437002658843994]	1	0	14	90	2.91
163	Bello	Avery	60	4000	45	9	1	Threshold	Yes	No	NA	1	0	1	Yes	0	Yes	Day9	Olfactometer1	Olfactometer1	0	1	0	0	0	0	0	4002	0	0	0	0	0	Olfactometer1	07_23_22_14_45_17	C-4	Blank	Blank 2	NA	NA	NA	['Olfactometer1']	[4002.0]	[5.9646525382995605]	1	0	15	90	2.91
164	Bello	Avery	60	4000	45	10	1	Threshold	Yes	No	NA	1	0	1	Yes	0	Yes	Day10	Olfactometer7	Olfactometer7	0	1	1	1	0	0	0	267	206	4001	0	0	0	Olfactometer7	07_24_22_11_53_50	Blank 4	Blank	C-4	NA	NA	NA	['Olfactometer1', 'Olfactometer9', 'Olfactometer7']	[267.0, 206.0, 4001.0]	[7.700518846511841, 1.8787927627563477, 5.133182764053345]	1	0	1	1	0.25
165	Bello	Avery	60	4000	45	10	1	Threshold	Yes	No	NA	1	0	1	Yes	0	Yes	Day10	Olfactometer9	Olfactometer9	0	1	2	0	0	0	0	222	4211	0	0	0	0	Olfactometer9	07_24_22_11_54_28	Blank 2	C-4	Blank	NA	NA	NA	['Olfactometer1', 'Olfactometer9', 'Olfactometer9']	[222.0, 210.0, 4001.0]	[9.076764583587646, 1.288590431213379, 4.288985013961792]	1	0	2	1	0.25
166	Bello	Avery	60	4000	45	10	1	Threshold	Yes	No	NA	1	0	1	Yes	0	Yes	Day10	Olfactometer7	Olfactometer7	0	1	1	1	0	0	0	212	243	4001	0	0	0	Olfactometer7	07_24_22_11_54_59	Blank 4	Blank 2	C-4	NA	NA	NA	['Olfactometer1', 'Olfactometer9', 'Olfactometer7']	[212.0, 243.0, 4001.0]	[1.579366683959961, 1.6720612049102783, 5.369943380355835]	1	0	3	1	0.25
167	Bello	Avery	60	4000	45	10	1	Threshold	Yes	No	NA	1	0	1	Yes	0	Yes	Day10	Olfactometer7	Olfactometer7	0	1	0	1	0	0	0	254	0	4001	0	0	0	Olfactometer7	07_24_22_11_55_55	Blank	Blank	C-4	NA	NA	NA	['Olfactometer1', 'Olfactometer7']	[254.0, 4001.0]	[1.4435265064239502, 7.1735193729400635]	1	0	4	1000	1
168	Bello	Avery	60	4000	45	10	1	Threshold	Yes	No	NA	1	0	1	Yes	0	Yes	Day10	Olfactometer7	Olfactometer7	0	1	1	1	0	0	0	309	282	4001	0	0	0	Olfactometer7	07_24_22_11_56_27	Blank	Blank 3	C-4	NA	NA	NA	['Olfactometer1', 'Olfactometer9', 'Olfactometer7']	[309.0, 282.0, 4001.0]	[3.3675224781036377, 0.13310742378234863, 5.4935142993927]	1	0	5	1000	1
169	Bello	Avery	60	4000	45	10	1	Threshold	Yes	No	NA	1	0	1	Yes	0	Yes	Day10	Olfactometer1	Olfactometer1	0	1	0	0	0	0	0	4001	0	0	0	0	0	Olfactometer1	07_24_22_11_56_55	C-4	Blank 2	Blank 1	NA	NA	NA	['Olfactometer1']	[4001.0]	[5.354844808578491]	1	0	6	1000	1
170	Bello	Avery	60	4000	45	10	1	Threshold	Yes	No	NA	1	0	1	Yes	0	Yes	Day10	Olfactometer1	Olfactometer1	0	1	0	0	0	0	0	4001	0	0	0	0	0	Olfactometer1	07_24_22_11_57_52	C-4	Blank 1	Blank 1	NA	NA	NA	['Olfactometer1']	[4001.0]	[5.927767038345337]	1	0	7	750	2.25
171	Bello	Avery	60	4000	45	10	1	Threshold	Yes	No	NA	1	0	1	Yes	0	Yes	Day10	Olfactometer9	Olfactometer9	0	1	2	0	0	0	0	286	4357	0	0	0	0	Olfactometer9	07_24_22_11_58_23	Blank	C-4	Blank 4	NA	NA	NA	['Olfactometer1', 'Olfactometer9', 'Olfactometer9']	[286.0, 356.0, 4001.0]	[2.1334240436553955, 1.824434757232666, 4.049827337265015]	1	0	8	750	2.25
172	Bello	Avery	60	4000	45	10	1	Threshold	Yes	No	NA	1	0	1	Yes	0	Yes	Day10	Olfactometer9	Olfactometer9	0	1	3	0	0	0	0	179	5107	0	0	0	0	Olfactometer9	07_24_22_11_58_57	Blank 1	C-4	Blank	NA	NA	NA	['Olfactometer1', 'Olfactometer9', 'Olfactometer9', 'Olfactometer9']	[179.0, 1065.0, 41.0, 4001.0]	[2.2523813247680664, 3.5759575366973877, 0.0, 4.790632963180542]	1	0	9	750	2.25
173	Bello	Avery	60	4000	45	10	1	Threshold	Yes	No	NA	1	0	1	Yes	0	Yes	Day10	Olfactometer1	Olfactometer1	0	1	0	0	0	0	0	4001	0	0	0	0	0	Olfactometer1	07_24_22_11_59_49	C-4	Blank 2	Blank 2	NA	NA	NA	['Olfactometer1']	[4001.0]	[6.362049579620361]	1	0	10	360	2.65
174	Bello	Avery	60	4000	45	10	1	Threshold	Yes	No	NA	1	0	1	Yes	0	Yes	Day10	Olfactometer9	Olfactometer9	0	1	3	1	0	0	0	255	4290	110	0	0	0	Olfactometer9	07_24_22_12_00_29	Blank 4	C-4	Blank 2	NA	NA	NA	['Olfactometer9', 'Olfactometer9', 'Olfactometer7', 'Olfactometer1', 'Olfactometer9']	[275.0, 14.0, 110.0, 255.0, 4001.0]	[5.2530224323272705, 0.0, 3.783653497695923, 3.5782485008239746, 4.57827091217041]	1	0	11	360	2.65
175	Bello	Avery	60	4000	45	10	1	Threshold	Yes	No	NA	1	0	1	Yes	0	Yes	Day10	Olfactometer7	Olfactometer7	0	1	0	1	0	0	0	131	0	4001	0	0	0	Olfactometer7	07_24_22_12_01_03	Blank	Blank 4	C-4	NA	NA	NA	['Olfactometer1', 'Olfactometer7']	[131.0, 4001.0]	[3.518150568008423, 6.9469263553619385]	1	0	12	360	2.65
176	Bello	Avery	60	4000	45	10	1	Threshold	Yes	No	NA	1	0	1	Yes	0	Yes	Day10	Olfactometer1	Olfactometer1	0	3	1	1	0	0	0	4882	188	241	0	0	0	Olfactometer1	07_24_22_12_02_25	C-4	Blank 1	Blank 4	NA	NA	NA	['Olfactometer1', 'Olfactometer1', 'Olfactometer9', 'Olfactometer7', 'Olfactometer1']	[272.0, 609.0, 188.0, 241.0, 4001.0]	[1.526831865310669, 0.902153730392456, 1.5557758808135986, 1.5658073425292969, 11.857418298721313]	1	0	13	90	2.91
177	Bello	Avery	60	4000	45	10	1	Threshold	Yes	No	NA	1	0	1	Yes	0	Yes	Day10	Olfactometer7	Olfactometer7	0	1	1	1	0	0	0	176	291	4005	0	0	0	Olfactometer7	07_24_22_12_02_57	Blank	Blank 1	C-4	NA	NA	NA	['Olfactometer1', 'Olfactometer9', 'Olfactometer7']	[176.0, 291.0, 4005.0]	[1.8884689807891846, 2.3031930923461914, 5.463971376419067]	1	0	14	90	2.91
178	Bello	Avery	60	4000	45	10	1	Threshold	Yes	No	NA	1	0	1	Yes	0	Yes	Day10	Olfactometer7	Olfactometer7	0	1	1	1	0	0	0	244	284	4001	0	0	0	Olfactometer7	07_24_22_12_03_30	Blank 1	Blank 3	C-4	NA	NA	NA	['Olfactometer1', 'Olfactometer9', 'Olfactometer7']	[244.0, 284.0, 4001.0]	[1.6289010047912598, 1.8566155433654785, 5.7235143184661865]	1	0	15	90	2.91
179	Bello	Sarah	60	4000	45	11	1	Threshold	Yes	No	NA	1	0	1	Yes	0	Yes	TEST1	Olfactometer1	Olfactometer1	0	4	1	1	0	0	0	6274	163	255	0	0	0	Olfactometer1	07_25_22_07_29_49	C-4	Blank 4	Blank 4	NA	NA	NA	['Olfactometer1', 'Olfactometer1', 'Olfactometer9', 'Olfactometer7', 'Olfactometer1', 'Olfactometer1']	[1169.0, 1.0, 163.0, 255.0, 1103.0, 4001.0]	[8.368417978286743, 0.0, 3.853911876678467, 1.6422786712646484, 2.8494715690612793, 4.07464337348938]	1	0	1	1	0.25
180	Bello	Sarah	60	4000	45	11	1	Threshold	Yes	No	NA	1	0	1	Yes	0	Yes	TEST1	Olfactometer1	Olfactometer1	0	2	0	1	0	0	0	4183	0	303	0	0	0	Olfactometer1	07_25_22_07_30_23	C-4	Blank 4	Blank 4	NA	NA	NA	['Olfactometer1', 'Olfactometer7', 'Olfactometer1']	[180.0, 303.0, 4003.0]	[2.1463866233825684, 2.7688674926757812, 5.75688362121582]	1	0	2	1	0.25
181	Bello	Sarah	60	4000	45	11	1	Threshold	Yes	No	NA	1	0	1	Yes	0	Yes	TEST1	Olfactometer1	Olfactometer1	0	1	1	1	0	0	0	4001	224	275	0	0	0	Olfactometer1	07_25_22_07_30_57	C-4	Blank	Blank 2	NA	NA	NA	['Olfactometer9', 'Olfactometer7', 'Olfactometer1']	[224.0, 275.0, 4001.0]	[4.463711500167847, 1.2231242656707764, 5.84904670715332]	1	0	3	1	0.25
182	Bello	Sarah	60	4000	45	11	1	Threshold	Yes	No	NA	1	0	1	Yes	0	Yes	TEST1	Olfactometer9	Olfactometer9	0	1	1	0	0	0	0	236	4001	0	0	0	0	Olfactometer9	07_25_22_07_31_51	Blank 4	C-4	Blank 1	NA	NA	NA	['Olfactometer1', 'Olfactometer9']	[236.0, 4001.0]	[1.691680669784546, 5.619628667831421]	1	0	4	1000	1
183	Bello	Sarah	60	4000	45	11	1	Threshold	Yes	No	NA	1	0	1	Yes	0	Yes	TEST1	Olfactometer9	Olfactometer9	0	1	1	0	0	0	0	240	4001	0	0	0	0	Olfactometer9	07_25_22_07_32_22	Blank 1	C-4	Blank 2	NA	NA	NA	['Olfactometer1', 'Olfactometer9']	[240.0, 4001.0]	[2.585134983062744, 5.757992267608643]	1	0	5	1000	1
184	Bello	Sarah	60	4000	45	11	1	Threshold	Yes	No	NA	1	0	1	Yes	0	Yes	TEST1	Olfactometer1	Olfactometer1	0	1	0	0	0	0	0	4005	0	0	0	0	0	Olfactometer1	07_25_22_07_32_52	C-4	Blank 4	Blank 4	NA	NA	NA	['Olfactometer1']	[4005.0]	[6.337818145751953]	1	0	6	1000	1
185	Bello	Sarah	60	4000	45	11	1	Threshold	Yes	No	NA	1	0	1	Yes	0	Yes	TEST1	Olfactometer7	Olfactometer7	0	1	1	1	0	0	0	169	185	4002	0	0	0	Olfactometer7	07_25_22_07_33_59	Blank	Blank 1	C-4	NA	NA	NA	['Olfactometer1', 'Olfactometer9', 'Olfactometer7']	[169.0, 185.0, 4002.0]	[1.288090467453003, 1.986159324645996, 5.437415361404419]	1	0	7	750	2.25
186	Bello	Sarah	60	4000	45	11	1	Threshold	Yes	No	NA	1	0	1	Yes	0	Yes	TEST1	Olfactometer7	Olfactometer7	0	1	1	1	0	0	0	267	319	4001	0	0	0	Olfactometer7	07_25_22_07_34_36	Blank 2	Blank 2	C-4	NA	NA	NA	['Olfactometer1', 'Olfactometer9', 'Olfactometer7']	[267.0, 319.0, 4001.0]	[6.164740085601807, 2.2908196449279785, 5.332925081253052]	1	0	8	750	2.25
187	Bello	Sarah	60	4000	45	11	1	Threshold	Yes	No	NA	1	0	1	Yes	0	Yes	TEST1	Olfactometer9	Olfactometer9	0	1	3	0	0	0	0	248	4167	0	0	0	0	Olfactometer9	07_25_22_07_35_09	Blank 3	C-4	Blank 4	NA	NA	NA	['Olfactometer1', 'Olfactometer9', 'Olfactometer9', 'Olfactometer9']	[248.0, 7.0, 159.0, 4001.0]	[3.5775840282440186, 2.138002634048462, 0.0, 4.105262279510498]	1	0	9	750	2.25
188	Bello	Sarah	60	4000	45	11	1	Threshold	Yes	No	NA	1	0	1	Yes	0	Yes	TEST1	Olfactometer7	Olfactometer7	0	1	1	1	0	0	0	191	238	4001	0	0	0	Olfactometer7	07_25_22_07_36_22	Blank	Blank	C-4	NA	NA	NA	['Olfactometer1', 'Olfactometer9', 'Olfactometer7']	[191.0, 238.0, 4001.0]	[1.292827844619751, 2.31661057472229, 5.406158924102783]	1	0	10	360	2.65
189	Bello	Sarah	60	4000	45	11	1	Threshold	Yes	No	NA	1	0	1	Yes	0	Yes	TEST1	Olfactometer7	Olfactometer7	0	1	1	1	0	0	0	166	250	4002	0	0	0	Olfactometer7	07_25_22_07_37_05	Blank	Blank	C-4	NA	NA	NA	['Olfactometer1', 'Olfactometer9', 'Olfactometer7']	[166.0, 250.0, 4002.0]	[12.89957857131958, 2.276921510696411, 5.594145059585571]	1	0	11	360	2.65
190	Bello	Sarah	60	4000	45	11	1	Threshold	Yes	No	NA	1	0	1	Yes	0	Yes	TEST1	Olfactometer9	Olfactometer9	0	1	1	0	0	0	0	94	4001	0	0	0	0	Olfactometer9	07_25_22_07_37_37	Blank 2	C-4	Blank	NA	NA	NA	['Olfactometer1', 'Olfactometer9']	[94.0, 4001.0]	[2.1725902557373047, 5.878009080886841]	1	0	12	360	2.65
191	Bello	Sarah	60	4000	45	11	1	Threshold	Yes	No	NA	1	0	1	Yes	0	Yes	TEST1	Olfactometer9	Olfactometer9	0	2	2	1	0	0	0	443	4404	373	0	0	0	Olfactometer9	07_25_22_07_38_47	Blank 3	C-4	Blank	NA	NA	NA	['Olfactometer1', 'Olfactometer9', 'Olfactometer7', 'Olfactometer1', 'Olfactometer9']	[158.0, 403.0, 373.0, 285.0, 4001.0]	[2.376722574234009, 2.274963855743408, 1.7194688320159912, 2.301928758621216, 5.883565187454224]	1	0	13	90	2.91
192	Bello	Sarah	60	4000	45	11	1	Threshold	Yes	No	NA	1	0	1	Yes	0	Yes	TEST1	Olfactometer7	Olfactometer7	0	1	1	1	0	0	0	27	268	4001	0	0	0	Olfactometer7	07_25_22_07_39_23	Blank 3	Blank 1	C-4	NA	NA	NA	['Olfactometer1', 'Olfactometer9', 'Olfactometer7']	[27.0, 268.0, 4001.0]	[4.655954599380493, 2.284562587738037, 5.356463193893433]	1	0	14	90	2.91
193	Bello	Sarah	60	4000	45	11	1	Threshold	Yes	No	NA	1	0	1	Yes	0	Yes	TEST1	Olfactometer1	Olfactometer1	0	1	0	0	0	0	0	4005	0	0	0	0	0	Olfactometer1	07_25_22_07_39_52	C-4	Blank 4	Blank 3	NA	NA	NA	['Olfactometer1']	[4005.0]	[6.429637908935547]	1	0	15	90	2.91
194	Bello	Sarah	60	4000	45	12	1	Threshold	Yes	No	NA	1	0	1	Yes	0	Yes	DAY12	Olfactometer9	Olfactometer9	0	1	1	1	0	0	0	106	4001	262	0	0	0	Olfactometer9	07_26_22_13_50_15	Blank 2	C-4	Blank 3	NA	NA	NA	['Olfactometer1', 'Olfactometer7', 'Olfactometer9']	[106.0, 262.0, 4001.0]	[4.591300010681152, 2.5667996406555176, 5.763402223587036]	1	0	1	1	0.25
195	Bello	Sarah	60	4000	45	12	1	Threshold	Yes	No	NA	1	0	1	Yes	0	Yes	DAY12	Olfactometer9	Olfactometer9	0	2	2	2	0	0	0	559	5644	736	0	0	0	Olfactometer9	07_26_22_13_50_57	Blank	C-4	Blank 3	NA	NA	NA	['Olfactometer1', 'Olfactometer7', 'Olfactometer9', 'Olfactometer1', 'Olfactometer7', 'Olfactometer9']	[227.0, 362.0, 1643.0, 332.0, 374.0, 4001.0]	[1.8885555267333984, 1.8236849308013916, 3.2763755321502686, 3.8950250148773193, 1.828908920288086, 5.668099641799927]	1	0	2	1	0.25
196	Bello	Sarah	60	4000	45	12	1	Threshold	Yes	No	NA	1	0	1	Yes	0	Yes	DAY12	Olfactometer7	Olfactometer7	0	1	0	1	0	0	0	122	0	4001	0	0	0	Olfactometer7	07_26_22_13_51_28	Blank 4	Blank 1	C-4	NA	NA	NA	['Olfactometer1', 'Olfactometer7']	[122.0, 4001.0]	[2.7300868034362793, 5.6917405128479]	1	0	3	1	0.25
197	Bello	Sarah	60	4000	45	12	1	Threshold	Yes	No	NA	1	0	1	Yes	0	Yes	DAY12	Olfactometer7	Olfactometer7	0	1	0	6	0	0	0	224	0	6934	0	0	0	Olfactometer7	07_26_22_13_52_31	Blank 1	Blank 2	C-4	NA	NA	NA	['Olfactometer1', 'Olfactometer7', 'Olfactometer7', 'Olfactometer7', 'Olfactometer7', 'Olfactometer7', 'Olfactometer7']	[224.0, 503.0, 203.0, 114.0, 2041.0, 72.0, 4001.0]	[1.3829431533813477, 2.716477155685425, 0.45229005813598633, 0.30504584312438965, 2.276014804840088, 0.2973949909210205, 4.111128568649292]	1	0	4	1000	1
198	Bello	Sarah	60	4000	45	12	1	Threshold	Yes	No	NA	1	0	1	Yes	0	Yes	DAY12	Olfactometer1	Olfactometer1	0	1	0	0	0	0	0	4001	0	0	0	0	0	Olfactometer1	07_26_22_13_52_59	C-4	Blank 2	Blank 4	NA	NA	NA	['Olfactometer1']	[4001.0]	[5.725695848464966]	1	0	5	1000	1
199	Bello	Sarah	60	4000	45	12	1	Threshold	Yes	No	NA	1	0	1	Yes	0	Yes	DAY12	Olfactometer7	Olfactometer7	0	1	0	2	0	0	0	28	0	4085	0	0	0	Olfactometer7	07_26_22_13_53_31	Blank 1	Blank 3	C-4	NA	NA	NA	['Olfactometer1', 'Olfactometer7', 'Olfactometer7']	[28.0, 84.0, 4001.0]	[1.1605441570281982, 2.3684141635894775, 4.379656791687012]	1	0	6	1000	1
200	Bello	Sarah	60	4000	45	12	1	Threshold	Yes	No	NA	1	0	1	Yes	0	Yes	DAY12	Olfactometer1	Olfactometer1	0	1	0	0	0	0	0	4001	0	0	0	0	0	Olfactometer1	07_26_22_13_54_37	C-4	Blank 4	Blank 1	NA	NA	NA	['Olfactometer1']	[4001.0]	[6.271731853485107]	1	0	7	750	2.25
201	Bello	Sarah	60	4000	45	12	1	Threshold	Yes	No	NA	1	0	1	Yes	0	Yes	DAY12	Olfactometer1	Olfactometer1	0	2	0	0	0	0	0	4812	0	0	0	0	0	Olfactometer1	07_26_22_13_55_11	C-4	Blank 3	Blank 4	NA	NA	NA	['Olfactometer1', 'Olfactometer1']	[811.0, 4001.0]	[6.749926567077637, 4.015921115875244]	1	0	8	750	2.25
202	Bello	Sarah	60	4000	45	12	1	Threshold	Yes	No	NA	1	0	1	Yes	0	Yes	DAY12	Olfactometer9	Olfactometer9	0	0	1	1	0	0	0	0	4001	248	0	0	0	Olfactometer9	07_26_22_13_55_45	Blank 2	C-4	Blank 1	NA	NA	NA	['Olfactometer7', 'Olfactometer9']	[248.0, 4001.0]	[5.14406681060791, 6.063610076904297]	1	0	9	750	2.25
203	Bello	Sarah	60	4000	45	12	1	Threshold	Yes	No	NA	1	0	1	Yes	0	Yes	DAY12	Olfactometer7	Olfactometer7	0	1	0	1	0	0	0	196	0	4001	0	0	0	Olfactometer7	07_26_22_13_56_54	Blank 3	Blank	C-4	NA	NA	NA	['Olfactometer1', 'Olfactometer7']	[196.0, 4001.0]	[2.004800319671631, 5.9222047328948975]	1	0	10	360	2.65
204	Bello	Sarah	60	4000	45	12	1	Threshold	Yes	No	NA	1	0	1	Yes	0	Yes	DAY12	Olfactometer1	Olfactometer1	0	1	0	0	0	0	0	4001	0	0	0	0	0	Olfactometer1	07_26_22_13_57_30	C-4	Blank 1	Blank 4	NA	NA	NA	['Olfactometer1']	[4001.0]	[12.549428939819336]	1	0	11	360	2.65
205	Bello	Sarah	60	4000	45	12	1	Threshold	Yes	No	NA	1	0	1	Yes	0	Yes	DAY12	Olfactometer9	Olfactometer9	0	1	1	1	0	0	0	153	4001	253	0	0	0	Olfactometer9	07_26_22_13_58_06	Blank 4	C-4	Blank 2	NA	NA	NA	['Olfactometer1', 'Olfactometer7', 'Olfactometer9']	[153.0, 253.0, 4001.0]	[5.146451473236084, 1.8792154788970947, 5.8663411140441895]	1	0	12	360	2.65
206	Bello	Sarah	60	4000	45	12	1	Threshold	Yes	No	NA	1	0	1	Yes	0	Yes	DAY12	Olfactometer9	Olfactometer9	0	1	1	2	0	0	0	363	4001	242	0	0	0	Olfactometer9	07_26_22_13_59_11	Blank 3	C-4	Blank 3	NA	NA	NA	['Olfactometer1', 'Olfactometer7', 'Olfactometer7', 'Olfactometer9']	[363.0, 113.0, 129.0, 4001.0]	[4.767852783203125, 2.382141590118408, 0.09726309776306152, 5.908607244491577]	1	0	13	90	2.91
207	Bello	Sarah	60	4000	45	12	1	Threshold	Yes	No	NA	1	0	1	Yes	0	Yes	DAY12	Olfactometer7	Olfactometer7	0	1	3	4	0	0	0	263	961	4445	0	0	0	Olfactometer7	07_26_22_13_59_53	Blank 1	Blank 3	C-4	NA	NA	NA	['Olfactometer7', 'Olfactometer7', 'Olfactometer7', 'Olfactometer9', 'Olfactometer9', 'Olfactometer9', 'Olfactometer1', 'Olfactometer7']	[180.0, 166.0, 98.0, 119.0, 822.0, 20.0, 263.0, 4001.0]	[5.231679439544678, 0.2118067741394043, 0.17994117736816406, 1.8597943782806396, 0.8435156345367432, 0.3564932346343994, 3.030705690383911, 6.000494480133057]	1	0	14	90	2.91
208	Bello	Sarah	60	4000	45	12	1	Threshold	Yes	No	NA	1	0	1	Yes	0	Yes	DAY12	Olfactometer9	Olfactometer9	0	2	1	1	0	0	0	337	4001	189	0	0	0	Olfactometer9	07_26_22_14_00_37	Blank	C-4	Blank 1	NA	NA	NA	['Olfactometer1', 'Olfactometer7', 'Olfactometer1', 'Olfactometer9']	[183.0, 189.0, 154.0, 4001.0]	[2.6789650917053223, 2.1284139156341553, 7.656207084655762, 9.11602783203125]	1	0	15	90	2.91
209	Bello	Avery	60	4000	45	13	1	Threshold	Yes	No	NA	1	0	1	Yes	0	Yes	Day13	Olfactometer9	Olfactometer9	0	2	4	2	0	0	0	330	7502	343	0	0	0	Olfactometer9	07_27_22_12_38_01	Blank 1	C-4	Blank 1	NA	NA	NA	['Olfactometer1', 'Olfactometer7', 'Olfactometer9', 'Olfactometer9', 'Olfactometer1', 'Olfactometer7', 'Olfactometer9', 'Olfactometer9']	[90.0, 64.0, 286.0, 2549.0, 240.0, 279.0, 666.0, 4001.0]	[10.616402864456177, 4.138422966003418, 1.8359355926513672, 2.7350096702575684, 2.0013976097106934, 1.6264545917510986, 1.8631908893585205, 4.223653554916382]	1	0	1	1	0.25
210	Bello	Avery	60	4000	45	13	1	Threshold	Yes	No	NA	1	0	1	Yes	0	Yes	Day13	Olfactometer9	Olfactometer9	0	1	1	1	0	0	0	13	4001	277	0	0	0	Olfactometer9	07_27_22_12_38_34	Blank	C-4	Blank 3	NA	NA	NA	['Olfactometer1', 'Olfactometer7', 'Olfactometer9']	[13.0, 277.0, 4001.0]	[2.4674999713897705, 1.5377929210662842, 5.796708583831787]	1	0	2	1	0.25
211	Bello	Avery	60	4000	45	13	1	Threshold	Yes	No	NA	1	0	1	Yes	0	Yes	Day13	Olfactometer7	Olfactometer7	0	1	0	1	0	0	0	208	0	4002	0	0	0	Olfactometer7	07_27_22_12_39_04	Blank 4	Blank	C-4	NA	NA	NA	['Olfactometer1', 'Olfactometer7']	[208.0, 4002.0]	[1.9419751167297363, 5.288207530975342]	1	0	3	1	0.25
212	Bello	Avery	60	4000	45	13	1	Threshold	Yes	No	NA	1	0	1	Yes	0	Yes	Day13	Olfactometer9	Olfactometer9	0	1	1	2	0	0	0	186	4001	155	0	0	0	Olfactometer9	07_27_22_12_40_06	Blank 1	C-4	Blank 1	NA	NA	NA	['Olfactometer1', 'Olfactometer7', 'Olfactometer7', 'Olfactometer9']	[186.0, 109.0, 46.0, 4001.0]	[2.532550096511841, 1.3445932865142822, 0.12558364868164062, 5.556353330612183]	1	0	4	1000	1
213	Bello	Avery	60	4000	45	13	1	Threshold	Yes	No	NA	1	0	1	Yes	0	Yes	Day13	Olfactometer1	Olfactometer1	0	2	0	0	0	0	0	4242	0	0	0	0	0	Olfactometer1	07_27_22_12_40_36	C-4	Blank 3	Blank 4	NA	NA	NA	['Olfactometer1', 'Olfactometer1']	[241.0, 4001.0]	[2.3187930583953857, 4.3271989822387695]	1	0	5	1000	1
214	Bello	Avery	60	4000	45	13	1	Threshold	Yes	No	NA	1	0	1	Yes	0	Yes	Day13	Olfactometer1	Olfactometer1	0	2	0	0	0	0	0	4335	0	0	0	0	0	Olfactometer1	07_27_22_12_41_05	C-4	Blank 2	Blank 4	NA	NA	NA	['Olfactometer1', 'Olfactometer1']	[334.0, 4001.0]	[1.9471802711486816, 3.9789414405822754]	1	0	6	1000	1
215	Bello	Avery	60	4000	45	13	1	Threshold	Yes	No	NA	1	0	1	Yes	0	Yes	Day13	Olfactometer7	Olfactometer7	0	1	0	1	0	0	0	191	0	4001	0	0	0	Olfactometer7	07_27_22_12_42_04	Blank	Blank 3	C-4	NA	NA	NA	['Olfactometer1', 'Olfactometer7']	[191.0, 4001.0]	[1.8521199226379395, 5.451958894729614]	1	0	7	750	2.25
216	Bello	Avery	60	4000	45	13	1	Threshold	Yes	No	NA	1	0	1	Yes	0	Yes	Day13	Olfactometer1	Olfactometer1	0	1	0	0	0	0	0	4001	0	0	0	0	0	Olfactometer1	07_27_22_12_42_35	C-4	Blank 2	Blank 4	NA	NA	NA	['Olfactometer1']	[4001.0]	[7.918951511383057]	1	0	8	750	2.25
217	Bello	Avery	60	4000	45	13	1	Threshold	Yes	No	NA	1	0	1	Yes	0	Yes	Day13	Olfactometer7	Olfactometer7	0	1	0	1	0	0	0	203	0	4001	0	0	0	Olfactometer7	07_27_22_12_43_05	Blank	Blank 4	C-4	NA	NA	NA	['Olfactometer1', 'Olfactometer7']	[203.0, 4001.0]	[1.9216728210449219, 5.1868040561676025]	1	0	9	750	2.25
218	Bello	Avery	60	4000	45	13	1	Threshold	Yes	No	NA	1	0	1	Yes	0	Yes	Day13	Olfactometer1	Olfactometer1	0	1	0	0	0	0	0	4002	0	0	0	0	0	Olfactometer1	07_27_22_12_44_02	C-4	Blank 3	Blank 4	NA	NA	NA	['Olfactometer1']	[4002.0]	[6.792331695556641]	1	0	10	360	2.65
219	Bello	Avery	60	4000	45	13	1	Threshold	Yes	No	NA	1	0	1	Yes	0	Yes	Day13	Olfactometer7	Olfactometer7	0	1	0	2	0	0	0	167	0	4295	0	0	0	Olfactometer7	07_27_22_12_44_33	Blank	Blank 1	C-4	NA	NA	NA	['Olfactometer1', 'Olfactometer7', 'Olfactometer7']	[167.0, 294.0, 4001.0]	[1.762883186340332, 1.6789872646331787, 4.343904972076416]	1	0	11	360	2.65
220	Bello	Avery	60	4000	45	13	1	Threshold	Yes	No	NA	1	0	1	Yes	0	Yes	Day13	Olfactometer7	Olfactometer7	0	2	0	1	0	0	0	499	0	4001	0	0	0	Olfactometer7	07_27_22_12_45_11	Blank 3	Blank 4	C-4	NA	NA	NA	['Olfactometer1', 'Olfactometer1', 'Olfactometer7']	[306.0, 193.0, 4001.0]	[2.1973822116851807, 7.428133249282837, 5.577310800552368]	1	0	12	360	2.65
221	Bello	Avery	60	4000	45	13	1	Threshold	Yes	No	NA	1	0	1	Yes	0	Yes	Day13	Olfactometer1	Olfactometer1	0	1	0	0	0	0	0	4001	0	0	0	0	0	Olfactometer1	07_27_22_12_46_06	C-4	Blank 4	Blank 3	NA	NA	NA	['Olfactometer1']	[4001.0]	[5.7412025928497314]	1	0	13	90	2.91
222	Bello	Avery	60	4000	45	13	1	Threshold	Yes	No	NA	1	0	1	Yes	0	Yes	Day13	Olfactometer7	Olfactometer7	0	2	1	2	0	0	0	590	345	4354	0	0	0	Olfactometer7	07_27_22_12_46_42	Blank 4	Blank 1	C-4	NA	NA	NA	['Olfactometer1', 'Olfactometer7', 'Olfactometer9', 'Olfactometer1', 'Olfactometer7']	[284.0, 353.0, 345.0, 306.0, 4001.0]	[1.6214854717254639, 1.8045411109924316, 1.7966341972351074, 2.2945165634155273, 5.416017532348633]	1	0	14	90	2.91
223	Bello	Avery	60	4000	45	13	1	Threshold	Yes	No	NA	1	0	1	Yes	0	Yes	Day13	Olfactometer9	Olfactometer7	0	2	1	3	0	0	0	742	518	4367	0	0	0	Olfactometer7	07_27_22_12_47_22	Blank 1	C-4	Blank 4	NA	NA	NA	['Olfactometer1', 'Olfactometer7', 'Olfactometer7', 'Olfactometer9', 'Olfactometer1', 'Olfactometer7']	[217.0, 321.0, 45.0, 518.0, 525.0, 4001.0]	[3.0425865650177, 1.7130966186523438, 0.05871891975402832, 2.1148035526275635, 2.476494789123535, 5.639688730239868]	1	0	15	90	2.91
224	Bello	Avery	60	4000	45	13	1	Threshold	Yes	No	NA	1	0	1	Yes	0	Yes	Day13	Olfactometer7	Olfactometer7	0	1	0	1	0	0	0	203	0	4001	0	0	0	Olfactometer7	07_27_22_12_48_29	Blank 1	Blank 2	C-4	NA	NA	NA	['Olfactometer1', 'Olfactometer7']	[203.0, 4001.0]	[4.099019765853882, 5.57495379447937]	1	0	16	360	2.65
225	Bello	Avery	60	4000	45	13	1	Threshold	Yes	No	NA	1	0	1	Yes	0	Yes	Day13	Olfactometer9	Olfactometer9	0	1	2	2	0	0	0	169	4319	286	0	0	0	Olfactometer9	07_27_22_12_49_04	Blank 4	C-4	Blank 3	NA	NA	NA	['Olfactometer1', 'Olfactometer7', 'Olfactometer7', 'Olfactometer9', 'Olfactometer9']	[169.0, 262.0, 24.0, 318.0, 4001.0]	[3.742377281188965, 1.886350154876709, 0.0, 2.252540349960327, 3.9096169471740723]	1	0	17	360	2.65
226	Bello	Avery	60	4000	45	13	1	Threshold	Yes	No	NA	1	0	1	Yes	0	Yes	Day13	Olfactometer9	Olfactometer9	0	1	1	1	0	0	0	189	4001	195	0	0	0	Olfactometer9	07_27_22_12_49_36	Blank 4	C-4	Blank 2	NA	NA	NA	['Olfactometer1', 'Olfactometer7', 'Olfactometer9']	[189.0, 195.0, 4001.0]	[2.075026512145996, 1.5382928848266602, 5.626947402954102]	1	0	18	360	2.65
227	Bello	Avery	60	4000	45	13	1	Threshold	Yes	No	NA	1	0	1	Yes	0	Yes	Day13	Olfactometer1	Olfactometer1	0	1	0	0	0	0	0	4001	0	0	0	0	0	Olfactometer1	07_27_22_12_50_35	C-4	Blank 1	Blank	NA	NA	NA	['Olfactometer1']	[4001.0]	[6.075413942337036]	1	0	19	90	2.91
228	Bello	Avery	60	4000	45	13	1	Threshold	Yes	No	NA	1	0	1	Yes	0	Yes	Day13	Olfactometer1	Olfactometer1	0	2	0	0	0	0	0	4177	0	0	0	0	0	Olfactometer1	07_27_22_12_51_04	C-4	Blank 4	Blank 3	NA	NA	NA	['Olfactometer1', 'Olfactometer1']	[173.0, 4004.0]	[1.7542879581451416, 4.47114372253418]	1	0	20	90	2.91
229	Bello	Avery	60	4000	45	13	1	Threshold	Yes	No	NA	1	0	1	Yes	0	Yes	Day13	Olfactometer7	Olfactometer7	0	2	1	2	0	0	0	726	421	4976	0	0	0	Olfactometer7	07_27_22_12_51_44	Blank 1	Blank 1	C-4	NA	NA	NA	['Olfactometer1', 'Olfactometer7', 'Olfactometer9', 'Olfactometer1', 'Olfactometer7']	[360.0, 973.0, 421.0, 366.0, 4003.0]	[2.591301918029785, 2.3967602252960205, 1.8957204818725586, 4.042283535003662, 5.457061767578125]	1	0	21	90	2.91
230	Bello	Sarah	60	4000	45	14	1	Threshold	Yes	No	NA	1	0	1	Yes	0	Yes	DAY14	Olfactometer7	Olfactometer7	0	1	0	1	0	0	0	220	0	4001	0	0	0	Olfactometer7	07_28_22_13_01_42	Blank 1	Blank 4	C-4	NA	NA	NA	['Olfactometer1', 'Olfactometer7']	[220.0, 4001.0]	[10.557944059371948, 5.514289379119873]	1	0	1	1	0.25
231	Bello	Sarah	60	4000	45	14	1	Threshold	Yes	No	NA	1	0	1	Yes	0	Yes	DAY14	Olfactometer7	Olfactometer7	0	1	0	1	0	0	0	348	0	4003	0	0	0	Olfactometer7	07_28_22_13_02_17	Blank 3	Blank 3	C-4	NA	NA	NA	['Olfactometer1', 'Olfactometer7']	[348.0, 4003.0]	[6.547002077102661, 5.708120107650757]	1	0	2	1	0.25
232	Bello	Sarah	60	4000	45	14	1	Threshold	Yes	No	NA	1	0	1	Yes	0	Yes	DAY14	Olfactometer1	Olfactometer1	0	1	0	0	0	0	0	4001	0	0	0	0	0	Olfactometer1	07_28_22_13_02_47	C-4	Blank	Blank 2	NA	NA	NA	['Olfactometer1']	[4001.0]	[6.487338542938232]	1	0	3	1	0.25
233	Bello	Sarah	60	4000	45	14	1	Threshold	Yes	No	NA	1	0	1	Yes	0	Yes	DAY14	Olfactometer9	Olfactometer9	0	1	1	2	0	0	0	276	4001	211	0	0	0	Olfactometer9	07_28_22_13_03_48	Blank 4	C-4	Blank 4	NA	NA	NA	['Olfactometer1', 'Olfactometer7', 'Olfactometer7', 'Olfactometer9']	[276.0, 192.0, 19.0, 4001.0]	[4.9860007762908936, 1.6427536010742188, 0.061190128326416016, 5.49636173248291]	1	0	4	1000	1
234	Bello	Sarah	60	4000	45	14	1	Threshold	Yes	No	NA	1	0	1	Yes	0	Yes	DAY14	Olfactometer9	Olfactometer9	0	1	1	1	0	0	0	271	4001	167	0	0	0	Olfactometer9	07_28_22_13_04_20	Blank	C-4	Blank 1	NA	NA	NA	['Olfactometer1', 'Olfactometer7', 'Olfactometer9']	[271.0, 167.0, 4001.0]	[1.1429517269134521, 1.7975122928619385, 5.493082046508789]	1	0	5	1000	1
235	Bello	Sarah	60	4000	45	14	1	Threshold	Yes	No	NA	1	0	1	Yes	0	Yes	DAY14	Olfactometer1	Olfactometer1	0	1	0	0	0	0	0	4005	0	0	0	0	0	Olfactometer1	07_28_22_13_04_49	C-4	Blank 3	Blank 2	NA	NA	NA	['Olfactometer1']	[4005.0]	[6.0625481605529785]	1	0	6	1000	1
236	Bello	Sarah	60	4000	45	14	1	Threshold	Yes	No	NA	1	0	1	Yes	0	Yes	DAY14	Olfactometer9	Olfactometer9	0	1	1	1	0	0	0	68	4001	265	0	0	0	Olfactometer9	07_28_22_13_05_56	Blank 2	C-4	Blank 4	NA	NA	NA	['Olfactometer1', 'Olfactometer7', 'Olfactometer9']	[68.0, 265.0, 4001.0]	[2.404507875442505, 3.2920806407928467, 5.405882358551025]	1	0	7	750	2.25
237	Bello	Sarah	60	4000	45	14	1	Threshold	Yes	No	NA	1	0	1	Yes	0	Yes	DAY14	Olfactometer1	Olfactometer1	0	1	0	0	0	0	0	4001	0	0	0	0	0	Olfactometer1	07_28_22_13_06_28	C-4	Blank 2	Blank	NA	NA	NA	['Olfactometer1']	[4001.0]	[7.801764249801636]	1	0	8	750	2.25
238	Bello	Sarah	60	4000	45	14	1	Threshold	Yes	No	NA	1	0	1	Yes	0	Yes	DAY14	Olfactometer7	Olfactometer7	0	1	0	2	0	0	0	158	0	4189	0	0	0	Olfactometer7	07_28_22_13_06_58	Blank 4	Blank 3	C-4	NA	NA	NA	['Olfactometer1', 'Olfactometer7', 'Olfactometer7']	[158.0, 186.0, 4003.0]	[1.2792606353759766, 1.7296853065490723, 4.10866641998291]	1	0	9	750	2.25
239	Bello	Sarah	60	4000	45	14	1	Threshold	Yes	No	NA	1	0	1	Yes	0	Yes	DAY14	Olfactometer7	Olfactometer7	0	1	0	1	0	0	0	336	0	4001	0	0	0	Olfactometer7	07_28_22_13_08_04	Blank 3	Blank 3	C-4	NA	NA	NA	['Olfactometer1', 'Olfactometer7']	[336.0, 4001.0]	[1.2333695888519287, 5.599506378173828]	1	0	10	360	2.65
240	Bello	Sarah	60	4000	45	14	1	Threshold	Yes	No	NA	1	0	1	Yes	0	Yes	DAY14	Olfactometer9	Olfactometer9	0	3	2	3	0	0	0	530	4779	571	0	0	0	Olfactometer9	07_28_22_13_08_43	Blank	C-4	Blank	NA	NA	NA	['Olfactometer1', 'Olfactometer7', 'Olfactometer9', 'Olfactometer1', 'Olfactometer1', 'Olfactometer7', 'Olfactometer7', 'Olfactometer9']	[267.0, 214.0, 778.0, 235.0, 28.0, 323.0, 34.0, 4001.0]	[1.1584477424621582, 1.7947371006011963, 2.2767879962921143, 2.5553431510925293, 0.0, 2.1277084350585938, 0.0, 5.728136301040649]	1	0	11	360	2.65
241	Bello	Sarah	60	4000	45	14	1	Threshold	Yes	No	NA	1	0	1	Yes	0	Yes	DAY14	Olfactometer7	Olfactometer7	0	1	0	1	0	0	0	334	0	4001	0	0	0	Olfactometer7	07_28_22_13_09_27	Blank 4	Blank 3	C-4	NA	NA	NA	['Olfactometer1', 'Olfactometer7']	[334.0, 4001.0]	[15.409838438034058, 5.631322622299194]	1	0	12	360	2.65
242	Bello	Sarah	60	4000	45	14	1	Threshold	Yes	No	NA	1	0	1	Yes	0	Yes	DAY14	Olfactometer7	Olfactometer1	0	2	1	1	0	0	0	4291	433	349	0	0	0	Olfactometer1	07_28_22_13_10_41	Blank 4	Blank 4	C-4	NA	NA	NA	['Olfactometer1', 'Olfactometer7', 'Olfactometer9', 'Olfactometer1']	[290.0, 349.0, 433.0, 4001.0]	[3.742335319519043, 1.8785483837127686, 2.433316469192505, 5.9404191970825195]	1	0	13	90	2.91
243	Bello	Sarah	60	4000	45	14	1	Threshold	Yes	No	NA	1	0	1	Yes	0	Yes	DAY14	Olfactometer9	Olfactometer9	0	0	1	1	0	0	0	0	4001	272	0	0	0	Olfactometer9	07_28_22_13_11_46	Blank 1	C-4	Blank 1	NA	NA	NA	['Olfactometer7', 'Olfactometer9']	[272.0, 4001.0]	[4.738616228103638, 5.277226686477661]	1	0	14	360	2.65
244	Bello	Sarah	60	4000	45	14	1	Threshold	Yes	No	NA	1	0	1	Yes	0	Yes	DAY14	Olfactometer7	Olfactometer7	0	1	0	1	0	0	0	197	0	4001	0	0	0	Olfactometer7	07_28_22_13_12_27	Blank 3	Blank 1	C-4	NA	NA	NA	['Olfactometer1', 'Olfactometer7']	[197.0, 4001.0]	[12.090268611907959, 5.883959054946899]	1	0	15	360	2.65
245	Bello	Sarah	60	4000	45	14	1	Threshold	Yes	No	NA	1	0	1	Yes	0	Yes	DAY14	Olfactometer1	Olfactometer1	0	2	0	0	0	0	0	4314	0	0	0	0	0	Olfactometer1	07_28_22_13_12_57	C-4	Blank 2	Blank	NA	NA	NA	['Olfactometer1', 'Olfactometer1']	[312.0, 4002.0]	[2.320101261138916, 4.016941785812378]	1	0	16	360	2.65
246	Bello	Sarah	60	4000	45	14	1	Threshold	Yes	No	NA	1	0	1	Yes	0	Yes	DAY14	Olfactometer7	Olfactometer7	0	2	1	2	0	0	0	699	312	4276	0	0	0	Olfactometer7	07_28_22_13_14_01	Blank 3	Blank 1	C-4	NA	NA	NA	['Olfactometer1', 'Olfactometer7', 'Olfactometer9', 'Olfactometer1', 'Olfactometer7']	[266.0, 275.0, 312.0, 433.0, 4001.0]	[1.0481593608856201, 1.9098765850067139, 1.744680404663086, 2.6698689460754395, 5.643122673034668]	1	0	17	90	2.91
247	Bello	Sarah	60	4000	45	14	1	Threshold	Yes	No	NA	1	0	1	Yes	0	Yes	DAY14	Olfactometer1	Olfactometer1	0	1	0	0	0	0	0	4002	0	0	0	0	0	Olfactometer1	07_28_22_13_14_29	C-4	Blank 3	Blank 3	NA	NA	NA	['Olfactometer1']	[4002.0]	[5.055205821990967]	1	0	18	90	2.91
248	Bello	Sarah	60	4000	45	14	1	Threshold	Yes	No	NA	1	0	1	Yes	0	Yes	DAY14	Olfactometer1	Olfactometer1	0	1	0	0	0	0	0	4002	0	0	0	0	0	Olfactometer1	07_28_22_13_14_57	C-4	Blank 2	Blank 3	NA	NA	NA	['Olfactometer1']	[4002.0]	[5.196118354797363]	1	0	19	90	2.91
249	Bello	Sarah	60	4000	45	0	0	Threshold	Yes	No	NA	1	0	1	Yes	0	Yes	Day15	Olfactometer7	Olfactometer7	0	2	2	1	0	0	0	610	326	4001	0	0	0	Olfactometer7	07_29_22_11_03_04	Blank 3	Blank 4	C-4	NA	NA	NA	['Olfactometer1', 'Olfactometer9', 'Olfactometer9', 'Olfactometer1', 'Olfactometer7']	[293.0, 229.0, 97.0, 317.0, 4001.0]	[6.3921942710876465, 4.577557325363159, 0.09829545021057129, 1.950373888015747, 5.491380214691162]	1	0	1	1	0.25
250	Bello	Sarah	60	4000	45	0	0	Threshold	Yes	No	NA	1	0	1	Yes	0	Yes	Day15	Olfactometer1	Olfactometer1	0	1	0	0	0	0	0	4001	0	0	0	0	0	Olfactometer1	07_29_22_11_03_36	C-4	Blank 3	Blank 2	NA	NA	NA	['Olfactometer1']	[4001.0]	[8.18221402168274]	1	0	2	1	0.25
251	Bello	Sarah	60	4000	45	0	0	Threshold	Yes	No	NA	1	0	1	Yes	0	Yes	Day15	Olfactometer1	Olfactometer1	0	1	0	0	0	0	0	4005	0	0	0	0	0	Olfactometer1	07_29_22_11_04_04	C-4	Blank 4	Blank 4	NA	NA	NA	['Olfactometer1']	[4005.0]	[5.409720182418823]	1	0	3	1	0.25
252	Bello	Sarah	60	4000	45	0	0	Threshold	Yes	No	NA	1	0	1	Yes	0	Yes	Day15	Olfactometer9	Olfactometer9	0	1	1	1	0	0	0	291	4001	330	0	0	0	Olfactometer9	07_29_22_11_05_05	Blank	C-4	Blank 3	NA	NA	NA	['Olfactometer1', 'Olfactometer7', 'Olfactometer9']	[291.0, 330.0, 4001.0]	[1.4658825397491455, 1.7356350421905518, 5.530316114425659]	1	0	4	1000	1
253	Bello	Sarah	60	4000	45	0	0	Threshold	Yes	No	NA	1	0	1	Yes	0	Yes	Day15	Olfactometer7	Olfactometer7	0	1	0	4	0	0	0	233	0	4127	0	0	0	Olfactometer7	07_29_22_11_05_36	Blank 1	Blank 3	C-4	NA	NA	NA	['Olfactometer1', 'Olfactometer7', 'Olfactometer7', 'Olfactometer7', 'Olfactometer7']	[233.0, 1.0, 49.0, 76.0, 4001.0]	[1.68821382522583, 1.4860150814056396, 0.06903672218322754, 0.23186683654785156, 4.177013635635376]	1	0	5	1000	1
254	Bello	Sarah	60	4000	45	0	0	Threshold	Yes	No	NA	1	0	1	Yes	0	Yes	Day15	Olfactometer9	Olfactometer9	0	1	1	1	0	0	0	208	4001	336	0	0	0	Olfactometer9	07_29_22_11_06_08	Blank	C-4	Blank	NA	NA	NA	['Olfactometer1', 'Olfactometer7', 'Olfactometer9']	[208.0, 336.0, 4001.0]	[1.4453039169311523, 2.1021599769592285, 5.445366144180298]	1	0	6	1000	1
255	Bello	Sarah	60	4000	45	0	0	Threshold	Yes	No	NA	1	0	1	Yes	0	Yes	Day15	Olfactometer1	Olfactometer1	0	2	0	0	0	0	0	4067	0	0	0	0	0	Olfactometer1	07_29_22_11_07_06	C-4	Blank 3	Blank 1	NA	NA	NA	['Olfactometer1', 'Olfactometer1']	[66.0, 4001.0]	[1.1329329013824463, 4.120450973510742]	1	0	7	750	2.25
256	Bello	Sarah	60	4000	45	0	0	Threshold	Yes	No	NA	1	0	1	Yes	0	Yes	Day15	Olfactometer7	Olfactometer7	0	1	0	2	0	0	0	303	0	4202	0	0	0	Olfactometer7	07_29_22_11_07_36	Blank 2	Blank 4	C-4	NA	NA	NA	['Olfactometer1', 'Olfactometer7', 'Olfactometer7']	[303.0, 201.0, 4001.0]	[1.6539721488952637, 1.8527119159698486, 4.124622583389282]	1	0	8	750	2.25
257	Bello	Sarah	60	4000	45	0	0	Threshold	Yes	No	NA	1	0	1	Yes	0	Yes	Day15	Olfactometer1	Olfactometer1	0	3	0	0	0	0	0	5311	0	0	0	0	0	Olfactometer1	07_29_22_11_08_09	C-4	Blank 2	Blank 1	NA	NA	NA	['Olfactometer1', 'Olfactometer1', 'Olfactometer1']	[401.0, 909.0, 4001.0]	[4.787286996841431, 1.1034185886383057, 4.17418646812439]	1	0	9	750	2.25
258	Bello	Sarah	60	4000	45	0	0	Threshold	Yes	No	NA	1	0	1	Yes	0	Yes	Day15	Olfactometer9	Olfactometer9	0	1	1	1	0	0	0	379	4001	268	0	0	0	Olfactometer9	07_29_22_11_09_18	Blank	C-4	Blank 2	NA	NA	NA	['Olfactometer1', 'Olfactometer7', 'Olfactometer9']	[379.0, 268.0, 4001.0]	[2.1931135654449463, 2.272094249725342, 5.3620054721832275]	1	0	10	360	2.65
259	Bello	Sarah	60	4000	45	0	0	Threshold	Yes	No	NA	1	0	1	Yes	0	Yes	Day15	Olfactometer1	Olfactometer1	0	1	0	0	0	0	0	4003	0	0	0	0	0	Olfactometer1	07_29_22_11_09_46	C-4	Blank 4	Blank 4	NA	NA	NA	['Olfactometer1']	[4003.0]	[5.375977993011475]	1	0	11	360	2.65
260	Bello	Sarah	60	4000	45	0	0	Threshold	Yes	No	NA	1	0	1	Yes	0	Yes	Day15	Olfactometer1	Olfactometer1	0	4	1	0	0	0	0	6591	156	0	0	0	0	Olfactometer1	07_29_22_11_10_32	C-4	Blank 4	Blank 3	NA	NA	NA	['Olfactometer1', 'Olfactometer1', 'Olfactometer1', 'Olfactometer9', 'Olfactometer1']	[1232.0, 583.0, 775.0, 156.0, 4001.0]	[3.7087082862854004, 4.145616054534912, 0.5661749839782715, 5.745909690856934, 8.74229121208191]	1	0	12	360	2.65
261	Bello	Sarah	60	4000	45	0	0	Threshold	Yes	No	NA	1	0	1	Yes	0	Yes	Day15	Olfactometer9	Olfactometer9	0	3	2	2	0	0	0	327	4393	672	0	0	0	Olfactometer9	07_29_22_11_12_00	Blank 2	C-4	Blank 4	NA	NA	NA	['Olfactometer1', 'Olfactometer1', 'Olfactometer7', 'Olfactometer9', 'Olfactometer1', 'Olfactometer7', 'Olfactometer9']	[132.0, 13.0, 254.0, 392.0, 182.0, 418.0, 4001.0]	[8.485974311828613, 0.0, 1.9443774223327637, 1.9362516403198242, 2.600984811782837, 1.9407413005828857, 5.760480642318726]	1	0	13	90	2.91
262	Bello	Sarah	60	4000	45	0	0	Threshold	Yes	No	NA	1	0	1	Yes	0	Yes	Day15	Olfactometer9	Olfactometer9	0	1	1	2	0	0	0	311	4001	314	0	0	0	Olfactometer9	07_29_22_11_12_37	Blank 1	C-4	Blank 4	NA	NA	NA	['Olfactometer1', 'Olfactometer7', 'Olfactometer7', 'Olfactometer9']	[311.0, 238.0, 76.0, 4001.0]	[5.88810658454895, 2.1290693283081055, 0.0, 5.396802186965942]	1	0	14	90	2.91
263	Bello	Sarah	60	4000	45	0	0	Threshold	Yes	No	NA	1	0	1	Yes	0	Yes	Day15	Olfactometer9	Olfactometer9	0	1	3	2	0	0	0	425	4159	1134	0	0	0	Olfactometer9	07_29_22_11_13_21	Blank 4	C-4	Blank 3	NA	NA	NA	['Olfactometer1', 'Olfactometer7', 'Olfactometer9', 'Olfactometer9', 'Olfactometer7', 'Olfactometer9']	[425.0, 264.0, 142.0, 16.0, 870.0, 4001.0]	[2.475774049758911, 1.8237848281860352, 1.7715818881988525, 0.17845439910888672, 9.600192308425903, 5.608733654022217]	1	0	15	90	2.91
264	Bello	Avery	60	4000	45	16	1	Threshold	Yes	No	NA	1	0	1	Yes	0	Yes	Day16	Olfactometer9	Olfactometer9	0	3	2	2	0	0	0	828	4843	568	0	0	0	Olfactometer9	07_30_22_13_01_18	Blank	C-4	Blank 2	NA	NA	NA	['Olfactometer1', 'Olfactometer1', 'Olfactometer7', 'Olfactometer9', 'Olfactometer1', 'Olfactometer7', 'Olfactometer9']	[273.0, 243.0, 329.0, 842.0, 312.0, 239.0, 4001.0]	[20.496750116348267, 7.147963523864746, 1.5602655410766602, 2.2717041969299316, 2.3405094146728516, 1.267608404159546, 5.461011171340942]	1	0	1	1	0.25
265	Bello	Avery	60	4000	45	16	1	Threshold	Yes	No	NA	1	0	1	Yes	0	Yes	Day16	Olfactometer7	Olfactometer1	0	3	2	2	0	0	0	4579	1195	748	0	0	0	Olfactometer1	07_30_22_13_02_00	Blank 4	Blank 1	C-4	NA	NA	NA	['Olfactometer1', 'Olfactometer7', 'Olfactometer9', 'Olfactometer1', 'Olfactometer7', 'Olfactometer9', 'Olfactometer1']	[215.0, 196.0, 274.0, 363.0, 552.0, 921.0, 4001.0]	[2.0029189586639404, 1.3751330375671387, 1.6468336582183838, 2.2583348751068115, 1.735398292541504, 2.4013564586639404, 5.824665784835815]	1	0	2	1	0.25
266	Bello	Avery	60	4000	45	16	1	Threshold	Yes	No	NA	1	0	1	Yes	0	Yes	Day16	Olfactometer1	Olfactometer1	0	2	0	0	0	0	0	4252	0	0	0	0	0	Olfactometer1	07_30_22_13_02_32	C-4	Blank 1	Blank 1	NA	NA	NA	['Olfactometer1', 'Olfactometer1']	[247.0, 4005.0]	[3.8177573680877686, 4.683179616928101]	1	0	3	1	0.25
267	Bello	Avery	60	4000	45	16	1	Threshold	Yes	No	NA	1	0	1	Yes	0	Yes	Day16	Olfactometer9	Olfactometer9	0	0	1	1	0	0	0	0	4001	187	0	0	0	Olfactometer9	07_30_22_13_03_03	Blank 1	C-4	Blank 1	NA	NA	NA	['Olfactometer7', 'Olfactometer9']	[187.0, 4001.0]	[2.7554984092712402, 5.364619255065918]	1	0	4	1	0.25
268	Bello	Avery	60	4000	45	16	1	Threshold	Yes	No	NA	1	0	1	Yes	0	Yes	Day16	Olfactometer7	Olfactometer7	0	3	1	3	0	0	0	722	935	4546	0	0	0	Olfactometer7	07_30_22_13_03_40	Blank 3	Blank	C-4	NA	NA	NA	['Olfactometer1', 'Olfactometer7', 'Olfactometer9', 'Olfactometer1', 'Olfactometer1', 'Olfactometer7', 'Olfactometer7']	[245.0, 236.0, 935.0, 449.0, 28.0, 305.0, 4005.0]	[1.8957250118255615, 1.1743624210357666, 2.5788791179656982, 2.1369175910949707, 0.057272911071777344, 1.7714369297027588, 4.294095039367676]	1	0	5	1	0.25
269	Bello	Avery	60	4000	45	16	1	Threshold	Yes	No	NA	1	0	1	Yes	0	Yes	Day16	Olfactometer7	Olfactometer9	0	1	2	1	0	0	0	147	4454	299	0	0	0	Olfactometer9	07_30_22_13_04_39	Blank	Blank	C-4	NA	NA	NA	['Olfactometer1', 'Olfactometer7', 'Olfactometer9', 'Olfactometer9']	[147.0, 299.0, 453.0, 4001.0]	[1.5920701026916504, 1.5301578044891357, 1.8305413722991943, 4.101508378982544]	1	0	6	1000	1
270	Bello	Avery	60	4000	45	16	1	Threshold	Yes	No	NA	1	0	1	Yes	0	Yes	Day16	Olfactometer1	Olfactometer1	0	1	0	0	0	0	0	4001	0	0	0	0	0	Olfactometer1	07_30_22_13_05_26	C-4	Blank 1	Blank 1	NA	NA	NA	['Olfactometer1']	[4001.0]	[6.499310493469238]	1	0	7	1000	0.25
271	Bello	Avery	60	4000	45	16	1	Threshold	Yes	No	NA	1	0	1	Yes	0	Yes	Day16	Olfactometer7	Olfactometer9	0	1	1	1	0	0	0	171	4001	291	0	0	0	Olfactometer9	07_30_22_13_06_00	Blank 1	Blank 4	C-4	NA	NA	NA	['Olfactometer1', 'Olfactometer7', 'Olfactometer9']	[171.0, 291.0, 4001.0]	[1.871596097946167, 1.6502070426940918, 5.452553987503052]	1	0	8	1000	0.25
272	Bello	Avery	60	4000	45	16	1	Threshold	Yes	No	NA	1	0	1	Yes	0	Yes	Day16	Olfactometer9	Olfactometer9	0	1	1	1	0	0	0	293	4001	536	0	0	0	Olfactometer9	07_30_22_13_06_32	Blank 4	C-4	Blank	NA	NA	NA	['Olfactometer1', 'Olfactometer7', 'Olfactometer9']	[293.0, 536.0, 4001.0]	[1.3716251850128174, 2.0233616828918457, 5.440232276916504]	1	0	9	1000	0.25
273	Bello	Avery	60	4000	45	16	1	Threshold	Yes	No	NA	1	0	1	Yes	0	Yes	Day16	Olfactometer1	Olfactometer1	0	1	0	0	0	0	0	4004	0	0	0	0	0	Olfactometer1	07_30_22_13_07_00	C-4	Blank 2	Blank 4	NA	NA	NA	['Olfactometer1']	[4004.0]	[5.529172420501709]	1	0	10	1000	0.25
274	Bello	Avery	60	4000	45	16	1	Threshold	Yes	No	NA	1	0	1	Yes	0	Yes	Day16	Olfactometer7	Olfactometer1	0	2	1	1	0	0	0	4303	407	359	0	0	0	Olfactometer1	07_30_22_13_07_36	Blank 3	Blank 1	C-4	NA	NA	NA	['Olfactometer1', 'Olfactometer7', 'Olfactometer9', 'Olfactometer1']	[302.0, 359.0, 407.0, 4001.0]	[1.6174626350402832, 1.76934814453125, 1.6994755268096924, 6.4578070640563965]	1	0	11	1000	0.25
275	Bello	Avery	60	4000	45	16	1	Threshold	Yes	No	NA	1	0	1	Yes	0	Yes	Day16	Olfactometer1	Olfactometer1	0	2	0	0	0	0	0	4055	0	0	0	0	0	Olfactometer1	07_30_22_13_08_05	C-4	Blank 3	Blank 2	NA	NA	NA	['Olfactometer1', 'Olfactometer1']	[53.0, 4002.0]	[1.5575215816497803, 4.108152866363525]	1	0	12	1000	0.25
276	Bello	Avery	60	4000	45	16	1	Threshold	Yes	No	NA	1	0	1	Yes	0	Yes	Day16	Olfactometer1	Olfactometer1	0	1	0	0	0	0	0	4005	0	0	0	0	0	Olfactometer1	07_30_22_13_08_34	C-4	Blank 3	Blank	NA	NA	NA	['Olfactometer1']	[4005.0]	[5.484943389892578]	1	0	13	1000	0.25
277	Bello	Avery	60	4000	45	16	1	Threshold	Yes	No	NA	1	0	1	Yes	0	Yes	Day16	Olfactometer9	Olfactometer9	0	1	1	1	0	0	0	417	4001	458	0	0	0	Olfactometer9	07_30_22_13_09_06	Blank	C-4	Blank	NA	NA	NA	['Olfactometer1', 'Olfactometer7', 'Olfactometer9']	[417.0, 458.0, 4001.0]	[2.1486408710479736, 1.8574206829071045, 5.507564067840576]	1	0	14	1000	0.25
278	Bello	Avery	60	4000	45	16	1	Threshold	Yes	No	NA	1	0	1	Yes	0	Yes	Day16	Olfactometer9	Olfactometer9	0	1	1	1	0	0	0	292	4001	306	0	0	0	Olfactometer9	07_30_22_13_10_02	Blank 2	C-4	Blank	NA	NA	NA	['Olfactometer1', 'Olfactometer7', 'Olfactometer9']	[292.0, 306.0, 4001.0]	[1.530355453491211, 1.4142825603485107, 6.654619455337524]	1	0	15	1000	1
279	Bello	Avery	60	4000	45	16	1	Threshold	Yes	No	NA	1	0	1	Yes	0	Yes	Day16	Olfactometer7	Olfactometer7	0	2	2	2	0	0	0	811	301	4340	0	0	0	Olfactometer7	07_30_22_13_10_38	Blank 2	Blank	C-4	NA	NA	NA	['Olfactometer1', 'Olfactometer7', 'Olfactometer9', 'Olfactometer9', 'Olfactometer1', 'Olfactometer7']	[281.0, 338.0, 262.0, 39.0, 530.0, 4002.0]	[1.7633464336395264, 2.1313023567199707, 1.522035837173462, 0.1825554370880127, 2.308197021484375, 5.548583507537842]	1	0	16	1000	1
280	Bello	Avery	60	4000	45	16	1	Threshold	Yes	No	NA	1	0	1	Yes	0	Yes	Day16	Olfactometer1	Olfactometer1	0	2	0	0	0	0	0	4141	0	0	0	0	0	Olfactometer1	07_30_22_13_11_08	C-4	Blank 3	Blank	NA	NA	NA	['Olfactometer1', 'Olfactometer1']	[140.0, 4001.0]	[1.457261562347412, 4.470904111862183]	1	0	17	1000	1
281	Bello	Avery	60	4000	45	16	1	Threshold	Yes	No	NA	1	0	1	Yes	0	Yes	Day16	Olfactometer7	Olfactometer7	0	2	1	2	0	0	0	931	407	4250	0	0	0	Olfactometer7	07_30_22_13_12_14	Blank 4	Blank 4	C-4	NA	NA	NA	['Olfactometer1', 'Olfactometer7', 'Olfactometer9', 'Olfactometer1', 'Olfactometer7']	[314.0, 249.0, 407.0, 617.0, 4001.0]	[1.5326247215270996, 1.891359567642212, 1.6415185928344727, 2.9729294776916504, 5.491769075393677]	1	0	18	750	2.25
282	Bello	Avery	60	4000	45	16	1	Threshold	Yes	No	NA	1	0	1	Yes	0	Yes	Day16	Olfactometer9	Olfactometer7	0	1	0	1	0	0	0	241	0	4001	0	0	0	Olfactometer7	07_30_22_13_12_47	Blank 1	C-4	Blank 2	NA	NA	NA	['Olfactometer1', 'Olfactometer7']	[241.0, 4001.0]	[2.6605114936828613, 5.495328426361084]	1	0	19	750	2.25
283	Bello	Avery	60	4000	45	16	1	Threshold	Yes	No	NA	1	0	1	Yes	0	Yes	Day16	Olfactometer1	Olfactometer1	0	1	0	0	0	0	0	4001	0	0	0	0	0	Olfactometer1	07_30_22_13_13_42	C-4	Blank 1	Blank 4	NA	NA	NA	['Olfactometer1']	[4001.0]	[6.01353645324707]	1	0	20	1000	1
284	Bello	Avery	60	4000	45	16	1	Threshold	Yes	No	NA	1	0	1	Yes	0	Yes	Day16	Olfactometer9	Olfactometer9	0	1	1	1	0	0	0	113	4001	309	0	0	0	Olfactometer9	07_30_22_13_14_15	Blank 2	C-4	Blank 2	NA	NA	NA	['Olfactometer1', 'Olfactometer7', 'Olfactometer9']	[113.0, 309.0, 4001.0]	[1.3401973247528076, 2.1337294578552246, 5.7503721714019775]	1	0	21	1000	1
285	Bello	Avery	60	4000	45	16	1	Threshold	Yes	No	NA	1	0	1	Yes	0	Yes	Day16	Olfactometer9	Olfactometer9	0	1	1	1	0	0	0	334	4001	449	0	0	0	Olfactometer9	07_30_22_13_14_48	Blank 4	C-4	Blank 1	NA	NA	NA	['Olfactometer1', 'Olfactometer7', 'Olfactometer9']	[334.0, 449.0, 4001.0]	[2.671677827835083, 1.7442529201507568, 5.636694669723511]	1	0	22	1000	1
286	Bello	Avery	60	4000	45	17	1	Threshold	Yes	No	NA	1	0	1	Yes	0	Yes	DAY17	Olfactometer1	Olfactometer1	0	1	0	0	0	0	0	4001	0	0	0	0	0	Olfactometer1	07_31_22_09_39_53	C-4	Blank 1	Blank 3	NA	NA	NA	['Olfactometer1']	[4001.0]	[12.23213815689087]	1	0	1	1	0.25
287	Bello	Avery	60	4000	45	17	1	Threshold	Yes	No	NA	1	0	1	Yes	0	Yes	DAY17	Olfactometer7	Olfactometer7	0	1	0	1	0	0	0	331	0	4001	0	0	0	Olfactometer7	07_31_22_09_40_24	Blank 1	Blank 3	C-4	NA	NA	NA	['Olfactometer1', 'Olfactometer7']	[331.0, 4001.0]	[2.02034592628479, 5.3935346603393555]	1	0	2	1	0.25
288	Bello	Avery	60	4000	45	17	1	Threshold	Yes	No	NA	1	0	1	Yes	0	Yes	DAY17	Olfactometer9	Olfactometer9	0	1	1	1	0	0	0	252	4001	363	0	0	0	Olfactometer9	07_31_22_09_40_55	Blank 2	C-4	Blank 3	NA	NA	NA	['Olfactometer1', 'Olfactometer7', 'Olfactometer9']	[252.0, 363.0, 4001.0]	[1.3869547843933105, 1.7768535614013672, 5.454986810684204]	1	0	3	1	0.25
289	Bello	Avery	60	4000	45	17	1	Threshold	Yes	No	NA	1	0	1	Yes	0	Yes	DAY17	Olfactometer7	Olfactometer7	0	1	0	1	0	0	0	288	0	4001	0	0	0	Olfactometer7	07_31_22_09_41_45	Blank 3	Blank 2	C-4	NA	NA	NA	['Olfactometer1', 'Olfactometer7']	[288.0, 4001.0]	[1.9037537574768066, 5.462679386138916]	1	0	4	1000	1
290	Bello	Avery	60	4000	45	17	1	Threshold	Yes	No	NA	1	0	1	Yes	0	Yes	DAY17	Olfactometer7	Olfactometer7	0	2	0	2	0	0	0	321	0	4196	0	0	0	Olfactometer7	07_31_22_09_42_17	Blank 2	Blank 3	C-4	NA	NA	NA	['Olfactometer1', 'Olfactometer1', 'Olfactometer7', 'Olfactometer7']	[5.0, 316.0, 195.0, 4001.0]	[2.8335764408111572, 0.21785569190979004, 2.0091166496276855, 4.115157842636108]	1	0	5	1000	1
291	Bello	Avery	60	4000	45	17	1	Threshold	Yes	No	NA	1	0	1	Yes	0	Yes	DAY17	Olfactometer7	Olfactometer7	0	1	0	2	0	0	0	306	0	4262	0	0	0	Olfactometer7	07_31_22_09_42_48	Blank 3	Blank 2	C-4	NA	NA	NA	['Olfactometer1', 'Olfactometer7', 'Olfactometer7']	[306.0, 261.0, 4001.0]	[2.055732488632202, 1.445261001586914, 4.110981702804565]	1	0	6	1000	1
292	Bello	Avery	60	4000	45	17	1	Threshold	Yes	No	NA	1	0	1	Yes	0	Yes	DAY17	Olfactometer1	Olfactometer1	0	1	0	0	0	0	0	4001	0	0	0	0	0	Olfactometer1	07_31_22_09_43_47	C-4	Blank 2	Blank 2	NA	NA	NA	['Olfactometer1']	[4001.0]	[6.964303731918335]	1	0	7	750	2.25
293	Bello	Avery	60	4000	45	17	1	Threshold	Yes	No	NA	1	0	1	Yes	0	Yes	DAY17	Olfactometer9	Olfactometer9	0	1	1	1	0	0	0	374	4001	247	0	0	0	Olfactometer9	07_31_22_09_44_21	Blank 3	C-4	Blank	NA	NA	NA	['Olfactometer1', 'Olfactometer7', 'Olfactometer9']	[374.0, 247.0, 4001.0]	[3.185555934906006, 1.4433345794677734, 5.522536993026733]	1	0	8	750	2.25
294	Bello	Avery	60	4000	45	17	1	Threshold	Yes	No	NA	1	0	1	Yes	0	Yes	DAY17	Olfactometer9	Olfactometer9	0	1	1	1	0	0	0	328	4001	304	0	0	0	Olfactometer9	07_31_22_09_44_53	Blank 4	C-4	Blank 4	NA	NA	NA	['Olfactometer1', 'Olfactometer7', 'Olfactometer9']	[328.0, 304.0, 4001.0]	[1.8308098316192627, 1.6813526153564453, 5.518085479736328]	1	0	9	750	2.25
295	Bello	Avery	60	4000	45	17	1	Threshold	Yes	No	NA	1	0	1	Yes	0	Yes	DAY17	Olfactometer1	Olfactometer1	0	1	1	2	0	0	0	4001	408	257	0	0	0	Olfactometer1	07_31_22_09_46_07	C-4	Blank 4	Blank 4	NA	NA	NA	['Olfactometer7', 'Olfactometer7', 'Olfactometer9', 'Olfactometer1']	[75.0, 182.0, 408.0, 4001.0]	[3.9708011150360107, 0.09319949150085449, 2.1356961727142334, 6.620245456695557]	1	0	10	360	2.65
296	Bello	Avery	60	4000	45	17	1	Threshold	Yes	No	NA	1	0	1	Yes	0	Yes	DAY17	Olfactometer7	Olfactometer7	0	1	0	1	0	0	0	248	0	4001	0	0	0	Olfactometer7	07_31_22_09_46_37	Blank 4	Blank	C-4	NA	NA	NA	['Olfactometer1', 'Olfactometer7']	[248.0, 4001.0]	[1.7306547164916992, 5.452411413192749]	1	0	11	360	2.65
297	Bello	Avery	60	4000	45	17	1	Threshold	Yes	No	NA	1	0	1	Yes	0	Yes	DAY17	Olfactometer7	Olfactometer7	0	2	0	3	0	0	0	249	0	4501	0	0	0	Olfactometer7	07_31_22_09_47_10	Blank	Blank 4	C-4	NA	NA	NA	['Olfactometer1', 'Olfactometer1', 'Olfactometer7', 'Olfactometer7', 'Olfactometer7']	[54.0, 195.0, 323.0, 173.0, 4005.0]	[2.8749613761901855, 0.21141648292541504, 1.7738075256347656, 0.18088841438293457, 4.168276786804199]	1	0	12	360	2.65
298	Bello	Avery	60	4000	45	17	1	Threshold	Yes	No	NA	1	0	1	Yes	0	Yes	DAY17	Olfactometer9	Olfactometer7	0	2	1	2	0	0	0	610	465	4314	0	0	0	Olfactometer7	07_31_22_09_48_35	Blank 1	C-4	Blank 3	NA	NA	NA	['Olfactometer1', 'Olfactometer7', 'Olfactometer9', 'Olfactometer1', 'Olfactometer7']	[276.0, 313.0, 465.0, 334.0, 4001.0]	[2.2092525959014893, 1.5087056159973145, 1.8873023986816406, 2.84916353225708, 5.62330961227417]	1	0	13	90	2.91
299	Bello	Avery	60	4000	45	17	1	Threshold	Yes	No	NA	1	0	1	Yes	0	Yes	DAY17	Olfactometer1	Olfactometer1	0	1	0	0	0	0	0	4001	0	0	0	0	0	Olfactometer1	07_31_22_09_49_35	C-4	Blank 1	Blank 1	NA	NA	NA	['Olfactometer1']	[4001.0]	[7.092653751373291]	1	0	14	360	2.65
300	Bello	Avery	60	4000	45	17	1	Threshold	Yes	No	NA	1	0	1	Yes	0	Yes	DAY17	Olfactometer1	Olfactometer1	0	1	0	0	0	0	0	4001	0	0	0	0	0	Olfactometer1	07_31_22_09_50_04	C-4	Blank 3	Blank 2	NA	NA	NA	['Olfactometer1']	[4001.0]	[5.716977834701538]	1	0	15	360	2.65
301	Bello	Avery	60	4000	45	17	1	Threshold	Yes	No	NA	1	0	1	Yes	0	Yes	DAY17	Olfactometer9	Olfactometer9	0	1	1	1	0	0	0	205	4001	255	0	0	0	Olfactometer9	07_31_22_09_50_36	Blank 1	C-4	Blank	NA	NA	NA	['Olfactometer1', 'Olfactometer7', 'Olfactometer9']	[205.0, 255.0, 4001.0]	[1.9339194297790527, 1.475245475769043, 5.516756057739258]	1	0	16	360	2.65
302	Bello	Avery	60	4000	45	17	1	Threshold	Yes	No	NA	1	0	1	Yes	0	Yes	DAY17	Olfactometer9	All Clear	0	3	1	3	0	0	0	288	1343	519	0	0	0	0	07_31_22_09_52_13	Blank 3	C-4	Blank 2	NA	NA	NA	['Olfactometer1', 'Olfactometer7', 'Olfactometer9', 'Olfactometer1', 'Olfactometer7', 'Olfactometer7', 'Olfactometer1']	[21.0, 235.0, 1343.0, 239.0, 185.0, 99.0, 28.0]	[1.52838134765625, 1.9520831108093262, 3.0636072158813477, 2.3928816318511963, 1.6805052757263184, 0.12165403366088867, 10.924154281616211]	1	0	17	90	2.91
303	Bello	Lauren	60	4000	45	18	1	Threshold	Yes	No	NA	1	0	1	Yes	0	Yes	DAY18	Olfactometer9	Olfactometer9	0	2	4	0	0	0	0	497	5742	0	0	0	0	Olfactometer9	08_01_22_13_47_17	Blank 2	C-4	Blank 1	NA	NA	NA	['Olfactometer1', 'Olfactometer1', 'Olfactometer9', 'Olfactometer9', 'Olfactometer9', 'Olfactometer9']	[253.0, 244.0, 1332.0, 319.0, 90.0, 4001.0]	[2.0995891094207764, 4.691452741622925, 3.042635679244995, 14.290260791778564, 0.08488106727600098, 4.7662513256073]	1	0	1	1	0.25
304	Bello	Lauren	60	4000	45	18	1	Threshold	Yes	No	NA	1	0	1	Yes	0	Yes	DAY18	Olfactometer1	Olfactometer1	0	1	0	0	0	0	0	4005	0	0	0	0	0	Olfactometer1	08_01_22_13_47_46	C-4	Blank 3	Blank 3	NA	NA	NA	['Olfactometer1']	[4005.0]	[5.731252670288086]	1	0	2	1	0.25
305	Bello	Lauren	60	4000	45	18	1	Threshold	Yes	No	NA	1	0	1	Yes	0	Yes	DAY18	Olfactometer9	Olfactometer9	0	1	2	0	0	0	0	511	4398	0	0	0	0	Olfactometer9	08_01_22_13_48_18	Blank 1	C-4	Blank 3	NA	NA	NA	['Olfactometer1', 'Olfactometer9', 'Olfactometer9']	[511.0, 397.0, 4001.0]	[2.1734352111816406, 1.8161940574645996, 4.889525890350342]	1	0	3	1	0.25
306	Bello	Lauren	60	4000	45	18	1	Threshold	Yes	No	NA	1	0	1	Yes	0	Yes	DAY18	Olfactometer7	Olfactometer7	0	1	1	1	0	0	0	374	281	4001	0	0	0	Olfactometer7	08_01_22_13_49_14	Blank 3	Blank 2	C-4	NA	NA	NA	['Olfactometer1', 'Olfactometer9', 'Olfactometer7']	[374.0, 281.0, 4001.0]	[2.082204818725586, 2.1056113243103027, 5.004478454589844]	1	0	4	1000	1
307	Bello	Lauren	60	4000	45	18	1	Threshold	Yes	No	NA	1	0	1	Yes	0	Yes	DAY18	Olfactometer7	Olfactometer7	0	1	1	1	0	0	0	307	199	4001	0	0	0	Olfactometer7	08_01_22_13_49_46	Blank 4	Blank 2	C-4	NA	NA	NA	['Olfactometer1', 'Olfactometer9', 'Olfactometer7']	[307.0, 199.0, 4001.0]	[2.0350136756896973, 1.765629768371582, 5.431310653686523]	1	0	5	1000	1
308	Bello	Lauren	60	4000	45	18	1	Threshold	Yes	No	NA	1	0	1	Yes	0	Yes	DAY18	Olfactometer1	Olfactometer1	0	1	0	0	0	0	0	4003	0	0	0	0	0	Olfactometer1	08_01_22_13_50_15	C-4	Blank 3	Blank 1	NA	NA	NA	['Olfactometer1']	[4003.0]	[5.681594610214233]	1	0	6	1000	1
309	Bello	Lauren	60	4000	45	18	1	Threshold	Yes	No	NA	1	0	1	Yes	0	Yes	DAY18	Olfactometer9	Olfactometer9	0	1	1	0	0	0	0	261	4001	0	0	0	0	Olfactometer9	08_01_22_13_51_12	Blank	C-4	Blank 4	NA	NA	NA	['Olfactometer1', 'Olfactometer9']	[261.0, 4001.0]	[2.791562557220459, 5.693575620651245]	1	0	7	750	2.25
310	Bello	Lauren	60	4000	45	18	1	Threshold	Yes	No	NA	1	0	1	Yes	0	Yes	DAY18	Olfactometer1	Olfactometer1	0	1	0	0	0	0	0	4001	0	0	0	0	0	Olfactometer1	08_01_22_13_51_42	C-4	Blank 4	Blank 4	NA	NA	NA	['Olfactometer1']	[4001.0]	[5.970448017120361]	1	0	8	750	2.25
311	Bello	Lauren	60	4000	45	18	1	Threshold	Yes	No	NA	1	0	1	Yes	0	Yes	DAY18	Olfactometer7	Olfactometer7	0	1	1	1	0	0	0	249	227	4001	0	0	0	Olfactometer7	08_01_22_13_52_14	Blank 3	Blank 2	C-4	NA	NA	NA	['Olfactometer1', 'Olfactometer9', 'Olfactometer7']	[249.0, 227.0, 4001.0]	[1.8358538150787354, 1.7308459281921387, 5.312468767166138]	1	0	9	750	2.25
312	Bello	Lauren	60	4000	45	18	1	Threshold	Yes	No	NA	1	0	1	Yes	0	Yes	DAY18	Olfactometer7	Olfactometer7	0	1	1	1	0	0	0	219	370	4001	0	0	0	Olfactometer7	08_01_22_13_53_12	Blank 1	Blank	C-4	NA	NA	NA	['Olfactometer1', 'Olfactometer9', 'Olfactometer7']	[219.0, 370.0, 4001.0]	[3.5232901573181152, 1.8260645866394043, 5.371909856796265]	1	0	10	360	2.65
313	Bello	Lauren	60	4000	45	18	1	Threshold	Yes	No	NA	1	0	1	Yes	0	Yes	DAY18	Olfactometer9	Olfactometer9	0	2	1	0	0	0	0	240	4001	0	0	0	0	Olfactometer9	08_01_22_13_53_43	Blank 3	C-4	Blank 3	NA	NA	NA	['Olfactometer1', 'Olfactometer1', 'Olfactometer9']	[237.0, 3.0, 4001.0]	[2.488166093826294, 0.0, 5.630677700042725]	1	0	11	360	2.65
314	Bello	Lauren	60	4000	45	18	1	Threshold	Yes	No	NA	1	0	1	Yes	0	Yes	DAY18	Olfactometer7	Olfactometer7	0	1	1	1	0	0	0	361	408	4001	0	0	0	Olfactometer7	08_01_22_13_54_16	Blank	Blank 3	C-4	NA	NA	NA	['Olfactometer1', 'Olfactometer9', 'Olfactometer7']	[361.0, 408.0, 4001.0]	[2.164476156234741, 2.4798176288604736, 4.958441972732544]	1	0	12	360	2.65
315	Bello	Lauren	60	4000	45	18	1	Threshold	Yes	No	NA	1	0	1	Yes	0	Yes	DAY18	Olfactometer7	Olfactometer7	0	1	1	1	0	0	0	487	342	4004	0	0	0	Olfactometer7	08_01_22_13_55_14	Blank	Blank 2	C-4	NA	NA	NA	['Olfactometer1', 'Olfactometer9', 'Olfactometer7']	[487.0, 342.0, 4004.0]	[4.802430629730225, 1.5847363471984863, 5.495164394378662]	1	0	13	90	2.91
316	Bello	Lauren	60	4000	45	18	1	Threshold	Yes	No	NA	1	0	1	Yes	0	Yes	DAY18	Olfactometer1	Olfactometer1	0	1	0	0	0	0	0	4003	0	0	0	0	0	Olfactometer1	08_01_22_13_55_43	C-4	Blank	Blank 2	NA	NA	NA	['Olfactometer1']	[4003.0]	[6.645943641662598]	1	0	14	90	2.91
317	Bello	Lauren	60	4000	45	18	1	Threshold	Yes	No	NA	1	0	1	Yes	0	Yes	DAY18	Olfactometer1	Olfactometer1	0	1	0	0	0	0	0	4001	0	0	0	0	0	Olfactometer1	08_01_22_13_56_12	C-4	Blank	Blank 3	NA	NA	NA	['Olfactometer1']	[4001.0]	[5.872068405151367]	1	0	15	90	2.91
318	Bello	Lauren	40	4000	45	19	1	Threshold	Yes	No	NA	1	0	1	Yes	0	Yes	DAY19	Olfactometer1	Olfactometer1	0	1	0	0	0	0	0	4001	0	0	0	0	0	Olfactometer1	08_02_22_12_38_46	C-4	Blank 1	Blank 3	NA	NA	NA	['Olfactometer1']	[4001.0]	[14.027734756469727]	1	0	1	1	0.25
319	Bello	Lauren	40	4000	45	19	1	Threshold	Yes	No	NA	1	0	1	Yes	0	Yes	DAY19	Olfactometer9	Olfactometer9	0	1	1	2	0	0	0	395	4001	1242	0	0	0	Olfactometer9	08_02_22_12_39_20	Blank 3	C-4	Blank 1	NA	NA	NA	['Olfactometer1', 'Olfactometer7', 'Olfactometer7', 'Olfactometer9']	[395.0, 1091.0, 151.0, 4001.0]	[2.213285446166992, 2.7092669010162354, 0.2735297679901123, 5.787700176239014]	1	0	2	1	0.25
320	Bello	Lauren	40	4000	45	19	1	Threshold	Yes	No	NA	1	0	1	Yes	0	Yes	DAY19	Olfactometer9	Olfactometer9	0	1	1	1	0	0	0	315	4001	228	0	0	0	Olfactometer9	08_02_22_12_39_53	Blank 2	C-4	Blank	NA	NA	NA	['Olfactometer1', 'Olfactometer7', 'Olfactometer9']	[315.0, 228.0, 4001.0]	[2.5100913047790527, 1.5831966400146484, 5.611891269683838]	1	0	3	1	0.25
321	Bello	Lauren	40	4000	45	19	1	Threshold	Yes	No	NA	1	0	1	Yes	0	Yes	DAY19	Olfactometer7	Olfactometer7	0	1	0	2	0	0	0	268	0	4809	0	0	0	Olfactometer7	08_02_22_12_40_48	Blank 3	Blank	C-4	NA	NA	NA	['Olfactometer1', 'Olfactometer7', 'Olfactometer7']	[268.0, 808.0, 4001.0]	[1.7649741172790527, 2.3045244216918945, 4.025895833969116]	1	0	4	1000	1
322	Bello	Lauren	40	4000	45	19	1	Threshold	Yes	No	NA	1	0	1	Yes	0	Yes	DAY19	Olfactometer1	Olfactometer1	0	1	0	0	0	0	0	4004	0	0	0	0	0	Olfactometer1	08_02_22_12_41_28	C-4	Blank 4	Blank 4	NA	NA	NA	['Olfactometer1']	[4004.0]	[16.70633816719055]	1	0	5	1000	1
323	Bello	Lauren	40	4000	45	19	1	Threshold	Yes	No	NA	1	0	1	Yes	0	Yes	DAY19	Olfactometer7	Olfactometer7	0	1	0	1	0	0	0	250	0	4001	0	0	0	Olfactometer7	08_02_22_12_41_58	Blank 4	Blank 4	C-4	NA	NA	NA	['Olfactometer1', 'Olfactometer7']	[250.0, 4001.0]	[2.0159668922424316, 5.44635009765625]	1	0	6	1000	1
324	Bello	Lauren	40	4000	45	19	1	Threshold	Yes	No	NA	1	0	1	Yes	0	Yes	DAY19	Olfactometer1	Olfactometer1	0	1	0	0	0	0	0	4001	0	0	0	0	0	Olfactometer1	08_02_22_12_42_58	C-4	Blank 2	Blank	NA	NA	NA	['Olfactometer1']	[4001.0]	[9.02049732208252]	1	0	7	750	2.25
325	Bello	Lauren	40	4000	45	19	1	Threshold	Yes	No	NA	1	0	1	Yes	0	Yes	DAY19	Olfactometer7	Olfactometer7	0	1	0	1	0	0	0	294	0	4001	0	0	0	Olfactometer7	08_02_22_12_43_37	Blank 3	Blank 3	C-4	NA	NA	NA	['Olfactometer1', 'Olfactometer7']	[294.0, 4001.0]	[10.365734338760376, 5.576467990875244]	1	0	8	750	2.25
326	Bello	Lauren	40	4000	45	19	1	Threshold	Yes	No	NA	1	0	1	Yes	0	Yes	DAY19	Olfactometer7	Olfactometer7	0	1	0	1	0	0	0	532	0	4001	0	0	0	Olfactometer7	08_02_22_12_44_09	Blank 2	Blank 1	C-4	NA	NA	NA	['Olfactometer1', 'Olfactometer7']	[532.0, 4001.0]	[3.0896482467651367, 5.214218378067017]	1	0	9	750	2.25
327	Bello	Lauren	40	4000	45	19	1	Threshold	Yes	No	NA	1	0	1	Yes	0	Yes	DAY19	Olfactometer9	Olfactometer9	0	1	1	1	0	0	0	440	4001	256	0	0	0	Olfactometer9	08_02_22_12_45_11	Blank 2	C-4	Blank 2	NA	NA	NA	['Olfactometer1', 'Olfactometer7', 'Olfactometer9']	[440.0, 256.0, 4001.0]	[2.6618289947509766, 1.5907819271087646, 5.616475582122803]	1	0	10	360	2.65
328	Bello	Lauren	40	4000	45	19	1	Threshold	Yes	No	NA	1	0	1	Yes	0	Yes	DAY19	Olfactometer1	Olfactometer1	0	1	0	0	0	0	0	4005	0	0	0	0	0	Olfactometer1	08_02_22_12_45_42	C-4	Blank 1	Blank 1	NA	NA	NA	['Olfactometer1']	[4005.0]	[7.517450332641602]	1	0	11	360	2.65
329	Bello	Lauren	40	4000	45	19	1	Threshold	Yes	No	NA	1	0	1	Yes	0	Yes	DAY19	Olfactometer9	Olfactometer9	0	1	1	1	0	0	0	334	4001	299	0	0	0	Olfactometer9	08_02_22_12_46_15	Blank 4	C-4	Blank	NA	NA	NA	['Olfactometer1', 'Olfactometer7', 'Olfactometer9']	[334.0, 299.0, 4001.0]	[2.306612968444824, 1.6445841789245605, 5.621105670928955]	1	0	12	360	2.65
330	Bello	Lauren	40	4000	45	19	1	Threshold	Yes	No	NA	1	0	1	Yes	0	Yes	DAY19	Olfactometer7	Olfactometer7	0	1	0	1	0	0	0	383	0	4001	0	0	0	Olfactometer7	08_02_22_12_47_19	Blank 1	Blank 1	C-4	NA	NA	NA	['Olfactometer1', 'Olfactometer7']	[383.0, 4001.0]	[2.158991813659668, 5.579745531082153]	1	0	13	90	2.91
331	Bello	Lauren	40	4000	45	19	1	Threshold	Yes	No	NA	1	0	1	Yes	0	Yes	DAY19	Olfactometer1	Olfactometer1	0	1	0	0	0	0	0	4001	0	0	0	0	0	Olfactometer1	08_02_22_12_47_49	C-4	Blank 3	Blank 2	NA	NA	NA	['Olfactometer1']	[4001.0]	[6.36494517326355]	1	0	14	90	2.91
332	Bello	Lauren	40	4000	45	19	1	Threshold	Yes	No	NA	1	0	1	Yes	0	Yes	DAY19	Olfactometer7	Olfactometer7	0	2	0	1	0	0	0	351	0	4001	0	0	0	Olfactometer7	08_02_22_12_48_19	Blank 4	Blank 3	C-4	NA	NA	NA	['Olfactometer1', 'Olfactometer1', 'Olfactometer7']	[339.0, 12.0, 4001.0]	[2.1414196491241455, 0.0, 5.517966270446777]	1	0	15	90	2.91
333	Bello	Sarah	60	4000	45	20	1	Threshold	Yes	No	NA	1	0	1	Yes	0	Yes	DAY20	Olfactometer7	Olfactometer7	0	2	0	4	0	0	0	666	0	4924	0	0	0	Olfactometer7	08_03_22_10_37_14	Blank 4	Blank 3	C-4	NA	NA	NA	['Olfactometer1', 'Olfactometer7', 'Olfactometer7', 'Olfactometer7', 'Olfactometer1', 'Olfactometer7']	[317.0, 829.0, 93.0, 1.0, 349.0, 4001.0]	[11.934938907623291, 2.5106725692749023, 0.02970409393310547, 0.23840856552124023, 6.522695541381836, 5.569178581237793]	1	0	1	1	0.25
334	Bello	Sarah	60	4000	45	20	1	Threshold	Yes	No	NA	1	0	1	Yes	0	Yes	DAY20	Olfactometer9	Olfactometer7	0	1	0	2	0	0	0	310	0	4284	0	0	0	Olfactometer7	08_03_22_10_37_47	Blank 2	C-4	Blank 3	NA	NA	NA	['Olfactometer1', 'Olfactometer7', 'Olfactometer7']	[310.0, 280.0, 4004.0]	[1.3765513896942139, 1.738551378250122, 4.525934219360352]	1	0	2	1	0.25
335	Bello	Sarah	60	4000	45	20	1	Threshold	Yes	No	NA	1	0	1	Yes	0	Yes	DAY20	Olfactometer7	Olfactometer7	0	1	0	2	0	0	0	567	0	4392	0	0	0	Olfactometer7	08_03_22_10_38_18	Blank	Blank	C-4	NA	NA	NA	['Olfactometer1', 'Olfactometer7', 'Olfactometer7']	[567.0, 388.0, 4004.0]	[2.2692930698394775, 1.5752747058868408, 4.114574909210205]	1	0	3	1	0.25
336	Bello	Sarah	60	4000	45	20	1	Threshold	Yes	No	NA	1	0	1	Yes	0	Yes	DAY20	Olfactometer1	Olfactometer1	0	1	0	0	0	0	0	4001	0	0	0	0	0	Olfactometer1	08_03_22_10_38_47	C-4	Blank 1	Blank 1	NA	NA	NA	['Olfactometer1']	[4001.0]	[5.782749176025391]	1	0	4	1	0.25
337	Bello	Sarah	60	4000	45	20	1	Threshold	Yes	No	NA	1	0	1	Yes	0	Yes	DAY20	Olfactometer7	Olfactometer7	0	2	0	1	0	0	0	406	0	4001	0	0	0	Olfactometer7	08_03_22_10_39_18	Blank 4	Blank	C-4	NA	NA	NA	['Olfactometer1', 'Olfactometer1', 'Olfactometer7']	[294.0, 112.0, 4001.0]	[2.129147529602051, 0.1944282054901123, 5.546110153198242]	1	0	5	1	0.25
338	Bello	Sarah	60	4000	45	20	1	Threshold	Yes	No	NA	1	0	1	Yes	0	Yes	DAY20	Olfactometer9	Olfactometer9	0	1	1	1	0	0	0	265	4001	242	0	0	0	Olfactometer9	08_03_22_10_40_20	Blank	C-4	Blank 3	NA	NA	NA	['Olfactometer1', 'Olfactometer7', 'Olfactometer9']	[265.0, 242.0, 4001.0]	[2.448648452758789, 1.5818126201629639, 5.67010498046875]	1	0	6	1000	1
339	Bello	Sarah	60	4000	45	20	1	Threshold	Yes	No	NA	1	0	1	Yes	0	Yes	DAY20	Olfactometer7	Olfactometer7	0	1	0	1	0	0	0	472	0	4001	0	0	0	Olfactometer7	08_03_22_10_40_50	Blank 1	Blank	C-4	NA	NA	NA	['Olfactometer1', 'Olfactometer7']	[472.0, 4001.0]	[2.088169574737549, 5.398984909057617]	1	0	7	1000	1
340	Bello	Sarah	60	4000	45	20	1	Threshold	Yes	No	NA	1	0	1	Yes	0	Yes	DAY20	Olfactometer9	Olfactometer9	0	1	1	1	0	0	0	331	4001	368	0	0	0	Olfactometer9	08_03_22_10_41_25	Blank	C-4	Blank 2	NA	NA	NA	['Olfactometer1', 'Olfactometer7', 'Olfactometer9']	[331.0, 368.0, 4001.0]	[3.116222858428955, 1.8814098834991455, 6.755825757980347]	1	0	8	1000	1
341	Bello	Sarah	60	4000	45	20	1	Threshold	Yes	No	NA	1	0	1	Yes	0	Yes	DAY20	Olfactometer1	Olfactometer1	0	1	0	0	0	0	0	4005	0	0	0	0	0	Olfactometer1	08_03_22_10_42_28	C-4	Blank 2	Blank 2	NA	NA	NA	['Olfactometer1']	[4005.0]	[5.378161907196045]	1	0	9	750	2.25
342	Bello	Sarah	60	4000	45	20	1	Threshold	Yes	No	NA	1	0	1	Yes	0	Yes	DAY20	Olfactometer1	Olfactometer1	0	1	0	0	0	0	0	4001	0	0	0	0	0	Olfactometer1	08_03_22_10_42_56	C-4	Blank 4	Blank 3	NA	NA	NA	['Olfactometer1']	[4001.0]	[5.4368040561676025]	1	0	10	750	2.25
343	Bello	Sarah	60	4000	45	20	1	Threshold	Yes	No	NA	1	0	1	Yes	0	Yes	DAY20	Olfactometer7	Olfactometer7	0	1	0	4	0	0	0	291	0	5001	0	0	0	Olfactometer7	08_03_22_10_43_29	Blank 4	Blank 4	C-4	NA	NA	NA	['Olfactometer1', 'Olfactometer7', 'Olfactometer7', 'Olfactometer7', 'Olfactometer7']	[291.0, 141.0, 55.0, 804.0, 4001.0]	[1.774031400680542, 1.6664659976959229, 0.2331857681274414, 0.9000582695007324, 4.768089056015015]	1	0	11	750	2.25
344	Bello	Sarah	60	4000	45	20	1	Threshold	Yes	No	NA	1	0	1	Yes	0	Yes	DAY20	Olfactometer1	Olfactometer1	0	1	0	0	0	0	0	4005	0	0	0	0	0	Olfactometer1	08_03_22_10_44_37	C-4	Blank 4	Blank	NA	NA	NA	['Olfactometer1']	[4005.0]	[5.520864009857178]	1	0	12	360	2.65
345	Bello	Sarah	60	4000	45	20	1	Threshold	Yes	No	NA	1	0	1	Yes	0	Yes	DAY20	Olfactometer9	Olfactometer9	0	1	1	1	0	0	0	154	4001	303	0	0	0	Olfactometer9	08_03_22_10_45_11	Blank 4	C-4	Blank	NA	NA	NA	['Olfactometer1', 'Olfactometer7', 'Olfactometer9']	[154.0, 303.0, 4001.0]	[2.894763708114624, 1.6999945640563965, 5.673781633377075]	1	0	13	360	2.65
346	Bello	Sarah	60	4000	45	20	1	Threshold	Yes	No	NA	1	0	1	Yes	0	Yes	DAY20	Olfactometer9	Olfactometer9	0	1	1	6	0	0	0	360	4001	821	0	0	0	Olfactometer9	08_03_22_10_45_46	Blank 1	C-4	Blank 1	NA	NA	NA	['Olfactometer1', 'Olfactometer7', 'Olfactometer7', 'Olfactometer7', 'Olfactometer7', 'Olfactometer7', 'Olfactometer7', 'Olfactometer9']	[360.0, 57.0, 209.0, 62.0, 414.0, 57.0, 22.0, 4001.0]	[2.45784068107605, 1.461801290512085, 0.17195892333984375, 0.9723381996154785, 0.599780797958374, 0.28914761543273926, 0.4315507411956787, 5.855728626251221]	1	0	14	360	2.65
347	Bello	Sarah	60	4000	45	20	1	Threshold	Yes	No	NA	1	0	1	Yes	0	Yes	DAY20	Olfactometer7	Olfactometer7	0	2	1	2	0	0	0	1613	472	5192	0	0	0	Olfactometer7	08_03_22_10_47_03	Blank 3	Blank 3	C-4	NA	NA	NA	['Olfactometer1', 'Olfactometer7', 'Olfactometer9', 'Olfactometer1', 'Olfactometer7']	[359.0, 1191.0, 472.0, 1254.0, 4001.0]	[2.9023032188415527, 2.8636748790740967, 2.4099907875061035, 3.845548152923584, 5.809621334075928]	1	0	15	90	2.91
348	Bello	Sarah	60	4000	45	20	1	Threshold	Yes	No	NA	1	0	1	Yes	0	Yes	DAY20	Olfactometer7	Olfactometer7	0	2	0	2	0	0	0	392	0	6690	0	0	0	Olfactometer7	08_03_22_10_47_38	Blank 4	Blank	C-4	NA	NA	NA	['Olfactometer1', 'Olfactometer1', 'Olfactometer7', 'Olfactometer7']	[43.0, 349.0, 2689.0, 4001.0]	[2.1030702590942383, 0.146864652633667, 5.834881782531738, 4.33088231086731]	1	0	16	90	2.91
349	Bello	Sarah	60	4000	45	20	1	Threshold	Yes	No	NA	1	0	1	Yes	0	Yes	DAY20	Olfactometer1	Olfactometer1	0	1	0	0	0	0	0	4001	0	0	0	0	0	Olfactometer1	08_03_22_10_48_11	C-4	Blank 1	Blank 3	NA	NA	NA	['Olfactometer1']	[4001.0]	[9.595959663391113]	1	0	17	90	2.91
350	Bello	Sarah	60	4000	45	21	1	Threshold	Yes	No	NA	1	0	1	Yes	0	Yes	DAY21	Olfactometer1	Olfactometer1	0	1	0	0	0	0	0	4004	0	0	0	0	0	Olfactometer1	08_04_22_09_32_11	C-4	Blank 1	Blank 2	NA	NA	NA	['Olfactometer1']	[4004.0]	[9.293500900268555]	1	0	1	1	0.25
351	Bello	Sarah	60	4000	45	21	1	Threshold	Yes	No	NA	1	0	1	Yes	0	Yes	DAY21	Olfactometer1	Olfactometer1	0	1	0	0	0	0	0	4002	0	0	0	0	0	Olfactometer1	08_04_22_09_32_40	C-4	Blank	Blank 2	NA	NA	NA	['Olfactometer1']	[4002.0]	[5.721028089523315]	1	0	2	1	0.25
352	Bello	Sarah	60	4000	45	21	1	Threshold	Yes	No	NA	1	0	1	Yes	0	Yes	DAY21	Olfactometer9	Olfactometer9	0	1	1	1	0	0	0	708	4001	319	0	0	0	Olfactometer9	08_04_22_09_33_12	Blank	C-4	Blank 4	NA	NA	NA	['Olfactometer1', 'Olfactometer7', 'Olfactometer9']	[708.0, 319.0, 4001.0]	[2.241525650024414, 1.7052905559539795, 5.489847898483276]	1	0	3	1	0.25
353	Bello	Sarah	60	4000	45	21	1	Threshold	Yes	No	NA	1	0	1	Yes	0	Yes	DAY21	Olfactometer9	Olfactometer9	0	1	1	1	0	0	0	435	4001	304	0	0	0	Olfactometer9	08_04_22_09_34_07	Blank 1	C-4	Blank 1	NA	NA	NA	['Olfactometer1', 'Olfactometer7', 'Olfactometer9']	[435.0, 304.0, 4001.0]	[1.4769301414489746, 1.7430267333984375, 5.550254583358765]	1	0	4	1000	1
354	Bello	Sarah	60	4000	45	21	1	Threshold	Yes	No	NA	1	0	1	Yes	0	Yes	DAY21	Olfactometer7	Olfactometer7	0	1	0	1	0	0	0	329	0	4001	0	0	0	Olfactometer7	08_04_22_09_34_38	Blank 3	Blank 4	C-4	NA	NA	NA	['Olfactometer1', 'Olfactometer7']	[329.0, 4001.0]	[2.5103061199188232, 5.5196533203125]	1	0	5	1000	1
355	Bello	Sarah	60	4000	45	21	1	Threshold	Yes	No	NA	1	0	1	Yes	0	Yes	DAY21	Olfactometer7	Olfactometer7	0	1	0	1	0	0	0	392	0	4001	0	0	0	Olfactometer7	08_04_22_09_35_08	Blank 3	Blank 3	C-4	NA	NA	NA	['Olfactometer1', 'Olfactometer7']	[392.0, 4001.0]	[1.705702781677246, 5.551259756088257]	1	0	6	1000	1
356	Bello	Sarah	60	4000	45	21	1	Threshold	Yes	No	NA	1	0	1	Yes	0	Yes	DAY21	Olfactometer1	Olfactometer1	0	1	0	0	0	0	0	4001	0	0	0	0	0	Olfactometer1	08_04_22_09_36_05	C-4	Blank 1	Blank	NA	NA	NA	['Olfactometer1']	[4001.0]	[5.283158302307129]	1	0	7	750	2.25
357	Bello	Sarah	60	4000	45	21	1	Threshold	Yes	No	NA	1	0	1	Yes	0	Yes	DAY21	Olfactometer7	Olfactometer7	0	1	0	1	0	0	0	323	0	4001	0	0	0	Olfactometer7	08_04_22_09_36_38	Blank 2	Blank 3	C-4	NA	NA	NA	['Olfactometer1', 'Olfactometer7']	[323.0, 4001.0]	[4.467419147491455, 5.4113874435424805]	1	0	8	750	2.25
358	Bello	Sarah	60	4000	45	21	1	Threshold	Yes	No	NA	1	0	1	Yes	0	Yes	DAY21	Olfactometer9	Olfactometer9	0	1	1	2	0	0	0	221	4001	343	0	0	0	Olfactometer9	08_04_22_09_37_33	Blank	C-4	Blank 1	NA	NA	NA	['Olfactometer1', 'Olfactometer7', 'Olfactometer7', 'Olfactometer9']	[221.0, 328.0, 15.0, 4001.0]	[24.350813150405884, 1.900731086730957, 0.0, 5.9088311195373535]	1	0	9	750	2.25
359	Bello	Sarah	60	4000	45	21	1	Threshold	Yes	No	NA	1	0	1	Yes	0	Yes	DAY21	Olfactometer1	Olfactometer1	0	1	2	0	0	0	0	4001	261	0	0	0	0	Olfactometer1	08_04_22_09_38_46	C-4	Blank 4	Blank 1	NA	NA	NA	['Olfactometer9', 'Olfactometer9', 'Olfactometer1']	[7.0, 254.0, 4001.0]	[7.742089748382568, 0.15311050415039062, 6.505073547363281]	1	0	10	360	2.65
360	Bello	Sarah	60	4000	45	21	1	Threshold	Yes	No	NA	1	0	1	Yes	0	Yes	DAY21	Olfactometer9	Olfactometer9	0	3	1	1	0	0	0	447	4001	219	0	0	0	Olfactometer9	08_04_22_09_39_20	Blank 2	C-4	Blank 3	NA	NA	NA	['Olfactometer1', 'Olfactometer1', 'Olfactometer1', 'Olfactometer7', 'Olfactometer9']	[35.0, 95.0, 317.0, 219.0, 4001.0]	[2.758040428161621, 0.0, 0.277803897857666, 1.6777052879333496, 5.791882276535034]	1	0	11	360	2.65
361	Bello	Sarah	60	4000	45	21	1	Threshold	Yes	No	NA	1	0	1	Yes	0	Yes	DAY21	Olfactometer9	Olfactometer9	0	1	1	1	0	0	0	427	4001	475	0	0	0	Olfactometer9	08_04_22_09_39_52	Blank 3	C-4	Blank 2	NA	NA	NA	['Olfactometer1', 'Olfactometer7', 'Olfactometer9']	[427.0, 475.0, 4001.0]	[1.8783318996429443, 2.1326613426208496, 5.786848068237305]	1	0	12	360	2.65
362	Bello	Sarah	60	4000	45	21	1	Threshold	Yes	No	NA	1	0	1	Yes	0	Yes	DAY21	Olfactometer7	Olfactometer7	0	3	3	4	0	0	0	757	769	5177	0	0	0	Olfactometer7	08_04_22_09_41_05	Blank 4	Blank 4	C-4	NA	NA	NA	['Olfactometer1', 'Olfactometer7', 'Olfactometer7', 'Olfactometer9', 'Olfactometer9', 'Olfactometer1', 'Olfactometer7', 'Olfactometer9', 'Olfactometer1', 'Olfactometer7']	[311.0, 147.0, 48.0, 189.0, 70.0, 174.0, 981.0, 510.0, 272.0, 4001.0]	[1.8863704204559326, 1.6344637870788574, 0.0, 2.0946342945098877, 0.05690717697143555, 4.654338359832764, 2.524502992630005, 2.2867014408111572, 2.8132870197296143, 5.9349493980407715]	1	0	13	90	2.91
363	Bello	Sarah	60	4000	45	21	1	Threshold	Yes	No	NA	1	0	1	Yes	0	Yes	DAY21	Olfactometer9	Olfactometer9	0	2	2	2	0	0	0	587	4536	618	0	0	0	Olfactometer9	08_04_22_09_41_44	Blank 4	C-4	Blank 2	NA	NA	NA	['Olfactometer1', 'Olfactometer7', 'Olfactometer9', 'Olfactometer1', 'Olfactometer7', 'Olfactometer9']	[311.0, 251.0, 535.0, 276.0, 367.0, 4001.0]	[1.669574499130249, 1.747342824935913, 2.4153428077697754, 2.5876822471618652, 1.8960490226745605, 6.20923113822937]	1	0	14	90	2.91
364	Bello	Sarah	60	4000	45	21	1	Threshold	Yes	No	NA	1	0	1	Yes	0	Yes	DAY21	Olfactometer7	Olfactometer7	0	1	0	1	0	0	0	390	0	4001	0	0	0	Olfactometer7	08_04_22_09_42_15	Blank 4	Blank 2	C-4	NA	NA	NA	['Olfactometer1', 'Olfactometer7']	[390.0, 4001.0]	[2.290802001953125, 5.63800048828125]	1	0	15	90	2.91
365	Bello	Sarah	60	4000	45	22	1	Threshold	Yes	No	NA	1	0	1	Yes	0	Yes	TEST2	Olfactometer1	Olfactometer1	0	2	1	3	0	0	0	4429	169	435	0	0	0	Olfactometer1	08_05_22_11_25_33	C-4	Blank	Blank 4	NA	NA	NA	['Olfactometer1', 'Olfactometer7', 'Olfactometer7', 'Olfactometer7', 'Olfactometer9', 'Olfactometer1']	[428.0, 344.0, 59.0, 32.0, 169.0, 4001.0]	[6.344693660736084, 1.7055466175079346, 0.3046588897705078, 0.05298662185668945, 1.4515810012817383, 9.328462839126587]	1	0	1	1	0.25
366	Bello	Sarah	60	4000	45	22	1	Threshold	Yes	No	NA	1	0	1	Yes	0	Yes	TEST2	Olfactometer9	Olfactometer9	0	1	1	1	0	0	0	22	4001	123	0	0	0	Olfactometer9	08_05_22_11_26_04	Blank	C-4	Blank 1	NA	NA	NA	['Olfactometer1', 'Olfactometer7', 'Olfactometer9']	[22.0, 123.0, 4001.0]	[1.0805957317352295, 1.557809829711914, 5.553929805755615]	1	0	2	1	0.25
367	Bello	Sarah	60	4000	45	22	1	Threshold	Yes	No	NA	1	0	1	Yes	0	Yes	TEST2	Olfactometer1	Olfactometer1	0	1	1	1	0	0	0	4001	760	233	0	0	0	Olfactometer1	08_05_22_11_26_43	C-4	Blank 4	Blank	NA	NA	NA	['Olfactometer7', 'Olfactometer9', 'Olfactometer1']	[233.0, 760.0, 4001.0]	[7.896128416061401, 1.9538068771362305, 5.787739515304565]	1	0	3	1	0.25
368	Bello	Sarah	60	4000	45	22	1	Threshold	Yes	No	NA	1	0	1	Yes	0	Yes	TEST2	Olfactometer1	Olfactometer1	0	2	0	0	0	0	0	4204	0	0	0	0	0	Olfactometer1	08_05_22_11_27_51	C-4	Blank 3	Blank 3	NA	NA	NA	['Olfactometer1', 'Olfactometer1']	[203.0, 4001.0]	[2.4017934799194336, 4.49537205696106]	1	0	4	1000	1
369	Bello	Sarah	60	4000	45	22	1	Threshold	Yes	No	NA	1	0	1	Yes	0	Yes	TEST2	Olfactometer7	Olfactometer7	0	1	0	1	0	0	0	225	0	4001	0	0	0	Olfactometer7	08_05_22_11_28_22	Blank 2	Blank 2	C-4	NA	NA	NA	['Olfactometer1', 'Olfactometer7']	[225.0, 4001.0]	[1.9100196361541748, 5.571173429489136]	1	0	5	1000	1
370	Bello	Sarah	60	4000	45	22	1	Threshold	Yes	No	NA	1	0	1	Yes	0	Yes	TEST2	Olfactometer9	Olfactometer9	0	1	1	1	0	0	0	259	4001	44	0	0	0	Olfactometer9	08_05_22_11_28_54	Blank 4	C-4	Blank	NA	NA	NA	['Olfactometer1', 'Olfactometer7', 'Olfactometer9']	[259.0, 44.0, 4001.0]	[1.6219918727874756, 1.556264877319336, 5.4377219676971436]	1	0	6	1000	1
371	Bello	Sarah	60	4000	45	22	1	Threshold	Yes	No	NA	1	0	1	Yes	0	Yes	TEST2	Olfactometer7	Olfactometer7	0	1	0	2	0	0	0	234	0	4212	0	0	0	Olfactometer7	08_05_22_11_29_53	Blank 3	Blank 4	C-4	NA	NA	NA	['Olfactometer1', 'Olfactometer7', 'Olfactometer7']	[234.0, 211.0, 4001.0]	[1.264307975769043, 1.7421002388000488, 4.2874555587768555]	1	0	7	750	2.25
372	Bello	Sarah	60	4000	45	22	1	Threshold	Yes	No	NA	1	0	1	Yes	0	Yes	TEST2	Olfactometer1	Olfactometer1	0	3	0	0	0	0	0	4396	0	0	0	0	0	Olfactometer1	08_05_22_11_30_23	C-4	Blank 2	Blank	NA	NA	NA	['Olfactometer1', 'Olfactometer1', 'Olfactometer1']	[174.0, 221.0, 4001.0]	[2.785844326019287, 0.15525245666503906, 4.288658857345581]	1	0	8	750	2.25
373	Bello	Sarah	60	4000	45	22	1	Threshold	Yes	No	NA	1	0	1	Yes	0	Yes	TEST2	Olfactometer7	Olfactometer7	0	1	0	2	0	0	0	302	0	4157	0	0	0	Olfactometer7	08_05_22_11_30_54	Blank 2	Blank	C-4	NA	NA	NA	['Olfactometer1', 'Olfactometer7', 'Olfactometer7']	[302.0, 156.0, 4001.0]	[1.440197229385376, 1.7970776557922363, 4.236562013626099]	1	0	9	750	2.25
374	Bello	Sarah	60	4000	45	22	1	Threshold	Yes	No	NA	1	0	1	Yes	0	Yes	TEST2	Olfactometer9	Olfactometer9	0	1	1	0	0	0	0	211	4001	0	0	0	0	Olfactometer9	08_05_22_11_32_07	Blank 2	C-4	Blank 4	NA	NA	NA	['Olfactometer1', 'Olfactometer9']	[211.0, 4001.0]	[1.9130725860595703, 7.534368515014648]	1	0	10	360	2.65
375	Bello	Sarah	60	4000	45	22	1	Threshold	Yes	No	NA	1	0	1	Yes	0	Yes	TEST2	Olfactometer7	Olfactometer7	0	1	0	1	0	0	0	225	0	4001	0	0	0	Olfactometer7	08_05_22_11_32_38	Blank 2	Blank 2	C-4	NA	NA	NA	['Olfactometer1', 'Olfactometer7']	[225.0, 4001.0]	[2.415198564529419, 5.637987852096558]	1	0	11	360	2.65
376	Bello	Sarah	60	4000	45	22	1	Threshold	Yes	No	NA	1	0	1	Yes	0	Yes	TEST2	Olfactometer9	Olfactometer9	0	1	1	1	0	0	0	286	4001	127	0	0	0	Olfactometer9	08_05_22_11_33_10	Blank	C-4	Blank	NA	NA	NA	['Olfactometer1', 'Olfactometer7', 'Olfactometer9']	[286.0, 127.0, 4001.0]	[1.7395901679992676, 1.6693360805511475, 5.621641159057617]	1	0	12	360	2.65
377	Bello	Sarah	60	4000	45	22	1	Threshold	Yes	No	NA	1	0	1	Yes	0	Yes	TEST2	Olfactometer9	Olfactometer7	0	2	2	2	0	0	0	541	1326	4231	0	0	0	Olfactometer7	08_05_22_11_34_28	Blank 2	C-4	Blank 1	NA	NA	NA	['Olfactometer1', 'Olfactometer7', 'Olfactometer9', 'Olfactometer9', 'Olfactometer1', 'Olfactometer7']	[276.0, 230.0, 453.0, 873.0, 265.0, 4001.0]	[1.198732852935791, 2.0986435413360596, 1.8039677143096924, 0.8997418880462646, 2.359356641769409, 5.5231711864471436]	1	0	13	90	2.91
378	Bello	Sarah	60	4000	45	22	1	Threshold	Yes	No	NA	1	0	1	Yes	0	Yes	TEST2	Olfactometer1	Olfactometer1	0	1	1	1	0	0	0	4001	298	265	0	0	0	Olfactometer1	08_05_22_11_35_28	C-4	Blank 4	Blank 3	NA	NA	NA	['Olfactometer7', 'Olfactometer9', 'Olfactometer1']	[265.0, 298.0, 4001.0]	[2.5491552352905273, 1.7745563983917236, 6.07682204246521]	1	0	14	360	2.65
379	Bello	Sarah	60	4000	45	22	1	Threshold	Yes	No	NA	1	0	1	Yes	0	Yes	TEST2	Olfactometer9	Olfactometer9	0	1	1	1	0	0	0	180	4001	329	0	0	0	Olfactometer9	08_05_22_11_36_01	Blank 2	C-4	Blank 2	NA	NA	NA	['Olfactometer1', 'Olfactometer7', 'Olfactometer9']	[180.0, 329.0, 4001.0]	[1.366948127746582, 2.0977182388305664, 5.546607255935669]	1	0	15	360	2.65
380	Bello	Sarah	60	4000	45	22	1	Threshold	Yes	No	NA	1	0	1	Yes	0	Yes	TEST2	Olfactometer1	Olfactometer1	0	1	0	0	0	0	0	4001	0	0	0	0	0	Olfactometer1	08_05_22_11_36_30	C-4	Blank 2	Blank 3	NA	NA	NA	['Olfactometer1']	[4001.0]	[6.858749151229858]	1	0	16	360	2.65
381	Bello	Sarah	60	4000	45	22	1	Threshold	Yes	No	NA	1	0	1	Yes	0	Yes	TEST2	Olfactometer7	Olfactometer7	0	2	1	3	0	0	0	659	224	4128	0	0	0	Olfactometer7	08_05_22_11_37_43	Blank	Blank 3	C-4	NA	NA	NA	['Olfactometer1', 'Olfactometer7', 'Olfactometer7', 'Olfactometer9', 'Olfactometer1', 'Olfactometer7']	[316.0, 85.0, 42.0, 224.0, 343.0, 4001.0]	[1.4290952682495117, 1.9755258560180664, 0.04576277732849121, 1.81998610496521, 2.7196836471557617, 6.057670593261719]	1	0	17	90	2.91
382	Bello	Sarah	60	4000	45	22	1	Threshold	Yes	No	NA	1	0	1	Yes	0	Yes	TEST2	Olfactometer7	Olfactometer7	0	1	0	3	0	0	0	249	0	4153	0	0	0	Olfactometer7	08_05_22_11_38_14	Blank 1	Blank	C-4	NA	NA	NA	['Olfactometer1', 'Olfactometer7', 'Olfactometer7', 'Olfactometer7']	[249.0, 81.0, 71.0, 4001.0]	[1.5669493675231934, 2.424788475036621, 0.036124467849731445, 4.473906755447388]	1	0	18	90	2.91
383	Bello	Sarah	60	4000	45	22	1	Threshold	Yes	No	NA	1	0	1	Yes	0	Yes	TEST2	Olfactometer7	Olfactometer7	0	1	0	2	0	0	0	323	0	4139	0	0	0	Olfactometer7	08_05_22_11_38_46	Blank 3	Blank 4	C-4	NA	NA	NA	['Olfactometer1', 'Olfactometer7', 'Olfactometer7']	[323.0, 138.0, 4001.0]	[2.013991117477417, 1.7079148292541504, 4.52061653137207]	1	0	19	90	2.91
384	Dalton	Sarah	60	4000	45	1	1	Threshold	Yes	No	NA	1	0	1	Yes	0	Yes	Day0	Olfactometer7	Olfactometer7	0	1	1	2	0	0	0	373	270	4267	0	0	0	Olfactometer7	07_14_22_10_12_44	Blank 1	Blank	C-4	NA	NA	NA	['Olfactometer7', 'Olfactometer9', 'Olfactometer1', 'Olfactometer7']	[266.0, 270.0, 373.0, 4001.0]	[21.29311466217041, 4.102431535720825, 1.2147760391235352, 6.028538703918457]	1	0	1	1	0.25
385	Dalton	Sarah	60	4000	45	1	1	Threshold	Yes	No	NA	1	0	1	Yes	0	Yes	Day0	Olfactometer1	Olfactometer1	0	1	0	0	0	0	0	4001	0	0	0	0	0	Olfactometer1	07_14_22_10_13_14	C-4	Blank 1	Blank 3	NA	NA	NA	['Olfactometer1']	[4001.0]	[7.366841793060303]	1	0	2	1	0.25
386	Dalton	Sarah	60	4000	45	1	1	Threshold	Yes	No	NA	1	0	1	Yes	0	Yes	Day0	Olfactometer1	Olfactometer1	0	1	1	1	0	0	0	4001	390	254	0	0	0	Olfactometer1	07_14_22_10_13_50	C-4	Blank	Blank 3	NA	NA	NA	['Olfactometer7', 'Olfactometer9', 'Olfactometer1']	[254.0, 390.0, 4001.0]	[3.7887494564056396, 3.0895376205444336, 5.789148330688477]	1	0	3	1	0.25
387	Dalton	Sarah	60	4000	45	1	1	Threshold	Yes	No	NA	1	0	1	Yes	0	Yes	Day0	Olfactometer7	Olfactometer7	0	1	0	1	0	0	0	53	0	4005	0	0	0	Olfactometer7	07_14_22_10_14_56	Blank 2	Blank 3	C-4	NA	NA	NA	['Olfactometer1', 'Olfactometer7']	[53.0, 4005.0]	[0.0, 6.500622034072876]	1	0	4	1000	1
388	Dalton	Sarah	60	4000	45	1	1	Threshold	Yes	No	NA	1	0	1	Yes	0	Yes	Day0	Olfactometer7	Olfactometer7	0	1	0	1	0	0	0	297	0	4001	0	0	0	Olfactometer7	07_14_22_10_15_30	Blank 1	Blank	C-4	NA	NA	NA	['Olfactometer1', 'Olfactometer7']	[297.0, 4001.0]	[5.259286165237427, 5.99974513053894]	1	0	5	1000	1
389	Dalton	Sarah	60	4000	45	1	1	Threshold	Yes	No	NA	1	0	1	Yes	0	Yes	Day0	Olfactometer9	Olfactometer9	0	1	1	1	0	0	0	243	4001	113	0	0	0	Olfactometer9	07_14_22_10_16_05	Blank 4	C-4	Blank	NA	NA	NA	['Olfactometer1', 'Olfactometer7', 'Olfactometer9']	[243.0, 113.0, 4001.0]	[3.6212222576141357, 2.5764641761779785, 5.3983154296875]	1	0	6	1000	1
390	Dalton	Sarah	60	4000	45	1	1	Threshold	Yes	No	NA	1	0	1	Yes	0	Yes	Day0	Olfactometer9	Olfactometer9	0	1	1	1	0	0	0	364	4001	140	0	0	0	Olfactometer9	07_14_22_10_17_08	Blank	C-4	Blank 4	NA	NA	NA	['Olfactometer1', 'Olfactometer7', 'Olfactometer9']	[364.0, 140.0, 4001.0]	[3.2546536922454834, 0.844052791595459, 5.735013246536255]	1	0	7	750	2.25
391	Dalton	Sarah	60	4000	45	1	1	Threshold	Yes	No	NA	1	0	1	Yes	0	Yes	Day0	Olfactometer1	Olfactometer1	0	2	0	0	0	0	0	4960	0	0	0	0	0	Olfactometer1	07_14_22_10_17_38	C-4	Blank 1	Blank 4	NA	NA	NA	['Olfactometer1', 'Olfactometer1']	[957.0, 4003.0]	[3.2976224422454834, 4.35311484336853]	1	0	8	750	2.25
392	Dalton	Sarah	60	4000	45	1	1	Threshold	Yes	No	NA	1	0	1	Yes	0	Yes	Day0	Olfactometer9	Olfactometer9	0	1	1	1	0	0	0	220	4001	312	0	0	0	Olfactometer9	07_14_22_10_18_12	Blank 1	C-4	Blank 2	NA	NA	NA	['Olfactometer1', 'Olfactometer7', 'Olfactometer9']	[220.0, 312.0, 4001.0]	[2.7639119625091553, 3.598536968231201, 4.742733955383301]	1	0	9	750	2.25
393	Dalton	Sarah	60	4000	45	1	1	Threshold	Yes	No	NA	1	0	1	Yes	0	Yes	Day0	Olfactometer9	Olfactometer9	0	1	1	1	0	0	0	269	4001	242	0	0	0	Olfactometer9	07_14_22_10_19_20	Blank 4	C-4	Blank 3	NA	NA	NA	['Olfactometer1', 'Olfactometer7', 'Olfactometer9']	[269.0, 242.0, 4001.0]	[1.3718235492706299, 2.4860002994537354, 5.883199691772461]	1	0	10	360	2.65
394	Dalton	Sarah	60	4000	45	1	1	Threshold	Yes	No	NA	1	0	1	Yes	0	Yes	Day0	Olfactometer7	Olfactometer7	0	1	0	1	0	0	0	388	0	4001	0	0	0	Olfactometer7	07_14_22_10_19_52	Blank 1	Blank 2	C-4	NA	NA	NA	['Olfactometer1', 'Olfactometer7']	[388.0, 4001.0]	[2.9308948516845703, 6.226021766662598]	1	0	11	360	2.65
395	Dalton	Sarah	60	4000	45	1	1	Threshold	Yes	No	NA	1	0	1	Yes	0	Yes	Day0	Olfactometer7	Olfactometer7	0	2	1	1	0	0	0	828	335	4001	0	0	0	Olfactometer7	07_14_22_10_20_30	Blank 3	Blank 4	C-4	NA	NA	NA	['Olfactometer1', 'Olfactometer9', 'Olfactometer1', 'Olfactometer7']	[442.0, 335.0, 386.0, 4001.0]	[2.2658281326293945, 3.755506753921509, 3.1211228370666504, 6.1109912395477295]	1	0	12	360	2.65
396	Dalton	Sarah	60	4000	45	1	1	Threshold	Yes	No	NA	1	0	1	Yes	0	Yes	Day0	Olfactometer1	Olfactometer1	0	1	0	0	0	0	0	4001	0	0	0	0	0	Olfactometer1	07_14_22_10_21_35	C-4	Blank 4	Blank	NA	NA	NA	['Olfactometer1']	[4001.0]	[6.156432390213013]	1	0	13	90	2.91
397	Dalton	Sarah	60	4000	45	1	1	Threshold	Yes	No	NA	1	0	1	Yes	0	Yes	Day0	Olfactometer9	Olfactometer9	0	2	2	2	0	0	0	410	4385	703	0	0	0	Olfactometer9	07_14_22_10_22_18	Blank 4	C-4	Blank	NA	NA	NA	['Olfactometer1', 'Olfactometer7', 'Olfactometer9', 'Olfactometer1', 'Olfactometer7', 'Olfactometer9']	[10.0, 270.0, 384.0, 400.0, 433.0, 4001.0]	[2.7410342693328857, 3.080575704574585, 1.2561156749725342, 3.7077722549438477, 3.0857491493225098, 6.265139579772949]	1	0	14	90	2.91
398	Dalton	Sarah	60	4000	45	1	1	Threshold	Yes	No	NA	1	0	1	Yes	0	Yes	Day0	Olfactometer7	Olfactometer7	0	1	0	1	0	0	0	347	0	4001	0	0	0	Olfactometer7	07_14_22_10_22_54	Blank 4	Blank 1	C-4	NA	NA	NA	['Olfactometer1', 'Olfactometer7']	[347.0, 4001.0]	[7.362659692764282, 6.418963432312012]	1	0	15	90	2.91
399	Dalton	Sarah	60	4000	45	1	1	Threshold	Yes	No	NA	1	0	1	Yes	0	Yes	Day1	Olfactometer1	Olfactometer1	0	1	0	0	0	0	0	4003	0	0	0	0	0	Olfactometer1	07_15_22_09_52_59	C-4	Blank 2	Blank 3	NA	NA	NA	['Olfactometer1']	[4003.0]	[13.172817945480347]	1	0	1	1	0.25
400	Dalton	Sarah	60	4000	45	1	1	Threshold	Yes	No	NA	1	0	1	Yes	0	Yes	Day1	Olfactometer7	Olfactometer7	0	1	1	1	0	0	0	327	215	4001	0	0	0	Olfactometer7	07_15_22_09_53_35	Blank 3	Blank 2	C-4	NA	NA	NA	['Olfactometer1', 'Olfactometer9', 'Olfactometer7']	[327.0, 215.0, 4001.0]	[3.2345805168151855, 1.8874258995056152, 5.900708198547363]	1	0	2	1	0.25
401	Dalton	Sarah	60	4000	45	1	1	Threshold	Yes	No	NA	1	0	1	Yes	0	Yes	Day1	Olfactometer1	Olfactometer1	0	1	0	0	0	0	0	4004	0	0	0	0	0	Olfactometer1	07_15_22_09_54_09	C-4	Blank 1	Blank 2	NA	NA	NA	['Olfactometer1']	[4004.0]	[8.674663305282593]	1	0	3	1	0.25
402	Dalton	Sarah	60	4000	45	1	1	Threshold	Yes	No	NA	1	0	1	Yes	0	Yes	Day1	Olfactometer7	Olfactometer7	0	1	1	1	0	0	0	170	409	4001	0	0	0	Olfactometer7	07_15_22_09_55_09	Blank 2	Blank 1	C-4	NA	NA	NA	['Olfactometer1', 'Olfactometer9', 'Olfactometer7']	[170.0, 409.0, 4001.0]	[3.4273548126220703, 1.7839305400848389, 6.087735414505005]	1	0	4	1000	1
403	Dalton	Sarah	60	4000	45	1	1	Threshold	Yes	No	NA	1	0	1	Yes	0	Yes	Day1	Olfactometer9	Olfactometer9	0	1	1	0	0	0	0	277	4001	0	0	0	0	Olfactometer9	07_15_22_09_55_57	Blank	C-4	Blank 3	NA	NA	NA	['Olfactometer1', 'Olfactometer9']	[277.0, 4001.0]	[16.876704931259155, 5.938274383544922]	1	0	5	1000	1
404	Dalton	Sarah	60	4000	45	1	1	Threshold	Yes	No	NA	1	0	1	Yes	0	Yes	Day1	Olfactometer7	Olfactometer7	0	1	1	1	0	0	0	325	466	4001	0	0	0	Olfactometer7	07_15_22_09_56_49	Blank 3	Blank 4	C-4	NA	NA	NA	['Olfactometer1', 'Olfactometer9', 'Olfactometer7']	[325.0, 466.0, 4001.0]	[16.673208713531494, 3.615429639816284, 6.113649845123291]	1	0	6	1000	1
405	Dalton	Sarah	60	4000	45	1	1	Threshold	Yes	No	NA	1	0	1	Yes	0	Yes	Day1	Olfactometer9	Olfactometer9	0	1	2	0	0	0	0	376	5672	0	0	0	0	Olfactometer9	07_15_22_09_57_57	Blank 3	C-4	Blank 1	NA	NA	NA	['Olfactometer1', 'Olfactometer9', 'Olfactometer9']	[376.0, 1671.0, 4001.0]	[4.959319114685059, 3.73154616355896, 5.164280891418457]	1	0	7	750	2.25
406	Dalton	Sarah	60	4000	45	1	1	Threshold	Yes	No	NA	1	0	1	Yes	0	Yes	Day1	Olfactometer9	Olfactometer9	0	3	2	1	0	0	0	1024	5291	239	0	0	0	Olfactometer9	07_15_22_09_59_01	Blank 4	C-4	Blank 3	NA	NA	NA	['Olfactometer1', 'Olfactometer7', 'Olfactometer1', 'Olfactometer1', 'Olfactometer9', 'Olfactometer9']	[51.0, 239.0, 500.0, 473.0, 1290.0, 4001.0]	[3.0532755851745605, 5.577615737915039, 3.79526424407959, 17.44342541694641, 3.611006736755371, 4.865264177322388]	1	0	8	750	2.25
407	Dalton	Sarah	60	4000	45	1	1	Threshold	Yes	No	NA	1	0	1	Yes	0	Yes	Day1	Olfactometer1	Olfactometer1	0	3	0	0	0	0	0	6448	0	0	0	0	0	Olfactometer1	07_15_22_09_59_37	C-4	Blank 2	Blank 1	NA	NA	NA	['Olfactometer1', 'Olfactometer1', 'Olfactometer1']	[1962.0, 485.0, 4001.0]	[5.398691654205322, 1.2226932048797607, 4.707372665405273]	1	0	9	750	2.25
408	Dalton	Sarah	60	4000	45	1	1	Threshold	Yes	No	NA	1	0	1	Yes	0	Yes	Day1	Olfactometer1	Olfactometer1	0	3	0	1	0	0	0	4495	0	47	0	0	0	Olfactometer1	07_15_22_10_00_54	C-4	Blank 3	Blank 1	NA	NA	NA	['Olfactometer1', 'Olfactometer7', 'Olfactometer1', 'Olfactometer1']	[69.0, 47.0, 425.0, 4001.0]	[3.2789599895477295, 4.422440528869629, 4.258388519287109, 4.500165939331055]	1	0	10	360	2.65
409	Dalton	Sarah	60	4000	45	1	1	Threshold	Yes	No	NA	1	0	1	Yes	0	Yes	Day1	Olfactometer1	Olfactometer1	0	2	1	2	0	0	0	4055	11	69	0	0	0	Olfactometer1	07_15_22_10_01_35	C-4	Blank 1	Blank 1	NA	NA	NA	['Olfactometer1', 'Olfactometer9', 'Olfactometer7', 'Olfactometer7', 'Olfactometer1']	[54.0, 11.0, 31.0, 38.0, 4001.0]	[3.7354931831359863, 1.8004117012023926, 2.5740323066711426, 0.0, 7.3607001304626465]	1	0	11	360	2.65
410	Dalton	Sarah	60	4000	45	1	1	Threshold	Yes	No	NA	1	0	1	Yes	0	Yes	Day1	Olfactometer1	Olfactometer1	0	2	1	1	0	0	0	4162	66	282	0	0	0	Olfactometer1	07_15_22_10_02_16	C-4	Blank 4	Blank	NA	NA	NA	['Olfactometer1', 'Olfactometer9', 'Olfactometer7', 'Olfactometer1']	[161.0, 66.0, 282.0, 4001.0]	[2.8921713829040527, 2.5102531909942627, 1.9303653240203857, 8.040149450302124]	1	0	12	360	2.65
411	Dalton	Sarah	60	4000	45	1	1	Threshold	Yes	No	NA	1	0	1	Yes	0	Yes	Day1	Olfactometer9	Olfactometer9	0	2	2	1	0	0	0	414	4304	450	0	0	0	Olfactometer9	07_15_22_10_03_37	Blank 4	C-4	Blank	NA	NA	NA	['Olfactometer1', 'Olfactometer9', 'Olfactometer7', 'Olfactometer1', 'Olfactometer9']	[10.0, 303.0, 450.0, 404.0, 4001.0]	[14.175322771072388, 3.0939440727233887, 1.4989588260650635, 4.233803749084473, 6.004678010940552]	1	0	13	90	2.91
412	Dalton	Sarah	60	4000	45	1	1	Threshold	Yes	No	NA	1	0	1	Yes	0	Yes	Day1	Olfactometer1	Olfactometer1	0	2	1	1	0	0	0	4346	266	389	0	0	0	Olfactometer1	07_15_22_10_04_19	C-4	Blank 1	Blank 4	NA	NA	NA	['Olfactometer1', 'Olfactometer9', 'Olfactometer7', 'Olfactometer1']	[341.0, 266.0, 389.0, 4005.0]	[3.417940855026245, 3.580195426940918, 0.9509034156799316, 8.435515403747559]	1	0	14	90	2.91
413	Dalton	Sarah	60	4000	45	1	1	Threshold	Yes	No	NA	1	0	1	Yes	0	Yes	Day1	Olfactometer9	Olfactometer9	0	3	3	2	0	0	0	1054	4614	623	0	0	0	Olfactometer9	07_15_22_10_05_13	Blank 2	C-4	Blank 2	NA	NA	NA	['Olfactometer1', 'Olfactometer9', 'Olfactometer7', 'Olfactometer1', 'Olfactometer9', 'Olfactometer7', 'Olfactometer1', 'Olfactometer9']	[180.0, 93.0, 279.0, 445.0, 520.0, 344.0, 429.0, 4001.0]	[3.587614059448242, 3.581315755844116, 0.8192930221557617, 5.075684547424316, 2.511160135269165, 2.411541223526001, 4.2574684619903564, 6.192062854766846]	1	0	15	90	2.91
414	Dalton	Sarah	60	4000	45	2	1	Threshold	Yes	No	NA	1	0	1	Yes	0	Yes	Day2	Olfactometer9	Olfactometer9	0	1	1	0	0	0	0	294	4001	0	0	0	0	Olfactometer9	07_16_22_12_12_03	Blank 4	C-4	Blank	NA	NA	NA	['Olfactometer1', 'Olfactometer9']	[294.0, 4001.0]	[7.170001268386841, 6.235126495361328]	1	0	1	1	0.25
415	Dalton	Sarah	60	4000	45	2	1	Threshold	Yes	No	NA	1	0	1	Yes	0	Yes	Day2	Olfactometer7	Olfactometer7	0	1	1	2	0	0	0	344	214	4782	0	0	0	Olfactometer7	07_16_22_12_12_42	Blank 3	Blank 2	C-4	NA	NA	NA	['Olfactometer1', 'Olfactometer9', 'Olfactometer7', 'Olfactometer7']	[344.0, 214.0, 781.0, 4001.0]	[2.272334575653076, 1.9707701206207275, 3.5658700466156006, 5.46273136138916]	1	0	2	1	0.25
416	Dalton	Sarah	60	4000	45	2	1	Threshold	Yes	No	NA	1	0	1	Yes	0	Yes	Day2	Olfactometer1	Olfactometer1	0	2	0	0	0	0	0	4245	0	0	0	0	0	Olfactometer1	07_16_22_12_13_16	C-4	Blank	Blank 2	NA	NA	NA	['Olfactometer1', 'Olfactometer1']	[244.0, 4001.0]	[4.303149461746216, 4.145480394363403]	1	0	3	1	0.25
417	Dalton	Sarah	60	4000	45	2	1	Threshold	Yes	No	NA	1	0	1	Yes	0	Yes	Day2	Olfactometer9	Olfactometer9	0	1	1	0	0	0	0	212	4001	0	0	0	0	Olfactometer9	07_16_22_12_14_25	Blank 4	C-4	Blank 1	NA	NA	NA	['Olfactometer1', 'Olfactometer9']	[212.0, 4001.0]	[2.7243854999542236, 5.101800918579102]	1	0	4	1000	1
418	Dalton	Sarah	60	4000	45	2	1	Threshold	Yes	No	NA	1	0	1	Yes	0	Yes	Day2	Olfactometer7	Olfactometer7	0	1	0	1	0	0	0	241	0	4002	0	0	0	Olfactometer7	07_16_22_12_15_01	Blank 1	Blank 4	C-4	NA	NA	NA	['Olfactometer1', 'Olfactometer7']	[241.0, 4002.0]	[3.190308094024658, 7.2589733600616455]	1	0	5	1000	1
419	Dalton	Sarah	60	4000	45	2	1	Threshold	Yes	No	NA	1	0	1	Yes	0	Yes	Day2	Olfactometer1	Olfactometer1	0	3	0	0	0	0	0	4679	0	0	0	0	0	Olfactometer1	07_16_22_12_15_35	C-4	Blank 3	Blank 3	NA	NA	NA	['Olfactometer1', 'Olfactometer1', 'Olfactometer1']	[665.0, 12.0, 4002.0]	[2.6801609992980957, 1.7373664379119873, 4.174657821655273]	1	0	6	1000	1
420	Dalton	Sarah	60	4000	45	2	1	Threshold	Yes	No	NA	1	0	1	Yes	0	Yes	Day2	Olfactometer9	All Clear	0	2	1	1	0	0	0	345	228	234	0	0	0	0	07_16_22_12_16_52	Blank 3	C-4	Blank 2	NA	NA	NA	['Olfactometer1', 'Olfactometer9', 'Olfactometer7', 'Olfactometer1']	[58.0, 228.0, 234.0, 287.0]	[3.2547972202301025, 1.4737586975097656, 3.067694664001465, 3.0764434337615967]	1	0	7	750	2.25
421	Dalton	Sarah	60	4000	45	2	1	Threshold	Yes	No	NA	1	0	1	Yes	0	Yes	Day2	Olfactometer9	Olfactometer9	0	1	1	0	0	0	0	403	4001	0	0	0	0	Olfactometer9	07_16_22_12_18_12	Blank 3	C-4	Blank 3	NA	NA	NA	['Olfactometer1', 'Olfactometer9']	[403.0, 4001.0]	[2.13352108001709, 5.796482086181641]	1	0	8	1000	1
422	Dalton	Sarah	60	4000	45	2	1	Threshold	Yes	No	NA	1	0	1	Yes	0	Yes	Day2	Olfactometer1	Olfactometer1	0	1	0	0	0	0	0	4001	0	0	0	0	0	Olfactometer1	07_16_22_12_18_44	C-4	Blank 2	Blank 3	NA	NA	NA	['Olfactometer1']	[4001.0]	[6.033825874328613]	1	0	9	1000	1
423	Dalton	Sarah	60	4000	45	2	1	Threshold	Yes	No	NA	1	0	1	Yes	0	Yes	Day2	Olfactometer7	Olfactometer7	0	2	1	1	0	0	0	648	123	4001	0	0	0	Olfactometer7	07_16_22_12_19_20	Blank 4	Blank 2	C-4	NA	NA	NA	['Olfactometer1', 'Olfactometer1', 'Olfactometer9', 'Olfactometer7']	[177.0, 471.0, 123.0, 4001.0]	[3.7090399265289307, 0.0, 1.2595610618591309, 6.044477939605713]	1	0	10	1000	1
424	Dalton	Sarah	60	4000	45	2	1	Threshold	Yes	No	NA	1	0	1	Yes	0	Yes	Day2	Olfactometer9	Olfactometer9	0	1	1	0	0	0	0	345	4001	0	0	0	0	Olfactometer9	07_16_22_12_20_26	Blank 3	C-4	Blank 4	NA	NA	NA	['Olfactometer1', 'Olfactometer9']	[345.0, 4001.0]	[2.3933303356170654, 5.764909267425537]	1	0	11	750	2.25
425	Dalton	Sarah	60	4000	45	2	1	Threshold	Yes	No	NA	1	0	1	Yes	0	Yes	Day2	Olfactometer1	Olfactometer1	0	5	0	1	0	0	0	8450	0	99	0	0	0	Olfactometer1	07_16_22_12_21_11	C-4	Blank	Blank	NA	NA	NA	['Olfactometer1', 'Olfactometer1', 'Olfactometer1', 'Olfactometer7', 'Olfactometer1', 'Olfactometer1']	[414.0, 1112.0, 108.0, 99.0, 2815.0, 4001.0]	[3.2412025928497314, 0.9638299942016602, 0.12198066711425781, 4.593683242797852, 5.814096689224243, 4.448322772979736]	1	0	12	750	2.25
426	Dalton	Sarah	60	4000	45	2	1	Threshold	Yes	No	NA	1	0	1	Yes	0	Yes	Day2	Olfactometer7	Olfactometer7	0	0	1	1	0	0	0	0	165	4004	0	0	0	Olfactometer7	07_16_22_12_21_47	Blank 3	Blank	C-4	NA	NA	NA	['Olfactometer9', 'Olfactometer7']	[165.0, 4004.0]	[4.556177377700806, 6.417505979537964]	1	0	13	750	2.25
427	Dalton	Sarah	60	4000	45	2	1	Threshold	Yes	No	NA	1	0	1	Yes	0	Yes	Day2	Olfactometer7	Olfactometer7	0	2	2	2	0	0	0	474	594	4435	0	0	0	Olfactometer7	07_16_22_12_23_03	Blank 4	Blank 4	C-4	NA	NA	NA	['Olfactometer1', 'Olfactometer9', 'Olfactometer7', 'Olfactometer1', 'Olfactometer9', 'Olfactometer7']	[164.0, 260.0, 434.0, 310.0, 334.0, 4001.0]	[3.204922676086426, 1.0358788967132568, 3.5914814472198486, 3.581254243850708, 1.5215892791748047, 6.155157566070557]	1	0	14	360	2.65
428	Dalton	Sarah	60	4000	45	2	1	Threshold	Yes	No	NA	1	0	1	Yes	0	Yes	Day2	Olfactometer9	Olfactometer9	0	2	2	1	0	0	0	638	4207	201	0	0	0	Olfactometer9	07_16_22_12_23_44	Blank 1	C-4	Blank 4	NA	NA	NA	['Olfactometer1', 'Olfactometer9', 'Olfactometer7', 'Olfactometer1', 'Olfactometer9']	[275.0, 206.0, 201.0, 363.0, 4001.0]	[2.2615737915039062, 2.5069236755371094, 1.84519624710083, 3.548069477081299, 5.880225658416748]	1	0	15	360	2.65
429	Dalton	Sarah	60	4000	45	2	1	Threshold	Yes	No	NA	1	0	1	Yes	0	Yes	Day2	Olfactometer1	Olfactometer1	0	2	1	1	0	0	0	5678	253	190	0	0	0	Olfactometer1	07_16_22_12_24_25	C-4	Blank 1	Blank	NA	NA	NA	['Olfactometer1', 'Olfactometer9', 'Olfactometer7', 'Olfactometer1']	[1677.0, 253.0, 190.0, 4001.0]	[3.8699402809143066, 3.5877699851989746, 1.0198216438293457, 7.364569187164307]	1	0	16	360	2.65
430	Dalton	Sarah	60	4000	45	2	1	Threshold	Yes	No	NA	1	0	1	Yes	0	Yes	Day2	Olfactometer1	Olfactometer1	0	1	0	0	0	0	0	4003	0	0	0	0	0	Olfactometer1	07_16_22_12_25_23	C-4	Blank 4	Blank	NA	NA	NA	['Olfactometer1']	[4003.0]	[5.885261535644531]	1	0	17	90	2.91
431	Dalton	Sarah	60	4000	45	2	1	Threshold	Yes	No	NA	1	0	1	Yes	0	Yes	Day2	Olfactometer9	Olfactometer9	0	4	6	3	0	0	0	1240	5023	882	0	0	0	Olfactometer9	07_16_22_12_26_27	Blank 4	C-4	Blank	NA	NA	NA	['Olfactometer1', 'Olfactometer9', 'Olfactometer9', 'Olfactometer7', 'Olfactometer1', 'Olfactometer9', 'Olfactometer7', 'Olfactometer1', 'Olfactometer9', 'Olfactometer7', 'Olfactometer1', 'Olfactometer9', 'Olfactometer9']	[175.0, 19.0, 104.0, 249.0, 375.0, 351.0, 368.0, 340.0, 316.0, 265.0, 350.0, 232.0, 4001.0]	[3.4675185680389404, 1.7566545009613037, 0.12242341041564941, 3.0912294387817383, 3.5863890647888184, 1.4743554592132568, 3.5778884887695312, 3.0906283855438232, 1.9837653636932373, 2.3051602840423584, 5.047690153121948, 3.6547060012817383, 5.285511016845703]	1	0	18	90	2.91
432	Dalton	Sarah	60	4000	45	2	1	Threshold	Yes	No	NA	1	0	1	Yes	0	Yes	Day2	Olfactometer1	Olfactometer1	0	1	0	0	0	0	0	4001	0	0	0	0	0	Olfactometer1	07_16_22_12_26_59	C-4	Blank	Blank 2	NA	NA	NA	['Olfactometer1']	[4001.0]	[6.492497205734253]	1	0	19	90	2.91
433	Dalton	Avery	60	4000	45	3	1	Threshold	Yes	No	NA	1	0	1	Yes	0	Yes	Day3	Olfactometer9	Olfactometer9	0	1	3	2	0	0	0	387	4348	600	0	0	0	Olfactometer9	07_17_22_12_40_02	Blank 1	C-4	Blank 4	NA	NA	NA	['Olfactometer9', 'Olfactometer9', 'Olfactometer7', 'Olfactometer7', 'Olfactometer1', 'Olfactometer9']	[43.0, 304.0, 321.0, 279.0, 387.0, 4001.0]	[10.164247512817383, 0.21353578567504883, 3.567084550857544, 0.0, 1.7525415420532227, 6.052181243896484]	1	0	1	1	0.25
434	Dalton	Avery	60	4000	45	3	1	Threshold	Yes	No	NA	1	0	1	Yes	0	Yes	Day3	Olfactometer1	Olfactometer1	0	2	0	1	0	0	0	4544	0	622	0	0	0	Olfactometer1	07_17_22_12_40_45	C-4	Blank 1	Blank 1	NA	NA	NA	['Olfactometer1', 'Olfactometer7', 'Olfactometer1']	[540.0, 622.0, 4004.0]	[6.087095260620117, 4.439099311828613, 7.6755452156066895]	1	0	2	1	0.25
435	Dalton	Avery	60	4000	45	3	1	Threshold	Yes	No	NA	1	0	1	Yes	0	Yes	Day3	Olfactometer1	Olfactometer1	0	2	1	1	0	0	0	4199	168	396	0	0	0	Olfactometer1	07_17_22_12_41_26	C-4	Blank	Blank 3	NA	NA	NA	['Olfactometer1', 'Olfactometer9', 'Olfactometer7', 'Olfactometer1']	[198.0, 168.0, 396.0, 4001.0]	[3.0871376991271973, 3.5777697563171387, 1.9689111709594727, 6.683596134185791]	1	0	3	1	0.25
436	Dalton	Avery	60	4000	45	3	1	Threshold	Yes	No	NA	1	0	1	Yes	0	Yes	Day3	Olfactometer9	Olfactometer9	0	1	1	0	0	0	0	221	4001	0	0	0	0	Olfactometer9	07_17_22_12_42_28	Blank	C-4	Blank 3	NA	NA	NA	['Olfactometer1', 'Olfactometer9']	[221.0, 4001.0]	[2.725861072540283, 5.290303707122803]	1	0	4	1000	1
437	Dalton	Avery	60	4000	45	3	1	Threshold	Yes	No	NA	1	0	1	Yes	0	Yes	Day3	Olfactometer7	Olfactometer7	0	1	1	1	0	0	0	314	130	4001	0	0	0	Olfactometer7	07_17_22_12_43_05	Blank 3	Blank 4	C-4	NA	NA	NA	['Olfactometer1', 'Olfactometer9', 'Olfactometer7']	[314.0, 130.0, 4001.0]	[3.4407920837402344, 1.8912415504455566, 5.858118295669556]	1	0	5	1000	1
438	Dalton	Avery	60	4000	45	3	1	Threshold	Yes	No	NA	1	0	1	Yes	0	Yes	Day3	Olfactometer1	Olfactometer1	0	1	0	0	0	0	0	4001	0	0	0	0	0	Olfactometer1	07_17_22_12_43_37	C-4	Blank 3	Blank 3	NA	NA	NA	['Olfactometer1']	[4001.0]	[6.544375658035278]	1	0	6	1000	1
439	Dalton	Avery	60	4000	45	3	1	Threshold	Yes	No	NA	1	0	1	Yes	0	Yes	Day3	Olfactometer1	Olfactometer1	0	1	3	1	0	0	0	4001	125	306	0	0	0	Olfactometer1	07_17_22_12_44_49	C-4	Blank 4	Blank 1	NA	NA	NA	['Olfactometer9', 'Olfactometer9', 'Olfactometer9', 'Olfactometer7', 'Olfactometer1']	[112.0, 2.0, 11.0, 306.0, 4001.0]	[6.478390455245972, 0.0, 0.0, 2.2387356758117676, 6.991149425506592]	1	0	7	750	2.25
440	Dalton	Avery	60	4000	45	3	1	Threshold	Yes	No	NA	1	0	1	Yes	0	Yes	Day3	Olfactometer7	Olfactometer7	0	1	1	1	0	0	0	287	252	4001	0	0	0	Olfactometer7	07_17_22_12_45_27	Blank	Blank 3	C-4	NA	NA	NA	['Olfactometer1', 'Olfactometer9', 'Olfactometer7']	[287.0, 252.0, 4001.0]	[4.941329479217529, 2.5219335556030273, 5.577802896499634]	1	0	8	750	2.25
441	Dalton	Avery	60	4000	45	3	1	Threshold	Yes	No	NA	1	0	1	Yes	0	Yes	Day3	Olfactometer9	Olfactometer9	0	1	1	0	0	0	0	242	4001	0	0	0	0	Olfactometer9	07_17_22_12_46_03	Blank 1	C-4	Blank	NA	NA	NA	['Olfactometer1', 'Olfactometer9']	[242.0, 4001.0]	[4.319410562515259, 5.816251277923584]	1	0	9	750	2.25
442	Dalton	Avery	60	4000	45	3	1	Threshold	Yes	No	NA	1	0	1	Yes	0	Yes	Day3	Olfactometer7	Olfactometer7	0	0	1	1	0	0	0	0	182	4001	0	0	0	Olfactometer7	07_17_22_12_47_09	Blank 1	Blank 3	C-4	NA	NA	NA	['Olfactometer9', 'Olfactometer7']	[182.0, 4001.0]	[4.3485682010650635, 5.812540531158447]	1	0	10	360	2.65
443	Dalton	Avery	60	4000	45	3	1	Threshold	Yes	No	NA	1	0	1	Yes	0	Yes	Day3	Olfactometer7	Olfactometer7	0	1	1	1	0	0	0	259	212	4001	0	0	0	Olfactometer7	07_17_22_12_47_48	Blank 1	Blank 4	C-4	NA	NA	NA	['Olfactometer1', 'Olfactometer9', 'Olfactometer7']	[259.0, 212.0, 4001.0]	[2.8383939266204834, 4.105910539627075, 6.209672927856445]	1	0	11	360	2.65
444	Dalton	Avery	60	4000	45	3	1	Threshold	Yes	No	NA	1	0	1	Yes	0	Yes	Day3	Olfactometer1	Olfactometer1	0	2	1	1	0	0	0	4258	475	335	0	0	0	Olfactometer1	07_17_22_12_48_30	C-4	Blank	Blank 1	NA	NA	NA	['Olfactometer1', 'Olfactometer9', 'Olfactometer7', 'Olfactometer1']	[257.0, 475.0, 335.0, 4001.0]	[2.782144546508789, 2.8506388664245605, 3.579120397567749, 7.935120105743408]	1	0	12	360	2.65
445	Dalton	Avery	60	4000	45	3	1	Threshold	Yes	No	NA	1	0	1	Yes	0	Yes	Day3	Olfactometer7	Olfactometer7	0	1	1	1	0	0	0	216	353	4001	0	0	0	Olfactometer7	07_17_22_12_49_36	Blank 2	Blank 2	C-4	NA	NA	NA	['Olfactometer1', 'Olfactometer9', 'Olfactometer7']	[216.0, 353.0, 4001.0]	[4.668673038482666, 2.578876256942749, 5.709709167480469]	1	0	13	90	2.91
446	Dalton	Avery	60	4000	45	3	1	Threshold	Yes	No	NA	1	0	1	Yes	0	Yes	Day3	Olfactometer1	Olfactometer1	0	2	1	1	0	0	0	4068	347	337	0	0	0	Olfactometer1	07_17_22_12_50_17	C-4	Blank 3	Blank	NA	NA	NA	['Olfactometer1', 'Olfactometer9', 'Olfactometer7', 'Olfactometer1']	[67.0, 347.0, 337.0, 4001.0]	[3.621887683868408, 3.5974884033203125, 1.2983407974243164, 7.057139158248901]	1	0	14	90	2.91
447	Dalton	Avery	60	4000	45	3	1	Threshold	Yes	No	NA	1	0	1	Yes	0	Yes	Day3	Olfactometer9	Olfactometer9	0	2	2	1	0	0	0	861	4377	501	0	0	0	Olfactometer9	07_17_22_12_51_01	Blank 1	C-4	Blank 2	NA	NA	NA	['Olfactometer1', 'Olfactometer9', 'Olfactometer7', 'Olfactometer1', 'Olfactometer9']	[290.0, 376.0, 501.0, 571.0, 4001.0]	[4.904735803604126, 2.5761165618896484, 3.5792548656463623, 2.5894052982330322, 5.661748647689819]	1	0	15	90	2.91
448	Dalton	Sarah	60	4000	45	4	1	Threshold	Yes	No	NA	1	0	1	Yes	0	Yes	Day4	Olfactometer9	Olfactometer9	0	0	1	0	0	0	0	0	4001	0	0	0	0	Olfactometer9	07_18_22_09_43_12	Blank 4	C-4	Blank 4	NA	NA	NA	['Olfactometer9']	[4001.0]	[22.931622743606567]	1	0	1	1	0.25
449	Dalton	Sarah	60	4000	45	4	1	Threshold	Yes	No	NA	1	0	1	Yes	0	Yes	Day4	Olfactometer1	Olfactometer1	0	1	0	0	0	0	0	4005	0	0	0	0	0	Olfactometer1	07_18_22_09_43_43	C-4	Blank 3	Blank 2	NA	NA	NA	['Olfactometer1']	[4005.0]	[6.134366035461426]	1	0	2	1	0.25
450	Dalton	Sarah	60	4000	45	4	1	Threshold	Yes	No	NA	1	0	1	Yes	0	Yes	Day4	Olfactometer9	Olfactometer9	0	1	1	0	0	0	0	61	4001	0	0	0	0	Olfactometer9	07_18_22_09_44_17	Blank	C-4	Blank 1	NA	NA	NA	['Olfactometer1', 'Olfactometer9']	[61.0, 4001.0]	[2.0257041454315186, 6.626160144805908]	1	0	3	1	0.25
451	Dalton	Sarah	60	4000	45	4	1	Threshold	Yes	No	NA	1	0	1	Yes	0	Yes	Day4	Olfactometer7	Olfactometer7	0	2	2	2	0	0	0	597	788	7431	0	0	0	Olfactometer7	07_18_22_09_45_34	Blank 1	Blank 2	C-4	NA	NA	NA	['Olfactometer1', 'Olfactometer9', 'Olfactometer7', 'Olfactometer1', 'Olfactometer9', 'Olfactometer7']	[275.0, 206.0, 3430.0, 322.0, 582.0, 4001.0]	[2.7657644748687744, 1.907120704650879, 5.841581583023071, 3.3631556034088135, 3.5798771381378174, 4.945029973983765]	1	0	4	1000	1
452	Dalton	Sarah	60	4000	45	4	1	Threshold	Yes	No	NA	1	0	1	Yes	0	Yes	Day4	Olfactometer7	Olfactometer7	0	1	1	1	0	0	0	291	207	4001	0	0	0	Olfactometer7	07_18_22_09_46_10	Blank	Blank 3	C-4	NA	NA	NA	['Olfactometer1', 'Olfactometer9', 'Olfactometer7']	[291.0, 207.0, 4001.0]	[2.5613646507263184, 4.08155632019043, 4.558934688568115]	1	0	5	1000	1
453	Dalton	Sarah	60	4000	45	4	1	Threshold	Yes	No	NA	1	0	1	Yes	0	Yes	Day4	Olfactometer1	Olfactometer1	0	1	0	0	0	0	0	4001	0	0	0	0	0	Olfactometer1	07_18_22_09_46_42	C-4	Blank 4	Blank	NA	NA	NA	['Olfactometer1']	[4001.0]	[6.07719874382019]	1	0	6	1000	1
454	Dalton	Sarah	60	4000	45	4	1	Threshold	Yes	No	NA	1	0	1	Yes	0	Yes	Day4	Olfactometer9	Olfactometer9	0	1	1	0	0	0	0	145	4001	0	0	0	0	Olfactometer9	07_18_22_09_47_49	Blank 4	C-4	Blank 1	NA	NA	NA	['Olfactometer1', 'Olfactometer9']	[145.0, 4001.0]	[8.783645629882812, 6.231463193893433]	1	0	7	750	2.25
455	Dalton	Sarah	60	4000	45	4	1	Threshold	Yes	No	NA	1	0	1	Yes	0	Yes	Day4	Olfactometer7	Olfactometer7	0	1	1	1	0	0	0	242	342	4001	0	0	0	Olfactometer7	07_18_22_09_48_28	Blank 3	Blank 1	C-4	NA	NA	NA	['Olfactometer1', 'Olfactometer9', 'Olfactometer7']	[242.0, 342.0, 4001.0]	[5.014646053314209, 2.4416983127593994, 6.6790385246276855]	1	0	8	750	2.25
456	Dalton	Sarah	60	4000	45	4	1	Threshold	Yes	No	NA	1	0	1	Yes	0	Yes	Day4	Olfactometer1	Olfactometer1	0	2	0	0	0	0	0	4673	0	0	0	0	0	Olfactometer1	07_18_22_09_49_01	C-4	Blank 2	Blank 3	NA	NA	NA	['Olfactometer1', 'Olfactometer1']	[672.0, 4001.0]	[3.232189416885376, 4.138902425765991]	1	0	9	750	2.25
457	Dalton	Sarah	60	4000	45	4	1	Threshold	Yes	No	NA	1	0	1	Yes	0	Yes	Day4	Olfactometer7	Olfactometer7	0	3	2	2	0	0	0	3190	633	7920	0	0	0	Olfactometer7	07_18_22_09_50_34	Blank 2	Blank 3	C-4	NA	NA	NA	['Olfactometer1', 'Olfactometer9', 'Olfactometer7', 'Olfactometer1', 'Olfactometer1', 'Olfactometer9', 'Olfactometer7']	[228.0, 327.0, 3919.0, 322.0, 2640.0, 306.0, 4001.0]	[3.914935350418091, 3.088247776031494, 5.310587644577026, 3.666781425476074, 3.6651487350463867, 3.598116397857666, 5.7506208419799805]	1	0	10	360	2.65
458	Dalton	Sarah	60	4000	45	4	1	Threshold	Yes	No	NA	1	0	1	Yes	0	Yes	Day4	Olfactometer1	Olfactometer1	0	2	0	0	0	0	0	7059	0	0	0	0	0	Olfactometer1	07_18_22_09_51_08	C-4	Blank 4	Blank 2	NA	NA	NA	['Olfactometer1', 'Olfactometer1']	[3055.0, 4004.0]	[5.193240642547607, 4.192044019699097]	1	0	11	360	2.65
459	Dalton	Sarah	60	4000	45	4	1	Threshold	Yes	No	NA	1	0	1	Yes	0	Yes	Day4	Olfactometer9	Olfactometer9	0	3	2	0	0	0	0	391	4358	0	0	0	0	Olfactometer9	07_18_22_09_51_51	Blank 3	C-4	Blank 2	NA	NA	NA	['Olfactometer1', 'Olfactometer1', 'Olfactometer9', 'Olfactometer1', 'Olfactometer9']	[65.0, 40.0, 357.0, 286.0, 4001.0]	[2.4246232509613037, 0.0, 3.571166753768921, 5.497209787368774, 6.116008281707764]	1	0	12	360	2.65
460	Dalton	Sarah	60	4000	45	4	1	Threshold	Yes	No	NA	1	0	1	Yes	0	Yes	Day4	Olfactometer1	Olfactometer1	0	2	0	0	0	0	0	4316	0	0	0	0	0	Olfactometer1	07_18_22_09_52_51	C-4	Blank 1	Blank 3	NA	NA	NA	['Olfactometer1', 'Olfactometer1']	[315.0, 4001.0]	[2.767719268798828, 4.050150394439697]	1	0	13	90	2.91
461	Dalton	Sarah	60	4000	45	4	1	Threshold	Yes	No	NA	1	0	1	Yes	0	Yes	Day4	Olfactometer7	Olfactometer7	0	1	2	2	0	0	0	210	173	4309	0	0	0	Olfactometer7	07_18_22_09_53_28	Blank	Blank 4	C-4	NA	NA	NA	['Olfactometer1', 'Olfactometer9', 'Olfactometer9', 'Olfactometer7', 'Olfactometer7']	[210.0, 37.0, 136.0, 308.0, 4001.0]	[3.0071160793304443, 1.9463307857513428, 0.17857933044433594, 3.5767314434051514, 3.1073217391967773]	1	0	14	90	2.91
462	Dalton	Sarah	60	4000	45	4	1	Threshold	Yes	No	NA	1	0	1	Yes	0	Yes	Day4	Olfactometer1	Olfactometer1	0	2	1	1	0	0	0	4275	304	383	0	0	0	Olfactometer1	07_18_22_09_54_14	C-4	Blank 2	Blank 4	NA	NA	NA	['Olfactometer1', 'Olfactometer9', 'Olfactometer7', 'Olfactometer1']	[274.0, 304.0, 383.0, 4001.0]	[8.744515419006348, 3.582559585571289, 1.5899806022644043, 6.8268163204193115]	1	0	15	90	2.91
463	Dalton	Avery	60	4000	45	5	1	Threshold	Yes	No	NA	1	0	1	Yes	0	Yes	Day5	Olfactometer7	Olfactometer7	0	2	2	3	0	0	0	597	776	8280	0	0	0	Olfactometer7	07_19_22_12_29_00	Blank 2	Blank 3	C-4	NA	NA	NA	['Olfactometer7', 'Olfactometer1', 'Olfactometer9', 'Olfactometer7', 'Olfactometer1', 'Olfactometer9', 'Olfactometer7']	[374.0, 305.0, 317.0, 3905.0, 292.0, 459.0, 4001.0]	[3.586099863052368, 1.5059998035430908, 2.5517144203186035, 6.486855745315552, 4.128291606903076, 2.244835138320923, 5.983838081359863]	1	0	1	1	0.25
464	Dalton	Avery	60	4000	45	5	1	Threshold	Yes	No	NA	1	0	1	Yes	0	Yes	Day5	Olfactometer9	Olfactometer9	0	0	1	0	0	0	0	0	4001	0	0	0	0	Olfactometer9	07_19_22_12_29_33	Blank 3	C-4	Blank 1	NA	NA	NA	['Olfactometer9']	[4001.0]	[10.026511192321777]	1	0	2	1	0.25
465	Dalton	Avery	60	4000	45	5	1	Threshold	Yes	No	NA	1	0	1	Yes	0	Yes	Day5	Olfactometer7	Olfactometer7	0	2	2	2	0	0	0	751	374	4346	0	0	0	Olfactometer7	07_19_22_12_30_22	Blank 4	Blank 4	C-4	NA	NA	NA	['Olfactometer1', 'Olfactometer9', 'Olfactometer7', 'Olfactometer1', 'Olfactometer9', 'Olfactometer7']	[399.0, 33.0, 345.0, 352.0, 341.0, 4001.0]	[6.21461033821106, 2.0104618072509766, 3.5624196529388428, 2.578575372695923, 5.1608076095581055, 6.434227466583252]	1	0	3	1	0.25
466	Dalton	Avery	60	4000	45	5	1	Threshold	Yes	No	NA	1	0	1	Yes	0	Yes	Day5	Olfactometer9	Olfactometer9	0	1	1	0	0	0	0	312	4001	0	0	0	0	Olfactometer9	07_19_22_12_31_26	Blank 2	C-4	Blank	NA	NA	NA	['Olfactometer1', 'Olfactometer9']	[312.0, 4001.0]	[4.607175827026367, 6.056452512741089]	1	0	4	1000	1
467	Dalton	Avery	60	4000	45	5	1	Threshold	Yes	No	NA	1	0	1	Yes	0	Yes	Day5	Olfactometer1	Olfactometer1	0	1	0	0	0	0	0	4001	0	0	0	0	0	Olfactometer1	07_19_22_12_31_55	C-4	Blank	Blank 3	NA	NA	NA	['Olfactometer1']	[4001.0]	[6.323097467422485]	1	0	5	1000	1
468	Dalton	Avery	60	4000	45	5	1	Threshold	Yes	No	NA	1	0	1	Yes	0	Yes	Day5	Olfactometer7	Olfactometer7	0	1	1	2	0	0	0	252	263	4222	0	0	0	Olfactometer7	07_19_22_12_32_35	Blank 1	Blank 1	C-4	NA	NA	NA	['Olfactometer7', 'Olfactometer1', 'Olfactometer9', 'Olfactometer7']	[221.0, 252.0, 263.0, 4001.0]	[5.012036561965942, 3.582977533340454, 1.5533459186553955, 6.505056381225586]	1	0	6	1000	1
469	Dalton	Avery	60	4000	45	5	1	Threshold	Yes	No	NA	1	0	1	Yes	0	Yes	Day5	Olfactometer1	Olfactometer1	0	4	0	0	0	0	0	4286	0	0	0	0	0	Olfactometer1	07_19_22_12_33_44	C-4	Blank 1	Blank	NA	NA	NA	['Olfactometer1', 'Olfactometer1', 'Olfactometer1', 'Olfactometer1']	[252.0, 29.0, 4.0, 4001.0]	[2.7480087280273438, 0.0, 0.0, 3.593330144882202]	1	0	7	750	2.25
470	Dalton	Avery	60	4000	45	5	1	Threshold	Yes	No	NA	1	0	1	Yes	0	Yes	Day5	Olfactometer9	Olfactometer9	0	1	2	1	0	0	0	313	4259	198	0	0	0	Olfactometer9	07_19_22_12_34_25	Blank	C-4	Blank	NA	NA	NA	['Olfactometer9', 'Olfactometer7', 'Olfactometer1', 'Olfactometer9']	[258.0, 198.0, 313.0, 4001.0]	[6.75072979927063, 3.5745651721954346, 3.079418420791626, 5.412302017211914]	1	0	8	750	2.25
471	Dalton	Avery	60	4000	45	5	1	Threshold	Yes	No	NA	1	0	1	Yes	0	Yes	Day5	Olfactometer7	Olfactometer7	0	1	1	1	0	0	0	258	301	4002	0	0	0	Olfactometer7	07_19_22_12_35_00	Blank 4	Blank 1	C-4	NA	NA	NA	['Olfactometer1', 'Olfactometer9', 'Olfactometer7']	[258.0, 301.0, 4002.0]	[3.2865662574768066, 1.8774425983428955, 6.57576847076416]	1	0	9	750	2.25
472	Dalton	Avery	60	4000	45	5	1	Threshold	Yes	No	NA	1	0	1	Yes	0	Yes	Day5	Olfactometer1	Olfactometer1	0	1	0	0	0	0	0	4001	0	0	0	0	0	Olfactometer1	07_19_22_12_36_01	C-4	Blank 3	Blank 1	NA	NA	NA	['Olfactometer1']	[4001.0]	[6.596548795700073]	1	0	10	360	2.65
473	Dalton	Avery	60	4000	45	5	1	Threshold	Yes	No	NA	1	0	1	Yes	0	Yes	Day5	Olfactometer1	Olfactometer1	0	1	0	1	0	0	0	4001	0	203	0	0	0	Olfactometer1	07_19_22_12_36_43	C-4	Blank 1	Blank 1	NA	NA	NA	['Olfactometer7', 'Olfactometer1']	[203.0, 4001.0]	[10.502826690673828, 7.853715419769287]	1	0	11	360	2.65
474	Dalton	Avery	60	4000	45	5	1	Threshold	Yes	No	NA	1	0	1	Yes	0	Yes	Day5	Olfactometer7	Olfactometer7	0	1	1	1	0	0	0	263	318	4001	0	0	0	Olfactometer7	07_19_22_12_37_19	Blank 3	Blank	C-4	NA	NA	NA	['Olfactometer1', 'Olfactometer9', 'Olfactometer7']	[263.0, 318.0, 4001.0]	[2.751897096633911, 2.5903961658477783, 7.682971000671387]	1	0	12	360	2.65
475	Dalton	Avery	60	4000	45	5	1	Threshold	Yes	No	NA	1	0	1	Yes	0	Yes	Day5	Olfactometer1	Olfactometer1	0	1	1	1	0	0	0	4001	344	321	0	0	0	Olfactometer1	07_19_22_12_38_29	C-4	Blank 3	Blank	NA	NA	NA	['Olfactometer9', 'Olfactometer7', 'Olfactometer1']	[344.0, 321.0, 4001.0]	[4.863685131072998, 3.7876007556915283, 6.720141410827637]	1	0	13	90	2.91
476	Dalton	Avery	60	4000	45	5	1	Threshold	Yes	No	NA	1	0	1	Yes	0	Yes	Day5	Olfactometer1	Olfactometer1	0	1	1	1	0	0	0	4001	223	329	0	0	0	Olfactometer1	07_19_22_12_39_24	C-4	Blank 3	Blank 3	NA	NA	NA	['Olfactometer9', 'Olfactometer7', 'Olfactometer1']	[223.0, 329.0, 4001.0]	[7.524777412414551, 17.225983142852783, 7.558399677276611]	1	0	14	90	2.91
477	Dalton	Avery	60	4000	45	5	1	Threshold	Yes	No	NA	1	0	1	Yes	0	Yes	Day5	Olfactometer9	Olfactometer1	0	3	1	1	0	0	0	4240	379	272	0	0	0	Olfactometer1	07_19_22_12_40_06	Blank	C-4	Blank 2	NA	NA	NA	['Olfactometer1', 'Olfactometer1', 'Olfactometer9', 'Olfactometer7', 'Olfactometer1']	[16.0, 220.0, 379.0, 272.0, 4004.0]	[3.2320313453674316, 0.0, 3.0757267475128174, 2.372269868850708, 8.153937101364136]	1	0	15	90	2.91
478	Dalton	Avery	60	4000	45	5	1	Threshold	Yes	No	NA	1	0	1	Yes	0	Yes	Day5	Olfactometer7	Olfactometer9	0	1	1	0	0	0	0	396	4001	0	0	0	0	Olfactometer9	07_19_22_12_41_07	Blank 2	Blank 1	C-4	NA	NA	NA	['Olfactometer1', 'Olfactometer9']	[396.0, 4001.0]	[2.9214587211608887, 5.817983627319336]	1	0	16	360	2.65
479	Dalton	Avery	60	4000	45	5	1	Threshold	Yes	No	NA	1	0	1	Yes	0	Yes	Day5	Olfactometer1	Olfactometer1	0	1	0	0	0	0	0	4001	0	0	0	0	0	Olfactometer1	07_19_22_12_42_24	C-4	Blank 3	Blank 4	NA	NA	NA	['Olfactometer1']	[4001.0]	[6.9537882804870605]	1	0	17	750	2.25
480	Dalton	Avery	60	4000	45	5	1	Threshold	Yes	No	NA	1	0	1	Yes	0	Yes	Day5	Olfactometer9	Olfactometer9	0	1	1	0	0	0	0	255	4001	0	0	0	0	Olfactometer9	07_19_22_12_42_59	Blank 3	C-4	Blank 1	NA	NA	NA	['Olfactometer1', 'Olfactometer9']	[255.0, 4001.0]	[5.186271905899048, 6.247352123260498]	1	0	18	750	2.25
481	Dalton	Avery	60	4000	45	5	1	Threshold	Yes	No	NA	1	0	1	Yes	0	Yes	Day5	Olfactometer7	Olfactometer7	0	1	1	1	0	0	0	227	303	4001	0	0	0	Olfactometer7	07_19_22_12_43_35	Blank 1	Blank 1	C-4	NA	NA	NA	['Olfactometer1', 'Olfactometer9', 'Olfactometer7']	[227.0, 303.0, 4001.0]	[3.817603826522827, 2.7585244178771973, 6.7903032302856445]	1	0	19	750	2.25
482	Dalton	Avery	60	4000	45	5	1	Threshold	Yes	No	NA	1	0	1	Yes	0	Yes	Day5	Olfactometer9	Olfactometer9	0	1	1	0	0	0	0	376	4001	0	0	0	0	Olfactometer9	07_19_22_12_44_52	Blank 1	C-4	Blank 4	NA	NA	NA	['Olfactometer1', 'Olfactometer9']	[376.0, 4001.0]	[3.827566623687744, 4.393827199935913]	1	0	20	360	2.65
483	Dalton	Avery	60	4000	45	5	1	Threshold	Yes	No	NA	1	0	1	Yes	0	Yes	Day5	Olfactometer1	Olfactometer1	0	3	0	0	0	0	0	5164	0	0	0	0	0	Olfactometer1	07_19_22_12_45_28	C-4	Blank 1	Blank 3	NA	NA	NA	['Olfactometer1', 'Olfactometer1', 'Olfactometer1']	[113.0, 1050.0, 4001.0]	[4.983597755432129, 1.5246610641479492, 5.745035409927368]	1	0	21	360	2.65
484	Dalton	Avery	60	4000	45	5	1	Threshold	Yes	No	NA	1	0	1	Yes	0	Yes	Day5	Olfactometer9	Olfactometer9	0	0	2	0	0	0	0	0	4224	0	0	0	0	Olfactometer9	07_19_22_12_46_01	Blank	C-4	Blank 2	NA	NA	NA	['Olfactometer9', 'Olfactometer9']	[223.0, 4001.0]	[6.467006683349609, 4.446119785308838]	1	0	22	360	2.65
485	Dalton	Avery	60	4000	45	5	1	Threshold	Yes	No	NA	1	0	1	Yes	0	Yes	Day5	Olfactometer1	Olfactometer1	0	1	1	1	0	0	0	4001	458	228	0	0	0	Olfactometer1	07_19_22_12_47_08	C-4	Blank 4	Blank	NA	NA	NA	['Olfactometer9', 'Olfactometer7', 'Olfactometer1']	[458.0, 228.0, 4001.0]	[4.699305295944214, 3.5933449268341064, 6.303009033203125]	1	0	23	90	2.91
486	Dalton	Avery	60	4000	45	5	1	Threshold	Yes	No	NA	1	0	1	Yes	0	Yes	Day5	Olfactometer1	Olfactometer1	0	1	0	0	0	0	0	4002	0	0	0	0	0	Olfactometer1	07_19_22_12_47_39	C-4	Blank 1	Blank	NA	NA	NA	['Olfactometer1']	[4002.0]	[7.238383531570435]	1	0	24	90	2.91
487	Dalton	Avery	60	4000	45	5	1	Threshold	Yes	No	NA	1	0	1	Yes	0	Yes	Day5	Olfactometer7	Olfactometer7	0	0	1	1	0	0	0	0	245	4001	0	0	0	Olfactometer7	07_19_22_12_48_14	Blank 2	Blank 3	C-4	NA	NA	NA	['Olfactometer9', 'Olfactometer7']	[245.0, 4001.0]	[6.374346494674683, 6.233291864395142]	1	0	25	90	2.91
488	Dalton	NA	60	4000	45	6	0	Threshold	Yes	No	NA	1	0	1	Yes	0	Yes	Day6	Olfactometer1	timeout	0	3	2	1	0	0	0	3484	394	243	0	0	0	0	07_20_22_15_24_57	C-4	Blank 3	Blank	NA	NA	NA	['Olfactometer1', 'Olfactometer1', 'Olfactometer9', 'Olfactometer1', 'Olfactometer9', 'Olfactometer7']	[213.0, 59.0, 292.0, 3212.0, 102.0, 243.0]	[13.055298328399658, 0.0, 4.1305091381073, 18.48363208770752, 4.023608446121216, 2.992086172103882]	1	0	1	1	0.25
489	Dalton	NA	60	4000	45	6	0	Threshold	Yes	No	NA	1	0	1	Yes	0	Yes	Day6	Olfactometer7	Olfactometer7	0	1	1	1	0	0	0	511	363	4001	0	0	0	Olfactometer7	07_20_22_15_25_51	Blank	Blank 1	C-4	NA	NA	NA	['Olfactometer1', 'Olfactometer9', 'Olfactometer7']	[511.0, 363.0, 4001.0]	[19.663142681121826, 3.258455514907837, 7.83803915977478]	1	0	2	1	0.25
490	Dalton	NA	60	4000	45	6	0	Threshold	Yes	No	NA	1	0	1	Yes	0	Yes	Day6	Olfactometer1	Olfactometer1	0	5	1	0	0	0	0	6023	29	0	0	0	0	Olfactometer1	07_20_22_15_26_34	C-4	Blank 3	Blank 2	NA	NA	NA	['Olfactometer1', 'Olfactometer9', 'Olfactometer1', 'Olfactometer1', 'Olfactometer1', 'Olfactometer1']	[67.0, 29.0, 1047.0, 116.0, 791.0, 4002.0]	[2.710986614227295, 3.5949716567993164, 7.508540391921997, 0.20734906196594238, 0.7152960300445557, 5.251631021499634]	1	0	3	1	0.25
491	Dalton	NA	60	4000	45	6	0	Threshold	Yes	No	NA	1	0	1	Yes	0	Yes	Day6	Olfactometer9	Olfactometer9	0	0	1	0	0	0	0	0	4001	0	0	0	0	Olfactometer9	07_20_22_15_27_11	Blank 3	C-4	Blank 3	NA	NA	NA	['Olfactometer9']	[4001.0]	[13.691485404968262]	1	0	4	1	0.25
492	Dalton	NA	60	4000	45	6	0	Threshold	Yes	No	NA	1	0	1	Yes	0	Yes	Day6	Olfactometer7	Olfactometer7	0	0	0	1	0	0	0	0	0	4001	0	0	0	Olfactometer7	07_20_22_15_28_08	Blank 2	Blank 1	C-4	NA	NA	NA	['Olfactometer7']	[4001.0]	[10.47945261001587]	1	0	5	1000	1
493	Dalton	NA	60	4000	45	6	0	Threshold	Yes	No	NA	1	0	1	Yes	0	Yes	Day6	Olfactometer7	Olfactometer7	0	1	1	1	0	0	0	235	267	4004	0	0	0	Olfactometer7	07_20_22_15_28_44	Blank	Blank 1	C-4	NA	NA	NA	['Olfactometer1', 'Olfactometer9', 'Olfactometer7']	[235.0, 267.0, 4004.0]	[3.7772910594940186, 2.6927287578582764, 6.7830281257629395]	1	0	6	1000	1
494	Dalton	NA	60	4000	45	6	0	Threshold	Yes	No	NA	1	0	1	Yes	0	Yes	Day6	Olfactometer1	Olfactometer7	0	1	1	3	0	0	0	89	332	4362	0	0	0	Olfactometer7	07_20_22_15_29_21	C-4	Blank 2	Blank 3	NA	NA	NA	['Olfactometer1', 'Olfactometer9', 'Olfactometer7', 'Olfactometer7', 'Olfactometer7']	[89.0, 332.0, 74.0, 284.0, 4004.0]	[2.627190589904785, 2.87786865234375, 2.7778756618499756, 0.0, 3.9500763416290283]	1	0	7	1000	1
495	Dalton	NA	60	4000	45	6	0	Threshold	Yes	No	NA	1	0	1	Yes	0	Yes	Day6	Olfactometer9	Olfactometer9	0	2	2	0	0	0	0	2875	4022	0	0	0	0	Olfactometer9	07_20_22_15_30_26	Blank 2	C-4	Blank 1	NA	NA	NA	['Olfactometer1', 'Olfactometer1', 'Olfactometer9', 'Olfactometer9']	[298.0, 2577.0, 21.0, 4001.0]	[2.1016781330108643, 2.63517427444458, 3.073819637298584, 3.708638906478882]	1	0	8	1000	0.25
496	Dalton	NA	60	4000	45	6	0	Threshold	Yes	No	NA	1	0	1	Yes	0	Yes	Day6	Olfactometer9	Olfactometer9	0	1	2	0	0	0	0	38	4026	0	0	0	0	Olfactometer9	07_20_22_15_30_59	Blank 1	C-4	Blank 3	NA	NA	NA	['Olfactometer1', 'Olfactometer9', 'Olfactometer9']	[38.0, 25.0, 4001.0]	[3.846698760986328, 3.2919983863830566, 3.06119441986084]	1	0	9	1000	0.25
497	Dalton	NA	60	4000	45	6	0	Threshold	Yes	No	NA	1	0	1	Yes	0	Yes	Day6	Olfactometer1	Olfactometer1	0	2	0	0	0	0	0	4128	0	0	0	0	0	Olfactometer1	07_20_22_15_31_38	C-4	Blank 2	Blank 1	NA	NA	NA	['Olfactometer1', 'Olfactometer1']	[127.0, 4001.0]	[3.499034881591797, 12.602993726730347]	1	0	10	1000	0.25
498	Dalton	NA	60	4000	45	6	0	Threshold	Yes	No	NA	1	0	1	Yes	0	Yes	Day6	Olfactometer7	Olfactometer7	0	1	0	1	0	0	0	87	0	4001	0	0	0	Olfactometer7	07_20_22_15_32_38	Blank 3	Blank 2	C-4	NA	NA	NA	['Olfactometer1', 'Olfactometer7']	[87.0, 4001.0]	[2.433441162109375, 8.818514585494995]	1	0	11	1000	1
499	Dalton	NA	60	4000	45	6	0	Threshold	Yes	No	NA	1	0	1	Yes	0	Yes	Day6	Olfactometer1	Olfactometer1	0	9	2	4	0	0	0	10257	340	279	0	0	0	Olfactometer1	07_20_22_15_33_42	C-4	Blank	Blank 2	NA	NA	NA	['Olfactometer1', 'Olfactometer9', 'Olfactometer7', 'Olfactometer7', 'Olfactometer1', 'Olfactometer1', 'Olfactometer1', 'Olfactometer1', 'Olfactometer1', 'Olfactometer1', 'Olfactometer1', 'Olfactometer9', 'Olfactometer7', 'Olfactometer7', 'Olfactometer1']	[307.0, 116.0, 32.0, 90.0, 2766.0, 1692.0, 4.0, 114.0, 82.0, 72.0, 1219.0, 224.0, 56.0, 101.0, 4001.0]	[8.715556859970093, 2.7512128353118896, 3.083094596862793, 0.0, 6.1682398319244385, 3.65317702293396, 0.0, 0.15372920036315918, 0.23333978652954102, 0.062406063079833984, 1.309016227722168, 5.074263334274292, 2.5953447818756104, 0.0, 7.486884117126465]	1	0	12	1000	1
500	Dalton	NA	60	4000	45	6	0	Threshold	Yes	No	NA	1	0	1	Yes	0	Yes	Day6	Olfactometer7	Olfactometer7	0	1	1	3	0	0	0	203	89	4077	0	0	0	Olfactometer7	07_20_22_15_34_25	Blank 3	Blank 2	C-4	NA	NA	NA	['Olfactometer1', 'Olfactometer9', 'Olfactometer7', 'Olfactometer7', 'Olfactometer7']	[203.0, 89.0, 23.0, 51.0, 4003.0]	[7.509708642959595, 2.8191683292388916, 4.551316261291504, 0.0, 4.260430812835693]	1	0	13	1000	1
501	Dalton	NA	60	4000	45	6	0	Threshold	Yes	No	NA	1	0	1	Yes	0	Yes	Day6	Olfactometer9	Olfactometer9	0	0	4	0	0	0	0	0	4127	0	0	0	0	Olfactometer9	07_20_22_15_35_24	Blank 2	C-4	Blank 2	NA	NA	NA	['Olfactometer9', 'Olfactometer9', 'Olfactometer9', 'Olfactometer9']	[67.0, 13.0, 46.0, 4001.0]	[4.991599082946777, 0.0015635490417480469, 0.030912399291992188, 4.2252655029296875]	1	0	14	750	2.25
502	Dalton	NA	60	4000	45	6	0	Threshold	Yes	No	NA	1	0	1	Yes	0	Yes	Day6	Olfactometer1	Olfactometer1	0	2	0	0	0	0	0	4178	0	0	0	0	0	Olfactometer1	07_20_22_15_36_01	C-4	Blank 3	Blank 2	NA	NA	NA	['Olfactometer1', 'Olfactometer1']	[177.0, 4001.0]	[2.5615901947021484, 12.050850629806519]	1	0	15	750	2.25
503	Dalton	NA	60	4000	45	6	0	Threshold	Yes	No	NA	1	0	1	Yes	0	Yes	Day6	Olfactometer9	Olfactometer9	0	1	1	0	0	0	0	74	4001	0	0	0	0	Olfactometer9	07_20_22_15_36_38	Blank 2	C-4	Blank 2	NA	NA	NA	['Olfactometer1', 'Olfactometer9']	[74.0, 4001.0]	[6.936864137649536, 6.593045949935913]	1	0	16	750	2.25
504	Dalton	NA	60	4000	45	6	0	Threshold	Yes	No	NA	1	0	1	Yes	0	Yes	Day6	Olfactometer7	Olfactometer7	0	0	1	1	0	0	0	0	127	4001	0	0	0	Olfactometer7	07_20_22_15_37_49	Blank	Blank 2	C-4	NA	NA	NA	['Olfactometer9', 'Olfactometer7']	[127.0, 4001.0]	[4.608265161514282, 7.322291851043701]	1	0	17	360	2.65
505	Dalton	NA	60	4000	45	6	0	Threshold	Yes	No	NA	1	0	1	Yes	0	Yes	Day6	Olfactometer1	Olfactometer1	0	10	0	0	0	0	0	7479	0	0	0	0	0	Olfactometer1	07_20_22_15_38_23	C-4	Blank 3	Blank 2	NA	NA	NA	['Olfactometer1', 'Olfactometer1', 'Olfactometer1', 'Olfactometer1', 'Olfactometer1', 'Olfactometer1', 'Olfactometer1', 'Olfactometer1', 'Olfactometer1', 'Olfactometer1']	[2326.0, 81.0, 78.0, 77.0, 60.0, 697.0, 80.0, 42.0, 37.0, 4001.0]	[4.848514795303345, 0.1519944667816162, 0.12196040153503418, 0.16980695724487305, 0.299149751663208, 0.6699423789978027, 0.1783132553100586, 0.18408203125, 0.35432004928588867, 4.467034578323364]	1	0	18	360	2.65
506	Dalton	NA	60	4000	45	6	0	Threshold	Yes	No	NA	1	0	1	Yes	0	Yes	Day6	Olfactometer9	Olfactometer9	0	1	3	0	0	0	0	135	5525	0	0	0	0	Olfactometer9	07_20_22_15_39_06	Blank	C-4	Blank 2	NA	NA	NA	['Olfactometer9', 'Olfactometer9', 'Olfactometer1', 'Olfactometer9']	[1490.0, 34.0, 135.0, 4001.0]	[6.488745927810669, 0.0, 6.130026817321777, 6.591526508331299]	1	0	19	360	2.65
507	Dalton	NA	60	4000	45	6	0	Threshold	Yes	No	NA	1	0	1	Yes	0	Yes	Day6	Olfactometer1	Olfactometer1	0	2	0	1	0	0	0	4052	0	211	0	0	0	Olfactometer1	07_20_22_15_40_11	C-4	Blank 2	Blank 1	NA	NA	NA	['Olfactometer1', 'Olfactometer7', 'Olfactometer1']	[47.0, 211.0, 4005.0]	[3.1513583660125732, 4.970933437347412, 7.571634531021118]	1	0	20	90	2.91
508	Dalton	NA	60	4000	45	6	0	Threshold	Yes	No	NA	1	0	1	Yes	0	Yes	Day6	Olfactometer1	Olfactometer1	0	2	1	1	0	0	0	4030	190	74	0	0	0	Olfactometer1	07_20_22_15_40_51	C-4	Blank 1	Blank 2	NA	NA	NA	['Olfactometer9', 'Olfactometer7', 'Olfactometer1', 'Olfactometer1']	[190.0, 74.0, 28.0, 4002.0]	[6.276870489120483, 2.7918150424957275, 3.5670652389526367, 4.071380376815796]	1	0	21	90	2.91
509	Dalton	NA	60	4000	45	6	0	Threshold	Yes	No	NA	1	0	1	Yes	0	Yes	Day6	Olfactometer1	Olfactometer1	0	5	1	0	0	0	0	4121	22	0	0	0	0	Olfactometer1	07_20_22_15_41_38	C-4	Blank 4	Blank 4	NA	NA	NA	['Olfactometer1', 'Olfactometer1', 'Olfactometer1', 'Olfactometer1', 'Olfactometer9', 'Olfactometer1']	[30.0, 27.0, 20.0, 43.0, 22.0, 4001.0]	[10.129523515701294, 0.0011935234069824219, 0.0, 0.08860254287719727, 3.02181339263916, 10.272927045822144]	1	0	22	90	2.91
510	Dalton	Sarah	60	4000	45	7	1	Threshold	Yes	No	NA	1	0	1	Yes	0	Yes	Day7	Olfactometer1	Olfactometer1	0	2	2	1	0	0	0	4404	2407	259	0	0	0	Olfactometer1	07_21_22_09_08_07	C-4	Blank 4	Blank 4	NA	NA	NA	['Olfactometer1', 'Olfactometer9', 'Olfactometer9', 'Olfactometer7', 'Olfactometer1']	[403.0, 592.0, 1815.0, 259.0, 4001.0]	[13.255013227462769, 3.248542308807373, 1.8750758171081543, 3.8117661476135254, 6.7227606773376465]	1	0	1	1	0.25
511	Dalton	Sarah	60	4000	45	7	1	Threshold	Yes	No	NA	1	0	1	Yes	0	Yes	Day7	Olfactometer7	timeout	0	0	1	20	0	0	0	0	879	10339	0	0	0	0	07_21_22_09_09_17	Blank	Blank	C-4	NA	NA	NA	['Olfactometer7', 'Olfactometer7', 'Olfactometer7', 'Olfactometer7', 'Olfactometer7', 'Olfactometer7', 'Olfactometer7', 'Olfactometer7', 'Olfactometer7', 'Olfactometer7', 'Olfactometer7', 'Olfactometer7', 'Olfactometer7', 'Olfactometer7', 'Olfactometer7', 'Olfactometer7', 'Olfactometer7', 'Olfactometer7', 'Olfactometer7', 'Olfactometer9', 'Olfactometer7']	[372.0, 302.0, 12.0, 22.0, 120.0, 717.0, 203.0, 15.0, 71.0, 346.0, 78.0, 10.0, 48.0, 1266.0, 44.0, 11.0, 91.0, 157.0, 3181.0, 879.0, 3273.0]	[10.154358148574829, 0.2649226188659668, 0.06907129287719727, 0.04685091972351074, 0.2540559768676758, 0.6479425430297852, 0.23835492134094238, 0.7869091033935547, 0.17849040031433105, 1.5054435729980469, 0.12084770202636719, 0.0, 0.23203563690185547, 1.319469928741455, 0.13144540786743164, 0.05341005325317383, 0.3630094528198242, 0.16939616203308105, 6.193871974945068, 10.228536128997803, 6.9026…	1	0	2	1	0.25
512	Dalton	Sarah	60	4000	45	7	1	Threshold	Yes	No	NA	1	0	1	Yes	0	Yes	Day7	Olfactometer7	Olfactometer7	0	1	1	1	0	0	0	303	364	4001	0	0	0	Olfactometer7	07_21_22_09_09_54	Blank 3	Blank 1	C-4	NA	NA	NA	['Olfactometer1', 'Olfactometer9', 'Olfactometer7']	[303.0, 364.0, 4001.0]	[2.6988420486450195, 4.078402757644653, 7.864460468292236]	1	0	3	1	0.25
513	Dalton	Sarah	60	4000	45	7	1	Threshold	Yes	No	NA	1	0	1	Yes	0	Yes	Day7	Olfactometer7	Olfactometer7	0	1	2	1	0	0	0	153	52	4001	0	0	0	Olfactometer7	07_21_22_09_10_30	Blank 2	Blank 4	C-4	NA	NA	NA	['Olfactometer1', 'Olfactometer9', 'Olfactometer9', 'Olfactometer7']	[153.0, 17.0, 35.0, 4001.0]	[3.4235775470733643, 3.088250160217285, 0.004027128219604492, 6.143374443054199]	1	0	4	1	0.25
514	Dalton	Sarah	60	4000	45	7	1	Threshold	Yes	No	NA	1	0	1	Yes	0	Yes	Day7	Olfactometer1	Olfactometer1	0	1	0	0	0	0	0	4004	0	0	0	0	0	Olfactometer1	07_21_22_09_11_01	C-4	Blank 1	Blank 1	NA	NA	NA	['Olfactometer1']	[4004.0]	[7.739760160446167]	1	0	5	1	0.25
515	Dalton	Sarah	60	4000	45	7	1	Threshold	Yes	No	NA	1	0	1	Yes	0	Yes	Day7	Olfactometer7	Olfactometer7	0	1	1	1	0	0	0	290	135	4001	0	0	0	Olfactometer7	07_21_22_09_11_55	Blank 2	Blank 1	C-4	NA	NA	NA	['Olfactometer1', 'Olfactometer9', 'Olfactometer7']	[290.0, 135.0, 4001.0]	[3.3186452388763428, 1.4568610191345215, 7.16408371925354]	1	0	6	1000	1
516	Dalton	Sarah	60	4000	45	7	1	Threshold	Yes	No	NA	1	0	1	Yes	0	Yes	Day7	Olfactometer1	Olfactometer1	0	1	0	0	0	0	0	4001	0	0	0	0	0	Olfactometer1	07_21_22_09_12_25	C-4	Blank 4	Blank 1	NA	NA	NA	['Olfactometer1']	[4001.0]	[6.473991632461548]	1	0	7	1000	1
517	Dalton	Sarah	60	4000	45	7	1	Threshold	Yes	No	NA	1	0	1	Yes	0	Yes	Day7	Olfactometer9	Olfactometer9	0	1	2	0	0	0	0	207	4261	0	0	0	0	Olfactometer9	07_21_22_09_13_10	Blank 1	C-4	Blank 3	NA	NA	NA	['Olfactometer9', 'Olfactometer1', 'Olfactometer9']	[260.0, 207.0, 4001.0]	[7.813967943191528, 7.216990232467651, 6.945898056030273]	1	0	8	1000	1
518	Dalton	Sarah	60	4000	45	7	1	Threshold	Yes	No	NA	1	0	1	Yes	0	Yes	Day7	Olfactometer9	Olfactometer9	0	1	1	0	0	0	0	216	4001	0	0	0	0	Olfactometer9	07_21_22_09_14_13	Blank	C-4	Blank	NA	NA	NA	['Olfactometer1', 'Olfactometer9']	[216.0, 4001.0]	[2.829244613647461, 6.404377698898315]	1	0	9	750	2.25
519	Dalton	Sarah	60	4000	45	7	1	Threshold	Yes	No	NA	1	0	1	Yes	0	Yes	Day7	Olfactometer9	Olfactometer9	0	2	4	0	0	0	0	590	8310	0	0	0	0	Olfactometer9	07_21_22_09_15_00	Blank	C-4	Blank 1	NA	NA	NA	['Olfactometer1', 'Olfactometer9', 'Olfactometer9', 'Olfactometer9', 'Olfactometer1', 'Olfactometer9']	[275.0, 594.0, 239.0, 3476.0, 315.0, 4001.0]	[4.758660078048706, 4.127760171890259, 0.14992523193359375, 3.6292927265167236, 4.860888481140137, 6.539475679397583]	1	0	10	750	2.25
520	Dalton	Sarah	60	4000	45	7	1	Threshold	Yes	No	NA	1	0	1	Yes	0	Yes	Day7	Olfactometer7	Olfactometer7	0	1	1	1	0	0	0	240	20	4001	0	0	0	Olfactometer7	07_21_22_09_15_35	Blank	Blank 4	C-4	NA	NA	NA	['Olfactometer1', 'Olfactometer9', 'Olfactometer7']	[240.0, 20.0, 4001.0]	[3.2784337997436523, 2.5929758548736572, 6.103984832763672]	1	0	11	750	2.25
521	Dalton	Sarah	60	4000	45	7	1	Threshold	Yes	No	NA	1	0	1	Yes	0	Yes	Day7	Olfactometer7	Olfactometer7	0	1	1	1	0	0	0	355	66	4001	0	0	0	Olfactometer7	07_21_22_09_16_34	Blank	Blank 2	C-4	NA	NA	NA	['Olfactometer1', 'Olfactometer9', 'Olfactometer7']	[355.0, 66.0, 4001.0]	[3.802541971206665, 1.3742101192474365, 6.744837999343872]	1	0	12	360	2.65
522	Dalton	Sarah	60	4000	45	7	1	Threshold	Yes	No	NA	1	0	1	Yes	0	Yes	Day7	Olfactometer1	Olfactometer1	0	1	0	0	0	0	0	4001	0	0	0	0	0	Olfactometer1	07_21_22_09_17_04	C-4	Blank 1	Blank 1	NA	NA	NA	['Olfactometer1']	[4001.0]	[7.052184820175171]	1	0	13	360	2.65
523	Dalton	Sarah	60	4000	45	7	1	Threshold	Yes	No	NA	1	0	1	Yes	0	Yes	Day7	Olfactometer7	Olfactometer7	0	1	0	5	0	0	0	198	0	4744	0	0	0	Olfactometer7	07_21_22_09_17_41	Blank	Blank 1	C-4	NA	NA	NA	['Olfactometer1', 'Olfactometer7', 'Olfactometer7', 'Olfactometer7', 'Olfactometer7', 'Olfactometer7']	[198.0, 77.0, 109.0, 517.0, 40.0, 4001.0]	[3.7560698986053467, 4.7680699825286865, 0.09371089935302734, 0.5288126468658447, 0.18480300903320312, 5.246579647064209]	1	0	14	360	2.65
524	Dalton	Sarah	60	4000	45	7	1	Threshold	Yes	No	NA	1	0	1	Yes	0	Yes	Day7	Olfactometer7	Olfactometer7	0	1	1	1	0	0	0	366	254	4001	0	0	0	Olfactometer7	07_21_22_09_18_41	Blank 2	Blank	C-4	NA	NA	NA	['Olfactometer1', 'Olfactometer9', 'Olfactometer7']	[366.0, 254.0, 4001.0]	[2.814394474029541, 3.092346668243408, 6.454562425613403]	1	0	15	90	2.91
525	Dalton	Sarah	60	4000	45	7	1	Threshold	Yes	No	NA	1	0	1	Yes	0	Yes	Day7	Olfactometer9	Olfactometer9	0	3	3	1	0	0	0	788	4139	160	0	0	0	Olfactometer9	07_21_22_09_19_24	Blank 2	C-4	Blank 3	NA	NA	NA	['Olfactometer1', 'Olfactometer1', 'Olfactometer9', 'Olfactometer7', 'Olfactometer1', 'Olfactometer9', 'Olfactometer9']	[63.0, 315.0, 89.0, 160.0, 410.0, 49.0, 4001.0]	[2.3674380779266357, 0.21676087379455566, 3.0237197875976562, 3.7301416397094727, 3.4114465713500977, 3.0931684970855713, 3.9912219047546387]	1	0	16	90	2.91
526	Dalton	Sarah	60	4000	45	7	1	Threshold	Yes	No	NA	1	0	1	Yes	0	Yes	Day7	Olfactometer1	Olfactometer1	0	1	0	0	0	0	0	4003	0	0	0	0	0	Olfactometer1	07_21_22_09_19_54	C-4	Blank 3	Blank 4	NA	NA	NA	['Olfactometer1']	[4003.0]	[6.652415990829468]	1	0	17	90	2.91
527	Dalton	Sarah	60	4000	45	8	1	Threshold	Yes	No	NA	1	0	1	Yes	0	Yes	Day8	Olfactometer9	Olfactometer9	0	1	1	0	0	0	0	126	4001	0	0	0	0	Olfactometer9	07_22_22_08_14_57	Blank 4	C-4	Blank 4	NA	NA	NA	['Olfactometer1', 'Olfactometer9']	[126.0, 4001.0]	[4.628430366516113, 6.476982831954956]	1	0	1	1	0.25
528	Dalton	Sarah	60	4000	45	8	1	Threshold	Yes	No	NA	1	0	1	Yes	0	Yes	Day8	Olfactometer9	Olfactometer9	0	1	1	0	0	0	0	314	4001	0	0	0	0	Olfactometer9	07_22_22_08_15_29	Blank 2	C-4	Blank 1	NA	NA	NA	['Olfactometer1', 'Olfactometer9']	[314.0, 4001.0]	[2.2440760135650635, 6.451721668243408]	1	0	2	1	0.25
529	Dalton	Sarah	60	4000	45	8	1	Threshold	Yes	No	NA	1	0	1	Yes	0	Yes	Day8	Olfactometer7	Olfactometer7	0	1	1	1	0	0	0	185	762	4001	0	0	0	Olfactometer7	07_22_22_08_16_05	Blank	Blank	C-4	NA	NA	NA	['Olfactometer1', 'Olfactometer9', 'Olfactometer7']	[185.0, 762.0, 4001.0]	[3.7326934337615967, 3.3364803791046143, 5.937484979629517]	1	0	3	1	0.25
530	Dalton	Sarah	60	4000	45	8	1	Threshold	Yes	No	NA	1	0	1	Yes	0	Yes	Day8	Olfactometer1	Olfactometer1	0	4	0	1	0	0	0	7878	0	224	0	0	0	Olfactometer1	07_22_22_08_17_09	C-4	Blank	Blank 2	NA	NA	NA	['Olfactometer1', 'Olfactometer1', 'Olfactometer7', 'Olfactometer1', 'Olfactometer1']	[3727.0, 110.0, 224.0, 40.0, 4001.0]	[6.668296575546265, 0.15432429313659668, 4.939063787460327, 3.5765771865844727, 3.7511496543884277]	1	0	4	1000	1
531	Dalton	Sarah	60	4000	45	8	1	Threshold	Yes	No	NA	1	0	1	Yes	0	Yes	Day8	Olfactometer9	Olfactometer9	0	1	1	0	0	0	0	204	4001	0	0	0	0	Olfactometer9	07_22_22_08_17_46	Blank 3	C-4	Blank	NA	NA	NA	['Olfactometer1', 'Olfactometer9']	[204.0, 4001.0]	[7.609106540679932, 6.408737897872925]	1	0	5	1000	1
532	Dalton	Sarah	60	4000	45	8	1	Threshold	Yes	No	NA	1	0	1	Yes	0	Yes	Day8	Olfactometer1	Olfactometer1	0	1	0	0	0	0	0	4004	0	0	0	0	0	Olfactometer1	07_22_22_08_18_16	C-4	Blank 1	Blank 2	NA	NA	NA	['Olfactometer1']	[4004.0]	[6.712069988250732]	1	0	6	1000	1
533	Dalton	Sarah	60	4000	45	8	1	Threshold	Yes	No	NA	1	0	1	Yes	0	Yes	Day8	Olfactometer9	Olfactometer9	0	1	1	0	0	0	0	88	4001	0	0	0	0	Olfactometer9	07_22_22_08_19_19	Blank 4	C-4	Blank	NA	NA	NA	['Olfactometer1', 'Olfactometer9']	[88.0, 4001.0]	[2.7332265377044678, 5.954187631607056]	1	0	7	750	2.25
534	Dalton	Sarah	60	4000	45	8	1	Threshold	Yes	No	NA	1	0	1	Yes	0	Yes	Day8	Olfactometer1	Olfactometer1	0	2	0	0	0	0	0	4287	0	0	0	0	0	Olfactometer1	07_22_22_08_19_50	C-4	Blank	Blank 3	NA	NA	NA	['Olfactometer1', 'Olfactometer1']	[286.0, 4001.0]	[3.463240146636963, 4.378797292709351]	1	0	8	750	2.25
535	Dalton	Sarah	60	4000	45	8	1	Threshold	Yes	No	NA	1	0	1	Yes	0	Yes	Day8	Olfactometer7	Olfactometer7	0	0	1	1	0	0	0	0	22	4001	0	0	0	Olfactometer7	07_22_22_08_20_24	Blank 1	Blank	C-4	NA	NA	NA	['Olfactometer9', 'Olfactometer7']	[22.0, 4001.0]	[4.885939121246338, 6.105886936187744]	1	0	9	750	2.25
536	Dalton	Sarah	60	4000	45	8	1	Threshold	Yes	No	NA	1	0	1	Yes	0	Yes	Day8	Olfactometer7	Olfactometer7	0	1	1	1	0	0	0	164	100	4001	0	0	0	Olfactometer7	07_22_22_08_21_28	Blank 3	Blank 2	C-4	NA	NA	NA	['Olfactometer1', 'Olfactometer9', 'Olfactometer7']	[164.0, 100.0, 4001.0]	[2.6980221271514893, 1.9043347835540771, 6.136500358581543]	1	0	10	360	2.65
537	Dalton	Sarah	60	4000	45	8	1	Threshold	Yes	No	NA	1	0	1	Yes	0	Yes	Day8	Olfactometer1	Olfactometer1	0	2	0	0	0	0	0	4309	0	0	0	0	0	Olfactometer1	07_22_22_08_21_59	C-4	Blank 1	Blank	NA	NA	NA	['Olfactometer1', 'Olfactometer1']	[304.0, 4005.0]	[3.489583730697632, 4.004477024078369]	1	0	11	360	2.65
538	Dalton	Sarah	60	4000	45	8	1	Threshold	Yes	No	NA	1	0	1	Yes	0	Yes	Day8	Olfactometer7	Olfactometer7	0	2	1	9	0	0	0	218	72	7657	0	0	0	Olfactometer7	07_22_22_08_22_51	Blank 3	Blank 1	C-4	NA	NA	NA	['Olfactometer1', 'Olfactometer7', 'Olfactometer7', 'Olfactometer7', 'Olfactometer7', 'Olfactometer7', 'Olfactometer7', 'Olfactometer7', 'Olfactometer7', 'Olfactometer1', 'Olfactometer9', 'Olfactometer7']	[158.0, 1205.0, 1868.0, 150.0, 37.0, 149.0, 65.0, 92.0, 90.0, 60.0, 72.0, 4001.0]	[4.360522985458374, 9.412885904312134, 1.8205816745758057, 0.18480277061462402, 0.11588215827941895, 0.5470774173736572, 0.12250638008117676, 0.1781635284423828, 0.17578387260437012, 3.5824365615844727, 2.520536184310913, 5.879065752029419]	1	0	12	360	2.65
539	Dalton	Sarah	60	4000	45	8	1	Threshold	Yes	No	NA	1	0	1	Yes	0	Yes	Day8	Olfactometer9	Olfactometer9	0	2	3	1	0	0	0	430	4169	423	0	0	0	Olfactometer9	07_22_22_08_24_06	Blank 1	C-4	Blank 2	NA	NA	NA	['Olfactometer1', 'Olfactometer9', 'Olfactometer9', 'Olfactometer7', 'Olfactometer1', 'Olfactometer9']	[45.0, 76.0, 92.0, 423.0, 385.0, 4001.0]	[2.192826271057129, 3.0752549171447754, 0.0, 1.666126012802124, 4.841651916503906, 6.65929651260376]	1	0	13	90	2.91
540	Dalton	Sarah	60	4000	45	8	1	Threshold	Yes	No	NA	1	0	1	Yes	0	Yes	Day8	Olfactometer9	All Clear	0	2	2	3	0	0	0	412	1784	364	0	0	0	0	07_22_22_08_25_10	Blank 1	C-4	Blank 2	NA	NA	NA	['Olfactometer1', 'Olfactometer9', 'Olfactometer7', 'Olfactometer1', 'Olfactometer9', 'Olfactometer7', 'Olfactometer7']	[201.0, 1042.0, 152.0, 211.0, 742.0, 53.0, 159.0]	[1.9329500198364258, 3.493169069290161, 1.7568209171295166, 3.820666790008545, 11.03107476234436, 3.5799756050109863, 0.0]	1	0	14	90	2.91
541	Dalton	Sarah	60	4000	45	8	1	Threshold	Yes	No	NA	1	0	1	Yes	0	Yes	Day8	Olfactometer7	Olfactometer7	0	0	0	1	0	0	0	0	0	4001	0	0	0	Olfactometer7	07_22_22_08_26_15	Blank	Blank 3	C-4	NA	NA	NA	['Olfactometer7']	[4001.0]	[10.944240808486938]	1	0	15	360	2.65
542	Dalton	Sarah	60	4000	45	8	1	Threshold	Yes	No	NA	1	0	1	Yes	0	Yes	Day8	Olfactometer1	Olfactometer1	0	2	0	0	0	0	0	4101	0	0	0	0	0	Olfactometer1	07_22_22_08_26_47	C-4	Blank	Blank 4	NA	NA	NA	['Olfactometer1', 'Olfactometer1']	[100.0, 4001.0]	[5.086735010147095, 4.010512828826904]	1	0	16	360	2.65
543	Dalton	Sarah	60	4000	45	8	1	Threshold	Yes	No	NA	1	0	1	Yes	0	Yes	Day8	Olfactometer9	Olfactometer9	0	0	1	0	0	0	0	0	4001	0	0	0	0	Olfactometer9	07_22_22_08_27_27	Blank 1	C-4	Blank 2	NA	NA	NA	['Olfactometer9']	[4001.0]	[16.291234254837036]	1	0	17	360	2.65
544	Dalton	Sarah	60	4000	45	8	1	Threshold	Yes	No	NA	1	0	1	Yes	0	Yes	Day8	Olfactometer1	Olfactometer1	0	1	0	0	0	0	0	4001	0	0	0	0	0	Olfactometer1	07_22_22_08_28_28	C-4	Blank 3	Blank 4	NA	NA	NA	['Olfactometer1']	[4001.0]	[5.928947687149048]	1	0	18	90	2.91
545	Dalton	Sarah	60	4000	45	8	1	Threshold	Yes	No	NA	1	0	1	Yes	0	Yes	Day8	Olfactometer1	Olfactometer1	0	3	0	1	0	0	0	4048	0	132	0	0	0	Olfactometer1	07_22_22_08_29_06	C-4	Blank	Blank 2	NA	NA	NA	['Olfactometer1', 'Olfactometer1', 'Olfactometer7', 'Olfactometer1']	[44.0, 3.0, 132.0, 4001.0]	[2.2000749111175537, 0.01566910743713379, 5.055553674697876, 7.878946542739868]	1	0	19	90	2.91
546	Dalton	Sarah	60	4000	45	8	1	Threshold	Yes	No	NA	1	0	1	Yes	0	Yes	Day8	Olfactometer7	Olfactometer7	0	4	4	8	0	0	0	259	2404	9090	0	0	0	Olfactometer7	07_22_22_08_30_08	Blank 2	Blank	C-4	NA	NA	NA	['Olfactometer1', 'Olfactometer1', 'Olfactometer1', 'Olfactometer9', 'Olfactometer9', 'Olfactometer7', 'Olfactometer7', 'Olfactometer7', 'Olfactometer7', 'Olfactometer7', 'Olfactometer7', 'Olfactometer1', 'Olfactometer9', 'Olfactometer9', 'Olfactometer7', 'Olfactometer7']	[128.0, 8.0, 8.0, 21.0, 615.0, 1127.0, 926.0, 2052.0, 87.0, 106.0, 67.0, 115.0, 1005.0, 763.0, 724.0, 4001.0]	[6.925375699996948, 0.025968074798583984, 0.18139910697937012, 4.854599237442017, 1.8036677837371826, 4.701073169708252, 0.872084379196167, 2.5050265789031982, 0.26775455474853516, 0.0, 0.0, 4.162826061248779, 3.297846555709839, 1.2887964248657227, 4.228528738021851, 3.9630236625671387]	1	0	20	90	2.91
547	Dalton	Avery	60	4000	45	9	1	Threshold	Yes	No	NA	1	0	1	Yes	0	Yes	Day9	Olfactometer7	Olfactometer7	0	1	1	1	0	0	0	219	334	4001	0	0	0	Olfactometer7	07_23_22_14_03_17	Blank 4	Blank 3	C-4	NA	NA	NA	['Olfactometer1', 'Olfactometer9', 'Olfactometer7']	[219.0, 334.0, 4001.0]	[4.467987060546875, 3.07903790473938, 4.6570212841033936]	1	0	1	1	0.25
548	Dalton	Avery	60	4000	45	9	1	Threshold	Yes	No	NA	1	0	1	Yes	0	Yes	Day9	Olfactometer7	Olfactometer7	0	1	1	1	0	0	0	91	289	4001	0	0	0	Olfactometer7	07_23_22_14_03_50	Blank 4	Blank 2	C-4	NA	NA	NA	['Olfactometer1', 'Olfactometer9', 'Olfactometer7']	[91.0, 289.0, 4001.0]	[3.398016929626465, 1.3822479248046875, 5.431795120239258]	1	0	2	1	0.25
549	Dalton	Avery	60	4000	45	9	1	Threshold	Yes	No	NA	1	0	1	Yes	0	Yes	Day9	Olfactometer9	Olfactometer9	0	2	2	1	0	0	0	721	7942	130	0	0	0	Olfactometer9	07_23_22_14_04_36	Blank 1	C-4	Blank 2	NA	NA	NA	['Olfactometer1', 'Olfactometer9', 'Olfactometer7', 'Olfactometer1', 'Olfactometer9']	[171.0, 3941.0, 130.0, 550.0, 4001.0]	[3.423086643218994, 5.94685959815979, 3.5837795734405518, 3.575329542160034, 5.681415796279907]	1	0	3	1	0.25
550	Dalton	Avery	60	4000	45	9	1	Threshold	Yes	No	NA	1	0	1	Yes	0	Yes	Day9	Olfactometer7	Olfactometer7	0	1	1	1	0	0	0	252	213	4001	0	0	0	Olfactometer7	07_23_22_14_05_40	Blank 2	Blank 1	C-4	NA	NA	NA	['Olfactometer1', 'Olfactometer9', 'Olfactometer7']	[252.0, 213.0, 4001.0]	[2.932971715927124, 2.5259664058685303, 5.703473806381226]	1	0	4	1000	1
551	Dalton	Avery	60	4000	45	9	1	Threshold	Yes	No	NA	1	0	1	Yes	0	Yes	Day9	Olfactometer1	Olfactometer1	0	1	0	0	0	0	0	4001	0	0	0	0	0	Olfactometer1	07_23_22_14_06_09	C-4	Blank	Blank 2	NA	NA	NA	['Olfactometer1']	[4001.0]	[6.240418434143066]	1	0	5	1000	1
552	Dalton	Avery	60	4000	45	9	1	Threshold	Yes	No	NA	1	0	1	Yes	0	Yes	Day9	Olfactometer7	Olfactometer7	0	1	0	1	0	0	0	79	0	4001	0	0	0	Olfactometer7	07_23_22_14_06_43	Blank 3	Blank 3	C-4	NA	NA	NA	['Olfactometer1', 'Olfactometer7']	[79.0, 4001.0]	[2.4874672889709473, 8.136580228805542]	1	0	6	1000	1
553	Dalton	Avery	60	4000	45	9	1	Threshold	Yes	No	NA	1	0	1	Yes	0	Yes	Day9	Olfactometer9	Olfactometer9	0	1	1	0	0	0	0	201	4001	0	0	0	0	Olfactometer9	07_23_22_14_07_55	Blank 4	C-4	Blank 1	NA	NA	NA	['Olfactometer1', 'Olfactometer9']	[201.0, 4001.0]	[3.753835916519165, 6.848843812942505]	1	0	7	750	2.25
554	Dalton	Avery	60	4000	45	9	1	Threshold	Yes	No	NA	1	0	1	Yes	0	Yes	Day9	Olfactometer1	Olfactometer1	0	1	0	0	0	0	0	4005	0	0	0	0	0	Olfactometer1	07_23_22_14_08_27	C-4	Blank 1	Blank 4	NA	NA	NA	['Olfactometer1']	[4005.0]	[8.531840801239014]	1	0	8	750	2.25
555	Dalton	Avery	60	4000	45	9	1	Threshold	Yes	No	NA	1	0	1	Yes	0	Yes	Day9	Olfactometer9	Olfactometer9	0	1	1	0	0	0	0	140	4001	0	0	0	0	Olfactometer9	07_23_22_14_09_03	Blank 2	C-4	Blank	NA	NA	NA	['Olfactometer1', 'Olfactometer9']	[140.0, 4001.0]	[6.516865491867065, 6.604580402374268]	1	0	9	750	2.25
556	Dalton	Avery	60	4000	45	9	1	Threshold	Yes	No	NA	1	0	1	Yes	0	Yes	Day9	Olfactometer1	Olfactometer1	0	1	0	0	0	0	0	4001	0	0	0	0	0	Olfactometer1	07_23_22_14_10_09	C-4	Blank 2	Blank 4	NA	NA	NA	['Olfactometer1']	[4001.0]	[6.9554126262664795]	1	0	10	360	2.65
557	Dalton	Avery	60	4000	45	9	1	Threshold	Yes	No	NA	1	0	1	Yes	0	Yes	Day9	Olfactometer1	Olfactometer1	0	1	0	0	0	0	0	4002	0	0	0	0	0	Olfactometer1	07_23_22_14_10_41	C-4	Blank 1	Blank 4	NA	NA	NA	['Olfactometer1']	[4002.0]	[8.326611042022705]	1	0	11	360	2.65
558	Dalton	Avery	60	4000	45	9	1	Threshold	Yes	No	NA	1	0	1	Yes	0	Yes	Day9	Olfactometer9	Olfactometer9	0	3	2	1	0	0	0	429	4673	37	0	0	0	Olfactometer9	07_23_22_14_11_23	Blank 3	C-4	Blank 3	NA	NA	NA	['Olfactometer1', 'Olfactometer1', 'Olfactometer9', 'Olfactometer7', 'Olfactometer1', 'Olfactometer9']	[42.0, 90.0, 672.0, 37.0, 297.0, 4001.0]	[3.2525861263275146, 0.0, 3.4211947917938232, 1.3346595764160156, 5.076629400253296, 6.658552169799805]	1	0	12	360	2.65
559	Dalton	Avery	60	4000	45	9	1	Threshold	Yes	No	NA	1	0	1	Yes	0	Yes	Day9	Olfactometer7	Olfactometer7	0	1	1	1	0	0	0	276	260	4001	0	0	0	Olfactometer7	07_23_22_14_12_36	Blank 2	Blank 3	C-4	NA	NA	NA	['Olfactometer1', 'Olfactometer9', 'Olfactometer7']	[276.0, 260.0, 4001.0]	[4.06022572517395, 3.5826289653778076, 4.633801221847534]	1	0	13	90	2.91
560	Dalton	Avery	60	4000	45	9	1	Threshold	Yes	No	NA	1	0	1	Yes	0	Yes	Day9	Olfactometer9	Olfactometer9	0	3	3	2	0	0	0	696	4566	80	0	0	0	Olfactometer9	07_23_22_14_13_26	Blank 4	C-4	Blank 1	NA	NA	NA	['Olfactometer1', 'Olfactometer1', 'Olfactometer7', 'Olfactometer7', 'Olfactometer1', 'Olfactometer9', 'Olfactometer9', 'Olfactometer9']	[50.0, 112.0, 33.0, 47.0, 534.0, 559.0, 6.0, 4001.0]	[2.1176164150238037, 0.031148910522460938, 4.764315366744995, 0.21253061294555664, 3.932097911834717, 10.26978611946106, 0.14528918266296387, 5.3683435916900635]	1	0	14	90	2.91
561	Dalton	Avery	60	4000	45	9	1	Threshold	Yes	No	NA	1	0	1	Yes	0	Yes	Day9	Olfactometer1	Olfactometer1	0	1	0	0	0	0	0	4001	0	0	0	0	0	Olfactometer1	07_23_22_14_13_56	C-4	Blank 3	Blank 2	NA	NA	NA	['Olfactometer1']	[4001.0]	[6.881563663482666]	1	0	15	90	2.91
562	Dalton	Avery	60	4000	45	10	1	Threshold	Yes	No	NA	1	0	1	Yes	0	Yes	Day10	Olfactometer9	timeout	0	1	3	1	0	0	0	318	2467	219	0	0	0	0	07_24_22_11_23_27	Blank 3	C-4	Blank 1	NA	NA	NA	['Olfactometer9', 'Olfactometer1', 'Olfactometer9', 'Olfactometer9', 'Olfactometer7']	[154.0, 318.0, 697.0, 1616.0, 219.0]	[11.85993766784668, 6.893199920654297, 22.443146228790283, 0.0, 1.7707364559173584]	1	0	1	1	0.25
563	Dalton	Avery	60	4000	45	10	1	Threshold	Yes	No	NA	1	0	1	Yes	0	Yes	Day10	Olfactometer9	Olfactometer9	0	1	1	0	0	0	0	359	4001	0	0	0	0	Olfactometer9	07_24_22_11_24_02	Blank 3	C-4	Blank	NA	NA	NA	['Olfactometer1', 'Olfactometer9']	[359.0, 4001.0]	[3.6279449462890625, 7.851314544677734]	1	0	2	1	0.25
564	Dalton	Avery	60	4000	45	10	1	Threshold	Yes	No	NA	1	0	1	Yes	0	Yes	Day10	Olfactometer7	Olfactometer7	0	1	0	1	0	0	0	260	0	4001	0	0	0	Olfactometer7	07_24_22_11_24_36	Blank 3	Blank 4	C-4	NA	NA	NA	['Olfactometer1', 'Olfactometer7']	[260.0, 4001.0]	[3.439276933670044, 7.730274438858032]	1	0	3	1	0.25
565	Dalton	Avery	60	4000	45	10	1	Threshold	Yes	No	NA	1	0	1	Yes	0	Yes	Day10	Olfactometer7	Olfactometer7	0	1	1	1	0	0	0	313	392	4001	0	0	0	Olfactometer7	07_24_22_11_25_10	Blank 4	Blank	C-4	NA	NA	NA	['Olfactometer1', 'Olfactometer9', 'Olfactometer7']	[313.0, 392.0, 4001.0]	[2.695270299911499, 2.2322542667388916, 5.812977313995361]	1	0	4	1	0.25
566	Dalton	Avery	60	4000	45	10	1	Threshold	Yes	No	NA	1	0	1	Yes	0	Yes	Day10	Olfactometer9	Olfactometer9	0	1	1	0	0	0	0	256	4001	0	0	0	0	Olfactometer9	07_24_22_11_26_01	Blank 1	C-4	Blank 4	NA	NA	NA	['Olfactometer1', 'Olfactometer9']	[256.0, 4001.0]	[3.4630939960479736, 5.971771478652954]	1	0	5	1000	1
567	Dalton	Avery	60	4000	45	10	1	Threshold	Yes	No	NA	1	0	1	Yes	0	Yes	Day10	Olfactometer1	Olfactometer1	0	1	0	0	0	0	0	4001	0	0	0	0	0	Olfactometer1	07_24_22_11_26_31	C-4	Blank 1	Blank 1	NA	NA	NA	['Olfactometer1']	[4001.0]	[7.6379265785217285]	1	0	6	1000	1
568	Dalton	Avery	60	4000	45	10	1	Threshold	Yes	No	NA	1	0	1	Yes	0	Yes	Day10	Olfactometer1	Olfactometer1	0	1	0	0	0	0	0	4001	0	0	0	0	0	Olfactometer1	07_24_22_11_27_01	C-4	Blank 3	Blank 3	NA	NA	NA	['Olfactometer1']	[4001.0]	[6.397726774215698]	1	0	7	1000	1
569	Dalton	Avery	60	4000	45	10	1	Threshold	Yes	No	NA	1	0	1	Yes	0	Yes	Day10	Olfactometer9	Olfactometer9	0	1	1	0	0	0	0	188	4001	0	0	0	0	Olfactometer9	07_24_22_11_28_02	Blank 3	C-4	Blank 2	NA	NA	NA	['Olfactometer1', 'Olfactometer9']	[188.0, 4001.0]	[4.000729322433472, 6.296511650085449]	1	0	8	750	2.25
570	Dalton	Avery	60	4000	45	10	1	Threshold	Yes	No	NA	1	0	1	Yes	0	Yes	Day10	Olfactometer7	Olfactometer7	0	1	1	1	0	0	0	189	217	4004	0	0	0	Olfactometer7	07_24_22_11_28_40	Blank 4	Blank 2	C-4	NA	NA	NA	['Olfactometer1', 'Olfactometer9', 'Olfactometer7']	[189.0, 217.0, 4004.0]	[5.444080352783203, 3.575150966644287, 5.183687686920166]	1	0	9	750	2.25
571	Dalton	Avery	60	4000	45	10	1	Threshold	Yes	No	NA	1	0	1	Yes	0	Yes	Day10	Olfactometer1	Olfactometer1	0	1	0	0	0	0	0	4001	0	0	0	0	0	Olfactometer1	07_24_22_11_29_09	C-4	Blank	Blank 3	NA	NA	NA	['Olfactometer1']	[4001.0]	[6.798808336257935]	1	0	10	750	2.25
572	Dalton	Avery	60	4000	45	10	1	Threshold	Yes	No	NA	1	0	1	Yes	0	Yes	Day10	Olfactometer9	Olfactometer9	0	1	1	0	0	0	0	204	4001	0	0	0	0	Olfactometer9	07_24_22_11_30_15	Blank 4	C-4	Blank 3	NA	NA	NA	['Olfactometer1', 'Olfactometer9']	[204.0, 4001.0]	[4.596245765686035, 7.076079607009888]	1	0	11	360	2.65
573	Dalton	Avery	60	4000	45	10	1	Threshold	Yes	No	NA	1	0	1	Yes	0	Yes	Day10	Olfactometer1	Olfactometer1	0	1	0	0	0	0	0	4003	0	0	0	0	0	Olfactometer1	07_24_22_11_30_46	C-4	Blank 3	Blank 4	NA	NA	NA	['Olfactometer1']	[4003.0]	[7.838726997375488]	1	0	12	360	2.65
574	Dalton	Avery	60	4000	45	10	1	Threshold	Yes	No	NA	1	0	1	Yes	0	Yes	Day10	Olfactometer7	Olfactometer7	0	1	1	1	0	0	0	154	129	4002	0	0	0	Olfactometer7	07_24_22_11_31_21	Blank 2	Blank 4	C-4	NA	NA	NA	['Olfactometer1', 'Olfactometer9', 'Olfactometer7']	[154.0, 129.0, 4002.0]	[3.5562808513641357, 2.5081348419189453, 5.899765729904175]	1	0	13	360	2.65
575	Dalton	Avery	60	4000	45	10	1	Threshold	Yes	No	NA	1	0	1	Yes	0	Yes	Day10	Olfactometer1	Olfactometer1	0	2	1	1	0	0	0	4432	305	291	0	0	0	Olfactometer1	07_24_22_11_32_24	C-4	Blank 3	Blank 3	NA	NA	NA	['Olfactometer1', 'Olfactometer9', 'Olfactometer7', 'Olfactometer1']	[431.0, 305.0, 291.0, 4001.0]	[3.687351942062378, 1.8076777458190918, 3.5592732429504395, 6.312218189239502]	1	0	14	90	2.91
576	Dalton	Avery	60	4000	45	10	1	Threshold	Yes	No	NA	1	0	1	Yes	0	Yes	Day10	Olfactometer7	Olfactometer7	0	1	1	1	0	0	0	280	371	4002	0	0	0	Olfactometer7	07_24_22_11_32_59	Blank 2	Blank 2	C-4	NA	NA	NA	['Olfactometer1', 'Olfactometer9', 'Olfactometer7']	[280.0, 371.0, 4002.0]	[3.3314125537872314, 3.287755012512207, 5.957541465759277]	1	0	15	90	2.91
577	Dalton	Avery	60	4000	45	10	1	Threshold	Yes	No	NA	1	0	1	Yes	0	Yes	Day10	Olfactometer1	Olfactometer1	0	2	0	0	0	0	0	4193	0	0	0	0	0	Olfactometer1	07_24_22_11_33_30	C-4	Blank 2	Blank	NA	NA	NA	['Olfactometer1', 'Olfactometer1']	[189.0, 4004.0]	[3.3763344287872314, 4.669854164123535]	1	0	16	90	2.91
578	Dalton	Sarah	60	4000	45	11	1	Threshold	Yes	No	NA	1	0	1	Yes	0	Yes	TEST1	Olfactometer9	Olfactometer9	0	2	1	2	0	0	0	552	4001	439	0	0	0	Olfactometer9	07_25_22_10_01_37	Blank 1	C-4	Blank 2	NA	NA	NA	['Olfactometer7', 'Olfactometer1', 'Olfactometer7', 'Olfactometer1', 'Olfactometer9']	[190.0, 177.0, 249.0, 375.0, 4001.0]	[13.075950860977173, 3.9009006023406982, 3.548311471939087, 2.4572668075561523, 8.882312297821045]	1	0	1	1	0.25
579	Dalton	Sarah	60	4000	45	11	1	Threshold	Yes	No	NA	1	0	1	Yes	0	Yes	TEST1	Olfactometer7	Olfactometer7	0	1	1	1	0	0	0	405	176	4001	0	0	0	Olfactometer7	07_25_22_10_02_11	Blank	Blank 3	C-4	NA	NA	NA	['Olfactometer1', 'Olfactometer9', 'Olfactometer7']	[405.0, 176.0, 4001.0]	[3.48518443107605, 2.144476890563965, 5.412653207778931]	1	0	2	1	0.25
580	Dalton	Sarah	60	4000	45	11	1	Threshold	Yes	No	NA	1	0	1	Yes	0	Yes	TEST1	Olfactometer7	Olfactometer7	0	1	1	1	0	0	0	296	172	4001	0	0	0	Olfactometer7	07_25_22_10_02_45	Blank 2	Blank 2	C-4	NA	NA	NA	['Olfactometer1', 'Olfactometer9', 'Olfactometer7']	[296.0, 172.0, 4001.0]	[2.9080440998077393, 2.102295160293579, 5.396453142166138]	1	0	3	1	0.25
581	Dalton	Sarah	60	4000	45	11	1	Threshold	Yes	No	NA	1	0	1	Yes	0	Yes	TEST1	Olfactometer1	Olfactometer1	0	1	0	0	0	0	0	4001	0	0	0	0	0	Olfactometer1	07_25_22_10_03_42	C-4	Blank 3	Blank 3	NA	NA	NA	['Olfactometer1']	[4001.0]	[6.228018522262573]	1	0	4	1000	1
582	Dalton	Sarah	60	4000	45	11	1	Threshold	Yes	No	NA	1	0	1	Yes	0	Yes	TEST1	Olfactometer9	Olfactometer9	0	2	2	1	0	0	0	577	4270	273	0	0	0	Olfactometer9	07_25_22_10_04_26	Blank 3	C-4	Blank 4	NA	NA	NA	['Olfactometer1', 'Olfactometer9', 'Olfactometer7', 'Olfactometer1', 'Olfactometer9']	[214.0, 269.0, 273.0, 363.0, 4001.0]	[8.05206036567688, 1.892326831817627, 2.311974287033081, 3.1064116954803467, 5.832577705383301]	1	0	5	1000	1
583	Dalton	Sarah	60	4000	45	11	1	Threshold	Yes	No	NA	1	0	1	Yes	0	Yes	TEST1	Olfactometer9	Olfactometer9	0	2	1	0	0	0	0	506	4001	0	0	0	0	Olfactometer9	07_25_22_10_05_03	Blank 4	C-4	Blank	NA	NA	NA	['Olfactometer1', 'Olfactometer1', 'Olfactometer9']	[280.0, 226.0, 4001.0]	[2.620863914489746, 4.68241024017334, 5.8848631381988525]	1	0	6	1000	1
584	Dalton	Sarah	60	4000	45	11	1	Threshold	Yes	No	NA	1	0	1	Yes	0	Yes	TEST1	Olfactometer7	Olfactometer7	0	1	1	1	0	0	0	445	267	4003	0	0	0	Olfactometer7	07_25_22_10_06_07	Blank 2	Blank 2	C-4	NA	NA	NA	['Olfactometer1', 'Olfactometer9', 'Olfactometer7']	[445.0, 267.0, 4003.0]	[2.0970499515533447, 2.264430522918701, 5.531984329223633]	1	0	7	750	2.25
585	Dalton	Sarah	60	4000	45	11	1	Threshold	Yes	No	NA	1	0	1	Yes	0	Yes	TEST1	Olfactometer1	Olfactometer1	0	1	0	0	0	0	0	4001	0	0	0	0	0	Olfactometer1	07_25_22_10_06_38	C-4	Blank 3	Blank 4	NA	NA	NA	['Olfactometer1']	[4001.0]	[7.669703483581543]	1	0	8	750	2.25
586	Dalton	Sarah	60	4000	45	11	1	Threshold	Yes	No	NA	1	0	1	Yes	0	Yes	TEST1	Olfactometer1	Olfactometer1	0	2	0	1	0	0	0	4162	0	156	0	0	0	Olfactometer1	07_25_22_10_07_16	C-4	Blank	Blank 1	NA	NA	NA	['Olfactometer1', 'Olfactometer7', 'Olfactometer1']	[161.0, 156.0, 4001.0]	[3.151778221130371, 4.021768808364868, 7.5560033321380615]	1	0	9	750	2.25
587	Dalton	Sarah	60	4000	45	11	1	Threshold	Yes	No	NA	1	0	1	Yes	0	Yes	TEST1	Olfactometer1	Olfactometer1	0	2	0	0	0	0	0	4215	0	0	0	0	0	Olfactometer1	07_25_22_10_08_24	C-4	Blank 4	Blank 1	NA	NA	NA	['Olfactometer1', 'Olfactometer1']	[214.0, 4001.0]	[5.178267478942871, 4.070192813873291]	1	0	10	360	2.65
588	Dalton	Sarah	60	4000	45	11	1	Threshold	Yes	No	NA	1	0	1	Yes	0	Yes	TEST1	Olfactometer9	Olfactometer9	0	2	2	3	0	0	0	430	4091	366	0	0	0	Olfactometer9	07_25_22_10_09_20	Blank 1	C-4	Blank 3	NA	NA	NA	['Olfactometer9', 'Olfactometer7', 'Olfactometer1', 'Olfactometer7', 'Olfactometer7', 'Olfactometer1', 'Olfactometer9']	[90.0, 84.0, 139.0, 122.0, 160.0, 291.0, 4001.0]	[5.7406556606292725, 1.709259271621704, 3.2047555446624756, 11.169595956802368, 0.028020620346069336, 3.563420295715332, 7.327183723449707]	1	0	11	360	2.65
589	Dalton	Sarah	60	4000	45	11	1	Threshold	Yes	No	NA	1	0	1	Yes	0	Yes	TEST1	Olfactometer9	Olfactometer9	0	2	1	1	0	0	0	620	4001	234	0	0	0	Olfactometer9	07_25_22_10_10_02	Blank 3	C-4	Blank	NA	NA	NA	['Olfactometer1', 'Olfactometer7', 'Olfactometer1', 'Olfactometer9']	[249.0, 234.0, 371.0, 4001.0]	[3.9681754112243652, 5.408661603927612, 3.4120724201202393, 6.012432098388672]	1	0	12	360	2.65
590	Dalton	Sarah	60	4000	45	11	1	Threshold	Yes	No	NA	1	0	1	Yes	0	Yes	TEST1	Olfactometer7	Olfactometer7	0	1	0	3	0	0	0	186	0	4288	0	0	0	Olfactometer7	07_25_22_10_11_18	Blank	Blank 3	C-4	NA	NA	NA	['Olfactometer1', 'Olfactometer7', 'Olfactometer7', 'Olfactometer7']	[186.0, 279.0, 8.0, 4001.0]	[2.4272043704986572, 3.9532358646392822, 0.03680419921875, 4.222785472869873]	1	0	13	90	2.91
591	Dalton	Sarah	60	4000	45	11	1	Threshold	Yes	No	NA	1	0	1	Yes	0	Yes	TEST1	Olfactometer1	Olfactometer1	0	1	0	0	0	0	0	4005	0	0	0	0	0	Olfactometer1	07_25_22_10_11_47	C-4	Blank 2	Blank 4	NA	NA	NA	['Olfactometer1']	[4005.0]	[5.899927854537964]	1	0	14	90	2.91
592	Dalton	Sarah	60	4000	45	11	1	Threshold	Yes	No	NA	1	0	1	Yes	0	Yes	TEST1	Olfactometer9	Olfactometer9	0	3	3	2	0	0	0	875	5860	563	0	0	0	Olfactometer9	07_25_22_10_12_44	Blank 2	C-4	Blank 4	NA	NA	NA	['Olfactometer1', 'Olfactometer7', 'Olfactometer1', 'Olfactometer9', 'Olfactometer7', 'Olfactometer1', 'Olfactometer9', 'Olfactometer9']	[225.0, 285.0, 355.0, 1818.0, 278.0, 295.0, 41.0, 4001.0]	[5.21721339225769, 4.1450841426849365, 3.3560197353363037, 3.8538782596588135, 2.9976940155029297, 7.561267614364624, 2.0150530338287354, 4.104645729064941]	1	0	15	90	2.91
593	Dalton	NA	60	4000	45	0	0	Threshold	Yes	No	NA	1	0	1	Yes	0	Yes	DAY12	Olfactometer1	Olfactometer1	0	1	0	0	0	0	0	4001	0	0	0	0	0	Olfactometer1	07_26_22_11_19_08	C-4	Blank 3	Blank	NA	NA	NA	['Olfactometer1']	[4001.0]	[15.308271646499634]	1	0	1	1	0.25
594	Dalton	NA	60	4000	45	0	0	Threshold	Yes	No	NA	1	0	1	Yes	0	Yes	DAY12	Olfactometer1	Olfactometer1	0	1	0	0	0	0	0	4002	0	0	0	0	0	Olfactometer1	07_26_22_11_19_39	C-4	Blank 2	Blank 3	NA	NA	NA	['Olfactometer1']	[4002.0]	[8.214665174484253]	1	0	2	1	0.25
595	Dalton	NA	60	4000	45	0	0	Threshold	Yes	No	NA	1	0	1	Yes	0	Yes	DAY12	Olfactometer9	Olfactometer9	0	1	1	1	0	0	0	150	4001	359	0	0	0	Olfactometer9	07_26_22_11_20_15	Blank 1	C-4	Blank 3	NA	NA	NA	['Olfactometer1', 'Olfactometer7', 'Olfactometer9']	[150.0, 359.0, 4001.0]	[3.448530673980713, 2.767134666442871, 6.122741460800171]	1	0	3	1	0.25
596	Dalton	NA	60	4000	45	0	0	Threshold	Yes	No	NA	1	0	1	Yes	0	Yes	DAY12	Olfactometer7	Olfactometer7	0	1	0	1	0	0	0	86	0	4001	0	0	0	Olfactometer7	07_26_22_11_21_12	Blank 4	Blank 1	C-4	NA	NA	NA	['Olfactometer1', 'Olfactometer7']	[86.0, 4001.0]	[3.6746456623077393, 6.788755178451538]	1	0	4	1000	1
597	Dalton	NA	60	4000	45	0	0	Threshold	Yes	No	NA	1	0	1	Yes	0	Yes	DAY12	Olfactometer7	Olfactometer7	0	1	0	2	0	0	0	52	0	4244	0	0	0	Olfactometer7	07_26_22_11_21_48	Blank 4	Blank 3	C-4	NA	NA	NA	['Olfactometer1', 'Olfactometer7', 'Olfactometer7']	[52.0, 242.0, 4002.0]	[4.400048732757568, 4.435114860534668, 4.1508588790893555]	1	0	5	1000	1
598	Dalton	NA	60	4000	45	0	0	Threshold	Yes	No	NA	1	0	1	Yes	0	Yes	DAY12	Olfactometer7	Olfactometer7	0	1	0	1	0	0	0	387	0	4001	0	0	0	Olfactometer7	07_26_22_11_22_21	Blank 3	Blank 2	C-4	NA	NA	NA	['Olfactometer1', 'Olfactometer7']	[387.0, 4001.0]	[2.624918222427368, 6.2948317527771]	1	0	6	1000	1
599	Dalton	NA	60	4000	45	0	0	Threshold	Yes	No	NA	1	0	1	Yes	0	Yes	DAY12	Olfactometer1	Olfactometer1	0	1	0	0	0	0	0	4001	0	0	0	0	0	Olfactometer1	07_26_22_11_23_28	C-4	Blank 4	Blank 4	NA	NA	NA	['Olfactometer1']	[4001.0]	[11.001408576965332]	1	0	7	750	2.25
600	Dalton	NA	60	4000	45	0	0	Threshold	Yes	No	NA	1	0	1	Yes	0	Yes	DAY12	Olfactometer9	Olfactometer9	0	1	1	1	0	0	0	190	4001	92	0	0	0	Olfactometer9	07_26_22_11_24_05	Blank 1	C-4	Blank 2	NA	NA	NA	['Olfactometer1', 'Olfactometer7', 'Olfactometer9']	[190.0, 92.0, 4001.0]	[5.765496253967285, 2.4643375873565674, 6.053241014480591]	1	0	8	750	2.25
601	Dalton	NA	60	4000	45	0	0	Threshold	Yes	No	NA	1	0	1	Yes	0	Yes	DAY12	Olfactometer9	Olfactometer9	0	1	1	1	0	0	0	437	4001	259	0	0	0	Olfactometer9	07_26_22_11_24_41	Blank	C-4	Blank 4	NA	NA	NA	['Olfactometer1', 'Olfactometer7', 'Olfactometer9']	[437.0, 259.0, 4001.0]	[3.625318765640259, 2.4629979133605957, 6.484548568725586]	1	0	9	750	2.25
602	Dalton	NA	60	4000	45	0	0	Threshold	Yes	No	NA	1	0	1	Yes	0	Yes	DAY12	Olfactometer9	Olfactometer9	0	1	1	1	0	0	0	167	4001	249	0	0	0	Olfactometer9	07_26_22_11_25_58	Blank 4	C-4	Blank 3	NA	NA	NA	['Olfactometer1', 'Olfactometer7', 'Olfactometer9']	[167.0, 249.0, 4001.0]	[3.300818681716919, 2.823183059692383, 6.2432475090026855]	1	0	10	360	2.65
603	Dalton	NA	60	4000	45	0	0	Threshold	Yes	No	NA	1	0	1	Yes	0	Yes	DAY12	Olfactometer9	Olfactometer9	0	2	1	1	0	0	0	42	4001	38	0	0	0	Olfactometer9	07_26_22_11_26_36	Blank	C-4	Blank 3	NA	NA	NA	['Olfactometer1', 'Olfactometer1', 'Olfactometer7', 'Olfactometer9']	[38.0, 4.0, 38.0, 4001.0]	[6.153850793838501, 0.0016756057739257812, 2.635329484939575, 6.435882568359375]	1	0	11	360	2.65
604	Dalton	NA	60	4000	45	0	0	Threshold	Yes	No	NA	1	0	1	Yes	0	Yes	DAY12	Olfactometer7	Olfactometer7	0	1	0	2	0	0	0	267	0	4028	0	0	0	Olfactometer7	07_26_22_11_27_09	Blank 1	Blank 1	C-4	NA	NA	NA	['Olfactometer1', 'Olfactometer7', 'Olfactometer7']	[267.0, 27.0, 4001.0]	[2.5613343715667725, 2.402979850769043, 4.031274795532227]	1	0	12	360	2.65
605	Dalton	NA	60	4000	45	0	0	Threshold	Yes	No	NA	1	0	1	Yes	0	Yes	DAY12	Olfactometer1	timeout	0	9	2	3	0	0	0	9460	389	636	0	0	0	0	07_26_22_11_28_51	C-4	Blank 2	Blank	NA	NA	NA	['Olfactometer1', 'Olfactometer7', 'Olfactometer9', 'Olfactometer1', 'Olfactometer1', 'Olfactometer7', 'Olfactometer1', 'Olfactometer1', 'Olfactometer1', 'Olfactometer1', 'Olfactometer1', 'Olfactometer1', 'Olfactometer7', 'Olfactometer9']	[607.0, 96.0, 29.0, 709.0, 3194.0, 206.0, 1403.0, 49.0, 2032.0, 137.0, 488.0, 841.0, 334.0, 360.0]	[3.074282646179199, 3.0175583362579346, 2.509869337081909, 4.806616544723511, 3.2392256259918213, 3.897453784942627, 7.493274450302124, 0.7494068145751953, 2.6144046783447266, 0.032419681549072266, 1.9794535636901855, 1.1968135833740234, 3.634753942489624, 2.7048513889312744]	1	0	13	90	2.91
606	Dalton	NA	60	4000	45	0	0	Threshold	Yes	No	NA	1	0	1	Yes	0	Yes	DAY12	Olfactometer7	Olfactometer7	0	0	0	1	0	0	0	0	0	4004	0	0	0	Olfactometer7	07_26_22_11_29_58	Blank 4	Blank 4	C-4	NA	NA	NA	['Olfactometer7']	[4004.0]	[10.683203220367432]	1	0	14	360	2.65
607	Dalton	NA	60	4000	45	0	0	Threshold	Yes	No	NA	1	0	1	Yes	0	Yes	DAY12	Olfactometer1	Olfactometer1	0	2	1	0	0	0	0	4227	140	0	0	0	0	Olfactometer1	07_26_22_11_30_44	C-4	Blank 4	Blank 1	NA	NA	NA	['Olfactometer1', 'Olfactometer9', 'Olfactometer1']	[226.0, 140.0, 4001.0]	[9.861581802368164, 5.279577255249023, 8.340086936950684]	1	0	15	360	2.65
608	Dalton	NA	60	4000	45	0	0	Threshold	Yes	No	NA	1	0	1	Yes	0	Yes	DAY12	Olfactometer7	Olfactometer7	0	1	0	1	0	0	0	59	0	4001	0	0	0	Olfactometer7	07_26_22_11_31_23	Blank	Blank 3	C-4	NA	NA	NA	['Olfactometer1', 'Olfactometer7']	[59.0, 4001.0]	[9.208442211151123, 6.538312673568726]	1	0	16	360	2.65
609	Dalton	NA	60	4000	45	0	0	Threshold	Yes	No	NA	1	0	1	Yes	0	Yes	DAY12	Olfactometer9	Olfactometer1	0	2	1	1	0	0	0	4474	230	66	0	0	0	Olfactometer1	07_26_22_11_32_49	Blank 4	C-4	Blank 4	NA	NA	NA	['Olfactometer7', 'Olfactometer9', 'Olfactometer1', 'Olfactometer1']	[66.0, 230.0, 469.0, 4005.0]	[11.048109769821167, 2.5838239192962646, 4.676025390625, 4.196777105331421]	1	0	17	90	2.91
610	Dalton	NA	60	4000	45	0	0	Threshold	Yes	No	NA	1	0	1	Yes	0	Yes	DAY12	Olfactometer7	Olfactometer7	0	0	0	1	0	0	0	0	0	4001	0	0	0	Olfactometer7	07_26_22_11_33_58	Blank 1	Blank	C-4	NA	NA	NA	['Olfactometer7']	[4001.0]	[13.12256646156311]	1	0	18	360	2.65
611	Dalton	NA	60	4000	45	0	0	Threshold	Yes	No	NA	1	0	1	Yes	0	Yes	DAY12	Olfactometer9	Olfactometer9	0	0	1	1	0	0	0	0	4001	160	0	0	0	Olfactometer9	07_26_22_11_34_33	Blank 3	C-4	Blank 4	NA	NA	NA	['Olfactometer7', 'Olfactometer9']	[160.0, 4001.0]	[5.403876304626465, 6.300938367843628]	1	0	19	360	2.65
612	Dalton	NA	60	4000	45	0	0	Threshold	Yes	No	NA	1	0	1	Yes	0	Yes	DAY12	Olfactometer1	Olfactometer1	0	1	1	0	0	0	0	4005	297	0	0	0	0	Olfactometer1	07_26_22_11_35_13	C-4	Blank 2	Blank 2	NA	NA	NA	['Olfactometer9', 'Olfactometer1']	[297.0, 4005.0]	[8.903314352035522, 7.677846908569336]	1	0	20	360	2.65
613	Dalton	Avery	60	4000	45	13	1	Threshold	Yes	No	NA	1	0	1	Yes	0	Yes	Day13	Olfactometer1	Olfactometer1	0	3	1	1	0	0	0	5019	153	171	0	0	0	Olfactometer1	07_27_22_13_35_36	C-4	Blank	Blank 4	NA	NA	NA	['Olfactometer1', 'Olfactometer7', 'Olfactometer9', 'Olfactometer1', 'Olfactometer1']	[652.0, 171.0, 153.0, 366.0, 4001.0]	[10.480258226394653, 2.2880702018737793, 2.8615453243255615, 2.7650022506713867, 4.862006902694702]	1	0	1	1	0.25
614	Dalton	Avery	60	4000	45	13	1	Threshold	Yes	No	NA	1	0	1	Yes	0	Yes	Day13	Olfactometer9	Olfactometer9	0	0	1	1	0	0	0	0	4001	301	0	0	0	Olfactometer9	07_27_22_13_36_15	Blank 4	C-4	Blank 1	NA	NA	NA	['Olfactometer7', 'Olfactometer9']	[301.0, 4001.0]	[9.699912548065186, 6.837750434875488]	1	0	2	1	0.25
615	Dalton	Avery	60	4000	45	13	1	Threshold	Yes	No	NA	1	0	1	Yes	0	Yes	Day13	Olfactometer1	Olfactometer9	0	0	1	4	0	0	0	0	4001	1525	0	0	0	Olfactometer9	07_27_22_13_36_55	C-4	Blank 1	Blank	NA	NA	NA	['Olfactometer7', 'Olfactometer7', 'Olfactometer7', 'Olfactometer7', 'Olfactometer9']	[1090.0, 342.0, 53.0, 40.0, 4001.0]	[5.501373052597046, 0.32445859909057617, 2.4276297092437744, 0.0030133724212646484, 6.361775636672974]	1	0	3	1	0.25
616	Dalton	Avery	60	4000	45	13	1	Threshold	Yes	No	NA	1	0	1	Yes	0	Yes	Day13	Olfactometer7	Olfactometer7	0	1	0	1	0	0	0	239	0	4001	0	0	0	Olfactometer7	07_27_22_13_37_25	Blank	Blank	C-4	NA	NA	NA	['Olfactometer1', 'Olfactometer7']	[239.0, 4001.0]	[2.0284454822540283, 5.6855268478393555]	1	0	4	1	0.25
617	Dalton	Avery	60	4000	45	13	1	Threshold	Yes	No	NA	1	0	1	Yes	0	Yes	Day13	Olfactometer9	Olfactometer9	0	1	1	1	0	0	0	257	4001	190	0	0	0	Olfactometer9	07_27_22_13_37_59	Blank 2	C-4	Blank 2	NA	NA	NA	['Olfactometer1', 'Olfactometer7', 'Olfactometer9']	[257.0, 190.0, 4001.0]	[2.3037800788879395, 2.7437353134155273, 5.889388799667358]	1	0	5	1	0.25
618	Dalton	Avery	60	4000	45	13	1	Threshold	Yes	No	NA	1	0	1	Yes	0	Yes	Day13	Olfactometer1	Olfactometer1	0	2	1	0	0	0	0	4214	242	0	0	0	0	Olfactometer1	07_27_22_13_38_38	C-4	Blank 4	Blank 2	NA	NA	NA	['Olfactometer1', 'Olfactometer9', 'Olfactometer1']	[213.0, 242.0, 4001.0]	[4.116267919540405, 4.496907949447632, 6.967985391616821]	1	0	6	1	0.25
619	Dalton	Avery	60	4000	45	13	1	Threshold	Yes	No	NA	1	0	1	Yes	0	Yes	Day13	Olfactometer7	Olfactometer7	0	1	0	2	0	0	0	278	0	4080	0	0	0	Olfactometer7	07_27_22_13_39_45	Blank 3	Blank	C-4	NA	NA	NA	['Olfactometer1', 'Olfactometer7', 'Olfactometer7']	[278.0, 79.0, 4001.0]	[2.7694544792175293, 1.8833086490631104, 4.102257251739502]	1	0	7	1000	1
620	Dalton	Avery	60	4000	45	13	1	Threshold	Yes	No	NA	1	0	1	Yes	0	Yes	Day13	Olfactometer9	Olfactometer9	0	1	1	1	0	0	0	288	4001	22	0	0	0	Olfactometer9	07_27_22_13_40_23	Blank 4	C-4	Blank 1	NA	NA	NA	['Olfactometer1', 'Olfactometer7', 'Olfactometer9']	[288.0, 22.0, 4001.0]	[5.962265253067017, 1.8228342533111572, 7.046896934509277]	1	0	8	1000	1
621	Dalton	Avery	60	4000	45	13	1	Threshold	Yes	No	NA	1	0	1	Yes	0	Yes	Day13	Olfactometer1	Olfactometer1	0	1	0	0	0	0	0	4002	0	0	0	0	0	Olfactometer1	07_27_22_13_40_54	C-4	Blank 4	Blank 2	NA	NA	NA	['Olfactometer1']	[4002.0]	[7.71795654296875]	1	0	9	1000	1
622	Dalton	Avery	60	4000	45	13	1	Threshold	Yes	No	NA	1	0	1	Yes	0	Yes	Day13	Olfactometer7	Olfactometer7	0	1	0	1	0	0	0	167	0	4003	0	0	0	Olfactometer7	07_27_22_13_42_07	Blank 2	Blank	C-4	NA	NA	NA	['Olfactometer1', 'Olfactometer7']	[167.0, 4003.0]	[2.5131053924560547, 7.193005800247192]	1	0	10	750	2.25
623	Dalton	Avery	60	4000	45	13	1	Threshold	Yes	No	NA	1	0	1	Yes	0	Yes	Day13	Olfactometer1	Olfactometer1	0	1	0	0	0	0	0	4001	0	0	0	0	0	Olfactometer1	07_27_22_13_42_36	C-4	Blank 4	Blank 3	NA	NA	NA	['Olfactometer1']	[4001.0]	[6.218872308731079]	1	0	11	750	2.25
624	Dalton	Avery	60	4000	45	13	1	Threshold	Yes	No	NA	1	0	1	Yes	0	Yes	Day13	Olfactometer9	Olfactometer9	0	1	1	1	0	0	0	202	4001	186	0	0	0	Olfactometer9	07_27_22_13_43_11	Blank 2	C-4	Blank 4	NA	NA	NA	['Olfactometer1', 'Olfactometer7', 'Olfactometer9']	[202.0, 186.0, 4001.0]	[2.4599387645721436, 2.1336636543273926, 7.224368095397949]	1	0	12	750	2.25
625	Dalton	Avery	60	4000	45	13	1	Threshold	Yes	No	NA	1	0	1	Yes	0	Yes	Day13	Olfactometer7	Olfactometer7	0	1	0	1	0	0	0	214	0	4001	0	0	0	Olfactometer7	07_27_22_13_44_36	Blank 1	Blank 1	C-4	NA	NA	NA	['Olfactometer1', 'Olfactometer7']	[214.0, 4001.0]	[9.243347883224487, 5.811830997467041]	1	0	13	360	2.65
626	Dalton	Avery	60	4000	45	13	1	Threshold	Yes	No	NA	1	0	1	Yes	0	Yes	Day13	Olfactometer7	Olfactometer7	0	1	0	1	0	0	0	228	0	4001	0	0	0	Olfactometer7	07_27_22_13_45_08	Blank 4	Blank 1	C-4	NA	NA	NA	['Olfactometer1', 'Olfactometer7']	[228.0, 4001.0]	[2.745584726333618, 6.062582731246948]	1	0	14	360	2.65
627	Dalton	Avery	60	4000	45	13	1	Threshold	Yes	No	NA	1	0	1	Yes	0	Yes	Day13	Olfactometer7	Olfactometer7	0	1	0	1	0	0	0	247	0	4001	0	0	0	Olfactometer7	07_27_22_13_45_40	Blank 1	Blank	C-4	NA	NA	NA	['Olfactometer1', 'Olfactometer7']	[247.0, 4001.0]	[2.299086332321167, 6.155317783355713]	1	0	15	360	2.65
628	Dalton	Avery	60	4000	45	13	1	Threshold	Yes	No	NA	1	0	1	Yes	0	Yes	Day13	Olfactometer1	Olfactometer1	0	1	0	0	0	0	0	4001	0	0	0	0	0	Olfactometer1	07_27_22_13_46_36	C-4	Blank 4	Blank	NA	NA	NA	['Olfactometer1']	[4001.0]	[6.346359968185425]	1	0	16	90	2.91
629	Dalton	Avery	60	4000	45	13	1	Threshold	Yes	No	NA	1	0	1	Yes	0	Yes	Day13	Olfactometer7	All Clear	0	2	1	1	0	0	0	551	395	208	0	0	0	0	07_27_22_13_47_27	Blank	Blank 2	C-4	NA	NA	NA	['Olfactometer1', 'Olfactometer7', 'Olfactometer9', 'Olfactometer1']	[250.0, 208.0, 395.0, 301.0]	[3.078421115875244, 2.1949045658111572, 3.7427468299865723, 3.181546926498413]	1	0	17	90	2.91
630	Dalton	Avery	60	4000	45	13	1	Threshold	Yes	No	NA	1	0	1	Yes	0	Yes	Day13	Olfactometer9	Olfactometer9	0	1	1	1	0	0	0	224	4001	301	0	0	0	Olfactometer9	07_27_22_13_48_31	Blank 3	C-4	Blank 4	NA	NA	NA	['Olfactometer1', 'Olfactometer7', 'Olfactometer9']	[224.0, 301.0, 4001.0]	[2.7998907566070557, 2.2867445945739746, 6.777618169784546]	1	0	18	360	2.65
631	Dalton	Avery	60	4000	45	13	1	Threshold	Yes	No	NA	1	0	1	Yes	0	Yes	Day13	Olfactometer9	Olfactometer9	0	1	1	1	0	0	0	330	4001	1416	0	0	0	Olfactometer9	07_27_22_13_49_09	Blank	C-4	Blank 3	NA	NA	NA	['Olfactometer1', 'Olfactometer7', 'Olfactometer9']	[330.0, 1416.0, 4001.0]	[4.557756423950195, 4.302547931671143, 6.610766887664795]	1	0	19	360	2.65
632	Dalton	Avery	60	4000	45	13	1	Threshold	Yes	No	NA	1	0	1	Yes	0	Yes	Day13	Olfactometer1	Olfactometer1	0	2	1	1	0	0	0	4696	246	303	0	0	0	Olfactometer1	07_27_22_13_49_53	C-4	Blank 3	Blank 2	NA	NA	NA	['Olfactometer7', 'Olfactometer1', 'Olfactometer9', 'Olfactometer1']	[303.0, 692.0, 246.0, 4004.0]	[4.08500337600708, 4.805944204330444, 4.376119136810303, 6.958396911621094]	1	0	20	360	2.65
633	Dalton	Avery	60	4000	45	13	1	Threshold	Yes	No	NA	1	0	1	Yes	0	Yes	Day13	Olfactometer9	Olfactometer9	0	3	3	3	0	0	0	991	8353	948	0	0	0	Olfactometer9	07_27_22_13_51_19	Blank	C-4	Blank 2	NA	NA	NA	['Olfactometer1', 'Olfactometer7', 'Olfactometer9', 'Olfactometer1', 'Olfactometer7', 'Olfactometer9', 'Olfactometer1', 'Olfactometer7', 'Olfactometer9']	[255.0, 317.0, 459.0, 345.0, 324.0, 3893.0, 391.0, 307.0, 4001.0]	[3.9753317832946777, 2.4777884483337402, 2.272846221923828, 3.277743101119995, 4.141664505004883, 6.117681503295898, 4.691114187240601, 2.0006206035614014, 7.647029638290405]	1	0	21	90	2.91
634	Dalton	Avery	60	4000	45	13	1	Threshold	Yes	No	NA	1	0	1	Yes	0	Yes	Day13	Olfactometer1	Olfactometer1	0	1	0	0	0	0	0	4003	0	0	0	0	0	Olfactometer1	07_27_22_13_51_49	C-4	Blank 3	Blank 2	NA	NA	NA	['Olfactometer1']	[4003.0]	[6.48275899887085]	1	0	22	90	2.91
635	Dalton	Avery	60	4000	45	13	1	Threshold	Yes	No	NA	1	0	1	Yes	0	Yes	Day13	Olfactometer9	Olfactometer7	0	1	1	2	0	0	0	204	827	4006	0	0	0	Olfactometer7	07_27_22_13_52_32	Blank 3	C-4	Blank 4	NA	NA	NA	['Olfactometer7', 'Olfactometer9', 'Olfactometer1', 'Olfactometer7']	[5.0, 827.0, 204.0, 4001.0]	[6.086410284042358, 2.946596622467041, 3.84451961517334, 6.241021633148193]	1	0	23	90	2.91
636	Dalton	Avery	60	4000	45	13	1	Threshold	Yes	No	NA	1	0	1	Yes	0	Yes	Day13	Olfactometer7	Olfactometer7	0	0	0	2	0	0	0	0	0	4037	0	0	0	Olfactometer7	07_27_22_13_53_36	Blank 4	Blank	C-4	NA	NA	NA	['Olfactometer7', 'Olfactometer7']	[36.0, 4001.0]	[8.57463788986206, 4.016352415084839]	1	0	24	360	2.65
637	Dalton	Avery	60	4000	45	13	1	Threshold	Yes	No	NA	1	0	1	Yes	0	Yes	Day13	Olfactometer1	Olfactometer1	0	4	0	0	0	0	0	4306	0	0	0	0	0	Olfactometer1	07_27_22_13_54_07	C-4	Blank	Blank 3	NA	NA	NA	['Olfactometer1', 'Olfactometer1', 'Olfactometer1', 'Olfactometer1']	[177.0, 10.0, 116.0, 4003.0]	[3.0399625301361084, 0.0030241012573242188, 0.20398855209350586, 4.889481067657471]	1	0	25	360	2.65
638	Dalton	Avery	60	4000	45	13	1	Threshold	Yes	No	NA	1	0	1	Yes	0	Yes	Day13	Olfactometer7	Olfactometer7	0	2	0	1	0	0	0	42	0	4001	0	0	0	Olfactometer7	07_27_22_13_54_41	Blank 2	Blank 2	C-4	NA	NA	NA	['Olfactometer1', 'Olfactometer1', 'Olfactometer7']	[1.0, 41.0, 4001.0]	[4.330214500427246, 0.0015988349914550781, 5.938989877700806]	1	0	26	360	2.65
639	Dalton	Sarah	60	4000	45	14	1	Threshold	Yes	No	NA	1	0	1	Yes	0	Yes	DAY14	Olfactometer1	Olfactometer1	0	2	1	0	0	0	0	4241	165	0	0	0	0	Olfactometer1	07_28_22_12_02_47	C-4	Blank 2	Blank	NA	NA	NA	['Olfactometer1', 'Olfactometer9', 'Olfactometer1']	[240.0, 165.0, 4001.0]	[9.901812553405762, 5.09238862991333, 6.669544696807861]	1	0	1	1	0.25
640	Dalton	Sarah	60	4000	45	14	1	Threshold	Yes	No	NA	1	0	1	Yes	0	Yes	DAY14	Olfactometer7	Olfactometer7	0	0	0	1	0	0	0	0	0	4002	0	0	0	Olfactometer7	07_28_22_12_03_26	Blank 2	Blank 2	C-4	NA	NA	NA	['Olfactometer7']	[4002.0]	[15.382102966308594]	1	0	2	1	0.25
641	Dalton	Sarah	60	4000	45	14	1	Threshold	Yes	No	NA	1	0	1	Yes	0	Yes	DAY14	Olfactometer1	Olfactometer1	0	2	1	3	0	0	0	4173	239	621	0	0	0	Olfactometer1	07_28_22_12_04_14	C-4	Blank 3	Blank 2	NA	NA	NA	['Olfactometer1', 'Olfactometer7', 'Olfactometer7', 'Olfactometer7', 'Olfactometer9', 'Olfactometer1']	[172.0, 179.0, 22.0, 420.0, 239.0, 4001.0]	[12.983370542526245, 2.3975863456726074, 0.1489119529724121, 0.4179091453552246, 2.369737148284912, 7.030379772186279]	1	0	3	1	0.25
642	Dalton	Sarah	60	4000	45	14	1	Threshold	Yes	No	NA	1	0	1	Yes	0	Yes	DAY14	Olfactometer1	Olfactometer1	0	3	1	1	0	0	0	4072	321	219	0	0	0	Olfactometer1	07_28_22_12_05_40	C-4	Blank 2	Blank 1	NA	NA	NA	['Olfactometer1', 'Olfactometer1', 'Olfactometer7', 'Olfactometer9', 'Olfactometer1']	[3.0, 68.0, 219.0, 321.0, 4001.0]	[4.4950597286224365, 0.020721435546875, 2.302302598953247, 2.459514617919922, 6.548102617263794]	1	0	4	1000	1
643	Dalton	Sarah	60	4000	45	14	1	Threshold	Yes	No	NA	1	0	1	Yes	0	Yes	DAY14	Olfactometer7	Olfactometer7	0	1	0	1	0	0	0	74	0	4001	0	0	0	Olfactometer7	07_28_22_12_06_16	Blank 4	Blank 1	C-4	NA	NA	NA	['Olfactometer1', 'Olfactometer7']	[74.0, 4001.0]	[6.600527763366699, 6.293777942657471]	1	0	5	1000	1
644	Dalton	Sarah	60	4000	45	14	1	Threshold	Yes	No	NA	1	0	1	Yes	0	Yes	DAY14	Olfactometer9	Olfactometer9	0	0	5	0	0	0	0	0	5407	0	0	0	0	Olfactometer9	07_28_22_12_06_58	Blank 3	C-4	Blank 1	NA	NA	NA	['Olfactometer9', 'Olfactometer9', 'Olfactometer9', 'Olfactometer9', 'Olfactometer9']	[338.0, 816.0, 188.0, 64.0, 4001.0]	[13.066476583480835, 0.746941089630127, 0.48657703399658203, 0.11659026145935059, 4.1649439334869385]	1	0	6	1000	1
645	Dalton	Sarah	60	4000	45	14	1	Threshold	Yes	No	NA	1	0	1	Yes	0	Yes	DAY14	Olfactometer9	Olfactometer9	0	1	1	1	0	0	0	134	4001	213	0	0	0	Olfactometer9	07_28_22_12_08_03	Blank 1	C-4	Blank 4	NA	NA	NA	['Olfactometer1', 'Olfactometer7', 'Olfactometer9']	[134.0, 213.0, 4001.0]	[1.6570343971252441, 2.4887826442718506, 6.237232685089111]	1	0	7	750	2.25
646	Dalton	Sarah	60	4000	45	14	1	Threshold	Yes	No	NA	1	0	1	Yes	0	Yes	DAY14	Olfactometer9	Olfactometer9	0	1	1	1	0	0	0	271	4001	150	0	0	0	Olfactometer9	07_28_22_12_08_39	Blank 2	C-4	Blank 1	NA	NA	NA	['Olfactometer1', 'Olfactometer7', 'Olfactometer9']	[271.0, 150.0, 4001.0]	[2.927337408065796, 2.6430981159210205, 7.1957361698150635]	1	0	8	750	2.25
647	Dalton	Sarah	60	4000	45	14	1	Threshold	Yes	No	NA	1	0	1	Yes	0	Yes	DAY14	Olfactometer7	Olfactometer7	0	1	0	3	0	0	0	83	0	4241	0	0	0	Olfactometer7	07_28_22_12_09_21	Blank	Blank 4	C-4	NA	NA	NA	['Olfactometer7', 'Olfactometer1', 'Olfactometer7', 'Olfactometer7']	[71.0, 83.0, 167.0, 4003.0]	[6.551210641860962, 6.3085644245147705, 2.448932409286499, 4.209164381027222]	1	0	9	750	2.25
648	Dalton	Sarah	60	4000	45	14	1	Threshold	Yes	No	NA	1	0	1	Yes	0	Yes	DAY14	Olfactometer9	Olfactometer9	0	1	1	1	0	0	0	95	4001	100	0	0	0	Olfactometer9	07_28_22_12_10_33	Blank 2	C-4	Blank 4	NA	NA	NA	['Olfactometer1', 'Olfactometer7', 'Olfactometer9']	[95.0, 100.0, 4001.0]	[9.737305641174316, 2.2982795238494873, 6.395559787750244]	1	0	10	360	2.65
649	Dalton	Sarah	60	4000	45	14	1	Threshold	Yes	No	NA	1	0	1	Yes	0	Yes	DAY14	Olfactometer7	Olfactometer7	0	1	0	2	0	0	0	221	0	4152	0	0	0	Olfactometer7	07_28_22_12_11_07	Blank 3	Blank 2	C-4	NA	NA	NA	['Olfactometer1', 'Olfactometer7', 'Olfactometer7']	[221.0, 151.0, 4001.0]	[4.459975004196167, 2.4561545848846436, 4.0175158977508545]	1	0	11	360	2.65
650	Dalton	Sarah	60	4000	45	14	1	Threshold	Yes	No	NA	1	0	1	Yes	0	Yes	DAY14	Olfactometer9	Olfactometer9	0	1	1	1	0	0	0	288	4001	107	0	0	0	Olfactometer9	07_28_22_12_11_41	Blank 3	C-4	Blank 2	NA	NA	NA	['Olfactometer1', 'Olfactometer7', 'Olfactometer9']	[288.0, 107.0, 4001.0]	[2.404733657836914, 2.4777307510375977, 6.096458673477173]	1	0	12	360	2.65
651	Dalton	Sarah	60	4000	45	14	1	Threshold	Yes	No	NA	1	0	1	Yes	0	Yes	DAY14	Olfactometer7	Olfactometer7	0	2	1	3	0	0	0	269	135	4072	0	0	0	Olfactometer7	07_28_22_12_12_53	Blank 3	Blank 1	C-4	NA	NA	NA	['Olfactometer1', 'Olfactometer7', 'Olfactometer7', 'Olfactometer9', 'Olfactometer1', 'Olfactometer7']	[1.0, 13.0, 58.0, 135.0, 268.0, 4001.0]	[1.9237573146820068, 2.266510248184204, 0.031018733978271484, 2.5975284576416016, 3.072981595993042, 6.169233798980713]	1	0	13	90	2.91
652	Dalton	Sarah	60	4000	45	14	1	Threshold	Yes	No	NA	1	0	1	Yes	0	Yes	DAY14	Olfactometer9	Olfactometer9	0	1	1	1	0	0	0	238	4001	288	0	0	0	Olfactometer9	07_28_22_12_13_28	Blank 1	C-4	Blank 2	NA	NA	NA	['Olfactometer1', 'Olfactometer7', 'Olfactometer9']	[238.0, 288.0, 4001.0]	[3.797278642654419, 2.2810304164886475, 6.232393026351929]	1	0	14	90	2.91
653	Dalton	Sarah	60	4000	45	14	1	Threshold	Yes	No	NA	1	0	1	Yes	0	Yes	DAY14	Olfactometer1	Olfactometer1	0	2	0	0	0	0	0	4114	0	0	0	0	0	Olfactometer1	07_28_22_12_13_58	C-4	Blank 3	Blank 1	NA	NA	NA	['Olfactometer1', 'Olfactometer1']	[113.0, 4001.0]	[2.4286446571350098, 3.9690256118774414]	1	0	15	90	2.91
654	Dalton	Sarah	60	4000	45	15	1	Threshold	Yes	No	NA	1	0	1	Yes	0	Yes	DAY15	Olfactometer7	Olfactometer7	0	2	1	3	0	0	0	205	8	4286	0	0	0	Olfactometer7	07_29_22_09_48_28	Blank 4	Blank 1	C-4	NA	NA	NA	['Olfactometer1', 'Olfactometer7', 'Olfactometer9', 'Olfactometer1', 'Olfactometer7', 'Olfactometer7']	[177.0, 244.0, 8.0, 28.0, 38.0, 4004.0]	[4.267094373703003, 2.290148973464966, 11.381038665771484, 2.955390453338623, 2.2900218963623047, 4.0579071044921875]	1	0	1	1	0.25
655	Dalton	Sarah	60	4000	45	15	1	Threshold	Yes	No	NA	1	0	1	Yes	0	Yes	DAY15	Olfactometer7	Olfactometer7	0	1	0	1	0	0	0	386	0	4001	0	0	0	Olfactometer7	07_29_22_09_49_08	Blank 1	Blank 4	C-4	NA	NA	NA	['Olfactometer1', 'Olfactometer7']	[386.0, 4001.0]	[9.599443912506104, 6.623586416244507]	1	0	2	1	0.25
656	Dalton	Sarah	60	4000	45	15	1	Threshold	Yes	No	NA	1	0	1	Yes	0	Yes	DAY15	Olfactometer1	Olfactometer1	0	1	0	0	0	0	0	4003	0	0	0	0	0	Olfactometer1	07_29_22_09_49_39	C-4	Blank 1	Blank 1	NA	NA	NA	['Olfactometer1']	[4003.0]	[8.012816667556763]	1	0	3	1	0.25
657	Dalton	Sarah	60	4000	45	15	1	Threshold	Yes	No	NA	1	0	1	Yes	0	Yes	DAY15	Olfactometer9	Olfactometer9	0	1	1	1	0	0	0	157	4001	254	0	0	0	Olfactometer9	07_29_22_09_50_40	Blank 4	C-4	Blank 2	NA	NA	NA	['Olfactometer1', 'Olfactometer7', 'Olfactometer9']	[157.0, 254.0, 4001.0]	[2.105560302734375, 2.3876705169677734, 5.883222818374634]	1	0	4	1000	1
658	Dalton	Sarah	60	4000	45	15	1	Threshold	Yes	No	NA	1	0	1	Yes	0	Yes	DAY15	Olfactometer7	Olfactometer7	0	1	0	1	0	0	0	60	0	4001	0	0	0	Olfactometer7	07_29_22_09_51_11	Blank	Blank 2	C-4	NA	NA	NA	['Olfactometer1', 'Olfactometer7']	[60.0, 4001.0]	[2.073343515396118, 5.87396764755249]	1	0	5	1000	1
659	Dalton	Sarah	60	4000	45	15	1	Threshold	Yes	No	NA	1	0	1	Yes	0	Yes	DAY15	Olfactometer9	Olfactometer9	0	1	6	0	0	0	0	86	4860	0	0	0	0	Olfactometer9	07_29_22_09_51_47	Blank 3	C-4	Blank 4	NA	NA	NA	['Olfactometer1', 'Olfactometer9', 'Olfactometer9', 'Olfactometer9', 'Olfactometer9', 'Olfactometer9', 'Olfactometer9']	[86.0, 313.0, 210.0, 96.0, 102.0, 138.0, 4001.0]	[1.98036527633667, 4.607386827468872, 0.15303945541381836, 0.9507637023925781, 0.11599349975585938, 0.30081701278686523, 4.172814846038818]	1	0	6	1000	1
660	Dalton	Sarah	60	4000	45	15	1	Threshold	Yes	No	NA	1	0	1	Yes	0	Yes	DAY15	Olfactometer9	Olfactometer9	0	1	3	1	0	0	0	45	5502	139	0	0	0	Olfactometer9	07_29_22_09_53_06	Blank	C-4	Blank	NA	NA	NA	['Olfactometer1', 'Olfactometer7', 'Olfactometer9', 'Olfactometer9', 'Olfactometer9']	[45.0, 139.0, 996.0, 505.0, 4001.0]	[5.853256464004517, 2.2715530395507812, 3.014322519302368, 3.4688119888305664, 4.02443528175354]	1	0	7	750	2.25
661	Dalton	Sarah	60	4000	45	15	1	Threshold	Yes	No	NA	1	0	1	Yes	0	Yes	DAY15	Olfactometer7	Olfactometer7	0	2	0	3	0	0	0	498	0	8065	0	0	0	Olfactometer7	07_29_22_09_53_53	Blank 4	Blank 1	C-4	NA	NA	NA	['Olfactometer1', 'Olfactometer7', 'Olfactometer7', 'Olfactometer1', 'Olfactometer7']	[202.0, 163.0, 3901.0, 296.0, 4001.0]	[6.127938747406006, 2.271622896194458, 4.0264105796813965, 5.998881578445435, 5.9307732582092285]	1	0	8	750	2.25
662	Dalton	Sarah	60	4000	45	15	1	Threshold	Yes	No	NA	1	0	1	Yes	0	Yes	DAY15	Olfactometer1	Olfactometer1	0	1	0	0	0	0	0	4005	0	0	0	0	0	Olfactometer1	07_29_22_09_54_26	C-4	Blank 4	Blank 1	NA	NA	NA	['Olfactometer1']	[4005.0]	[9.422538757324219]	1	0	9	750	2.25
663	Dalton	Sarah	60	4000	45	15	1	Threshold	Yes	No	NA	1	0	1	Yes	0	Yes	DAY15	Olfactometer1	Olfactometer1	0	5	1	1	0	0	0	8642	56	19	0	0	0	Olfactometer1	07_29_22_09_55_52	C-4	Blank 4	Blank 4	NA	NA	NA	['Olfactometer1', 'Olfactometer7', 'Olfactometer1', 'Olfactometer1', 'Olfactometer1', 'Olfactometer9', 'Olfactometer1']	[149.0, 19.0, 222.0, 572.0, 3698.0, 56.0, 4001.0]	[2.205836057662964, 2.4570436477661133, 5.155694007873535, 0.5072033405303955, 3.934715986251831, 4.851939916610718, 7.033758640289307]	1	0	10	360	2.65
664	Dalton	Sarah	60	4000	45	15	1	Threshold	Yes	No	NA	1	0	1	Yes	0	Yes	DAY15	Olfactometer9	Olfactometer9	0	1	7	0	0	0	0	39	8142	0	0	0	0	Olfactometer9	07_29_22_09_56_38	Blank	C-4	Blank	NA	NA	NA	['Olfactometer9', 'Olfactometer9', 'Olfactometer9', 'Olfactometer9', 'Olfactometer9', 'Olfactometer9', 'Olfactometer1', 'Olfactometer9']	[454.0, 57.0, 209.0, 229.0, 70.0, 3122.0, 39.0, 4001.0]	[7.528196811676025, 0.031427860260009766, 0.17648530006408691, 0.29959583282470703, 0.30074453353881836, 3.3367111682891846, 3.425969123840332, 7.485272645950317]	1	0	11	360	2.65
665	Dalton	Sarah	60	4000	45	15	1	Threshold	Yes	No	NA	1	0	1	Yes	0	Yes	DAY15	Olfactometer9	Olfactometer9	0	0	3	0	0	0	0	0	4528	0	0	0	0	Olfactometer9	07_29_22_09_57_15	Blank	C-4	Blank 4	NA	NA	NA	['Olfactometer9', 'Olfactometer9', 'Olfactometer9']	[384.0, 143.0, 4001.0]	[9.303362607955933, 0.026584386825561523, 4.4137115478515625]	1	0	12	360	2.65
666	Dalton	Sarah	60	4000	45	15	1	Threshold	Yes	No	NA	1	0	1	Yes	0	Yes	DAY15	Olfactometer1	Olfactometer1	0	2	0	0	0	0	0	4215	0	0	0	0	0	Olfactometer1	07_29_22_09_58_18	C-4	Blank	Blank 3	NA	NA	NA	['Olfactometer1', 'Olfactometer1']	[214.0, 4001.0]	[2.821761131286621, 4.135210990905762]	1	0	13	90	2.91
667	Dalton	Sarah	60	4000	45	15	1	Threshold	Yes	No	NA	1	0	1	Yes	0	Yes	DAY15	Olfactometer7	Olfactometer9	0	1	1	1	0	0	0	10	4001	289	0	0	0	Olfactometer9	07_29_22_09_58_56	Blank 4	Blank 4	C-4	NA	NA	NA	['Olfactometer1', 'Olfactometer7', 'Olfactometer9']	[10.0, 289.0, 4001.0]	[4.101910591125488, 2.586052179336548, 6.3613502979278564]	1	0	14	90	2.91
668	Dalton	Sarah	60	4000	45	15	1	Threshold	Yes	No	NA	1	0	1	Yes	0	Yes	DAY15	Olfactometer9	Olfactometer9	0	1	1	1	0	0	0	246	4001	583	0	0	0	Olfactometer9	07_29_22_10_00_06	Blank 2	C-4	Blank 3	NA	NA	NA	['Olfactometer1', 'Olfactometer7', 'Olfactometer9']	[246.0, 583.0, 4001.0]	[3.648604154586792, 2.5202066898345947, 6.177727699279785]	1	0	15	360	2.65
669	Dalton	Sarah	60	4000	45	15	1	Threshold	Yes	No	NA	1	0	1	Yes	0	Yes	DAY15	Olfactometer9	Olfactometer9	0	1	9	1	0	0	0	50	6802	23	0	0	0	Olfactometer9	07_29_22_10_00_46	Blank 4	C-4	Blank 2	NA	NA	NA	['Olfactometer1', 'Olfactometer7', 'Olfactometer9', 'Olfactometer9', 'Olfactometer9', 'Olfactometer9', 'Olfactometer9', 'Olfactometer9', 'Olfactometer9', 'Olfactometer9', 'Olfactometer9']	[50.0, 23.0, 199.0, 185.0, 15.0, 123.0, 224.0, 6.0, 2028.0, 21.0, 4001.0]	[4.5746471881866455, 2.388040781021118, 3.123605251312256, 0.15044593811035156, 0.005008697509765625, 0.2949211597442627, 0.2386341094970703, 0.0, 2.2633392810821533, 0.005141735076904297, 4.12240743637085]	1	0	16	360	2.65
670	Dalton	Sarah	60	4000	45	15	1	Threshold	Yes	No	NA	1	0	1	Yes	0	Yes	DAY15	Olfactometer7	Olfactometer7	0	1	0	5	0	0	0	60	0	4611	0	0	0	Olfactometer7	07_29_22_10_01_22	Blank 4	Blank 2	C-4	NA	NA	NA	['Olfactometer1', 'Olfactometer7', 'Olfactometer7', 'Olfactometer7', 'Olfactometer7', 'Olfactometer7']	[60.0, 285.0, 80.0, 100.0, 145.0, 4001.0]	[3.8255858421325684, 2.7525413036346436, 0.03636360168457031, 1.6182878017425537, 0.1849536895751953, 4.402261972427368]	1	0	17	360	2.65
671	Dalton	Sarah	60	4000	45	15	1	Threshold	Yes	No	NA	1	0	1	Yes	0	Yes	DAY15	Olfactometer1	Olfactometer1	0	2	6	0	0	0	0	4124	4979	0	0	0	0	Olfactometer1	07_29_22_10_02_39	C-4	Blank 4	Blank	NA	NA	NA	['Olfactometer1', 'Olfactometer9', 'Olfactometer9', 'Olfactometer9', 'Olfactometer9', 'Olfactometer9', 'Olfactometer9', 'Olfactometer1']	[123.0, 3193.0, 145.0, 1318.0, 116.0, 116.0, 91.0, 4001.0]	[2.628178834915161, 7.194615602493286, 0.15651178359985352, 1.3202998638153076, 0.16894888877868652, 0.24768447875976562, 0.11546015739440918, 6.941049337387085]	1	0	18	90	2.91
672	Dalton	Sarah	60	4000	45	15	1	Threshold	Yes	No	NA	1	0	1	Yes	0	Yes	DAY15	Olfactometer1	Olfactometer1	0	3	2	0	0	0	0	4135	101	0	0	0	0	Olfactometer1	07_29_22_10_03_22	C-4	Blank 1	Blank	NA	NA	NA	['Olfactometer9', 'Olfactometer9', 'Olfactometer1', 'Olfactometer1', 'Olfactometer1']	[6.0, 95.0, 66.0, 64.0, 4005.0]	[11.138000011444092, 0.026355743408203125, 3.6985952854156494, 0.026143312454223633, 4.883025169372559]	1	0	19	90	2.91
673	Dalton	Sarah	60	4000	45	15	1	Threshold	Yes	No	NA	1	0	1	Yes	0	Yes	DAY15	Olfactometer7	timeout	0	1	4	3	0	0	0	52	287	2011	0	0	0	0	07_29_22_10_04_32	Blank 4	Blank	C-4	NA	NA	NA	['Olfactometer7', 'Olfactometer7', 'Olfactometer9', 'Olfactometer9', 'Olfactometer9', 'Olfactometer9', 'Olfactometer1', 'Olfactometer7']	[93.0, 4.0, 33.0, 84.0, 125.0, 45.0, 52.0, 1914.0]	[18.93136191368103, 13.434827327728271, 2.703813314437866, 0.02642035484313965, 0.18185210227966309, 0.23543500900268555, 3.521314859390259, 5.758953332901001]	1	0	20	90	2.91
674	Dalton	Sarah	60	4000	45	15	1	Threshold	Yes	No	NA	1	0	1	Yes	0	Yes	DAY15	Olfactometer9	Olfactometer9	0	1	1	0	0	0	0	232	4001	0	0	0	0	Olfactometer9	07_29_22_10_05_38	Blank 3	C-4	Blank 2	NA	NA	NA	['Olfactometer1', 'Olfactometer9']	[232.0, 4001.0]	[2.2889437675476074, 8.76033067703247]	1	0	21	360	2.65
675	Dalton	Sarah	60	4000	45	15	1	Threshold	Yes	No	NA	1	0	1	Yes	0	Yes	DAY15	Olfactometer7	Olfactometer7	0	1	0	2	0	0	0	249	0	4100	0	0	0	Olfactometer7	07_29_22_10_06_29	Blank 4	Blank 1	C-4	NA	NA	NA	['Olfactometer1', 'Olfactometer7', 'Olfactometer7']	[249.0, 99.0, 4001.0]	[21.374147415161133, 2.4762651920318604, 3.9906885623931885]	1	0	22	360	2.65
676	Dalton	Sarah	60	4000	45	15	1	Threshold	Yes	No	NA	1	0	1	Yes	0	Yes	DAY15	Olfactometer7	Olfactometer7	0	2	0	5	0	0	0	377	0	9438	0	0	0	Olfactometer7	07_29_22_10_07_19	Blank 4	Blank 4	C-4	NA	NA	NA	['Olfactometer1', 'Olfactometer1', 'Olfactometer7', 'Olfactometer7', 'Olfactometer7', 'Olfactometer7', 'Olfactometer7']	[45.0, 332.0, 2282.0, 321.0, 1990.0, 844.0, 4001.0]	[5.9962592124938965, 8.452534437179565, 4.915709733963013, 0.27132654190063477, 2.110685110092163, 0.7659809589385986, 4.173588275909424]	1	0	23	360	2.65
677	Dalton	Avery	60	4000	45	16	1	Threshold	Yes	No	NA	1	0	1	Yes	0	Yes	DAY16	Olfactometer1	Olfactometer1	0	2	1	0	0	0	0	4481	274	0	0	0	0	Olfactometer1	07_30_22_14_03_14	C-4	Blank 1	Blank 2	NA	NA	NA	['Olfactometer1', 'Olfactometer9', 'Olfactometer1']	[480.0, 274.0, 4001.0]	[14.709399700164795, 7.258203744888306, 11.345311164855957]	1	0	1	1	0.25
678	Dalton	Avery	60	4000	45	16	1	Threshold	Yes	No	NA	1	0	1	Yes	0	Yes	DAY16	Olfactometer7	Olfactometer1	0	2	1	1	0	0	0	4159	318	563	0	0	0	Olfactometer1	07_30_22_14_03_54	Blank	Blank 2	C-4	NA	NA	NA	['Olfactometer1', 'Olfactometer7', 'Olfactometer9', 'Olfactometer1']	[158.0, 563.0, 318.0, 4001.0]	[4.661656856536865, 2.3857593536376953, 2.5197556018829346, 6.547606468200684]	1	0	2	1	0.25
679	Dalton	Avery	60	4000	45	16	1	Threshold	Yes	No	NA	1	0	1	Yes	0	Yes	DAY16	Olfactometer7	All Clear	0	1	1	1	0	0	0	644	448	315	0	0	0	0	07_30_22_14_04_40	Blank 1	Blank 3	C-4	NA	NA	NA	['Olfactometer1', 'Olfactometer7', 'Olfactometer9']	[644.0, 315.0, 448.0]	[2.678269863128662, 2.3307666778564453, 2.4696836471557617]	1	0	3	1	0.25
680	Dalton	Avery	60	4000	45	16	1	Threshold	Yes	No	NA	1	0	1	Yes	0	Yes	DAY16	Olfactometer1	Olfactometer1	0	1	0	0	0	0	0	4001	0	0	0	0	0	Olfactometer1	07_30_22_14_05_09	C-4	Blank 4	Blank 4	NA	NA	NA	['Olfactometer1']	[4001.0]	[5.571171522140503]	1	0	4	1	0.25
681	Dalton	Avery	60	4000	45	16	1	Threshold	Yes	No	NA	1	0	1	Yes	0	Yes	DAY16	Olfactometer1	Olfactometer1	0	1	0	0	0	0	0	4001	0	0	0	0	0	Olfactometer1	07_30_22_14_05_39	C-4	Blank 2	Blank 3	NA	NA	NA	['Olfactometer1']	[4001.0]	[6.980512380599976]	1	0	5	1	0.25
682	Dalton	Avery	60	4000	45	16	1	Threshold	Yes	No	NA	1	0	1	Yes	0	Yes	DAY16	Olfactometer9	Olfactometer9	0	1	1	1	0	0	0	675	4001	499	0	0	0	Olfactometer9	07_30_22_14_06_14	Blank 3	C-4	Blank	NA	NA	NA	['Olfactometer1', 'Olfactometer7', 'Olfactometer9']	[675.0, 499.0, 4001.0]	[2.7514119148254395, 2.3381059169769287, 6.306222438812256]	1	0	6	1	0.25
683	Dalton	Avery	60	4000	45	16	1	Threshold	Yes	No	NA	1	0	1	Yes	0	Yes	DAY16	Olfactometer9	Olfactometer9	0	2	1	1	0	0	0	86	4001	398	0	0	0	Olfactometer9	07_30_22_14_07_39	Blank	C-4	Blank 2	NA	NA	NA	['Olfactometer1', 'Olfactometer1', 'Olfactometer7', 'Olfactometer9']	[24.0, 62.0, 398.0, 4001.0]	[6.717315435409546, 0.09091329574584961, 2.355659008026123, 6.014530658721924]	1	0	7	1000	1
684	Dalton	Avery	60	4000	45	16	1	Threshold	Yes	No	NA	1	0	1	Yes	0	Yes	DAY16	Olfactometer9	Olfactometer9	0	1	3	1	0	0	0	118	5057	44	0	0	0	Olfactometer9	07_30_22_14_08_22	Blank	C-4	Blank 1	NA	NA	NA	['Olfactometer1', 'Olfactometer7', 'Olfactometer9', 'Olfactometer9', 'Olfactometer9']	[118.0, 44.0, 36.0, 1020.0, 4001.0]	[10.457704782485962, 2.4415252208709717, 2.4024312496185303, 1.0608787536621094, 4.107003450393677]	1	0	8	1000	1
685	Dalton	Avery	60	4000	45	16	1	Threshold	Yes	No	NA	1	0	1	Yes	0	Yes	DAY16	Olfactometer9	Olfactometer9	0	1	1	1	0	0	0	293	4001	424	0	0	0	Olfactometer9	07_30_22_14_08_58	Blank 3	C-4	Blank 3	NA	NA	NA	['Olfactometer1', 'Olfactometer7', 'Olfactometer9']	[293.0, 424.0, 4001.0]	[3.242807388305664, 2.681469440460205, 6.486207008361816]	1	0	9	1000	1
686	Dalton	Avery	60	4000	45	16	1	Threshold	Yes	No	NA	1	0	1	Yes	0	Yes	DAY16	Olfactometer7	Olfactometer1	0	2	1	0	0	0	0	4144	354	0	0	0	0	Olfactometer1	07_30_22_14_10_10	Blank 1	Blank 3	C-4	NA	NA	NA	['Olfactometer1', 'Olfactometer9', 'Olfactometer1']	[143.0, 354.0, 4001.0]	[3.137972116470337, 4.786660194396973, 7.4453675746917725]	1	0	10	750	2.25
687	Dalton	Avery	60	4000	45	16	1	Threshold	Yes	No	NA	1	0	1	Yes	0	Yes	DAY16	Olfactometer9	Olfactometer9	0	1	1	1	0	0	0	381	4001	249	0	0	0	Olfactometer9	07_30_22_14_11_14	Blank 4	C-4	Blank 4	NA	NA	NA	['Olfactometer1', 'Olfactometer7', 'Olfactometer9']	[381.0, 249.0, 4001.0]	[4.293157577514648, 2.4583353996276855, 6.543700218200684]	1	0	11	1000	1
688	Dalton	Avery	60	4000	45	16	1	Threshold	Yes	No	NA	1	0	1	Yes	0	Yes	DAY16	Olfactometer1	Olfactometer1	0	1	0	0	0	0	0	4003	0	0	0	0	0	Olfactometer1	07_30_22_14_11_47	C-4	Blank 2	Blank 1	NA	NA	NA	['Olfactometer1']	[4003.0]	[9.850115776062012]	1	0	12	1000	1
689	Dalton	Avery	60	4000	45	16	1	Threshold	Yes	No	NA	1	0	1	Yes	0	Yes	DAY16	Olfactometer9	Olfactometer9	0	0	1	1	0	0	0	0	4001	254	0	0	0	Olfactometer9	07_30_22_14_12_26	Blank 2	C-4	Blank	NA	NA	NA	['Olfactometer7', 'Olfactometer9']	[254.0, 4001.0]	[10.167661666870117, 6.056789398193359]	1	0	13	1000	1
690	Dalton	Avery	60	4000	45	16	1	Threshold	Yes	No	NA	1	0	1	Yes	0	Yes	DAY16	Olfactometer7	Olfactometer7	0	2	1	2	0	0	0	598	138	4488	0	0	0	Olfactometer7	07_30_22_14_13_32	Blank 2	Blank	C-4	NA	NA	NA	['Olfactometer1', 'Olfactometer7', 'Olfactometer9', 'Olfactometer1', 'Olfactometer7']	[284.0, 487.0, 138.0, 314.0, 4001.0]	[2.5776400566101074, 2.5613770484924316, 2.5855002403259277, 3.0744681358337402, 6.05107307434082]	1	0	14	750	2.25
691	Dalton	Avery	60	4000	45	16	1	Threshold	Yes	No	NA	1	0	1	Yes	0	Yes	DAY16	Olfactometer9	Olfactometer9	0	1	1	0	0	0	0	309	4001	0	0	0	0	Olfactometer9	07_30_22_14_14_09	Blank 2	C-4	Blank 4	NA	NA	NA	['Olfactometer1', 'Olfactometer9']	[309.0, 4001.0]	[2.7615761756896973, 11.69238829612732]	1	0	15	750	2.25
692	Dalton	Avery	60	4000	45	16	1	Threshold	Yes	No	NA	1	0	1	Yes	0	Yes	DAY16	Olfactometer1	Olfactometer1	0	1	0	0	0	0	0	4003	0	0	0	0	0	Olfactometer1	07_30_22_14_14_39	C-4	Blank 4	Blank 1	NA	NA	NA	['Olfactometer1']	[4003.0]	[6.343714952468872]	1	0	16	750	2.25
693	Dalton	Avery	60	4000	45	16	1	Threshold	Yes	No	NA	1	0	1	Yes	0	Yes	DAY16	Olfactometer7	Olfactometer7	0	1	0	2	0	0	0	320	0	4275	0	0	0	Olfactometer7	07_30_22_14_15_48	Blank 3	Blank 4	C-4	NA	NA	NA	['Olfactometer7', 'Olfactometer1', 'Olfactometer7']	[274.0, 320.0, 4001.0]	[6.841524839401245, 8.039158582687378, 6.293466806411743]	1	0	17	360	2.65
694	Dalton	Avery	60	4000	45	16	1	Threshold	Yes	No	NA	1	0	1	Yes	0	Yes	DAY16	Olfactometer7	Olfactometer1	0	1	1	3	0	0	0	4003	279	2572	0	0	0	Olfactometer1	07_30_22_14_16_39	Blank	Blank 2	C-4	NA	NA	NA	['Olfactometer7', 'Olfactometer7', 'Olfactometer7', 'Olfactometer9', 'Olfactometer1']	[375.0, 2098.0, 99.0, 279.0, 4003.0]	[12.09467625617981, 2.7026946544647217, 1.7045872211456299, 2.3790693283081055, 6.90060830116272]	1	0	18	360	2.65
695	Dalton	Avery	60	4000	45	16	1	Threshold	Yes	No	NA	1	0	1	Yes	0	Yes	DAY16	Olfactometer9	Olfactometer9	0	1	2	2	0	0	0	417	4090	248	0	0	0	Olfactometer9	07_30_22_14_17_40	Blank	C-4	Blank 4	NA	NA	NA	['Olfactometer1', 'Olfactometer7', 'Olfactometer7', 'Olfactometer9', 'Olfactometer9']	[417.0, 92.0, 156.0, 89.0, 4001.0]	[2.624384880065918, 1.9508228302001953, 0.2360668182373047, 2.3074872493743896, 4.031022787094116]	1	0	19	750	2.25
696	Dalton	Avery	60	4000	45	16	1	Threshold	Yes	No	NA	1	0	1	Yes	0	Yes	DAY16	Olfactometer1	Olfactometer1	0	1	0	0	0	0	0	4001	0	0	0	0	0	Olfactometer1	07_30_22_14_18_09	C-4	Blank 3	Blank 3	NA	NA	NA	['Olfactometer1']	[4001.0]	[6.0481250286102295]	1	0	20	750	2.25
697	Dalton	Avery	60	4000	45	16	1	Threshold	Yes	No	NA	1	0	1	Yes	0	Yes	DAY16	Olfactometer1	Olfactometer1	0	1	0	1	0	0	0	4001	0	337	0	0	0	Olfactometer1	07_30_22_14_18_48	C-4	Blank 3	Blank 3	NA	NA	NA	['Olfactometer7', 'Olfactometer1']	[337.0, 4001.0]	[5.385516166687012, 10.088131666183472]	1	0	21	750	2.25
698	Dalton	Avery	60	4000	45	17	1	Threshold	Yes	No	NA	1	0	1	Yes	0	Yes	DAY17	Olfactometer9	Olfactometer9	0	3	6	1	0	0	0	316	5068	164	0	0	0	Olfactometer9	07_31_22_08_43_40	Blank 3	C-4	Blank 2	NA	NA	NA	['Olfactometer1', 'Olfactometer7', 'Olfactometer9', 'Olfactometer1', 'Olfactometer1', 'Olfactometer9', 'Olfactometer9', 'Olfactometer9', 'Olfactometer9', 'Olfactometer9']	[176.0, 164.0, 293.0, 78.0, 62.0, 96.0, 72.0, 45.0, 561.0, 4001.0]	[4.836081504821777, 2.4934754371643066, 9.628577947616577, 4.682133197784424, 0.0020160675048828125, 7.315929651260376, 0.15674710273742676, 0.24092483520507812, 0.659815788269043, 4.105135917663574]	1	0	1	1	0.25
699	Dalton	Avery	60	4000	45	17	1	Threshold	Yes	No	NA	1	0	1	Yes	0	Yes	DAY17	Olfactometer1	Olfactometer1	0	1	0	0	0	0	0	4001	0	0	0	0	0	Olfactometer1	07_31_22_08_44_09	C-4	Blank 4	Blank 3	NA	NA	NA	['Olfactometer1']	[4001.0]	[5.884042024612427]	1	0	2	1	0.25
700	Dalton	Avery	60	4000	45	17	1	Threshold	Yes	No	NA	1	0	1	Yes	0	Yes	DAY17	Olfactometer7	Olfactometer7	0	1	0	1	0	0	0	203	0	4001	0	0	0	Olfactometer7	07_31_22_08_44_41	Blank	Blank	C-4	NA	NA	NA	['Olfactometer1', 'Olfactometer7']	[203.0, 4001.0]	[2.666145086288452, 6.033623456954956]	1	0	3	1	0.25
701	Dalton	Avery	60	4000	45	17	1	Threshold	Yes	No	NA	1	0	1	Yes	0	Yes	DAY17	Olfactometer1	Olfactometer1	0	1	0	0	0	0	0	4001	0	0	0	0	0	Olfactometer1	07_31_22_08_45_43	C-4	Blank 3	Blank	NA	NA	NA	['Olfactometer1']	[4001.0]	[6.189465284347534]	1	0	4	1000	1
702	Dalton	Avery	60	4000	45	17	1	Threshold	Yes	No	NA	1	0	1	Yes	0	Yes	DAY17	Olfactometer7	Olfactometer7	0	0	0	1	0	0	0	0	0	4001	0	0	0	Olfactometer7	07_31_22_08_46_14	Blank 2	Blank 4	C-4	NA	NA	NA	['Olfactometer7']	[4001.0]	[8.226190090179443]	1	0	5	1000	1
703	Dalton	Avery	60	4000	45	17	1	Threshold	Yes	No	NA	1	0	1	Yes	0	Yes	DAY17	Olfactometer9	Olfactometer9	0	1	25	1	0	0	0	196	6413	319	0	0	0	Olfactometer9	07_31_22_08_47_12	Blank 4	C-4	Blank 1	NA	NA	NA	['Olfactometer1', 'Olfactometer7', 'Olfactometer9', 'Olfactometer9', 'Olfactometer9', 'Olfactometer9', 'Olfactometer9', 'Olfactometer9', 'Olfactometer9', 'Olfactometer9', 'Olfactometer9', 'Olfactometer9', 'Olfactometer9', 'Olfactometer9', 'Olfactometer9', 'Olfactometer9', 'Olfactometer9', 'Olfactometer9', 'Olfactometer9', 'Olfactometer9', 'Olfactometer9', 'Olfactometer9', 'Olfactometer9', 'Olfact…	[196.0, 319.0, 48.0, 88.0, 92.0, 6.0, 99.0, 87.0, 37.0, 54.0, 284.0, 338.0, 320.0, 41.0, 134.0, 138.0, 127.0, 22.0, 87.0, 24.0, 91.0, 18.0, 78.0, 17.0, 168.0, 14.0, 4001.0]	[2.087484836578369, 2.103614091873169, 21.89003586769104, 0.5788078308105469, 0.11432027816772461, 0.008086681365966797, 0.2367238998413086, 0.0, 0.12120294570922852, 0.12026548385620117, 0.2972259521484375, 0.30268096923828125, 0.48064327239990234, 0.05899667739868164, 0.23598432540893555, 0.2436234951019287, 0.29441237449645996, 0.18233442306518555, 0.06066250801086426, 0.12173175811767578, 0.1…	1	0	6	1000	1
704	Dalton	Avery	60	4000	45	17	1	Threshold	Yes	No	NA	1	0	1	Yes	0	Yes	DAY17	Olfactometer1	Olfactometer1	0	1	0	0	0	0	0	4004	0	0	0	0	0	Olfactometer1	07_31_22_08_48_09	C-4	Blank 2	Blank 4	NA	NA	NA	['Olfactometer1']	[4004.0]	[5.580296516418457]	1	0	7	750	2.25
705	Dalton	Avery	60	4000	45	17	1	Threshold	Yes	No	NA	1	0	1	Yes	0	Yes	DAY17	Olfactometer9	Olfactometer9	0	1	6	2	0	0	0	115	4261	23	0	0	0	Olfactometer9	07_31_22_08_48_44	Blank	C-4	Blank 1	NA	NA	NA	['Olfactometer1', 'Olfactometer7', 'Olfactometer7', 'Olfactometer9', 'Olfactometer9', 'Olfactometer9', 'Olfactometer9', 'Olfactometer9', 'Olfactometer9']	[115.0, 3.0, 20.0, 66.0, 76.0, 31.0, 60.0, 27.0, 4001.0]	[2.210235595703125, 2.279228925704956, 0.0020170211791992188, 3.297149181365967, 0.004583597183227539, 0.3178558349609375, 0.06903457641601562, 0.36413145065307617, 3.934431552886963]	1	0	8	750	2.25
706	Dalton	Avery	60	4000	45	17	1	Threshold	Yes	No	NA	1	0	1	Yes	0	Yes	DAY17	Olfactometer7	Olfactometer7	0	1	0	1	0	0	0	244	0	4001	0	0	0	Olfactometer7	07_31_22_08_49_16	Blank 2	Blank 1	C-4	NA	NA	NA	['Olfactometer1', 'Olfactometer7']	[244.0, 4001.0]	[2.2882401943206787, 6.329364538192749]	1	0	9	750	2.25
707	Dalton	Avery	60	4000	45	17	1	Threshold	Yes	No	NA	1	0	1	Yes	0	Yes	DAY17	Olfactometer7	Olfactometer7	0	1	0	1	0	0	0	233	0	4002	0	0	0	Olfactometer7	07_31_22_08_50_11	Blank	Blank 1	C-4	NA	NA	NA	['Olfactometer1', 'Olfactometer7']	[233.0, 4002.0]	[3.2347655296325684, 6.037297248840332]	1	0	10	360	2.65
708	Dalton	Avery	60	4000	45	17	1	Threshold	Yes	No	NA	1	0	1	Yes	0	Yes	DAY17	Olfactometer9	Olfactometer9	0	1	1	1	0	0	0	189	4001	165	0	0	0	Olfactometer9	07_31_22_08_50_45	Blank 2	C-4	Blank 2	NA	NA	NA	['Olfactometer1', 'Olfactometer7', 'Olfactometer9']	[189.0, 165.0, 4001.0]	[2.0390689373016357, 2.4524757862091064, 6.445695638656616]	1	0	11	360	2.65
709	Dalton	Avery	60	4000	45	17	1	Threshold	Yes	No	NA	1	0	1	Yes	0	Yes	DAY17	Olfactometer1	Olfactometer1	0	1	0	0	0	0	0	4001	0	0	0	0	0	Olfactometer1	07_31_22_08_51_14	C-4	Blank 2	Blank 4	NA	NA	NA	['Olfactometer1']	[4001.0]	[6.110568046569824]	1	0	12	360	2.65
710	Dalton	Avery	60	4000	45	17	1	Threshold	Yes	No	NA	1	0	1	Yes	0	Yes	DAY17	Olfactometer1	Olfactometer1	0	1	2	0	0	0	0	4001	176	0	0	0	0	Olfactometer1	07_31_22_08_52_17	C-4	Blank 4	Blank 4	NA	NA	NA	['Olfactometer9', 'Olfactometer9', 'Olfactometer1']	[123.0, 53.0, 4001.0]	[8.502640962600708, 0.14725708961486816, 8.061349868774414]	1	0	13	90	2.91
711	Dalton	Avery	60	4000	45	17	1	Threshold	Yes	No	NA	1	0	1	Yes	0	Yes	DAY17	Olfactometer7	Olfactometer7	0	1	0	1	0	0	0	253	0	4003	0	0	0	Olfactometer7	07_31_22_08_52_48	Blank 4	Blank 3	C-4	NA	NA	NA	['Olfactometer1', 'Olfactometer7']	[253.0, 4003.0]	[2.048070192337036, 6.028691053390503]	1	0	14	90	2.91
712	Dalton	Avery	60	4000	45	17	1	Threshold	Yes	No	NA	1	0	1	Yes	0	Yes	DAY17	Olfactometer7	Olfactometer7	0	1	0	1	0	0	0	260	0	4001	0	0	0	Olfactometer7	07_31_22_08_53_20	Blank 4	Blank 4	C-4	NA	NA	NA	['Olfactometer1', 'Olfactometer7']	[260.0, 4001.0]	[2.639131546020508, 5.921504974365234]	1	0	15	90	2.91
713	Dalton	Lauren	60	4000	45	18	1	Threshold	Yes	No	NA	1	0	1	Yes	0	Yes	DAY18	Olfactometer7	Olfactometer7	0	1	1	1	0	0	0	214	435	4001	0	0	0	Olfactometer7	08_01_22_12_50_53	Blank 4	Blank 3	C-4	NA	NA	NA	['Olfactometer1', 'Olfactometer9', 'Olfactometer7']	[214.0, 435.0, 4001.0]	[7.790608167648315, 2.515409231185913, 5.6982152462005615]	1	0	1	1	0.25
714	Dalton	Lauren	60	4000	45	18	1	Threshold	Yes	No	NA	1	0	1	Yes	0	Yes	DAY18	Olfactometer7	Olfactometer7	0	1	1	1	0	0	0	311	402	4001	0	0	0	Olfactometer7	08_01_22_12_51_27	Blank 3	Blank 3	C-4	NA	NA	NA	['Olfactometer1', 'Olfactometer9', 'Olfactometer7']	[311.0, 402.0, 4001.0]	[2.5324747562408447, 2.1300768852233887, 5.844094276428223]	1	0	2	1	0.25
715	Dalton	Lauren	60	4000	45	18	1	Threshold	Yes	No	NA	1	0	1	Yes	0	Yes	DAY18	Olfactometer1	Olfactometer1	0	1	0	0	0	0	0	4001	0	0	0	0	0	Olfactometer1	08_01_22_12_51_56	C-4	Blank 1	Blank 1	NA	NA	NA	['Olfactometer1']	[4001.0]	[5.696945905685425]	1	0	3	1	0.25
716	Dalton	Lauren	60	4000	45	18	1	Threshold	Yes	No	NA	1	0	1	Yes	0	Yes	DAY18	Olfactometer9	Olfactometer9	0	2	2	0	0	0	0	374	7916	0	0	0	0	Olfactometer9	08_01_22_12_52_57	Blank 3	C-4	Blank 3	NA	NA	NA	['Olfactometer1', 'Olfactometer9', 'Olfactometer1', 'Olfactometer9']	[170.0, 3915.0, 204.0, 4001.0]	[4.35574746131897, 5.880072116851807, 3.310696840286255, 5.990395784378052]	1	0	4	1000	1
717	Dalton	Lauren	60	4000	45	18	1	Threshold	Yes	No	NA	1	0	1	Yes	0	Yes	DAY18	Olfactometer1	Olfactometer1	0	1	0	0	0	0	0	4005	0	0	0	0	0	Olfactometer1	08_01_22_12_53_25	C-4	Blank 3	Blank	NA	NA	NA	['Olfactometer1']	[4005.0]	[5.80195951461792]	1	0	5	1000	1
718	Dalton	Lauren	60	4000	45	18	1	Threshold	Yes	No	NA	1	0	1	Yes	0	Yes	DAY18	Olfactometer9	Olfactometer9	0	1	1	0	0	0	0	290	4001	0	0	0	0	Olfactometer9	08_01_22_12_53_57	Blank	C-4	Blank 4	NA	NA	NA	['Olfactometer1', 'Olfactometer9']	[290.0, 4001.0]	[2.119863510131836, 5.890772819519043]	1	0	6	1000	1
719	Dalton	Lauren	60	4000	45	18	1	Threshold	Yes	No	NA	1	0	1	Yes	0	Yes	DAY18	Olfactometer9	Olfactometer9	0	1	1	1	0	0	0	318	4001	303	0	0	0	Olfactometer9	08_01_22_12_55_11	Blank 3	C-4	Blank	NA	NA	NA	['Olfactometer7', 'Olfactometer1', 'Olfactometer9']	[303.0, 318.0, 4001.0]	[15.101436853408813, 3.0677292346954346, 6.430424690246582]	1	0	7	750	2.25
720	Dalton	Lauren	60	4000	45	18	1	Threshold	Yes	No	NA	1	0	1	Yes	0	Yes	DAY18	Olfactometer1	Olfactometer1	0	1	0	0	0	0	0	4001	0	0	0	0	0	Olfactometer1	08_01_22_12_55_41	C-4	Blank 4	Blank 4	NA	NA	NA	['Olfactometer1']	[4001.0]	[6.340179681777954]	1	0	8	750	2.25
721	Dalton	Lauren	60	4000	45	18	1	Threshold	Yes	No	NA	1	0	1	Yes	0	Yes	DAY18	Olfactometer9	Olfactometer9	0	1	1	0	0	0	0	339	4001	0	0	0	0	Olfactometer9	08_01_22_12_56_13	Blank 3	C-4	Blank 4	NA	NA	NA	['Olfactometer1', 'Olfactometer9']	[339.0, 4001.0]	[3.4669368267059326, 5.8781657218933105]	1	0	9	750	2.25
722	Dalton	Lauren	60	4000	45	18	1	Threshold	Yes	No	NA	1	0	1	Yes	0	Yes	DAY18	Olfactometer7	Olfactometer7	0	1	1	1	0	0	0	274	233	4001	0	0	0	Olfactometer7	08_01_22_12_57_13	Blank 2	Blank 3	C-4	NA	NA	NA	['Olfactometer1', 'Olfactometer9', 'Olfactometer7']	[274.0, 233.0, 4001.0]	[2.3723978996276855, 2.14072585105896, 5.719615697860718]	1	0	10	360	2.65
723	Dalton	Lauren	60	4000	45	18	1	Threshold	Yes	No	NA	1	0	1	Yes	0	Yes	DAY18	Olfactometer1	Olfactometer1	0	1	0	0	0	0	0	4004	0	0	0	0	0	Olfactometer1	08_01_22_12_57_42	C-4	Blank 4	Blank 4	NA	NA	NA	['Olfactometer1']	[4004.0]	[6.117621421813965]	1	0	11	360	2.65
724	Dalton	Lauren	60	4000	45	18	1	Threshold	Yes	No	NA	1	0	1	Yes	0	Yes	DAY18	Olfactometer1	Olfactometer1	0	1	0	0	0	0	0	4002	0	0	0	0	0	Olfactometer1	08_01_22_12_58_13	C-4	Blank 2	Blank 2	NA	NA	NA	['Olfactometer1']	[4002.0]	[7.079356670379639]	1	0	12	360	2.65
725	Dalton	Lauren	60	4000	45	18	1	Threshold	Yes	No	NA	1	0	1	Yes	0	Yes	DAY18	Olfactometer9	Olfactometer9	0	1	1	0	0	0	0	262	4001	0	0	0	0	Olfactometer9	08_01_22_12_59_23	Blank 4	C-4	Blank 3	NA	NA	NA	['Olfactometer1', 'Olfactometer9']	[262.0, 4001.0]	[13.808953285217285, 5.6982581615448]	1	0	13	90	2.91
726	Dalton	Lauren	60	4000	45	18	1	Threshold	Yes	No	NA	1	0	1	Yes	0	Yes	DAY18	Olfactometer7	Olfactometer7	0	0	1	3	0	0	0	0	255	4181	0	0	0	Olfactometer7	08_01_22_13_00_01	Blank 3	Blank 2	C-4	NA	NA	NA	['Olfactometer9', 'Olfactometer7', 'Olfactometer7', 'Olfactometer7']	[255.0, 140.0, 37.0, 4004.0]	[7.937923908233643, 1.939521312713623, 0.12036585807800293, 4.122567653656006]	1	0	14	90	2.91
727	Dalton	Lauren	60	4000	45	18	1	Threshold	Yes	No	NA	1	0	1	Yes	0	Yes	DAY18	Olfactometer7	Olfactometer7	0	1	0	1	0	0	0	437	0	4001	0	0	0	Olfactometer7	08_01_22_13_00_36	Blank	Blank 4	C-4	NA	NA	NA	['Olfactometer1', 'Olfactometer7']	[437.0, 4001.0]	[3.979121446609497, 8.866360664367676]	1	0	15	90	2.91
728	Dalton	Lauren	60	4000	45	19	1	Threshold	Yes	No	NA	1	0	1	Yes	0	Yes	DAY19	Olfactometer1	Olfactometer1	0	1	0	0	0	0	0	4001	0	0	0	0	0	Olfactometer1	08_02_22_12_08_39	C-4	Blank 4	Blank 3	NA	NA	NA	['Olfactometer1']	[4001.0]	[9.38867974281311]	1	0	1	1	0.25
729	Dalton	Lauren	60	4000	45	19	1	Threshold	Yes	No	NA	1	0	1	Yes	0	Yes	DAY19	Olfactometer9	Olfactometer9	0	1	1	1	0	0	0	195	4001	274	0	0	0	Olfactometer9	08_02_22_12_09_14	Blank 1	C-4	Blank 2	NA	NA	NA	['Olfactometer1', 'Olfactometer7', 'Olfactometer9']	[195.0, 274.0, 4001.0]	[3.306107759475708, 2.1247355937957764, 6.220515251159668]	1	0	2	1	0.25
730	Dalton	Lauren	60	4000	45	19	1	Threshold	Yes	No	NA	1	0	1	Yes	0	Yes	DAY19	Olfactometer7	Olfactometer7	0	1	0	1	0	0	0	206	0	4001	0	0	0	Olfactometer7	08_02_22_12_09_48	Blank	Blank 2	C-4	NA	NA	NA	['Olfactometer1', 'Olfactometer7']	[206.0, 4001.0]	[5.4268107414245605, 5.87026834487915]	1	0	3	1	0.25
731	Dalton	Lauren	60	4000	45	19	1	Threshold	Yes	No	NA	1	0	1	Yes	0	Yes	DAY19	Olfactometer1	Olfactometer1	0	2	0	0	0	0	0	7437	0	0	0	0	0	Olfactometer1	08_02_22_12_10_51	C-4	Blank 4	Blank 2	NA	NA	NA	['Olfactometer1', 'Olfactometer1']	[3436.0, 4001.0]	[9.483973503112793, 7.434075117111206]	1	0	4	1000	1
732	Dalton	Lauren	60	4000	45	19	1	Threshold	Yes	No	NA	1	0	1	Yes	0	Yes	DAY19	Olfactometer9	Olfactometer9	0	1	1	1	0	0	0	242	4001	252	0	0	0	Olfactometer9	08_02_22_12_11_25	Blank 3	C-4	Blank	NA	NA	NA	['Olfactometer1', 'Olfactometer7', 'Olfactometer9']	[242.0, 252.0, 4001.0]	[3.0285146236419678, 1.9499554634094238, 6.279118299484253]	1	0	5	1000	1
733	Dalton	Lauren	60	4000	45	19	1	Threshold	Yes	No	NA	1	0	1	Yes	0	Yes	DAY19	Olfactometer9	Olfactometer9	0	1	1	1	0	0	0	244	4001	396	0	0	0	Olfactometer9	08_02_22_12_11_59	Blank 3	C-4	Blank 3	NA	NA	NA	['Olfactometer1', 'Olfactometer7', 'Olfactometer9']	[244.0, 396.0, 4001.0]	[2.504953384399414, 2.2744152545928955, 6.254972696304321]	1	0	6	1000	1
734	Dalton	Lauren	60	4000	45	19	1	Threshold	Yes	No	NA	1	0	1	Yes	0	Yes	DAY19	Olfactometer1	Olfactometer1	0	1	0	0	0	0	0	4001	0	0	0	0	0	Olfactometer1	08_02_22_12_13_06	C-4	Blank 2	Blank 3	NA	NA	NA	['Olfactometer1']	[4001.0]	[14.796027183532715]	1	0	7	750	2.25
735	Dalton	Lauren	60	4000	45	19	1	Threshold	Yes	No	NA	1	0	1	Yes	0	Yes	DAY19	Olfactometer7	Olfactometer7	0	1	0	1	0	0	0	258	0	4001	0	0	0	Olfactometer7	08_02_22_12_13_40	Blank 3	Blank 2	C-4	NA	NA	NA	['Olfactometer1', 'Olfactometer7']	[258.0, 4001.0]	[5.0836122035980225, 6.1198506355285645]	1	0	8	750	2.25
736	Dalton	Lauren	60	4000	45	19	1	Threshold	Yes	No	NA	1	0	1	Yes	0	Yes	DAY19	Olfactometer9	Olfactometer9	0	1	1	1	0	0	0	310	4001	486	0	0	0	Olfactometer9	08_02_22_12_14_15	Blank	C-4	Blank 3	NA	NA	NA	['Olfactometer1', 'Olfactometer7', 'Olfactometer9']	[310.0, 486.0, 4001.0]	[3.0699117183685303, 2.5130794048309326, 6.192050933837891]	1	0	9	750	2.25
737	Dalton	Lauren	60	4000	45	19	1	Threshold	Yes	No	NA	1	0	1	Yes	0	Yes	DAY19	Olfactometer7	Olfactometer7	0	1	0	1	0	0	0	259	0	4001	0	0	0	Olfactometer7	08_02_22_12_15_16	Blank	Blank 4	C-4	NA	NA	NA	['Olfactometer1', 'Olfactometer7']	[259.0, 4001.0]	[7.387927770614624, 6.117897272109985]	1	0	10	360	2.65
738	Dalton	Lauren	60	4000	45	19	1	Threshold	Yes	No	NA	1	0	1	Yes	0	Yes	DAY19	Olfactometer1	Olfactometer1	0	1	0	0	0	0	0	4005	0	0	0	0	0	Olfactometer1	08_02_22_12_15_47	C-4	Blank 1	Blank 2	NA	NA	NA	['Olfactometer1']	[4005.0]	[7.356398344039917]	1	0	11	360	2.65
739	Dalton	Lauren	60	4000	45	19	1	Threshold	Yes	No	NA	1	0	1	Yes	0	Yes	DAY19	Olfactometer7	Olfactometer7	0	1	0	1	0	0	0	398	0	4001	0	0	0	Olfactometer7	08_02_22_12_16_20	Blank 1	Blank 4	C-4	NA	NA	NA	['Olfactometer1', 'Olfactometer7']	[398.0, 4001.0]	[4.090301752090454, 5.882603883743286]	1	0	12	360	2.65
740	Dalton	Lauren	60	4000	45	19	1	Threshold	Yes	No	NA	1	0	1	Yes	0	Yes	DAY19	Olfactometer9	Olfactometer9	0	1	2	1	0	0	0	365	4004	221	0	0	0	Olfactometer9	08_02_22_12_17_25	Blank 1	C-4	Blank 4	NA	NA	NA	['Olfactometer9', 'Olfactometer1', 'Olfactometer7', 'Olfactometer9']	[3.0, 365.0, 221.0, 4001.0]	[3.255615472793579, 3.654338836669922, 2.1290650367736816, 6.281824827194214]	1	0	13	90	2.91
741	Dalton	Lauren	60	4000	45	19	1	Threshold	Yes	No	NA	1	0	1	Yes	0	Yes	DAY19	Olfactometer7	Olfactometer7	0	2	1	1	0	0	0	534	111	4001	0	0	0	Olfactometer7	08_02_22_12_18_20	Blank 2	Blank	C-4	NA	NA	NA	['Olfactometer1', 'Olfactometer9', 'Olfactometer1', 'Olfactometer7']	[222.0, 111.0, 312.0, 4001.0]	[4.291649580001831, 16.67983865737915, 5.524138927459717, 6.164386034011841]	1	0	14	90	2.91
742	Dalton	Lauren	60	4000	45	19	1	Threshold	Yes	No	NA	1	0	1	Yes	0	Yes	DAY19	Olfactometer9	Olfactometer9	0	1	1	1	0	0	0	449	4001	317	0	0	0	Olfactometer9	08_02_22_12_18_56	Blank	C-4	Blank 1	NA	NA	NA	['Olfactometer1', 'Olfactometer7', 'Olfactometer9']	[449.0, 317.0, 4001.0]	[3.614154577255249, 2.273688793182373, 6.305814266204834]	1	0	15	90	2.91
743	Dalton	Sarah	60	4000	45	20	1	Threshold	Yes	No	NA	1	0	1	Yes	0	Yes	DAY20	Olfactometer9	Olfactometer9	0	1	1	1	0	0	0	398	4001	472	0	0	0	Olfactometer9	08_03_22_09_56_14	Blank 3	C-4	Blank 2	NA	NA	NA	['Olfactometer1', 'Olfactometer7', 'Olfactometer9']	[398.0, 472.0, 4001.0]	[2.237156391143799, 2.71305513381958, 6.41664981842041]	1	0	1	1	0.25
744	Dalton	Sarah	60	4000	45	20	1	Threshold	Yes	No	NA	1	0	1	Yes	0	Yes	DAY20	Olfactometer9	Olfactometer9	0	2	1	1	0	0	0	272	4001	309	0	0	0	Olfactometer9	08_03_22_09_56_49	Blank 1	C-4	Blank 2	NA	NA	NA	['Olfactometer1', 'Olfactometer1', 'Olfactometer7', 'Olfactometer9']	[69.0, 203.0, 309.0, 4001.0]	[3.0901601314544678, 0.15521764755249023, 2.441927671432495, 6.419444799423218]	1	0	2	1	0.25
745	Dalton	Sarah	60	4000	45	20	1	Threshold	Yes	No	NA	1	0	1	Yes	0	Yes	DAY20	Olfactometer1	Olfactometer1	0	1	0	0	0	0	0	4005	0	0	0	0	0	Olfactometer1	08_03_22_09_57_19	C-4	Blank	Blank 3	NA	NA	NA	['Olfactometer1']	[4005.0]	[6.679495811462402]	1	0	3	1	0.25
746	Dalton	Sarah	60	4000	45	20	1	Threshold	Yes	No	NA	1	0	1	Yes	0	Yes	DAY20	Olfactometer1	Olfactometer1	0	2	0	0	0	0	0	4191	0	0	0	0	0	Olfactometer1	08_03_22_09_58_11	C-4	Blank 3	Blank 4	NA	NA	NA	['Olfactometer1', 'Olfactometer1']	[190.0, 4001.0]	[4.946277379989624, 4.3760740756988525]	1	0	4	1000	1
747	Dalton	Sarah	60	4000	45	20	1	Threshold	Yes	No	NA	1	0	1	Yes	0	Yes	DAY20	Olfactometer7	Olfactometer7	0	1	0	1	0	0	0	93	0	4001	0	0	0	Olfactometer7	08_03_22_09_58_43	Blank 3	Blank 3	C-4	NA	NA	NA	['Olfactometer1', 'Olfactometer7']	[93.0, 4001.0]	[3.1935982704162598, 5.820788860321045]	1	0	5	1000	1
748	Dalton	Sarah	60	4000	45	20	1	Threshold	Yes	No	NA	1	0	1	Yes	0	Yes	DAY20	Olfactometer1	Olfactometer1	0	1	0	0	0	0	0	4001	0	0	0	0	0	Olfactometer1	08_03_22_09_59_14	C-4	Blank	Blank 4	NA	NA	NA	['Olfactometer1']	[4001.0]	[7.4247071743011475]	1	0	6	1000	1
749	Dalton	Sarah	60	4000	45	20	1	Threshold	Yes	No	NA	1	0	1	Yes	0	Yes	DAY20	Olfactometer7	Olfactometer7	0	0	0	1	0	0	0	0	0	4001	0	0	0	Olfactometer7	08_03_22_10_00_12	Blank 2	Blank 3	C-4	NA	NA	NA	['Olfactometer7']	[4001.0]	[8.236389398574829]	1	0	7	750	2.25
750	Dalton	Sarah	60	4000	45	20	1	Threshold	Yes	No	NA	1	0	1	Yes	0	Yes	DAY20	Olfactometer9	Olfactometer9	0	0	2	2	0	0	0	0	4132	161	0	0	0	Olfactometer9	08_03_22_10_00_51	Blank	C-4	Blank 1	NA	NA	NA	['Olfactometer7', 'Olfactometer7', 'Olfactometer9', 'Olfactometer9']	[32.0, 129.0, 131.0, 4001.0]	[8.848778486251831, 0.027372360229492188, 2.605193853378296, 4.019794702529907]	1	0	8	750	2.25
751	Dalton	Sarah	60	4000	45	20	1	Threshold	Yes	No	NA	1	0	1	Yes	0	Yes	DAY20	Olfactometer7	Olfactometer7	0	1	0	1	0	0	0	213	0	4003	0	0	0	Olfactometer7	08_03_22_10_01_24	Blank 2	Blank 2	C-4	NA	NA	NA	['Olfactometer1', 'Olfactometer7']	[213.0, 4003.0]	[3.9034245014190674, 6.067737579345703]	1	0	9	750	2.25
752	Dalton	Sarah	60	4000	45	20	1	Threshold	Yes	No	NA	1	0	1	Yes	0	Yes	DAY20	Olfactometer9	Olfactometer9	0	1	1	1	0	0	0	166	4001	195	0	0	0	Olfactometer9	08_03_22_10_02_31	Blank 2	C-4	Blank 2	NA	NA	NA	['Olfactometer1', 'Olfactometer7', 'Olfactometer9']	[166.0, 195.0, 4001.0]	[2.6409738063812256, 2.2866742610931396, 6.110288619995117]	1	0	10	360	2.65
753	Dalton	Sarah	60	4000	45	20	1	Threshold	Yes	No	NA	1	0	1	Yes	0	Yes	DAY20	Olfactometer7	Olfactometer7	0	3	0	5	0	0	0	390	0	6039	0	0	0	Olfactometer7	08_03_22_10_03_10	Blank 4	Blank 2	C-4	NA	NA	NA	['Olfactometer1', 'Olfactometer1', 'Olfactometer1', 'Olfactometer7', 'Olfactometer7', 'Olfactometer7', 'Olfactometer7', 'Olfactometer7']	[74.0, 273.0, 43.0, 832.0, 64.0, 1037.0, 105.0, 4001.0]	[5.422774791717529, 0.3268587589263916, 0.0, 4.119215250015259, 0.0879666805267334, 1.136204481124878, 0.2437915802001953, 4.166244268417358]	1	0	11	360	2.65
754	Dalton	Sarah	60	4000	45	20	1	Threshold	Yes	No	NA	1	0	1	Yes	0	Yes	DAY20	Olfactometer1	Olfactometer1	0	3	0	0	0	0	0	4967	0	0	0	0	0	Olfactometer1	08_03_22_10_03_44	C-4	Blank 1	Blank 2	NA	NA	NA	['Olfactometer1', 'Olfactometer1', 'Olfactometer1']	[861.0, 105.0, 4001.0]	[6.3103673458099365, 0.26406311988830566, 4.17290997505188]	1	0	12	360	2.65
755	Dalton	Sarah	60	4000	45	20	1	Threshold	Yes	No	NA	1	0	1	Yes	0	Yes	DAY20	Olfactometer7	Olfactometer7	0	2	1	2	0	0	0	393	298	4203	0	0	0	Olfactometer7	08_03_22_10_04_53	Blank	Blank 1	C-4	NA	NA	NA	['Olfactometer1', 'Olfactometer7', 'Olfactometer9', 'Olfactometer1', 'Olfactometer7']	[105.0, 202.0, 298.0, 288.0, 4001.0]	[2.673691987991333, 2.492464065551758, 2.6825740337371826, 3.8811206817626953, 6.1939027309417725]	1	0	13	90	2.91
756	Dalton	Sarah	60	4000	45	20	1	Threshold	Yes	No	NA	1	0	1	Yes	0	Yes	DAY20	Olfactometer9	Olfactometer9	0	1	2	0	0	0	0	139	4351	0	0	0	0	Olfactometer9	08_03_22_10_05_29	Blank 3	C-4	Blank 2	NA	NA	NA	['Olfactometer1', 'Olfactometer9', 'Olfactometer9']	[139.0, 350.0, 4001.0]	[3.9325976371765137, 4.918146371841431, 4.1959052085876465]	1	0	14	90	2.91
757	Dalton	Sarah	60	4000	45	20	1	Threshold	Yes	No	NA	1	0	1	Yes	0	Yes	DAY20	Olfactometer1	Olfactometer1	0	1	0	0	0	0	0	4001	0	0	0	0	0	Olfactometer1	08_03_22_10_05_59	C-4	Blank 2	Blank 1	NA	NA	NA	['Olfactometer1']	[4001.0]	[6.492340326309204]	1	0	15	90	2.91
758	Dalton	Sarah	40	4000	45	21	1	Threshold	Yes	No	NA	1	0	1	Yes	0	Yes	DAY21	Olfactometer9	Olfactometer9	0	2	1	1	0	0	0	20	4001	1159	0	0	0	Olfactometer9	08_04_22_08_48_14	Blank 4	C-4	Blank 1	NA	NA	NA	['Olfactometer1', 'Olfactometer1', 'Olfactometer7', 'Olfactometer9']	[10.0, 10.0, 1159.0, 4001.0]	[5.4393908977508545, 0.33492231369018555, 3.0882577896118164, 5.940487861633301]	1	0	1	1	0.25
759	Dalton	Sarah	40	4000	45	21	1	Threshold	Yes	No	NA	1	0	1	Yes	0	Yes	DAY21	Olfactometer1	Olfactometer1	0	1	0	0	0	0	0	4001	0	0	0	0	0	Olfactometer1	08_04_22_08_48_45	C-4	Blank 4	Blank	NA	NA	NA	['Olfactometer1']	[4001.0]	[8.271374464035034]	1	0	2	1	0.25
760	Dalton	Sarah	40	4000	45	21	1	Threshold	Yes	No	NA	1	0	1	Yes	0	Yes	DAY21	Olfactometer7	Olfactometer7	0	0	0	1	0	0	0	0	0	4001	0	0	0	Olfactometer7	08_04_22_08_49_18	Blank 3	Blank 2	C-4	NA	NA	NA	['Olfactometer7']	[4001.0]	[9.621031522750854]	1	0	3	1	0.25
761	Dalton	Sarah	40	4000	45	21	1	Threshold	Yes	No	NA	1	0	1	Yes	0	Yes	DAY21	Olfactometer1	Olfactometer1	0	3	0	0	0	0	0	4131	0	0	0	0	0	Olfactometer1	08_04_22_08_50_17	C-4	Blank 1	Blank 2	NA	NA	NA	['Olfactometer1', 'Olfactometer1', 'Olfactometer1']	[72.0, 58.0, 4001.0]	[2.726262092590332, 0.02444744110107422, 4.109351634979248]	1	0	4	1000	1
762	Dalton	Sarah	40	4000	45	21	1	Threshold	Yes	No	NA	1	0	1	Yes	0	Yes	DAY21	Olfactometer1	Olfactometer1	0	1	0	0	0	0	0	4001	0	0	0	0	0	Olfactometer1	08_04_22_08_50_48	C-4	Blank 4	Blank 1	NA	NA	NA	['Olfactometer1']	[4001.0]	[8.042223453521729]	1	0	5	1000	1
763	Dalton	Sarah	40	4000	45	21	1	Threshold	Yes	No	NA	1	0	1	Yes	0	Yes	DAY21	Olfactometer9	Olfactometer9	0	0	4	2	0	0	0	0	4197	52	0	0	0	Olfactometer9	08_04_22_08_51_24	Blank	C-4	Blank 2	NA	NA	NA	['Olfactometer7', 'Olfactometer7', 'Olfactometer9', 'Olfactometer9', 'Olfactometer9', 'Olfactometer9']	[12.0, 40.0, 82.0, 84.0, 30.0, 4001.0]	[5.233384132385254, 0.0025229454040527344, 2.873870611190796, 0.21449732780456543, 0.05887413024902344, 4.171582221984863]	1	0	6	1000	1
764	Dalton	Sarah	40	4000	45	21	1	Threshold	Yes	No	NA	1	0	1	Yes	0	Yes	DAY21	Olfactometer7	Olfactometer7	0	2	0	1	0	0	0	174	0	4001	0	0	0	Olfactometer7	08_04_22_08_52_25	Blank 1	Blank 1	C-4	NA	NA	NA	['Olfactometer1', 'Olfactometer1', 'Olfactometer7']	[24.0, 150.0, 4001.0]	[3.7504284381866455, 0.08759546279907227, 6.212274074554443]	1	0	7	750	2.25
765	Dalton	Sarah	40	4000	45	21	1	Threshold	Yes	No	NA	1	0	1	Yes	0	Yes	DAY21	Olfactometer1	Olfactometer1	0	2	1	0	0	0	0	4069	61	0	0	0	0	Olfactometer1	08_04_22_08_53_03	C-4	Blank 1	Blank 1	NA	NA	NA	['Olfactometer1', 'Olfactometer9', 'Olfactometer1']	[68.0, 61.0, 4001.0]	[3.413498878479004, 4.207251310348511, 7.383381366729736]	1	0	8	750	2.25
766	Dalton	Sarah	40	4000	45	21	1	Threshold	Yes	No	NA	1	0	1	Yes	0	Yes	DAY21	Olfactometer9	Olfactometer9	0	2	2	0	0	0	0	132	4082	0	0	0	0	Olfactometer9	08_04_22_08_53_41	Blank 1	C-4	Blank 1	NA	NA	NA	['Olfactometer1', 'Olfactometer1', 'Olfactometer9', 'Olfactometer9']	[14.0, 118.0, 81.0, 4001.0]	[2.103316307067871, 0.09077119827270508, 8.062860250473022, 4.027347087860107]	1	0	9	750	2.25
767	Dalton	Sarah	40	4000	45	21	1	Threshold	Yes	No	NA	1	0	1	Yes	0	Yes	DAY21	Olfactometer7	Olfactometer7	0	1	0	1	0	0	0	199	0	4001	0	0	0	Olfactometer7	08_04_22_08_54_44	Blank 1	Blank 2	C-4	NA	NA	NA	['Olfactometer1', 'Olfactometer7']	[199.0, 4001.0]	[3.240535259246826, 5.994032382965088]	1	0	10	360	2.65
768	Dalton	Sarah	40	4000	45	21	1	Threshold	Yes	No	NA	1	0	1	Yes	0	Yes	DAY21	Olfactometer7	Olfactometer7	0	1	0	1	0	0	0	83	0	4001	0	0	0	Olfactometer7	08_04_22_08_55_17	Blank 4	Blank	C-4	NA	NA	NA	['Olfactometer1', 'Olfactometer7']	[83.0, 4001.0]	[4.0362324714660645, 6.2345287799835205]	1	0	11	360	2.65
769	Dalton	Sarah	40	4000	45	21	1	Threshold	Yes	No	NA	1	0	1	Yes	0	Yes	DAY21	Olfactometer7	Olfactometer7	0	1	0	2	0	0	0	140	0	4075	0	0	0	Olfactometer7	08_04_22_08_55_50	Blank	Blank 3	C-4	NA	NA	NA	['Olfactometer1', 'Olfactometer7', 'Olfactometer7']	[140.0, 74.0, 4001.0]	[3.5265953540802, 2.2758901119232178, 4.271636486053467]	1	0	12	360	2.65
770	Dalton	Sarah	40	4000	45	21	1	Threshold	Yes	No	NA	1	0	1	Yes	0	Yes	DAY21	Olfactometer9	Olfactometer9	0	4	13	1	0	0	0	706	7193	150	0	0	0	Olfactometer9	08_04_22_08_57_29	Blank 3	C-4	Blank 1	NA	NA	NA	['Olfactometer1', 'Olfactometer1', 'Olfactometer9', 'Olfactometer9', 'Olfactometer9', 'Olfactometer9', 'Olfactometer9', 'Olfactometer9', 'Olfactometer9', 'Olfactometer9', 'Olfactometer9', 'Olfactometer9', 'Olfactometer9', 'Olfactometer9', 'Olfactometer1', 'Olfactometer1', 'Olfactometer7', 'Olfactometer9']	[129.0, 91.0, 1321.0, 17.0, 87.0, 60.0, 93.0, 201.0, 195.0, 958.0, 97.0, 25.0, 84.0, 54.0, 17.0, 469.0, 150.0, 4001.0]	[3.688051462173462, 9.604928493499756, 9.825503587722778, 0.03563547134399414, 0.23625707626342773, 0.0, 0.17870521545410156, 0.3056933879852295, 0.23862981796264648, 1.0205011367797852, 0.2970461845397949, 0.30373167991638184, 0.41973042488098145, 0.05921435356140137, 4.002246379852295, 0.25957727432250977, 2.499099016189575, 6.0539751052856445]	1	0	13	90	2.91
771	Dalton	Sarah	40	4000	45	21	1	Threshold	Yes	No	NA	1	0	1	Yes	0	Yes	DAY21	Olfactometer1	Olfactometer1	0	2	0	0	0	0	0	4036	0	0	0	0	0	Olfactometer1	08_04_22_08_57_57	C-4	Blank 1	Blank 2	NA	NA	NA	['Olfactometer1', 'Olfactometer1']	[35.0, 4001.0]	[1.469041109085083, 4.042947769165039]	1	0	14	90	2.91
772	Dalton	Sarah	40	4000	45	21	1	Threshold	Yes	No	NA	1	0	1	Yes	0	Yes	DAY21	Olfactometer9	Olfactometer9	0	1	1	1	0	0	0	122	4001	1	0	0	0	Olfactometer9	08_04_22_08_58_33	Blank 2	C-4	Blank 4	NA	NA	NA	['Olfactometer1', 'Olfactometer7', 'Olfactometer9']	[122.0, 1.0, 4001.0]	[2.460111618041992, 3.233025074005127, 6.470505237579346]	1	0	15	90	2.91
773	Dalton	Sarah	60	4000	45	22	1	Threshold	Yes	No	NA	1	0	1	Yes	0	Yes	TEST2	Olfactometer9	Olfactometer9	0	3	3	3	0	0	0	2265	7819	748	0	0	0	Olfactometer9	08_05_22_09_49_54	Blank	C-4	Blank	NA	NA	NA	['Olfactometer1', 'Olfactometer7', 'Olfactometer9', 'Olfactometer1', 'Olfactometer7', 'Olfactometer9', 'Olfactometer1', 'Olfactometer7', 'Olfactometer9']	[1229.0, 239.0, 270.0, 643.0, 324.0, 3548.0, 393.0, 185.0, 4001.0]	[11.380141735076904, 2.29392147064209, 2.3246278762817383, 3.5396454334259033, 2.4011995792388916, 5.873680830001831, 3.007995367050171, 3.4188122749328613, 5.641102313995361]	1	0	1	1	0.25
774	Dalton	Sarah	60	4000	45	22	1	Threshold	Yes	No	NA	1	0	1	Yes	0	Yes	TEST2	Olfactometer9	Olfactometer9	0	1	1	1	0	0	0	337	4001	200	0	0	0	Olfactometer9	08_05_22_09_50_37	Blank 2	C-4	Blank 1	NA	NA	NA	['Olfactometer1', 'Olfactometer7', 'Olfactometer9']	[337.0, 200.0, 4001.0]	[11.065691709518433, 2.138278007507324, 5.846577405929565]	1	0	2	1	0.25
775	Dalton	Sarah	60	4000	45	22	1	Threshold	Yes	No	NA	1	0	1	Yes	0	Yes	TEST2	Olfactometer1	Olfactometer1	0	1	0	0	0	0	0	4001	0	0	0	0	0	Olfactometer1	08_05_22_09_51_06	C-4	Blank	Blank 2	NA	NA	NA	['Olfactometer1']	[4001.0]	[5.92171049118042]	1	0	3	1	0.25
776	Dalton	Sarah	60	4000	45	22	1	Threshold	Yes	No	NA	1	0	1	Yes	0	Yes	TEST2	Olfactometer1	Olfactometer1	0	2	1	1	0	0	0	4167	284	228	0	0	0	Olfactometer1	08_05_22_09_52_11	C-4	Blank 3	Blank 2	NA	NA	NA	['Olfactometer1', 'Olfactometer7', 'Olfactometer9', 'Olfactometer1']	[166.0, 228.0, 284.0, 4001.0]	[1.9497363567352295, 2.5913422107696533, 2.2589592933654785, 7.276180982589722]	1	0	4	1000	1
777	Dalton	Sarah	60	4000	45	22	1	Threshold	Yes	No	NA	1	0	1	Yes	0	Yes	TEST2	Olfactometer1	Olfactometer1	0	2	1	1	0	0	0	4218	346	218	0	0	0	Olfactometer1	08_05_22_09_52_48	C-4	Blank 1	Blank 3	NA	NA	NA	['Olfactometer1', 'Olfactometer7', 'Olfactometer9', 'Olfactometer1']	[216.0, 218.0, 346.0, 4002.0]	[2.043658971786499, 2.27706241607666, 2.574392080307007, 6.6026153564453125]	1	0	5	1000	1
778	Dalton	Sarah	60	4000	45	22	1	Threshold	Yes	No	NA	1	0	1	Yes	0	Yes	TEST2	Olfactometer7	Olfactometer7	0	1	0	1	0	0	0	185	0	4001	0	0	0	Olfactometer7	08_05_22_09_53_20	Blank	Blank 3	C-4	NA	NA	NA	['Olfactometer1', 'Olfactometer7']	[185.0, 4001.0]	[2.6125266551971436, 6.130261421203613]	1	0	6	1000	1
779	Dalton	Sarah	60	4000	45	22	1	Threshold	Yes	No	NA	1	0	1	Yes	0	Yes	TEST2	Olfactometer9	Olfactometer9	0	1	1	1	0	0	0	228	4001	196	0	0	0	Olfactometer9	08_05_22_09_54_29	Blank 4	C-4	Blank 4	NA	NA	NA	['Olfactometer1', 'Olfactometer7', 'Olfactometer9']	[228.0, 196.0, 4001.0]	[2.479053497314453, 2.275867462158203, 6.2347142696380615]	1	0	7	750	2.25
780	Dalton	Sarah	60	4000	45	22	1	Threshold	Yes	No	NA	1	0	1	Yes	0	Yes	TEST2	Olfactometer7	Olfactometer7	0	3	0	3	0	0	0	91	0	4272	0	0	0	Olfactometer7	08_05_22_09_55_01	Blank 4	Blank 4	C-4	NA	NA	NA	['Olfactometer1', 'Olfactometer1', 'Olfactometer1', 'Olfactometer7', 'Olfactometer7', 'Olfactometer7']	[5.0, 37.0, 49.0, 52.0, 219.0, 4001.0]	[2.501539945602417, 0.0, 0.029127836227416992, 2.612027645111084, 0.20833826065063477, 4.237828016281128]	1	0	8	750	2.25
781	Dalton	Sarah	60	4000	45	22	1	Threshold	Yes	No	NA	1	0	1	Yes	0	Yes	TEST2	Olfactometer7	Olfactometer7	0	1	0	1	0	0	0	212	0	4001	0	0	0	Olfactometer7	08_05_22_09_55_34	Blank	Blank 1	C-4	NA	NA	NA	['Olfactometer1', 'Olfactometer7']	[212.0, 4001.0]	[2.688098192214966, 6.845819473266602]	1	0	9	750	2.25
782	Dalton	Sarah	60	4000	45	22	1	Threshold	Yes	No	NA	1	0	1	Yes	0	Yes	TEST2	Olfactometer7	Olfactometer7	0	1	0	1	0	0	0	395	0	4001	0	0	0	Olfactometer7	08_05_22_09_56_40	Blank 1	Blank 4	C-4	NA	NA	NA	['Olfactometer1', 'Olfactometer7']	[395.0, 4001.0]	[4.859402894973755, 6.313555479049683]	1	0	10	360	2.65
783	Dalton	Sarah	60	4000	45	22	1	Threshold	Yes	No	NA	1	0	1	Yes	0	Yes	TEST2	Olfactometer9	Olfactometer9	0	1	1	2	0	0	0	232	4001	93	0	0	0	Olfactometer9	08_05_22_09_57_16	Blank 1	C-4	Blank 3	NA	NA	NA	['Olfactometer1', 'Olfactometer7', 'Olfactometer7', 'Olfactometer9']	[232.0, 43.0, 50.0, 4001.0]	[3.9298551082611084, 2.5271494388580322, 0.03133249282836914, 6.141216039657593]	1	0	11	360	2.65
784	Dalton	Sarah	60	4000	45	22	1	Threshold	Yes	No	NA	1	0	1	Yes	0	Yes	TEST2	Olfactometer7	Olfactometer7	0	2	0	1	0	0	0	82	0	4001	0	0	0	Olfactometer7	08_05_22_09_57_48	Blank 3	Blank 1	C-4	NA	NA	NA	['Olfactometer1', 'Olfactometer1', 'Olfactometer7']	[6.0, 76.0, 4001.0]	[2.6689584255218506, 0.002044200897216797, 6.726705312728882]	1	0	12	360	2.65
785	Dalton	Sarah	60	4000	45	22	1	Threshold	Yes	No	NA	1	0	1	Yes	0	Yes	TEST2	Olfactometer1	Olfactometer1	0	3	0	0	0	0	0	5322	0	0	0	0	0	Olfactometer1	08_05_22_09_58_55	C-4	Blank 4	Blank 2	NA	NA	NA	['Olfactometer1', 'Olfactometer1', 'Olfactometer1']	[316.0, 1003.0, 4003.0]	[2.2060506343841553, 0.9225430488586426, 4.23242449760437]	1	0	13	90	2.91
786	Dalton	Sarah	60	4000	45	22	1	Threshold	Yes	No	NA	1	0	1	Yes	0	Yes	TEST2	Olfactometer1	Olfactometer1	0	3	1	2	0	0	0	4148	199	104	0	0	0	Olfactometer1	08_05_22_09_59_43	C-4	Blank 1	Blank	NA	NA	NA	['Olfactometer1', 'Olfactometer1', 'Olfactometer7', 'Olfactometer7', 'Olfactometer9', 'Olfactometer1']	[143.0, 1.0, 37.0, 67.0, 199.0, 4004.0]	[13.265723705291748, 0.0, 2.761720657348633, 0.004029750823974609, 2.2565765380859375, 7.099186897277832]	1	0	14	90	2.91
787	Dalton	Sarah	60	4000	45	22	1	Threshold	Yes	No	NA	1	0	1	Yes	0	Yes	TEST2	Olfactometer1	Olfactometer1	0	2	1	1	0	0	0	4402	194	161	0	0	0	Olfactometer1	08_05_22_10_00_22	C-4	Blank 2	Blank 2	NA	NA	NA	['Olfactometer1', 'Olfactometer7', 'Olfactometer9', 'Olfactometer1']	[401.0, 161.0, 194.0, 4001.0]	[3.833212375640869, 2.8889384269714355, 2.396120548248291, 6.89453125]	1	0	15	90	2.91
788	Dasty	Sarah	60	4000	45	1	1	Threshold	Yes	No	NA	1	0	1	Yes	0	Yes	Day0	Olfactometer1	Olfactometer1	0	1	0	0	0	0	0	4002	0	0	0	0	0	Olfactometer1	07_14_22_08_54_22	C-4	Blank 4	Blank 3	NA	NA	NA	['Olfactometer1']	[4002.0]	[6.996993064880371]	1	0	1	1	0.25
789	Dasty	Sarah	60	4000	45	1	1	Threshold	Yes	No	NA	1	0	1	Yes	0	Yes	Day0	Olfactometer7	Olfactometer7	0	1	0	1	0	0	0	296	0	4001	0	0	0	Olfactometer7	07_14_22_08_54_56	Blank 4	Blank	C-4	NA	NA	NA	['Olfactometer1', 'Olfactometer7']	[296.0, 4001.0]	[5.080970525741577, 5.686659336090088]	1	0	2	1	0.25
790	Dasty	Sarah	60	4000	45	1	1	Threshold	Yes	No	NA	1	0	1	Yes	0	Yes	Day0	Olfactometer1	Olfactometer1	0	1	0	0	0	0	0	4001	0	0	0	0	0	Olfactometer1	07_14_22_08_55_26	C-4	Blank 2	Blank 4	NA	NA	NA	['Olfactometer1']	[4001.0]	[7.037876605987549]	1	0	3	1	0.25
791	Dasty	Sarah	60	4000	45	1	1	Threshold	Yes	No	NA	1	0	1	Yes	0	Yes	Day0	Olfactometer9	Olfactometer9	0	1	1	1	0	0	0	410	4001	547	0	0	0	Olfactometer9	07_14_22_08_56_21	Blank 2	C-4	Blank	NA	NA	NA	['Olfactometer1', 'Olfactometer7', 'Olfactometer9']	[410.0, 547.0, 4001.0]	[3.8410403728485107, 0.280367374420166, 5.865738868713379]	1	0	4	1000	1
792	Dasty	Sarah	60	4000	45	1	1	Threshold	Yes	No	NA	1	0	1	Yes	0	Yes	Day0	Olfactometer7	Olfactometer7	0	1	0	1	0	0	0	363	0	4001	0	0	0	Olfactometer7	07_14_22_08_56_52	Blank 3	Blank 1	C-4	NA	NA	NA	['Olfactometer1', 'Olfactometer7']	[363.0, 4001.0]	[2.7961997985839844, 4.6135780811309814]	1	0	5	1000	1
793	Dasty	Sarah	60	4000	45	1	1	Threshold	Yes	No	NA	1	0	1	Yes	0	Yes	Day0	Olfactometer9	Olfactometer9	0	1	1	1	0	0	0	335	4001	353	0	0	0	Olfactometer9	07_14_22_08_57_24	Blank 3	C-4	Blank 1	NA	NA	NA	['Olfactometer1', 'Olfactometer7', 'Olfactometer9']	[335.0, 353.0, 4001.0]	[2.272562026977539, 1.9081768989562988, 5.61924934387207]	1	0	6	1000	1
794	Dasty	Sarah	60	4000	45	1	1	Threshold	Yes	No	NA	1	0	1	Yes	0	Yes	Day0	Olfactometer9	Olfactometer9	0	1	1	1	0	0	0	455	4001	401	0	0	0	Olfactometer9	07_14_22_08_58_33	Blank 2	C-4	Blank 2	NA	NA	NA	['Olfactometer1', 'Olfactometer7', 'Olfactometer9']	[455.0, 401.0, 4001.0]	[2.1558523178100586, 1.8492209911346436, 5.5013837814331055]	1	0	7	750	2.25
795	Dasty	Sarah	60	4000	45	1	1	Threshold	Yes	No	NA	1	0	1	Yes	0	Yes	Day0	Olfactometer9	Olfactometer9	0	1	1	1	0	0	0	434	4001	378	0	0	0	Olfactometer9	07_14_22_08_59_07	Blank 1	C-4	Blank 2	NA	NA	NA	['Olfactometer1', 'Olfactometer7', 'Olfactometer9']	[434.0, 378.0, 4001.0]	[3.254655599594116, 1.5062885284423828, 5.561068534851074]	1	0	8	750	2.25
796	Dasty	Sarah	60	4000	45	1	1	Threshold	Yes	No	NA	1	0	1	Yes	0	Yes	Day0	Olfactometer7	Olfactometer7	0	1	0	1	0	0	0	335	0	4003	0	0	0	Olfactometer7	07_14_22_08_59_41	Blank 2	Blank	C-4	NA	NA	NA	['Olfactometer1', 'Olfactometer7']	[335.0, 4003.0]	[5.999917030334473, 5.706063270568848]	1	0	9	750	2.25
797	Dasty	Sarah	60	4000	45	1	1	Threshold	Yes	No	NA	1	0	1	Yes	0	Yes	Day0	Olfactometer1	Olfactometer1	0	1	0	0	0	0	0	4003	0	0	0	0	0	Olfactometer1	07_14_22_09_00_47	C-4	Blank	Blank 3	NA	NA	NA	['Olfactometer1']	[4003.0]	[7.07894492149353]	1	0	10	360	2.65
798	Dasty	Sarah	60	4000	45	1	1	Threshold	Yes	No	NA	1	0	1	Yes	0	Yes	Day0	Olfactometer1	Olfactometer1	0	1	0	0	0	0	0	4004	0	0	0	0	0	Olfactometer1	07_14_22_09_01_17	C-4	Blank 3	Blank	NA	NA	NA	['Olfactometer1']	[4004.0]	[6.754050970077515]	1	0	11	360	2.65
799	Dasty	Sarah	60	4000	45	1	1	Threshold	Yes	No	NA	1	0	1	Yes	0	Yes	Day0	Olfactometer1	Olfactometer1	0	1	0	0	0	0	0	4001	0	0	0	0	0	Olfactometer1	07_14_22_09_01_46	C-4	Blank 4	Blank 1	NA	NA	NA	['Olfactometer1']	[4001.0]	[6.138786792755127]	1	0	12	360	2.65
800	Dasty	Sarah	60	4000	45	1	1	Threshold	Yes	No	NA	1	0	1	Yes	0	Yes	Day0	Olfactometer1	Olfactometer1	0	1	0	0	0	0	0	4001	0	0	0	0	0	Olfactometer1	07_14_22_09_02_48	C-4	Blank 1	Blank 4	NA	NA	NA	['Olfactometer1']	[4001.0]	[6.1248602867126465]	1	0	13	90	2.91
801	Dasty	Sarah	60	4000	45	1	1	Threshold	Yes	No	NA	1	0	1	Yes	0	Yes	Day0	Olfactometer1	Olfactometer1	0	1	0	0	0	0	0	4002	0	0	0	0	0	Olfactometer1	07_14_22_09_03_18	C-4	Blank	Blank 1	NA	NA	NA	['Olfactometer1']	[4002.0]	[6.192770957946777]	1	0	14	90	2.91
802	Dasty	Sarah	60	4000	45	1	1	Threshold	Yes	No	NA	1	0	1	Yes	0	Yes	Day0	Olfactometer7	Olfactometer7	0	2	1	2	0	0	0	600	383	5217	0	0	0	Olfactometer7	07_14_22_09_03_59	Blank 2	Blank 1	C-4	NA	NA	NA	['Olfactometer1', 'Olfactometer7', 'Olfactometer9', 'Olfactometer1', 'Olfactometer7']	[308.0, 1216.0, 383.0, 292.0, 4001.0]	[4.548849582672119, 3.5806732177734375, 1.24318265914917, 3.595759868621826, 5.373226165771484]	1	0	15	90	2.91
803	Dasty	Avery	60	4000	45	1	1	Threshold	Yes	No	NA	1	0	1	Yes	0	Yes	Day1	Olfactometer7	Olfactometer1	0	1	0	0	0	0	0	4003	0	0	0	0	0	Olfactometer1	07_15_22_13_02_37	Blank	Blank 2	C-4	NA	NA	NA	['Olfactometer1']	[4003.0]	[5.6685264110565186]	1	0	1	1	0.25
804	Dasty	Avery	60	4000	45	1	1	Threshold	Yes	No	NA	1	0	1	Yes	0	Yes	Day1	Olfactometer9	Olfactometer9	0	1	1	0	0	0	0	434	4001	0	0	0	0	Olfactometer9	07_15_22_13_03_10	Blank	C-4	Blank	NA	NA	NA	['Olfactometer1', 'Olfactometer9']	[434.0, 4001.0]	[3.326143980026245, 4.354261636734009]	1	0	2	1	0.25
805	Dasty	Avery	60	4000	45	1	1	Threshold	Yes	No	NA	1	0	1	Yes	0	Yes	Day1	Olfactometer7	Olfactometer7	0	2	2	3	0	0	0	705	749	10679	0	0	0	Olfactometer7	07_15_22_13_03_59	Blank 1	Blank 3	C-4	NA	NA	NA	['Olfactometer1', 'Olfactometer9', 'Olfactometer7', 'Olfactometer7', 'Olfactometer1', 'Olfactometer9', 'Olfactometer7']	[360.0, 542.0, 2758.0, 3920.0, 345.0, 207.0, 4001.0]	[3.2168562412261963, 1.3947601318359375, 4.405447483062744, 4.500352144241333, 3.077915906906128, 1.567556619644165, 5.266610383987427]	1	0	3	1	0.25
806	Dasty	Avery	60	4000	45	1	1	Threshold	Yes	No	NA	1	0	1	Yes	0	Yes	Day1	Olfactometer1	Olfactometer1	0	1	0	0	0	0	0	4001	0	0	0	0	0	Olfactometer1	07_15_22_13_04_30	C-4	Blank 1	Blank 3	NA	NA	NA	['Olfactometer1']	[4001.0]	[5.926175355911255]	1	0	4	1	0.25
807	Dasty	Avery	60	4000	45	1	1	Threshold	Yes	No	NA	1	0	1	Yes	0	Yes	Day1	Olfactometer1	Olfactometer1	0	1	0	0	0	0	0	4001	0	0	0	0	0	Olfactometer1	07_15_22_13_05_22	C-4	Blank 4	Blank 1	NA	NA	NA	['Olfactometer1']	[4001.0]	[5.776089429855347]	1	0	5	1000	1
808	Dasty	Avery	60	4000	45	1	1	Threshold	Yes	No	NA	1	0	1	Yes	0	Yes	Day1	Olfactometer1	Olfactometer1	0	2	0	0	0	0	0	4286	0	0	0	0	0	Olfactometer1	07_15_22_13_06_07	C-4	Blank 4	Blank 4	NA	NA	NA	['Olfactometer1', 'Olfactometer1']	[281.0, 4005.0]	[10.457122564315796, 8.890575408935547]	1	0	6	1000	1
809	Dasty	Avery	60	4000	45	1	1	Threshold	Yes	No	NA	1	0	1	Yes	0	Yes	Day1	Olfactometer9	Olfactometer9	0	1	1	0	0	0	0	493	4001	0	0	0	0	Olfactometer9	07_15_22_13_06_40	Blank 1	C-4	Blank 1	NA	NA	NA	['Olfactometer1', 'Olfactometer9']	[493.0, 4001.0]	[2.5728890895843506, 5.72570013999939]	1	0	7	1000	1
810	Dasty	Avery	60	4000	45	1	1	Threshold	Yes	No	NA	1	0	1	Yes	0	Yes	Day1	Olfactometer9	Olfactometer9	0	1	1	0	0	0	0	389	4001	0	0	0	0	Olfactometer9	07_15_22_13_08_01	Blank 3	C-4	Blank 3	NA	NA	NA	['Olfactometer1', 'Olfactometer9']	[389.0, 4001.0]	[3.3145992755889893, 4.757772207260132]	1	0	8	750	2.25
811	Dasty	Avery	60	4000	45	1	1	Threshold	Yes	No	NA	1	0	1	Yes	0	Yes	Day1	Olfactometer7	Olfactometer7	0	1	1	1	0	0	0	382	413	4001	0	0	0	Olfactometer7	07_15_22_13_08_36	Blank 4	Blank 2	C-4	NA	NA	NA	['Olfactometer1', 'Olfactometer9', 'Olfactometer7']	[382.0, 413.0, 4001.0]	[3.2397947311401367, 1.1165103912353516, 5.734566926956177]	1	0	9	750	2.25
812	Dasty	Avery	60	4000	45	1	1	Threshold	Yes	No	NA	1	0	1	Yes	0	Yes	Day1	Olfactometer7	Olfactometer7	0	1	1	1	0	0	0	450	411	4001	0	0	0	Olfactometer7	07_15_22_13_09_12	Blank 1	Blank 3	C-4	NA	NA	NA	['Olfactometer1', 'Olfactometer9', 'Olfactometer7']	[450.0, 411.0, 4001.0]	[2.7247791290283203, 3.0780515670776367, 4.678428649902344]	1	0	10	750	2.25
813	Dasty	Avery	60	4000	45	1	1	Threshold	Yes	No	NA	1	0	1	Yes	0	Yes	Day1	Olfactometer1	Olfactometer1	0	1	0	0	0	0	0	4001	0	0	0	0	0	Olfactometer1	07_15_22_13_10_30	C-4	Blank	Blank 1	NA	NA	NA	['Olfactometer1']	[4001.0]	[5.828891277313232]	1	0	11	360	2.65
814	Dasty	Avery	60	4000	45	1	1	Threshold	Yes	No	NA	1	0	1	Yes	0	Yes	Day1	Olfactometer1	Olfactometer1	0	1	0	0	0	0	0	4001	0	0	0	0	0	Olfactometer1	07_15_22_13_11_02	C-4	Blank	Blank 4	NA	NA	NA	['Olfactometer1']	[4001.0]	[6.510102033615112]	1	0	12	360	2.65
815	Dasty	Avery	60	4000	45	1	1	Threshold	Yes	No	NA	1	0	1	Yes	0	Yes	Day1	Olfactometer9	Olfactometer9	0	2	2	1	0	0	0	784	4373	466	0	0	0	Olfactometer9	07_15_22_13_11_45	Blank 1	C-4	Blank 3	NA	NA	NA	['Olfactometer1', 'Olfactometer9', 'Olfactometer7', 'Olfactometer1', 'Olfactometer9']	[418.0, 372.0, 466.0, 366.0, 4001.0]	[2.542577028274536, 1.8949391841888428, 3.575298309326172, 3.0768544673919678, 6.403278827667236]	1	0	13	360	2.65
816	Dasty	Avery	60	4000	45	1	1	Threshold	Yes	No	NA	1	0	1	Yes	0	Yes	Day1	Olfactometer1	Olfactometer1	0	1	0	0	0	0	0	4001	0	0	0	0	0	Olfactometer1	07_15_22_13_13_03	C-4	Blank 2	Blank 1	NA	NA	NA	['Olfactometer1']	[4001.0]	[5.866802215576172]	1	0	14	90	2.91
817	Dasty	Avery	60	4000	45	1	1	Threshold	Yes	No	NA	1	0	1	Yes	0	Yes	Day1	Olfactometer9	Olfactometer7	0	2	2	2	0	0	0	816	859	4560	0	0	0	Olfactometer7	07_15_22_13_13_46	Blank 1	C-4	Blank 3	NA	NA	NA	['Olfactometer1', 'Olfactometer9', 'Olfactometer7', 'Olfactometer1', 'Olfactometer9', 'Olfactometer7']	[409.0, 390.0, 558.0, 407.0, 469.0, 4002.0]	[2.460355758666992, 1.7664365768432617, 2.5067355632781982, 4.003931522369385, 3.5818302631378174, 4.5815229415893555]	1	0	15	90	2.91
818	Dasty	Avery	60	4000	45	1	1	Threshold	Yes	No	NA	1	0	1	Yes	0	Yes	Day1	Olfactometer1	Olfactometer1	0	1	0	0	0	0	0	4005	0	0	0	0	0	Olfactometer1	07_15_22_13_14_42	C-4	Blank	Blank	NA	NA	NA	['Olfactometer1']	[4005.0]	[5.855976581573486]	1	0	16	360	2.65
819	Dasty	Avery	60	4000	45	1	1	Threshold	Yes	No	NA	1	0	1	Yes	0	Yes	Day1	Olfactometer9	Olfactometer9	0	2	2	1	0	0	0	1101	4392	605	0	0	0	Olfactometer9	07_15_22_13_15_27	Blank	C-4	Blank 1	NA	NA	NA	['Olfactometer1', 'Olfactometer9', 'Olfactometer7', 'Olfactometer1', 'Olfactometer9']	[677.0, 391.0, 605.0, 424.0, 4001.0]	[2.970604419708252, 2.2793266773223877, 2.5172243118286133, 3.2438228130340576, 8.337071418762207]	1	0	17	360	2.65
820	Dasty	Avery	60	4000	45	1	1	Threshold	Yes	No	NA	1	0	1	Yes	0	Yes	Day1	Olfactometer7	Olfactometer9	0	1	1	0	0	0	0	466	4001	0	0	0	0	Olfactometer9	07_15_22_13_16_01	Blank 1	Blank 4	C-4	NA	NA	NA	['Olfactometer1', 'Olfactometer9']	[466.0, 4001.0]	[3.264150857925415, 5.922768831253052]	1	0	18	360	2.65
821	Dasty	Avery	60	4000	45	1	1	Threshold	Yes	No	NA	1	0	1	Yes	0	Yes	Day1	Olfactometer7	Olfactometer7	0	1	1	1	0	0	0	313	426	4001	0	0	0	Olfactometer7	07_15_22_13_17_23	Blank 4	Blank 1	C-4	NA	NA	NA	['Olfactometer1', 'Olfactometer9', 'Olfactometer7']	[313.0, 426.0, 4001.0]	[3.207883596420288, 1.8053696155548096, 5.609426736831665]	1	0	19	750	2.25
822	Dasty	Avery	60	4000	45	1	1	Threshold	Yes	No	NA	1	0	1	Yes	0	Yes	Day1	Olfactometer7	Olfactometer7	0	1	1	1	0	0	0	524	529	4001	0	0	0	Olfactometer7	07_15_22_13_18_00	Blank 1	Blank 2	C-4	NA	NA	NA	['Olfactometer1', 'Olfactometer9', 'Olfactometer7']	[524.0, 529.0, 4001.0]	[3.454777240753174, 3.095001697540283, 5.0062477588653564]	1	0	20	750	2.25
823	Dasty	Avery	60	4000	45	1	1	Threshold	Yes	No	NA	1	0	1	Yes	0	Yes	Day1	Olfactometer9	Olfactometer9	0	1	1	0	0	0	0	901	4001	0	0	0	0	Olfactometer9	07_15_22_13_18_34	Blank	C-4	Blank 4	NA	NA	NA	['Olfactometer1', 'Olfactometer9']	[901.0, 4001.0]	[3.2392098903656006, 5.746253967285156]	1	0	21	750	2.25
824	Dasty	Avery	60	4000	45	1	1	Threshold	Yes	No	NA	1	0	1	Yes	0	Yes	Day1	Olfactometer1	Olfactometer1	0	1	0	0	0	0	0	4002	0	0	0	0	0	Olfactometer1	07_15_22_13_19_39	C-4	Blank 2	Blank 3	NA	NA	NA	['Olfactometer1']	[4002.0]	[6.165838718414307]	1	0	22	360	2.65
825	Dasty	Avery	60	4000	45	1	1	Threshold	Yes	No	NA	1	0	1	Yes	0	Yes	Day1	Olfactometer9	All Clear	0	3	2	2	0	0	0	1308	1688	728	0	0	0	0	07_15_22_13_20_46	Blank 4	C-4	Blank 3	NA	NA	NA	['Olfactometer1', 'Olfactometer9', 'Olfactometer7', 'Olfactometer1', 'Olfactometer9', 'Olfactometer7', 'Olfactometer1']	[414.0, 369.0, 483.0, 341.0, 1319.0, 245.0, 553.0]	[3.229685068130493, 1.2673132419586182, 2.577744483947754, 3.1223812103271484, 5.671543836593628, 3.5853078365325928, 8.3448965549469]	1	0	23	360	2.65
826	Dasty	Avery	60	4000	45	1	1	Threshold	Yes	No	NA	1	0	1	Yes	0	Yes	Day1	Olfactometer9	Olfactometer9	0	1	1	0	0	0	0	371	4001	0	0	0	0	Olfactometer9	07_15_22_13_21_50	Blank 1	C-4	Blank	NA	NA	NA	['Olfactometer1', 'Olfactometer9']	[371.0, 4001.0]	[3.213533639907837, 4.832421541213989]	1	0	24	750	2.25
827	Dasty	Avery	60	4000	45	1	1	Threshold	Yes	No	NA	1	0	1	Yes	0	Yes	Day1	Olfactometer7	Olfactometer7	0	1	1	1	0	0	0	334	399	4001	0	0	0	Olfactometer7	07_15_22_13_22_27	Blank 2	Blank	C-4	NA	NA	NA	['Olfactometer1', 'Olfactometer9', 'Olfactometer7']	[334.0, 399.0, 4001.0]	[3.965944290161133, 1.8299176692962646, 5.557170867919922]	1	0	25	750	2.25
828	Dasty	Avery	60	4000	45	1	1	Threshold	Yes	No	NA	1	0	1	Yes	0	Yes	Day1	Olfactometer7	Olfactometer7	0	1	1	1	0	0	0	372	450	4001	0	0	0	Olfactometer7	07_15_22_13_23_02	Blank	Blank	C-4	NA	NA	NA	['Olfactometer1', 'Olfactometer9', 'Olfactometer7']	[372.0, 450.0, 4001.0]	[2.445716142654419, 2.7808287143707275, 4.9003212451934814]	1	0	26	750	2.25
829	Dasty	Sarah	40	4000	45	2	1	Threshold	Yes	No	NA	1	0	1	Yes	0	Yes	Day2	Olfactometer1	Olfactometer1	0	1	0	0	0	0	0	4001	0	0	0	0	0	Olfactometer1	07_16_22_10_12_57	C-4	Blank 3	Blank 4	NA	NA	NA	['Olfactometer1']	[4001.0]	[11.030501127243042]	1	0	1	1	0.25
830	Dasty	Sarah	40	4000	45	2	1	Threshold	Yes	No	NA	1	0	1	Yes	0	Yes	Day2	Olfactometer9	Olfactometer9	0	1	1	0	0	0	0	720	4001	0	0	0	0	Olfactometer9	07_16_22_10_13_31	Blank	C-4	Blank	NA	NA	NA	['Olfactometer1', 'Olfactometer9']	[720.0, 4001.0]	[3.3674683570861816, 5.320529460906982]	1	0	2	1	0.25
831	Dasty	Sarah	40	4000	45	2	1	Threshold	Yes	No	NA	1	0	1	Yes	0	Yes	Day2	Olfactometer1	Olfactometer1	0	1	0	0	0	0	0	4001	0	0	0	0	0	Olfactometer1	07_16_22_10_14_02	C-4	Blank	Blank 4	NA	NA	NA	['Olfactometer1']	[4001.0]	[6.103897571563721]	1	0	3	1	0.25
832	Dasty	Sarah	40	4000	45	2	1	Threshold	Yes	No	NA	1	0	1	Yes	0	Yes	Day2	Olfactometer9	Olfactometer9	0	1	1	0	0	0	0	368	4001	0	0	0	0	Olfactometer9	07_16_22_10_14_58	Blank 3	C-4	Blank	NA	NA	NA	['Olfactometer1', 'Olfactometer9']	[368.0, 4001.0]	[2.7315547466278076, 5.0454182624816895]	1	0	4	1000	1
833	Dasty	Sarah	40	4000	45	2	1	Threshold	Yes	No	NA	1	0	1	Yes	0	Yes	Day2	Olfactometer9	Olfactometer9	0	1	1	0	0	0	0	443	4001	0	0	0	0	Olfactometer9	07_16_22_10_15_31	Blank 3	C-4	Blank 1	NA	NA	NA	['Olfactometer1', 'Olfactometer9']	[443.0, 4001.0]	[3.2616567611694336, 5.037105321884155]	1	0	5	1000	1
834	Dasty	Sarah	40	4000	45	2	1	Threshold	Yes	No	NA	1	0	1	Yes	0	Yes	Day2	Olfactometer7	Olfactometer7	0	1	1	1	0	0	0	449	376	4001	0	0	0	Olfactometer7	07_16_22_10_16_06	Blank 4	Blank 4	C-4	NA	NA	NA	['Olfactometer1', 'Olfactometer9', 'Olfactometer7']	[449.0, 376.0, 4001.0]	[3.2497267723083496, 0.3628697395324707, 5.612261056900024]	1	0	6	1000	1
835	Dasty	Sarah	40	4000	45	2	1	Threshold	Yes	No	NA	1	0	1	Yes	0	Yes	Day2	Olfactometer7	Olfactometer7	0	1	1	1	0	0	0	410	323	4003	0	0	0	Olfactometer7	07_16_22_10_17_10	Blank	Blank 1	C-4	NA	NA	NA	['Olfactometer1', 'Olfactometer9', 'Olfactometer7']	[410.0, 323.0, 4003.0]	[3.4591026306152344, 1.888235330581665, 5.66470193862915]	1	0	7	750	2.25
836	Dasty	Sarah	40	4000	45	2	1	Threshold	Yes	No	NA	1	0	1	Yes	0	Yes	Day2	Olfactometer1	Olfactometer1	0	1	0	0	0	0	0	4004	0	0	0	0	0	Olfactometer1	07_16_22_10_17_41	C-4	Blank 3	Blank	NA	NA	NA	['Olfactometer1']	[4004.0]	[5.723910570144653]	1	0	8	750	2.25
837	Dasty	Sarah	40	4000	45	2	1	Threshold	Yes	No	NA	1	0	1	Yes	0	Yes	Day2	Olfactometer7	Olfactometer7	0	1	1	1	0	0	0	311	347	4001	0	0	0	Olfactometer7	07_16_22_10_18_16	Blank 2	Blank	C-4	NA	NA	NA	['Olfactometer1', 'Olfactometer9', 'Olfactometer7']	[311.0, 347.0, 4001.0]	[1.5054335594177246, 3.576169729232788, 4.2423930168151855]	1	0	9	750	2.25
838	Dasty	Sarah	40	4000	45	2	1	Threshold	Yes	No	NA	1	0	1	Yes	0	Yes	Day2	Olfactometer9	Olfactometer9	0	2	2	1	0	0	0	770	4349	496	0	0	0	Olfactometer9	07_16_22_10_19_33	Blank	C-4	Blank 1	NA	NA	NA	['Olfactometer1', 'Olfactometer9', 'Olfactometer7', 'Olfactometer1', 'Olfactometer9']	[391.0, 348.0, 496.0, 379.0, 4001.0]	[5.2338385581970215, 3.568739891052246, 0.5395276546478271, 3.5872578620910645, 5.745949983596802]	1	0	10	360	2.65
839	Dasty	Sarah	40	4000	45	2	1	Threshold	Yes	No	NA	1	0	1	Yes	0	Yes	Day2	Olfactometer7	Olfactometer7	0	1	1	1	0	0	0	426	498	4001	0	0	0	Olfactometer7	07_16_22_10_20_09	Blank 2	Blank 3	C-4	NA	NA	NA	['Olfactometer1', 'Olfactometer9', 'Olfactometer7']	[426.0, 498.0, 4001.0]	[2.7873165607452393, 2.236318349838257, 5.75150203704834]	1	0	11	360	2.65
840	Dasty	Sarah	40	4000	45	2	1	Threshold	Yes	No	NA	1	0	1	Yes	0	Yes	Day2	Olfactometer1	Olfactometer1	0	1	0	0	0	0	0	4003	0	0	0	0	0	Olfactometer1	07_16_22_10_20_41	C-4	Blank 2	Blank	NA	NA	NA	['Olfactometer1']	[4003.0]	[6.550856351852417]	1	0	12	360	2.65
841	Dasty	Sarah	40	4000	45	2	1	Threshold	Yes	No	NA	1	0	1	Yes	0	Yes	Day2	Olfactometer9	Olfactometer7	0	1	1	2	0	0	0	391	291	4549	0	0	0	Olfactometer7	07_16_22_10_21_39	Blank	C-4	Blank	NA	NA	NA	['Olfactometer1', 'Olfactometer9', 'Olfactometer7', 'Olfactometer7']	[391.0, 291.0, 548.0, 4001.0]	[2.774686098098755, 0.9883344173431396, 3.0783729553222656, 3.788724422454834]	1	0	13	90	2.91
842	Dasty	Sarah	40	4000	45	2	1	Threshold	Yes	No	NA	1	0	1	Yes	0	Yes	Day2	Olfactometer1	Olfactometer1	0	1	0	0	0	0	0	4001	0	0	0	0	0	Olfactometer1	07_16_22_10_22_40	C-4	Blank	Blank 3	NA	NA	NA	['Olfactometer1']	[4001.0]	[8.098260402679443]	1	0	14	360	2.65
843	Dasty	Sarah	40	4000	45	2	1	Threshold	Yes	No	NA	1	0	1	Yes	0	Yes	Day2	Olfactometer9	Olfactometer9	0	2	2	1	0	0	0	765	4488	189	0	0	0	Olfactometer9	07_16_22_10_23_24	Blank 3	C-4	Blank	NA	NA	NA	['Olfactometer1', 'Olfactometer9', 'Olfactometer7', 'Olfactometer1', 'Olfactometer9']	[281.0, 487.0, 189.0, 484.0, 4001.0]	[3.769181489944458, 3.5865542888641357, 1.2333605289459229, 3.5692224502563477, 5.702113628387451]	1	0	15	360	2.65
844	Dasty	Sarah	40	4000	45	2	1	Threshold	Yes	No	NA	1	0	1	Yes	0	Yes	Day2	Olfactometer1	Olfactometer1	0	1	0	0	0	0	0	4001	0	0	0	0	0	Olfactometer1	07_16_22_10_23_55	C-4	Blank 2	Blank	NA	NA	NA	['Olfactometer1']	[4001.0]	[5.970129489898682]	1	0	16	360	2.65
845	Dasty	Sarah	40	4000	45	2	1	Threshold	Yes	No	NA	1	0	1	Yes	0	Yes	Day2	Olfactometer7	Olfactometer7	0	1	1	1	0	0	0	440	385	4001	0	0	0	Olfactometer7	07_16_22_10_24_56	Blank	Blank 1	C-4	NA	NA	NA	['Olfactometer1', 'Olfactometer9', 'Olfactometer7']	[440.0, 385.0, 4001.0]	[3.2798240184783936, 0.7347366809844971, 5.78232479095459]	1	0	17	90	2.91
846	Dasty	Sarah	40	4000	45	2	1	Threshold	Yes	No	NA	1	0	1	Yes	0	Yes	Day2	Olfactometer7	Olfactometer7	0	1	1	1	0	0	0	319	391	4001	0	0	0	Olfactometer7	07_16_22_10_25_31	Blank 4	Blank 4	C-4	NA	NA	NA	['Olfactometer1', 'Olfactometer9', 'Olfactometer7']	[319.0, 391.0, 4001.0]	[3.7333104610443115, 0.416654109954834, 5.728083848953247]	1	0	18	90	2.91
847	Dasty	Sarah	40	4000	45	2	1	Threshold	Yes	No	NA	1	0	1	Yes	0	Yes	Day2	Olfactometer9	Olfactometer9	0	1	1	0	0	0	0	431	4001	0	0	0	0	Olfactometer9	07_16_22_10_26_05	Blank 3	C-4	Blank 2	NA	NA	NA	['Olfactometer1', 'Olfactometer9']	[431.0, 4001.0]	[3.7437684535980225, 4.4532880783081055]	1	0	19	90	2.91
848	Dasty	Sarah	60	4000	45	3	1	Threshold	Yes	No	NA	1	0	1	Yes	0	Yes	Day3	Olfactometer1	Olfactometer1	0	1	0	0	0	0	0	4001	0	0	0	0	0	Olfactometer1	07_17_22_08_53_59	C-4	Blank 3	Blank 1	NA	NA	NA	['Olfactometer1']	[4001.0]	[11.443560600280762]	1	0	1	1	0.25
849	Dasty	Sarah	60	4000	45	3	1	Threshold	Yes	No	NA	1	0	1	Yes	0	Yes	Day3	Olfactometer9	Olfactometer9	0	1	1	0	0	0	0	775	4001	0	0	0	0	Olfactometer9	07_17_22_08_54_32	Blank	C-4	Blank 1	NA	NA	NA	['Olfactometer1', 'Olfactometer9']	[775.0, 4001.0]	[3.250643014907837, 5.086371183395386]	1	0	2	1	0.25
850	Dasty	Sarah	60	4000	45	3	1	Threshold	Yes	No	NA	1	0	1	Yes	0	Yes	Day3	Olfactometer7	Olfactometer7	0	1	1	1	0	0	0	556	994	4001	0	0	0	Olfactometer7	07_17_22_08_55_08	Blank 3	Blank 3	C-4	NA	NA	NA	['Olfactometer1', 'Olfactometer9', 'Olfactometer7']	[556.0, 994.0, 4001.0]	[3.202700614929199, 1.7600595951080322, 5.728834867477417]	1	0	3	1	0.25
851	Dasty	Sarah	60	4000	45	3	1	Threshold	Yes	No	NA	1	0	1	Yes	0	Yes	Day3	Olfactometer9	Olfactometer9	0	1	1	0	0	0	0	394	4001	0	0	0	0	Olfactometer9	07_17_22_08_56_02	Blank 3	C-4	Blank 1	NA	NA	NA	['Olfactometer1', 'Olfactometer9']	[394.0, 4001.0]	[2.222568988800049, 5.4452619552612305]	1	0	4	1000	1
852	Dasty	Sarah	60	4000	45	3	1	Threshold	Yes	No	NA	1	0	1	Yes	0	Yes	Day3	Olfactometer1	Olfactometer1	0	1	0	0	0	0	0	4001	0	0	0	0	0	Olfactometer1	07_17_22_08_56_34	C-4	Blank 4	Blank 4	NA	NA	NA	['Olfactometer1']	[4001.0]	[5.816171646118164]	1	0	5	1000	1
853	Dasty	Sarah	60	4000	45	3	1	Threshold	Yes	No	NA	1	0	1	Yes	0	Yes	Day3	Olfactometer7	Olfactometer7	0	1	1	1	0	0	0	310	249	4004	0	0	0	Olfactometer7	07_17_22_08_57_11	Blank 4	Blank	C-4	NA	NA	NA	['Olfactometer1', 'Olfactometer9', 'Olfactometer7']	[310.0, 249.0, 4004.0]	[4.5189855098724365, 1.7082242965698242, 5.729717969894409]	1	0	6	1000	1
854	Dasty	Sarah	60	4000	45	3	1	Threshold	Yes	No	NA	1	0	1	Yes	0	Yes	Day3	Olfactometer9	Olfactometer9	0	1	1	0	0	0	0	417	4001	0	0	0	0	Olfactometer9	07_17_22_08_58_11	Blank 3	C-4	Blank 1	NA	NA	NA	['Olfactometer1', 'Olfactometer9']	[417.0, 4001.0]	[1.5499298572540283, 5.730617046356201]	1	0	7	750	2.25
855	Dasty	Sarah	60	4000	45	3	1	Threshold	Yes	No	NA	1	0	1	Yes	0	Yes	Day3	Olfactometer1	Olfactometer1	0	1	0	0	0	0	0	4002	0	0	0	0	0	Olfactometer1	07_17_22_08_58_42	C-4	Blank 1	Blank 3	NA	NA	NA	['Olfactometer1']	[4002.0]	[5.6846935749053955]	1	0	8	750	2.25
856	Dasty	Sarah	60	4000	45	3	1	Threshold	Yes	No	NA	1	0	1	Yes	0	Yes	Day3	Olfactometer9	Olfactometer9	0	1	1	0	0	0	0	346	4001	0	0	0	0	Olfactometer9	07_17_22_08_59_15	Blank	C-4	Blank 2	NA	NA	NA	['Olfactometer1', 'Olfactometer9']	[346.0, 4001.0]	[2.1286792755126953, 5.505133867263794]	1	0	9	750	2.25
857	Dasty	Sarah	60	4000	45	3	1	Threshold	Yes	No	NA	1	0	1	Yes	0	Yes	Day3	Olfactometer7	Olfactometer7	0	1	1	1	0	0	0	422	357	4004	0	0	0	Olfactometer7	07_17_22_09_00_24	Blank 2	Blank	C-4	NA	NA	NA	['Olfactometer1', 'Olfactometer9', 'Olfactometer7']	[422.0, 357.0, 4004.0]	[2.712725877761841, 1.4735615253448486, 5.793313503265381]	1	0	10	360	2.65
858	Dasty	Sarah	60	4000	45	3	1	Threshold	Yes	No	NA	1	0	1	Yes	0	Yes	Day3	Olfactometer1	Olfactometer1	0	1	0	0	0	0	0	4001	0	0	0	0	0	Olfactometer1	07_17_22_09_00_55	C-4	Blank 2	Blank 3	NA	NA	NA	['Olfactometer1']	[4001.0]	[5.838868856430054]	1	0	11	360	2.65
859	Dasty	Sarah	60	4000	45	3	1	Threshold	Yes	No	NA	1	0	1	Yes	0	Yes	Day3	Olfactometer9	Olfactometer9	0	1	1	0	0	0	0	399	4001	0	0	0	0	Olfactometer9	07_17_22_09_01_29	Blank 1	C-4	Blank 4	NA	NA	NA	['Olfactometer1', 'Olfactometer9']	[399.0, 4001.0]	[3.1140692234039307, 5.696861028671265]	1	0	12	360	2.65
860	Dasty	Sarah	60	4000	45	3	1	Threshold	Yes	No	NA	1	0	1	Yes	0	Yes	Day3	Olfactometer9	Olfactometer7	0	2	2	2	0	0	0	708	1816	4509	0	0	0	Olfactometer7	07_17_22_09_02_43	Blank 2	C-4	Blank 2	NA	NA	NA	['Olfactometer1', 'Olfactometer9', 'Olfactometer7', 'Olfactometer1', 'Olfactometer9', 'Olfactometer7']	[364.0, 301.0, 508.0, 344.0, 1515.0, 4001.0]	[2.7102713584899902, 3.0874581336975098, 1.2028462886810303, 3.648674249649048, 3.3025567531585693, 5.809913158416748]	1	0	13	90	2.91
861	Dasty	Sarah	60	4000	45	3	1	Threshold	Yes	No	NA	1	0	1	Yes	0	Yes	Day3	Olfactometer7	Olfactometer7	0	1	1	1	0	0	0	459	407	4001	0	0	0	Olfactometer7	07_17_22_09_03_45	Blank 1	Blank 4	C-4	NA	NA	NA	['Olfactometer1', 'Olfactometer9', 'Olfactometer7']	[459.0, 407.0, 4001.0]	[2.252276659011841, 1.8520152568817139, 5.65995192527771]	1	0	14	360	2.65
862	Dasty	Sarah	60	4000	45	3	1	Threshold	Yes	No	NA	1	0	1	Yes	0	Yes	Day3	Olfactometer9	Olfactometer9	0	1	1	0	0	0	0	255	4001	0	0	0	0	Olfactometer9	07_17_22_09_04_20	Blank 2	C-4	Blank	NA	NA	NA	['Olfactometer1', 'Olfactometer9']	[255.0, 4001.0]	[3.477034330368042, 5.703278303146362]	1	0	15	360	2.65
863	Dasty	Sarah	60	4000	45	3	1	Threshold	Yes	No	NA	1	0	1	Yes	0	Yes	Day3	Olfactometer1	Olfactometer1	0	1	0	0	0	0	0	4001	0	0	0	0	0	Olfactometer1	07_17_22_09_04_52	C-4	Blank	Blank 2	NA	NA	NA	['Olfactometer1']	[4001.0]	[7.410175323486328]	1	0	16	360	2.65
864	Dasty	Sarah	60	4000	45	3	1	Threshold	Yes	No	NA	1	0	1	Yes	0	Yes	Day3	Olfactometer1	Olfactometer1	0	1	0	0	0	0	0	4001	0	0	0	0	0	Olfactometer1	07_17_22_09_05_50	C-4	Blank 3	Blank 2	NA	NA	NA	['Olfactometer1']	[4001.0]	[5.798635244369507]	1	0	17	90	2.91
865	Dasty	Sarah	60	4000	45	3	1	Threshold	Yes	No	NA	1	0	1	Yes	0	Yes	Day3	Olfactometer7	Olfactometer7	0	1	1	1	0	0	0	289	399	4001	0	0	0	Olfactometer7	07_17_22_09_06_25	Blank 2	Blank	C-4	NA	NA	NA	['Olfactometer1', 'Olfactometer9', 'Olfactometer7']	[289.0, 399.0, 4001.0]	[3.2307052612304688, 0.7837893962860107, 5.743818044662476]	1	0	18	90	2.91
866	Dasty	Sarah	60	4000	45	3	1	Threshold	Yes	No	NA	1	0	1	Yes	0	Yes	Day3	Olfactometer7	Olfactometer7	0	1	1	1	0	0	0	285	282	4001	0	0	0	Olfactometer7	07_17_22_09_07_01	Blank 3	Blank	C-4	NA	NA	NA	['Olfactometer1', 'Olfactometer9', 'Olfactometer7']	[285.0, 282.0, 4001.0]	[2.70929217338562, 1.5433948040008545, 5.910421371459961]	1	0	19	90	2.91
867	Dasty	Sarah	60	4000	45	4	1	Threshold	Yes	No	NA	1	0	1	Yes	0	Yes	Day4	Olfactometer7	Olfactometer7	0	1	1	1	0	0	0	371	265	4003	0	0	0	Olfactometer7	07_18_22_13_05_55	Blank 4	Blank 3	C-4	NA	NA	NA	['Olfactometer1', 'Olfactometer9', 'Olfactometer7']	[371.0, 265.0, 4003.0]	[6.683783531188965, 1.7750539779663086, 5.729798078536987]	1	0	1	1	0.25
868	Dasty	Sarah	60	4000	45	4	1	Threshold	Yes	No	NA	1	0	1	Yes	0	Yes	Day4	Olfactometer1	Olfactometer1	0	1	0	0	0	0	0	4001	0	0	0	0	0	Olfactometer1	07_18_22_13_06_26	C-4	Blank 2	Blank 4	NA	NA	NA	['Olfactometer1']	[4001.0]	[5.547761917114258]	1	0	2	1	0.25
869	Dasty	Sarah	60	4000	45	4	1	Threshold	Yes	No	NA	1	0	1	Yes	0	Yes	Day4	Olfactometer9	Olfactometer9	0	1	1	0	0	0	0	707	4001	0	0	0	0	Olfactometer9	07_18_22_13_06_59	Blank 1	C-4	Blank 2	NA	NA	NA	['Olfactometer1', 'Olfactometer9']	[707.0, 4001.0]	[2.4960646629333496, 5.534037828445435]	1	0	3	1	0.25
870	Dasty	Sarah	60	4000	45	4	1	Threshold	Yes	No	NA	1	0	1	Yes	0	Yes	Day4	Olfactometer1	Olfactometer1	0	1	0	0	0	0	0	4001	0	0	0	0	0	Olfactometer1	07_18_22_13_07_53	C-4	Blank	Blank 2	NA	NA	NA	['Olfactometer1']	[4001.0]	[5.772339820861816]	1	0	4	1000	1
871	Dasty	Sarah	60	4000	45	4	1	Threshold	Yes	No	NA	1	0	1	Yes	0	Yes	Day4	Olfactometer9	Olfactometer9	0	1	1	0	0	0	0	382	4001	0	0	0	0	Olfactometer9	07_18_22_13_08_26	Blank 4	C-4	Blank 4	NA	NA	NA	['Olfactometer1', 'Olfactometer9']	[382.0, 4001.0]	[2.741209030151367, 4.858342170715332]	1	0	5	1000	1
872	Dasty	Sarah	60	4000	45	4	1	Threshold	Yes	No	NA	1	0	1	Yes	0	Yes	Day4	Olfactometer7	Olfactometer7	0	1	1	1	0	0	0	389	373	4001	0	0	0	Olfactometer7	07_18_22_13_09_01	Blank	Blank	C-4	NA	NA	NA	['Olfactometer1', 'Olfactometer9', 'Olfactometer7']	[389.0, 373.0, 4001.0]	[2.1360886096954346, 1.4514403343200684, 5.8528993129730225]	1	0	6	1000	1
873	Dasty	Sarah	60	4000	45	4	1	Threshold	Yes	No	NA	1	0	1	Yes	0	Yes	Day4	Olfactometer9	Olfactometer9	0	1	1	0	0	0	0	389	4001	0	0	0	0	Olfactometer9	07_18_22_13_10_01	Blank 3	C-4	Blank 4	NA	NA	NA	['Olfactometer1', 'Olfactometer9']	[389.0, 4001.0]	[1.6478943824768066, 5.626574993133545]	1	0	7	750	2.25
874	Dasty	Sarah	60	4000	45	4	1	Threshold	Yes	No	NA	1	0	1	Yes	0	Yes	Day4	Olfactometer1	Olfactometer1	0	1	0	0	0	0	0	4004	0	0	0	0	0	Olfactometer1	07_18_22_13_10_32	C-4	Blank 3	Blank 2	NA	NA	NA	['Olfactometer1']	[4004.0]	[6.089439153671265]	1	0	8	750	2.25
875	Dasty	Sarah	60	4000	45	4	1	Threshold	Yes	No	NA	1	0	1	Yes	0	Yes	Day4	Olfactometer9	Olfactometer9	0	1	1	0	0	0	0	377	4001	0	0	0	0	Olfactometer9	07_18_22_13_11_05	Blank 3	C-4	Blank 3	NA	NA	NA	['Olfactometer1', 'Olfactometer9']	[377.0, 4001.0]	[1.7587203979492188, 5.612777233123779]	1	0	9	750	2.25
876	Dasty	Sarah	60	4000	45	4	1	Threshold	Yes	No	NA	1	0	1	Yes	0	Yes	Day4	Olfactometer7	Olfactometer7	0	1	1	1	0	0	0	325	288	4001	0	0	0	Olfactometer7	07_18_22_13_12_09	Blank 3	Blank 3	C-4	NA	NA	NA	['Olfactometer1', 'Olfactometer9', 'Olfactometer7']	[325.0, 288.0, 4001.0]	[2.7395637035369873, 0.8637659549713135, 5.675689935684204]	1	0	10	360	2.65
877	Dasty	Sarah	60	4000	45	4	1	Threshold	Yes	No	NA	1	0	1	Yes	0	Yes	Day4	Olfactometer9	Olfactometer9	0	2	2	1	0	0	0	673	4569	424	0	0	0	Olfactometer9	07_18_22_13_12_49	Blank	C-4	Blank 3	NA	NA	NA	['Olfactometer1', 'Olfactometer9', 'Olfactometer7', 'Olfactometer1', 'Olfactometer9']	[384.0, 568.0, 424.0, 289.0, 4001.0]	[2.4028990268707275, 1.980656385421753, 2.506920099258423, 2.450089693069458, 5.63526177406311]	1	0	11	360	2.65
878	Dasty	Sarah	60	4000	45	4	1	Threshold	Yes	No	NA	1	0	1	Yes	0	Yes	Day4	Olfactometer1	Olfactometer1	0	1	0	0	0	0	0	4001	0	0	0	0	0	Olfactometer1	07_18_22_13_13_20	C-4	Blank	Blank 4	NA	NA	NA	['Olfactometer1']	[4001.0]	[5.755804538726807]	1	0	12	360	2.65
879	Dasty	Sarah	60	4000	45	4	1	Threshold	Yes	No	NA	1	0	1	Yes	0	Yes	Day4	Olfactometer7	Olfactometer7	0	1	1	1	0	0	0	417	446	4001	0	0	0	Olfactometer7	07_18_22_13_14_30	Blank	Blank 2	C-4	NA	NA	NA	['Olfactometer1', 'Olfactometer9', 'Olfactometer7']	[417.0, 446.0, 4001.0]	[2.297801971435547, 3.5801358222961426, 4.251919269561768]	1	0	13	90	2.91
880	Dasty	Sarah	60	4000	45	4	1	Threshold	Yes	No	NA	1	0	1	Yes	0	Yes	Day4	Olfactometer1	Olfactometer1	0	1	0	0	0	0	0	4002	0	0	0	0	0	Olfactometer1	07_18_22_13_15_01	C-4	Blank 2	Blank 3	NA	NA	NA	['Olfactometer1']	[4002.0]	[5.997183322906494]	1	0	14	90	2.91
881	Dasty	Sarah	60	4000	45	4	1	Threshold	Yes	No	NA	1	0	1	Yes	0	Yes	Day4	Olfactometer7	Olfactometer7	0	1	1	1	0	0	0	264	317	4003	0	0	0	Olfactometer7	07_18_22_13_15_38	Blank	Blank 2	C-4	NA	NA	NA	['Olfactometer1', 'Olfactometer9', 'Olfactometer7']	[264.0, 317.0, 4003.0]	[3.8001554012298584, 1.6527721881866455, 5.548544406890869]	1	0	15	90	2.91
882	Dasty	Avery	60	4000	45	5	1	Threshold	Yes	No	NA	1	0	1	Yes	0	Yes	Day5	Olfactometer7	Olfactometer7	0	1	1	1	0	0	0	399	463	4001	0	0	0	Olfactometer7	07_19_22_11_18_46	Blank 1	Blank 4	C-4	NA	NA	NA	['Olfactometer1', 'Olfactometer9', 'Olfactometer7']	[399.0, 463.0, 4001.0]	[4.773169755935669, 3.081465721130371, 4.586503505706787]	1	0	1	1	0.25
883	Dasty	Avery	60	4000	45	5	1	Threshold	Yes	No	NA	1	0	1	Yes	0	Yes	Day5	Olfactometer9	Olfactometer9	0	1	1	0	0	0	0	313	4001	0	0	0	0	Olfactometer9	07_19_22_11_19_17	Blank 1	C-4	Blank 4	NA	NA	NA	['Olfactometer1', 'Olfactometer9']	[313.0, 4001.0]	[2.253473997116089, 5.561205148696899]	1	0	2	1	0.25
884	Dasty	Avery	60	4000	45	5	1	Threshold	Yes	No	NA	1	0	1	Yes	0	Yes	Day5	Olfactometer7	Olfactometer7	0	1	1	1	0	0	0	313	524	4001	0	0	0	Olfactometer7	07_19_22_11_19_51	Blank	Blank 1	C-4	NA	NA	NA	['Olfactometer1', 'Olfactometer9', 'Olfactometer7']	[313.0, 524.0, 4001.0]	[3.0016865730285645, 3.0790369510650635, 4.653899669647217]	1	0	3	1	0.25
885	Dasty	Avery	60	4000	45	5	1	Threshold	Yes	No	NA	1	0	1	Yes	0	Yes	Day5	Olfactometer9	Olfactometer9	0	1	1	0	0	0	0	406	4001	0	0	0	0	Olfactometer9	07_19_22_11_20_44	Blank 1	C-4	Blank	NA	NA	NA	['Olfactometer1', 'Olfactometer9']	[406.0, 4001.0]	[2.2253990173339844, 5.000502824783325]	1	0	4	1000	1
886	Dasty	Avery	60	4000	45	5	1	Threshold	Yes	No	NA	1	0	1	Yes	0	Yes	Day5	Olfactometer1	Olfactometer1	0	1	0	0	0	0	0	4005	0	0	0	0	0	Olfactometer1	07_19_22_11_21_16	C-4	Blank 1	Blank	NA	NA	NA	['Olfactometer1']	[4005.0]	[8.595377206802368]	1	0	5	1000	1
887	Dasty	Avery	60	4000	45	5	1	Threshold	Yes	No	NA	1	0	1	Yes	0	Yes	Day5	Olfactometer7	Olfactometer7	0	1	1	1	0	0	0	339	398	4001	0	0	0	Olfactometer7	07_19_22_11_21_48	Blank	Blank	C-4	NA	NA	NA	['Olfactometer1', 'Olfactometer9', 'Olfactometer7']	[339.0, 398.0, 4001.0]	[2.1707119941711426, 1.787337064743042, 5.571516513824463]	1	0	6	1000	1
888	Dasty	Avery	60	4000	45	5	1	Threshold	Yes	No	NA	1	0	1	Yes	0	Yes	Day5	Olfactometer1	Olfactometer1	0	1	0	0	0	0	0	4005	0	0	0	0	0	Olfactometer1	07_19_22_11_22_58	C-4	Blank 2	Blank 2	NA	NA	NA	['Olfactometer1']	[4005.0]	[5.645970344543457]	1	0	7	750	2.25
889	Dasty	Avery	60	4000	45	5	1	Threshold	Yes	No	NA	1	0	1	Yes	0	Yes	Day5	Olfactometer9	Olfactometer9	0	1	1	0	0	0	0	290	4001	0	0	0	0	Olfactometer9	07_19_22_11_23_32	Blank 1	C-4	Blank 3	NA	NA	NA	['Olfactometer1', 'Olfactometer9']	[290.0, 4001.0]	[5.700793266296387, 5.529102087020874]	1	0	8	750	2.25
890	Dasty	Avery	60	4000	45	5	1	Threshold	Yes	No	NA	1	0	1	Yes	0	Yes	Day5	Olfactometer1	Olfactometer1	0	1	0	0	0	0	0	4005	0	0	0	0	0	Olfactometer1	07_19_22_11_24_03	C-4	Blank 2	Blank 1	NA	NA	NA	['Olfactometer1']	[4005.0]	[7.697995185852051]	1	0	9	750	2.25
891	Dasty	Avery	60	4000	45	5	1	Threshold	Yes	No	NA	1	0	1	Yes	0	Yes	Day5	Olfactometer1	Olfactometer1	0	1	0	0	0	0	0	4001	0	0	0	0	0	Olfactometer1	07_19_22_11_25_04	C-4	Blank	Blank	NA	NA	NA	['Olfactometer1']	[4001.0]	[6.226215362548828]	1	0	10	360	2.65
892	Dasty	Avery	60	4000	45	5	1	Threshold	Yes	No	NA	1	0	1	Yes	0	Yes	Day5	Olfactometer9	Olfactometer9	0	2	2	1	0	0	0	588	4327	500	0	0	0	Olfactometer9	07_19_22_11_25_44	Blank 2	C-4	Blank 4	NA	NA	NA	['Olfactometer1', 'Olfactometer9', 'Olfactometer7', 'Olfactometer1', 'Olfactometer9']	[259.0, 326.0, 500.0, 329.0, 4001.0]	[3.480708122253418, 1.775073528289795, 2.7682063579559326, 3.578843116760254, 5.193928241729736]	1	0	11	360	2.65
893	Dasty	Avery	60	4000	45	5	1	Threshold	Yes	No	NA	1	0	1	Yes	0	Yes	Day5	Olfactometer1	Olfactometer1	0	1	0	0	0	0	0	4001	0	0	0	0	0	Olfactometer1	07_19_22_11_26_14	C-4	Blank 4	Blank	NA	NA	NA	['Olfactometer1']	[4001.0]	[7.029814720153809]	1	0	12	360	2.65
894	Dasty	Avery	60	4000	45	5	1	Threshold	Yes	No	NA	1	0	1	Yes	0	Yes	Day5	Olfactometer9	Olfactometer1	0	3	2	2	0	0	0	4675	671	844	0	0	0	Olfactometer1	07_19_22_11_27_33	Blank 3	C-4	Blank 1	NA	NA	NA	['Olfactometer1', 'Olfactometer9', 'Olfactometer7', 'Olfactometer1', 'Olfactometer7', 'Olfactometer9', 'Olfactometer1']	[355.0, 411.0, 336.0, 319.0, 508.0, 260.0, 4001.0]	[2.354142427444458, 1.7581603527069092, 3.074910879135132, 4.340966463088989, 3.781552791595459, 4.2054219245910645, 8.573263883590698]	1	0	13	90	2.91
895	Dasty	Avery	60	4000	45	5	1	Threshold	Yes	No	NA	1	0	1	Yes	0	Yes	Day5	Olfactometer1	Olfactometer1	0	1	0	0	0	0	0	4004	0	0	0	0	0	Olfactometer1	07_19_22_11_28_28	C-4	Blank 1	Blank 2	NA	NA	NA	['Olfactometer1']	[4004.0]	[6.196408271789551]	1	0	14	360	2.65
896	Dasty	Avery	60	4000	45	5	1	Threshold	Yes	No	NA	1	0	1	Yes	0	Yes	Day5	Olfactometer7	Olfactometer7	0	1	1	1	0	0	0	438	448	4001	0	0	0	Olfactometer7	07_19_22_11_29_01	Blank 4	Blank	C-4	NA	NA	NA	['Olfactometer1', 'Olfactometer9', 'Olfactometer7']	[438.0, 448.0, 4001.0]	[2.7816860675811768, 1.8167383670806885, 5.794316291809082]	1	0	15	360	2.65
897	Dasty	Avery	60	4000	45	5	1	Threshold	Yes	No	NA	1	0	1	Yes	0	Yes	Day5	Olfactometer1	Olfactometer1	0	1	0	0	0	0	0	4004	0	0	0	0	0	Olfactometer1	07_19_22_11_29_30	C-4	Blank 2	Blank 3	NA	NA	NA	['Olfactometer1']	[4004.0]	[5.498773574829102]	1	0	16	360	2.65
898	Dasty	Avery	60	4000	45	5	1	Threshold	Yes	No	NA	1	0	1	Yes	0	Yes	Day5	Olfactometer9	Olfactometer1	0	2	1	1	0	0	0	4568	412	516	0	0	0	Olfactometer1	07_19_22_11_30_43	Blank 2	C-4	Blank 1	NA	NA	NA	['Olfactometer1', 'Olfactometer9', 'Olfactometer7', 'Olfactometer1']	[567.0, 412.0, 516.0, 4001.0]	[2.4212677478790283, 1.946228265762329, 3.578057050704956, 5.992120027542114]	1	0	17	90	2.91
899	Dasty	Avery	60	4000	45	5	1	Threshold	Yes	No	NA	1	0	1	Yes	0	Yes	Day5	Olfactometer9	Olfactometer9	0	1	1	0	0	0	0	492	4001	0	0	0	0	Olfactometer9	07_19_22_11_31_40	Blank 1	C-4	Blank 3	NA	NA	NA	['Olfactometer1', 'Olfactometer9']	[492.0, 4001.0]	[3.2285492420196533, 4.668964624404907]	1	0	18	360	2.65
900	Dasty	Avery	60	4000	45	5	1	Threshold	Yes	No	NA	1	0	1	Yes	0	Yes	Day5	Olfactometer7	Olfactometer7	0	1	1	1	0	0	0	516	326	4003	0	0	0	Olfactometer7	07_19_22_11_32_14	Blank 1	Blank 3	C-4	NA	NA	NA	['Olfactometer1', 'Olfactometer9', 'Olfactometer7']	[516.0, 326.0, 4003.0]	[3.6503846645355225, 1.0891339778900146, 5.910865545272827]	1	0	19	360	2.65
901	Dasty	Avery	60	4000	45	5	1	Threshold	Yes	No	NA	1	0	1	Yes	0	Yes	Day5	Olfactometer7	Olfactometer7	0	1	1	1	0	0	0	418	350	4001	0	0	0	Olfactometer7	07_19_22_11_32_48	Blank 2	Blank 1	C-4	NA	NA	NA	['Olfactometer1', 'Olfactometer9', 'Olfactometer7']	[418.0, 350.0, 4001.0]	[3.266794204711914, 1.5235633850097656, 6.020844459533691]	1	0	20	360	2.65
902	Dasty	Avery	60	4000	45	6	1	Threshold	Yes	No	NA	1	0	1	Yes	0	Yes	Day6	Olfactometer9	Olfactometer9	0	1	1	0	0	0	0	525	4001	0	0	0	0	Olfactometer9	07_20_22_11_25_32	Blank 3	C-4	Blank 2	NA	NA	NA	['Olfactometer1', 'Olfactometer9']	[525.0, 4001.0]	[5.167914628982544, 5.5172717571258545]	1	0	1	1	0.25
903	Dasty	Avery	60	4000	45	6	1	Threshold	Yes	No	NA	1	0	1	Yes	0	Yes	Day6	Olfactometer1	Olfactometer1	0	1	0	0	0	0	0	4001	0	0	0	0	0	Olfactometer1	07_20_22_11_26_05	C-4	Blank 1	Blank 1	NA	NA	NA	['Olfactometer1']	[4001.0]	[9.855252265930176]	1	0	2	1	0.25
904	Dasty	Avery	60	4000	45	6	1	Threshold	Yes	No	NA	1	0	1	Yes	0	Yes	Day6	Olfactometer7	Olfactometer7	0	1	1	1	0	0	0	676	247	4001	0	0	0	Olfactometer7	07_20_22_11_26_38	Blank 2	Blank 2	C-4	NA	NA	NA	['Olfactometer1', 'Olfactometer9', 'Olfactometer7']	[676.0, 247.0, 4001.0]	[3.214890718460083, 0.9182074069976807, 5.974080801010132]	1	0	3	1	0.25
905	Dasty	Avery	60	4000	45	6	1	Threshold	Yes	No	NA	1	0	1	Yes	0	Yes	Day6	Olfactometer9	Olfactometer9	0	1	1	0	0	0	0	405	4001	0	0	0	0	Olfactometer9	07_20_22_11_27_30	Blank 4	C-4	Blank	NA	NA	NA	['Olfactometer1', 'Olfactometer9']	[405.0, 4001.0]	[3.2116870880126953, 5.227321624755859]	1	0	4	1000	1
906	Dasty	Avery	60	4000	45	6	1	Threshold	Yes	No	NA	1	0	1	Yes	0	Yes	Day6	Olfactometer7	Olfactometer7	0	1	1	1	0	0	0	416	228	4001	0	0	0	Olfactometer7	07_20_22_11_28_03	Blank	Blank	C-4	NA	NA	NA	['Olfactometer1', 'Olfactometer9', 'Olfactometer7']	[416.0, 228.0, 4001.0]	[3.0649232864379883, 1.7095613479614258, 5.8591084480285645]	1	0	5	1000	1
907	Dasty	Avery	60	4000	45	6	1	Threshold	Yes	No	NA	1	0	1	Yes	0	Yes	Day6	Olfactometer9	Olfactometer9	0	1	1	0	0	0	0	450	4001	0	0	0	0	Olfactometer9	07_20_22_11_28_34	Blank 3	C-4	Blank 4	NA	NA	NA	['Olfactometer1', 'Olfactometer9']	[450.0, 4001.0]	[3.279543399810791, 4.609060287475586]	1	0	6	1000	1
908	Dasty	Avery	60	4000	45	6	1	Threshold	Yes	No	NA	1	0	1	Yes	0	Yes	Day6	Olfactometer1	Olfactometer1	0	1	0	0	0	0	0	4001	0	0	0	0	0	Olfactometer1	07_20_22_11_29_27	C-4	Blank 1	Blank	NA	NA	NA	['Olfactometer1']	[4001.0]	[6.43839693069458]	1	0	7	750	2.25
909	Dasty	Avery	60	4000	45	6	1	Threshold	Yes	No	NA	1	0	1	Yes	0	Yes	Day6	Olfactometer9	Olfactometer9	0	1	1	0	0	0	0	250	4001	0	0	0	0	Olfactometer9	07_20_22_11_29_58	Blank	C-4	Blank 3	NA	NA	NA	['Olfactometer1', 'Olfactometer9']	[250.0, 4001.0]	[3.310875654220581, 4.48300838470459]	1	0	8	750	2.25
910	Dasty	Avery	60	4000	45	6	1	Threshold	Yes	No	NA	1	0	1	Yes	0	Yes	Day6	Olfactometer7	Olfactometer7	0	1	1	1	0	0	0	673	240	4001	0	0	0	Olfactometer7	07_20_22_11_30_31	Blank 2	Blank 3	C-4	NA	NA	NA	['Olfactometer1', 'Olfactometer9', 'Olfactometer7']	[673.0, 240.0, 4001.0]	[3.2636256217956543, 1.3363828659057617, 5.798613786697388]	1	0	9	750	2.25
911	Dasty	Avery	60	4000	45	6	1	Threshold	Yes	No	NA	1	0	1	Yes	0	Yes	Day6	Olfactometer1	Olfactometer1	0	1	0	0	0	0	0	4001	0	0	0	0	0	Olfactometer1	07_20_22_11_31_44	C-4	Blank 2	Blank	NA	NA	NA	['Olfactometer1']	[4001.0]	[7.04884934425354]	1	0	10	360	2.65
912	Dasty	Avery	60	4000	45	6	1	Threshold	Yes	No	NA	1	0	1	Yes	0	Yes	Day6	Olfactometer7	Olfactometer7	0	1	1	1	0	0	0	309	336	4001	0	0	0	Olfactometer7	07_20_22_11_32_19	Blank 2	Blank 1	C-4	NA	NA	NA	['Olfactometer1', 'Olfactometer9', 'Olfactometer7']	[309.0, 336.0, 4001.0]	[4.860333681106567, 1.4601538181304932, 5.679357528686523]	1	0	11	360	2.65
913	Dasty	Avery	60	4000	45	6	1	Threshold	Yes	No	NA	1	0	1	Yes	0	Yes	Day6	Olfactometer9	Olfactometer9	0	1	1	0	0	0	0	333	4001	0	0	0	0	Olfactometer9	07_20_22_11_32_51	Blank 3	C-4	Blank 3	NA	NA	NA	['Olfactometer1', 'Olfactometer9']	[333.0, 4001.0]	[2.744117021560669, 5.521947383880615]	1	0	12	360	2.65
914	Dasty	Avery	60	4000	45	6	1	Threshold	Yes	No	NA	1	0	1	Yes	0	Yes	Day6	Olfactometer9	Olfactometer7	0	1	1	1	0	0	0	724	1289	4002	0	0	0	Olfactometer7	07_20_22_11_33_55	Blank 4	C-4	Blank 1	NA	NA	NA	['Olfactometer1', 'Olfactometer9', 'Olfactometer7']	[724.0, 1289.0, 4002.0]	[3.113948106765747, 3.5808942317962646, 4.7830705642700195]	1	0	13	90	2.91
915	Dasty	Avery	60	4000	45	6	1	Threshold	Yes	No	NA	1	0	1	Yes	0	Yes	Day6	Olfactometer7	Olfactometer7	0	1	1	1	0	0	0	554	516	4001	0	0	0	Olfactometer7	07_20_22_11_34_55	Blank 3	Blank	C-4	NA	NA	NA	['Olfactometer1', 'Olfactometer9', 'Olfactometer7']	[554.0, 516.0, 4001.0]	[3.2746341228485107, 1.151576042175293, 5.853500604629517]	1	0	14	360	2.65
916	Dasty	Avery	60	4000	45	6	1	Threshold	Yes	No	NA	1	0	1	Yes	0	Yes	Day6	Olfactometer1	Olfactometer1	0	1	0	0	0	0	0	4001	0	0	0	0	0	Olfactometer1	07_20_22_11_35_25	C-4	Blank 1	Blank 4	NA	NA	NA	['Olfactometer1']	[4001.0]	[7.596461057662964]	1	0	15	360	2.65
917	Dasty	Avery	60	4000	45	6	1	Threshold	Yes	No	NA	1	0	1	Yes	0	Yes	Day6	Olfactometer7	Olfactometer7	0	1	1	1	0	0	0	330	385	4001	0	0	0	Olfactometer7	07_20_22_11_35_59	Blank 4	Blank	C-4	NA	NA	NA	['Olfactometer1', 'Olfactometer9', 'Olfactometer7']	[330.0, 385.0, 4001.0]	[3.260815382003784, 1.5066301822662354, 5.7482380867004395]	1	0	16	360	2.65
918	Dasty	Avery	60	4000	45	6	1	Threshold	Yes	No	NA	1	0	1	Yes	0	Yes	Day6	Olfactometer1	Olfactometer1	0	1	0	0	0	0	0	4001	0	0	0	0	0	Olfactometer1	07_20_22_11_36_58	C-4	Blank 4	Blank	NA	NA	NA	['Olfactometer1']	[4001.0]	[6.1851441860198975]	1	0	17	90	2.91
919	Dasty	Avery	60	4000	45	6	1	Threshold	Yes	No	NA	1	0	1	Yes	0	Yes	Day6	Olfactometer9	Olfactometer9	0	2	2	1	0	0	0	710	4465	592	0	0	0	Olfactometer9	07_20_22_11_37_37	Blank 4	C-4	Blank 4	NA	NA	NA	['Olfactometer1', 'Olfactometer9', 'Olfactometer7', 'Olfactometer1', 'Olfactometer9']	[335.0, 464.0, 592.0, 375.0, 4001.0]	[2.604995012283325, 2.0125153064727783, 2.48673939704895, 3.5827059745788574, 5.411081552505493]	1	0	18	90	2.91
920	Dasty	Avery	60	4000	45	6	1	Threshold	Yes	No	NA	1	0	1	Yes	0	Yes	Day6	Olfactometer1	Olfactometer1	0	1	0	0	0	0	0	4005	0	0	0	0	0	Olfactometer1	07_20_22_11_38_07	C-4	Blank 2	Blank	NA	NA	NA	['Olfactometer1']	[4005.0]	[6.196847677230835]	1	0	19	90	2.91
921	Dasty	Sarah	60	4000	45	7	1	Threshold	Yes	No	NA	1	0	1	Yes	0	Yes	Day7	Olfactometer7	Olfactometer7	0	1	1	1	0	0	0	517	330	4001	0	0	0	Olfactometer7	07_21_22_13_27_55	Blank	Blank 4	C-4	NA	NA	NA	['Olfactometer1', 'Olfactometer9', 'Olfactometer7']	[517.0, 330.0, 4001.0]	[9.160153150558472, 1.8212997913360596, 5.614192724227905]	1	0	1	1	0.25
922	Dasty	Sarah	60	4000	45	7	1	Threshold	Yes	No	NA	1	0	1	Yes	0	Yes	Day7	Olfactometer9	Olfactometer9	0	1	1	0	0	0	0	286	4001	0	0	0	0	Olfactometer9	07_21_22_13_28_26	Blank	C-4	Blank	NA	NA	NA	['Olfactometer1', 'Olfactometer9']	[286.0, 4001.0]	[2.4856817722320557, 5.698680400848389]	1	0	2	1	0.25
923	Dasty	Sarah	60	4000	45	7	1	Threshold	Yes	No	NA	1	0	1	Yes	0	Yes	Day7	Olfactometer7	Olfactometer7	0	2	2	2	0	0	0	644	322	6099	0	0	0	Olfactometer7	07_21_22_13_29_11	Blank 2	Blank 2	C-4	NA	NA	NA	['Olfactometer1', 'Olfactometer9', 'Olfactometer7', 'Olfactometer1', 'Olfactometer9', 'Olfactometer7']	[225.0, 55.0, 2098.0, 419.0, 267.0, 4001.0]	[1.9397246837615967, 3.583185911178589, 2.5320892333984375, 2.3266735076904297, 6.051354646682739, 5.75567102432251]	1	0	3	1	0.25
924	Dasty	Sarah	60	4000	45	7	1	Threshold	Yes	No	NA	1	0	1	Yes	0	Yes	Day7	Olfactometer9	Olfactometer9	0	1	1	0	0	0	0	388	4001	0	0	0	0	Olfactometer9	07_21_22_13_30_10	Blank 4	C-4	Blank 1	NA	NA	NA	['Olfactometer1', 'Olfactometer9']	[388.0, 4001.0]	[2.7809975147247314, 5.468360185623169]	1	0	4	1000	1
925	Dasty	Sarah	60	4000	45	7	1	Threshold	Yes	No	NA	1	0	1	Yes	0	Yes	Day7	Olfactometer7	Olfactometer7	0	1	1	1	0	0	0	363	318	4001	0	0	0	Olfactometer7	07_21_22_13_30_43	Blank 3	Blank 4	C-4	NA	NA	NA	['Olfactometer1', 'Olfactometer9', 'Olfactometer7']	[363.0, 318.0, 4001.0]	[3.438817262649536, 0.5964434146881104, 5.73207688331604]	1	0	5	1000	1
926	Dasty	Sarah	60	4000	45	7	1	Threshold	Yes	No	NA	1	0	1	Yes	0	Yes	Day7	Olfactometer7	Olfactometer7	0	1	1	1	0	0	0	365	279	4001	0	0	0	Olfactometer7	07_21_22_13_31_15	Blank 4	Blank	C-4	NA	NA	NA	['Olfactometer1', 'Olfactometer9', 'Olfactometer7']	[365.0, 279.0, 4001.0]	[1.3224623203277588, 3.577087640762329, 4.726689577102661]	1	0	6	1000	1
927	Dasty	Sarah	60	4000	45	7	1	Threshold	Yes	No	NA	1	0	1	Yes	0	Yes	Day7	Olfactometer1	Olfactometer1	0	1	0	0	0	0	0	4001	0	0	0	0	0	Olfactometer1	07_21_22_13_32_13	C-4	Blank 2	Blank	NA	NA	NA	['Olfactometer1']	[4001.0]	[5.2002716064453125]	1	0	7	750	2.25
928	Dasty	Sarah	60	4000	45	7	1	Threshold	Yes	No	NA	1	0	1	Yes	0	Yes	Day7	Olfactometer1	Olfactometer1	0	1	0	0	0	0	0	4001	0	0	0	0	0	Olfactometer1	07_21_22_13_32_44	C-4	Blank 4	Blank 3	NA	NA	NA	['Olfactometer1']	[4001.0]	[7.403419733047485]	1	0	8	750	2.25
929	Dasty	Sarah	60	4000	45	7	1	Threshold	Yes	No	NA	1	0	1	Yes	0	Yes	Day7	Olfactometer1	Olfactometer1	0	1	0	0	0	0	0	4001	0	0	0	0	0	Olfactometer1	07_21_22_13_33_13	C-4	Blank 1	Blank	NA	NA	NA	['Olfactometer1']	[4001.0]	[6.241611003875732]	1	0	9	750	2.25
930	Dasty	Sarah	60	4000	45	7	1	Threshold	Yes	No	NA	1	0	1	Yes	0	Yes	Day7	Olfactometer9	Olfactometer9	0	1	1	0	0	0	0	387	4001	0	0	0	0	Olfactometer9	07_21_22_13_34_30	Blank 3	C-4	Blank	NA	NA	NA	['Olfactometer1', 'Olfactometer9']	[387.0, 4001.0]	[3.626103639602661, 5.647297620773315]	1	0	10	360	2.65
931	Dasty	Sarah	60	4000	45	7	1	Threshold	Yes	No	NA	1	0	1	Yes	0	Yes	Day7	Olfactometer1	Olfactometer1	0	1	0	0	0	0	0	4001	0	0	0	0	0	Olfactometer1	07_21_22_13_34_58	C-4	Blank 2	Blank 1	NA	NA	NA	['Olfactometer1']	[4001.0]	[5.774765253067017]	1	0	11	360	2.65
932	Dasty	Sarah	60	4000	45	7	1	Threshold	Yes	No	NA	1	0	1	Yes	0	Yes	Day7	Olfactometer9	Olfactometer9	0	2	2	1	0	0	0	673	5373	374	0	0	0	Olfactometer9	07_21_22_13_35_41	Blank 2	C-4	Blank 4	NA	NA	NA	['Olfactometer1', 'Olfactometer9', 'Olfactometer7', 'Olfactometer1', 'Olfactometer9']	[468.0, 1372.0, 374.0, 205.0, 4001.0]	[3.0546176433563232, 2.5710580348968506, 1.645470380783081, 3.8102049827575684, 8.527146100997925]	1	0	12	360	2.65
933	Dasty	Sarah	60	4000	45	7	1	Threshold	Yes	No	NA	1	0	1	Yes	0	Yes	Day7	Olfactometer1	Olfactometer1	0	1	0	0	0	0	0	4004	0	0	0	0	0	Olfactometer1	07_21_22_13_36_44	C-4	Blank 2	Blank 2	NA	NA	NA	['Olfactometer1']	[4004.0]	[5.3621721267700195]	1	0	13	90	2.91
934	Dasty	Sarah	60	4000	45	7	1	Threshold	Yes	No	NA	1	0	1	Yes	0	Yes	Day7	Olfactometer9	Olfactometer9	0	2	3	1	0	0	0	742	4740	376	0	0	0	Olfactometer9	07_21_22_13_37_24	Blank 1	C-4	Blank 2	NA	NA	NA	['Olfactometer1', 'Olfactometer9', 'Olfactometer7', 'Olfactometer1', 'Olfactometer9', 'Olfactometer9']	[386.0, 337.0, 376.0, 356.0, 402.0, 4001.0]	[1.6655442714691162, 2.5529377460479736, 1.7607972621917725, 3.7536656856536865, 2.5097358226776123, 4.211687326431274]	1	0	14	90	2.91
935	Dasty	Sarah	60	4000	45	7	1	Threshold	Yes	No	NA	1	0	1	Yes	0	Yes	Day7	Olfactometer7	Olfactometer9	0	1	1	0	0	0	0	351	4001	0	0	0	0	Olfactometer9	07_21_22_13_37_56	Blank 3	Blank	C-4	NA	NA	NA	['Olfactometer1', 'Olfactometer9']	[351.0, 4001.0]	[2.218564510345459, 5.7226340770721436]	1	0	15	90	2.91
936	Dasty	Sarah	60	4000	45	7	1	Threshold	Yes	No	NA	1	0	1	Yes	0	Yes	Day7	Olfactometer1	Olfactometer1	0	1	0	0	0	0	0	4001	0	0	0	0	0	Olfactometer1	07_21_22_13_38_56	C-4	Blank 4	Blank 1	NA	NA	NA	['Olfactometer1']	[4001.0]	[5.241543531417847]	1	0	16	360	2.65
937	Dasty	Sarah	60	4000	45	7	1	Threshold	Yes	No	NA	1	0	1	Yes	0	Yes	Day7	Olfactometer9	Olfactometer9	0	1	1	0	0	0	0	326	4001	0	0	0	0	Olfactometer9	07_21_22_13_39_27	Blank 4	C-4	Blank 2	NA	NA	NA	['Olfactometer1', 'Olfactometer9']	[326.0, 4001.0]	[2.0257089138031006, 5.932978391647339]	1	0	17	360	2.65
938	Dasty	Sarah	60	4000	45	7	1	Threshold	Yes	No	NA	1	0	1	Yes	0	Yes	Day7	Olfactometer7	Olfactometer7	0	1	1	1	0	0	0	287	204	4001	0	0	0	Olfactometer7	07_21_22_13_40_03	Blank 4	Blank	C-4	NA	NA	NA	['Olfactometer1', 'Olfactometer9', 'Olfactometer7']	[287.0, 204.0, 4001.0]	[4.044290065765381, 3.6025760173797607, 5.88395619392395]	1	0	18	360	2.65
939	Dasty	Sarah	60	4000	45	7	1	Threshold	Yes	No	NA	1	0	1	Yes	0	Yes	Day7	Olfactometer7	Olfactometer7	0	1	1	1	0	0	0	347	371	4002	0	0	0	Olfactometer7	07_21_22_13_41_21	Blank 3	Blank 3	C-4	NA	NA	NA	['Olfactometer1', 'Olfactometer9', 'Olfactometer7']	[347.0, 371.0, 4002.0]	[1.6270790100097656, 3.076822280883789, 4.86636757850647]	1	0	19	90	2.91
940	Dasty	Sarah	60	4000	45	7	1	Threshold	Yes	No	NA	1	0	1	Yes	0	Yes	Day7	Olfactometer9	Olfactometer9	0	2	3	1	0	0	0	712	4827	856	0	0	0	Olfactometer9	07_21_22_13_42_02	Blank 4	C-4	Blank 4	NA	NA	NA	['Olfactometer1', 'Olfactometer9', 'Olfactometer7', 'Olfactometer1', 'Olfactometer9', 'Olfactometer9']	[475.0, 367.0, 856.0, 237.0, 459.0, 4001.0]	[2.1453781127929688, 4.081379175186157, 0.9209964275360107, 3.070660352706909, 3.5813660621643066, 4.243540048599243]	1	0	20	90	2.91
941	Dasty	Sarah	60	4000	45	7	1	Threshold	Yes	No	NA	1	0	1	Yes	0	Yes	Day7	Olfactometer9	Olfactometer9	0	1	1	0	0	0	0	453	4001	0	0	0	0	Olfactometer9	07_21_22_13_42_35	Blank 2	C-4	Blank 1	NA	NA	NA	['Olfactometer1', 'Olfactometer9']	[453.0, 4001.0]	[4.560626268386841, 6.1679792404174805]	1	0	21	90	2.91
942	Dasty	Avery	60	4000	45	8	1	Threshold	Yes	No	NA	1	0	1	Yes	0	Yes	Day8	Olfactometer1	Olfactometer1	0	2	1	1	0	0	0	4785	46	374	0	0	0	Olfactometer1	07_22_22_14_24_52	C-4	Blank 1	Blank 2	NA	NA	NA	['Olfactometer1', 'Olfactometer9', 'Olfactometer7', 'Olfactometer1']	[784.0, 46.0, 374.0, 4001.0]	[5.717455148696899, 1.7590398788452148, 1.5570788383483887, 6.2738542556762695]	1	0	1	1	0.25
943	Dasty	Avery	60	4000	45	8	1	Threshold	Yes	No	NA	1	0	1	Yes	0	Yes	Day8	Olfactometer7	Olfactometer7	0	1	1	1	0	0	0	395	338	4001	0	0	0	Olfactometer7	07_22_22_14_25_25	Blank 2	Blank 1	C-4	NA	NA	NA	['Olfactometer1', 'Olfactometer9', 'Olfactometer7']	[395.0, 338.0, 4001.0]	[3.122220039367676, 2.5268192291259766, 5.019883871078491]	1	0	2	1	0.25
944	Dasty	Avery	60	4000	45	8	1	Threshold	Yes	No	NA	1	0	1	Yes	0	Yes	Day8	Olfactometer1	Olfactometer1	0	1	0	0	0	0	0	4001	0	0	0	0	0	Olfactometer1	07_22_22_14_25_54	C-4	Blank 1	Blank 2	NA	NA	NA	['Olfactometer1']	[4001.0]	[5.900426149368286]	1	0	3	1	0.25
945	Dasty	Avery	60	4000	45	8	1	Threshold	Yes	No	NA	1	0	1	Yes	0	Yes	Day8	Olfactometer1	Olfactometer1	0	1	0	0	0	0	0	4001	0	0	0	0	0	Olfactometer1	07_22_22_14_26_40	C-4	Blank	Blank 3	NA	NA	NA	['Olfactometer1']	[4001.0]	[6.604513883590698]	1	0	4	1000	1
946	Dasty	Avery	60	4000	45	8	1	Threshold	Yes	No	NA	1	0	1	Yes	0	Yes	Day8	Olfactometer7	Olfactometer7	0	1	1	1	0	0	0	335	336	4001	0	0	0	Olfactometer7	07_22_22_14_27_13	Blank	Blank 1	C-4	NA	NA	NA	['Olfactometer1', 'Olfactometer9', 'Olfactometer7']	[335.0, 336.0, 4001.0]	[2.3983800411224365, 1.8455090522766113, 5.4435341358184814]	1	0	5	1000	1
947	Dasty	Avery	60	4000	45	8	1	Threshold	Yes	No	NA	1	0	1	Yes	0	Yes	Day8	Olfactometer7	Olfactometer7	0	1	1	1	0	0	0	397	319	4001	0	0	0	Olfactometer7	07_22_22_14_27_45	Blank 1	Blank 1	C-4	NA	NA	NA	['Olfactometer1', 'Olfactometer9', 'Olfactometer7']	[397.0, 319.0, 4001.0]	[3.377323627471924, 0.6729397773742676, 5.559509038925171]	1	0	6	1000	1
948	Dasty	Avery	60	4000	45	8	1	Threshold	Yes	No	NA	1	0	1	Yes	0	Yes	Day8	Olfactometer9	Olfactometer9	0	1	1	0	0	0	0	449	4001	0	0	0	0	Olfactometer9	07_22_22_14_28_41	Blank 4	C-4	Blank 2	NA	NA	NA	['Olfactometer1', 'Olfactometer9']	[449.0, 4001.0]	[3.271073818206787, 5.206467628479004]	1	0	7	750	2.25
949	Dasty	Avery	60	4000	45	8	1	Threshold	Yes	No	NA	1	0	1	Yes	0	Yes	Day8	Olfactometer7	Olfactometer7	0	1	1	1	0	0	0	336	204	4001	0	0	0	Olfactometer7	07_22_22_14_29_14	Blank	Blank 4	C-4	NA	NA	NA	['Olfactometer1', 'Olfactometer9', 'Olfactometer7']	[336.0, 204.0, 4001.0]	[3.049957752227783, 1.7693543434143066, 5.493000745773315]	1	0	8	750	2.25
950	Dasty	Avery	60	4000	45	8	1	Threshold	Yes	No	NA	1	0	1	Yes	0	Yes	Day8	Olfactometer9	Olfactometer9	0	1	1	0	0	0	0	448	4001	0	0	0	0	Olfactometer9	07_22_22_14_29_45	Blank 1	C-4	Blank 3	NA	NA	NA	['Olfactometer1', 'Olfactometer9']	[448.0, 4001.0]	[3.2360455989837646, 4.350264072418213]	1	0	9	750	2.25
951	Dasty	Avery	60	4000	45	8	1	Threshold	Yes	No	NA	1	0	1	Yes	0	Yes	Day8	Olfactometer9	Olfactometer9	0	1	1	0	0	0	0	352	4001	0	0	0	0	Olfactometer9	07_22_22_14_30_44	Blank 3	C-4	Blank 3	NA	NA	NA	['Olfactometer1', 'Olfactometer9']	[352.0, 4001.0]	[2.1145191192626953, 5.510963439941406]	1	0	10	360	2.65
952	Dasty	Avery	60	4000	45	8	1	Threshold	Yes	No	NA	1	0	1	Yes	0	Yes	Day8	Olfactometer7	Olfactometer7	0	1	1	1	0	0	0	444	223	4004	0	0	0	Olfactometer7	07_22_22_14_31_16	Blank 4	Blank 4	C-4	NA	NA	NA	['Olfactometer1', 'Olfactometer9', 'Olfactometer7']	[444.0, 223.0, 4004.0]	[2.9979166984558105, 0.88564133644104, 5.566866159439087]	1	0	11	360	2.65
953	Dasty	Avery	60	4000	45	8	1	Threshold	Yes	No	NA	1	0	1	Yes	0	Yes	Day8	Olfactometer9	Olfactometer9	0	1	1	0	0	0	0	311	4001	0	0	0	0	Olfactometer9	07_22_22_14_31_48	Blank 1	C-4	Blank	NA	NA	NA	['Olfactometer1', 'Olfactometer9']	[311.0, 4001.0]	[3.2577366828918457, 4.893666505813599]	1	0	12	360	2.65
954	Dasty	Avery	60	4000	45	8	1	Threshold	Yes	No	NA	1	0	1	Yes	0	Yes	Day8	Olfactometer9	Olfactometer9	0	2	2	1	0	0	0	729	4451	740	0	0	0	Olfactometer9	07_22_22_14_32_49	Blank 1	C-4	Blank 3	NA	NA	NA	['Olfactometer1', 'Olfactometer9', 'Olfactometer7', 'Olfactometer1', 'Olfactometer9']	[343.0, 450.0, 740.0, 386.0, 4001.0]	[2.29367733001709, 2.1456398963928223, 3.07771897315979, 3.0539562702178955, 6.058400869369507]	1	0	13	90	2.91
955	Dasty	Avery	60	4000	45	8	1	Threshold	Yes	No	NA	1	0	1	Yes	0	Yes	Day8	Olfactometer1	Olfactometer1	0	1	0	0	0	0	0	4001	0	0	0	0	0	Olfactometer1	07_22_22_14_33_19	C-4	Blank 3	Blank 4	NA	NA	NA	['Olfactometer1']	[4001.0]	[6.341453552246094]	1	0	14	90	2.91
956	Dasty	Avery	60	4000	45	8	1	Threshold	Yes	No	NA	1	0	1	Yes	0	Yes	Day8	Olfactometer1	Olfactometer1	0	1	0	0	0	0	0	4001	0	0	0	0	0	Olfactometer1	07_22_22_14_33_48	C-4	Blank	Blank 4	NA	NA	NA	['Olfactometer1']	[4001.0]	[6.276700496673584]	1	0	15	90	2.91
957	Dasty	Avery	60	4000	45	9	1	Threshold	Yes	No	NA	1	0	1	Yes	0	Yes	Day9	Olfactometer9	Olfactometer9	0	1	1	0	0	0	0	315	4001	0	0	0	0	Olfactometer9	07_23_22_07_50_47	Blank 4	C-4	Blank	NA	NA	NA	['Olfactometer1', 'Olfactometer9']	[315.0, 4001.0]	[3.3250837326049805, 5.463944673538208]	1	0	1	1	0.25
958	Dasty	Avery	60	4000	45	9	1	Threshold	Yes	No	NA	1	0	1	Yes	0	Yes	Day9	Olfactometer9	Olfactometer9	0	2	2	1	0	0	0	900	4372	425	0	0	0	Olfactometer9	07_23_22_07_51_24	Blank 3	C-4	Blank 4	NA	NA	NA	['Olfactometer1', 'Olfactometer9', 'Olfactometer7', 'Olfactometer1', 'Olfactometer9']	[385.0, 371.0, 425.0, 515.0, 4001.0]	[3.766237497329712, 0.11713790893554688, 1.620232105255127, 3.263185977935791, 5.577155113220215]	1	0	2	1	0.25
959	Dasty	Avery	60	4000	45	9	1	Threshold	Yes	No	NA	1	0	1	Yes	0	Yes	Day9	Olfactometer1	Olfactometer1	0	1	0	0	0	0	0	4001	0	0	0	0	0	Olfactometer1	07_23_22_07_51_53	C-4	Blank 1	Blank	NA	NA	NA	['Olfactometer1']	[4001.0]	[6.033599138259888]	1	0	3	1	0.25
960	Dasty	Avery	60	4000	45	9	1	Threshold	Yes	No	NA	1	0	1	Yes	0	Yes	Day9	Olfactometer7	Olfactometer7	0	1	1	1	0	0	0	647	529	4001	0	0	0	Olfactometer7	07_23_22_07_52_43	Blank 4	Blank 3	C-4	NA	NA	NA	['Olfactometer1', 'Olfactometer9', 'Olfactometer7']	[647.0, 529.0, 4001.0]	[2.8867685794830322, 1.4200127124786377, 5.561965703964233]	1	0	4	1000	1
961	Dasty	Avery	60	4000	45	9	1	Threshold	Yes	No	NA	1	0	1	Yes	0	Yes	Day9	Olfactometer7	Olfactometer7	0	1	1	1	0	0	0	451	348	4001	0	0	0	Olfactometer7	07_23_22_07_53_16	Blank 2	Blank	C-4	NA	NA	NA	['Olfactometer1', 'Olfactometer9', 'Olfactometer7']	[451.0, 348.0, 4001.0]	[3.282949447631836, 0.7400193214416504, 5.437911033630371]	1	0	5	1000	1
962	Dasty	Avery	60	4000	45	9	1	Threshold	Yes	No	NA	1	0	1	Yes	0	Yes	Day9	Olfactometer9	Olfactometer7	0	1	1	1	0	0	0	497	385	4001	0	0	0	Olfactometer7	07_23_22_07_53_50	Blank 1	C-4	Blank	NA	NA	NA	['Olfactometer1', 'Olfactometer9', 'Olfactometer7']	[497.0, 385.0, 4001.0]	[2.2795233726501465, 1.970707654953003, 5.33782958984375]	1	0	6	1000	1
963	Dasty	Avery	60	4000	45	9	1	Threshold	Yes	No	NA	1	0	1	Yes	0	Yes	Day9	Olfactometer1	Olfactometer1	0	1	0	0	0	0	0	4001	0	0	0	0	0	Olfactometer1	07_23_22_07_54_35	C-4	Blank 3	Blank	NA	NA	NA	['Olfactometer1']	[4001.0]	[5.842961311340332]	1	0	7	1000	0.25
964	Dasty	Avery	60	4000	45	9	1	Threshold	Yes	No	NA	1	0	1	Yes	0	Yes	Day9	Olfactometer1	Olfactometer1	0	1	0	0	0	0	0	4001	0	0	0	0	0	Olfactometer1	07_23_22_07_55_04	C-4	Blank 1	Blank 3	NA	NA	NA	['Olfactometer1']	[4001.0]	[5.67885422706604]	1	0	8	1000	0.25
965	Dasty	Avery	60	4000	45	9	1	Threshold	Yes	No	NA	1	0	1	Yes	0	Yes	Day9	Olfactometer9	Olfactometer1	0	2	1	1	0	0	0	4538	251	461	0	0	0	Olfactometer1	07_23_22_07_55_41	Blank	C-4	Blank 4	NA	NA	NA	['Olfactometer1', 'Olfactometer9', 'Olfactometer7', 'Olfactometer1']	[537.0, 251.0, 461.0, 4001.0]	[3.5299766063690186, 1.5308361053466797, 1.7345340251922607, 6.396404027938843]	1	0	9	1000	0.25
966	Dasty	Avery	60	4000	45	9	1	Threshold	Yes	No	NA	1	0	1	Yes	0	Yes	Day9	Olfactometer7	Olfactometer7	0	1	1	1	0	0	0	581	469	4001	0	0	0	Olfactometer7	07_23_22_07_56_14	Blank 4	Blank 4	C-4	NA	NA	NA	['Olfactometer1', 'Olfactometer9', 'Olfactometer7']	[581.0, 469.0, 4001.0]	[2.8224990367889404, 1.4826316833496094, 5.5491392612457275]	1	0	10	1000	0.25
967	Dasty	Avery	60	4000	45	9	1	Threshold	Yes	No	NA	1	0	1	Yes	0	Yes	Day9	Olfactometer7	Olfactometer7	0	1	1	1	0	0	0	332	467	4001	0	0	0	Olfactometer7	07_23_22_07_56_47	Blank 4	Blank	C-4	NA	NA	NA	['Olfactometer1', 'Olfactometer9', 'Olfactometer7']	[332.0, 467.0, 4001.0]	[1.8875632286071777, 1.9916281700134277, 5.4872777462005615]	1	0	11	1000	0.25
968	Dasty	Avery	60	4000	45	9	1	Threshold	Yes	No	NA	1	0	1	Yes	0	Yes	Day9	Olfactometer7	Olfactometer7	0	1	1	1	0	0	0	413	411	4001	0	0	0	Olfactometer7	07_23_22_07_57_19	Blank 4	Blank 3	C-4	NA	NA	NA	['Olfactometer1', 'Olfactometer9', 'Olfactometer7']	[413.0, 411.0, 4001.0]	[2.2639472484588623, 2.1325557231903076, 5.29081392288208]	1	0	12	1000	0.25
969	Dasty	Avery	60	4000	45	9	1	Threshold	Yes	No	NA	1	0	1	Yes	0	Yes	Day9	Olfactometer7	Olfactometer7	0	1	1	1	0	0	0	493	512	4001	0	0	0	Olfactometer7	07_23_22_07_58_10	Blank 1	Blank 2	C-4	NA	NA	NA	['Olfactometer1', 'Olfactometer9', 'Olfactometer7']	[493.0, 512.0, 4001.0]	[2.2491180896759033, 1.8057067394256592, 5.555621385574341]	1	0	13	1000	1
970	Dasty	Avery	60	4000	45	9	1	Threshold	Yes	No	NA	1	0	1	Yes	0	Yes	Day9	Olfactometer7	Olfactometer7	0	1	1	1	0	0	0	370	395	4001	0	0	0	Olfactometer7	07_23_22_07_58_44	Blank 1	Blank 3	C-4	NA	NA	NA	['Olfactometer1', 'Olfactometer9', 'Olfactometer7']	[370.0, 395.0, 4001.0]	[2.8643603324890137, 3.576627731323242, 3.8156163692474365]	1	0	14	1000	1
971	Dasty	Avery	60	4000	45	9	1	Threshold	Yes	No	NA	1	0	1	Yes	0	Yes	Day9	Olfactometer1	Olfactometer1	0	1	0	0	0	0	0	4001	0	0	0	0	0	Olfactometer1	07_23_22_07_59_12	C-4	Blank 3	Blank 3	NA	NA	NA	['Olfactometer1']	[4001.0]	[5.944794178009033]	1	0	15	1000	1
972	Dasty	Avery	60	4000	45	9	1	Threshold	Yes	No	NA	1	0	1	Yes	0	Yes	Day9	Olfactometer9	Olfactometer9	0	2	2	1	0	0	0	1006	4428	398	0	0	0	Olfactometer9	07_23_22_08_00_20	Blank 3	C-4	Blank 1	NA	NA	NA	['Olfactometer1', 'Olfactometer9', 'Olfactometer7', 'Olfactometer1', 'Olfactometer9']	[384.0, 427.0, 398.0, 622.0, 4001.0]	[2.351285219192505, 1.822561264038086, 1.8054053783416748, 4.1116015911102295, 5.821807384490967]	1	0	16	750	2.25
973	Dasty	Avery	60	4000	45	9	1	Threshold	Yes	No	NA	1	0	1	Yes	0	Yes	Day9	Olfactometer9	Olfactometer9	0	2	2	1	0	0	0	820	4409	355	0	0	0	Olfactometer9	07_23_22_08_00_59	Blank 3	C-4	Blank 4	NA	NA	NA	['Olfactometer1', 'Olfactometer9', 'Olfactometer7', 'Olfactometer1', 'Olfactometer9']	[387.0, 408.0, 355.0, 433.0, 4001.0]	[2.8211607933044434, 1.4198336601257324, 2.521524667739868, 3.7532095909118652, 5.817893028259277]	1	0	17	750	2.25
974	Dasty	Avery	60	4000	45	9	1	Threshold	Yes	No	NA	1	0	1	Yes	0	Yes	Day9	Olfactometer9	Olfactometer9	0	2	2	1	0	0	0	865	4373	385	0	0	0	Olfactometer9	07_23_22_08_01_37	Blank 4	C-4	Blank 4	NA	NA	NA	['Olfactometer1', 'Olfactometer9', 'Olfactometer7', 'Olfactometer1', 'Olfactometer9']	[462.0, 372.0, 385.0, 403.0, 4001.0]	[3.011359214782715, 1.7776522636413574, 1.8066761493682861, 3.0247042179107666, 5.642507553100586]	1	0	18	750	2.25
975	Dasty	Avery	60	4000	45	9	1	Threshold	Yes	No	NA	1	0	1	Yes	0	Yes	Day9	Olfactometer1	Olfactometer1	0	1	0	0	0	0	0	4001	0	0	0	0	0	Olfactometer1	07_23_22_08_02_31	C-4	Blank 3	Blank 1	NA	NA	NA	['Olfactometer1']	[4001.0]	[5.8005051612854]	1	0	19	360	2.65
976	Dasty	Avery	60	4000	45	9	1	Threshold	Yes	No	NA	1	0	1	Yes	0	Yes	Day9	Olfactometer1	Olfactometer1	0	1	0	0	0	0	0	4001	0	0	0	0	0	Olfactometer1	07_23_22_08_03_00	C-4	Blank	Blank 1	NA	NA	NA	['Olfactometer1']	[4001.0]	[5.9375975131988525]	1	0	20	360	2.65
977	Dasty	Avery	60	4000	45	9	1	Threshold	Yes	No	NA	1	0	1	Yes	0	Yes	Day9	Olfactometer9	Olfactometer9	0	2	2	1	0	0	0	949	4330	413	0	0	0	Olfactometer9	07_23_22_08_03_39	Blank 3	C-4	Blank	NA	NA	NA	['Olfactometer1', 'Olfactometer9', 'Olfactometer7', 'Olfactometer1', 'Olfactometer9']	[474.0, 329.0, 413.0, 475.0, 4001.0]	[2.591350555419922, 1.8256020545959473, 1.807365894317627, 4.046847820281982, 5.75735068321228]	1	0	21	360	2.65
978	Dasty	Avery	60	4000	45	9	1	Threshold	Yes	No	NA	1	0	1	Yes	0	Yes	Day9	Olfactometer9	Olfactometer9	0	2	2	1	0	0	0	847	4291	370	0	0	0	Olfactometer9	07_23_22_08_04_43	Blank 2	C-4	Blank 2	NA	NA	NA	['Olfactometer1', 'Olfactometer9', 'Olfactometer7', 'Olfactometer1', 'Olfactometer9']	[392.0, 290.0, 370.0, 455.0, 4001.0]	[2.2932984828948975, 1.9706923961639404, 1.7676963806152344, 4.108659267425537, 5.882862329483032]	1	0	22	90	2.91
979	Dasty	Avery	60	4000	45	9	1	Threshold	Yes	No	NA	1	0	1	Yes	0	Yes	Day9	Olfactometer1	Olfactometer1	0	1	0	0	0	0	0	4001	0	0	0	0	0	Olfactometer1	07_23_22_08_05_12	C-4	Blank 2	Blank 4	NA	NA	NA	['Olfactometer1']	[4001.0]	[5.9267730712890625]	1	0	23	90	2.91
980	Dasty	Avery	60	4000	45	9	1	Threshold	Yes	No	NA	1	0	1	Yes	0	Yes	Day9	Olfactometer9	Olfactometer9	0	1	1	0	0	0	0	375	4001	0	0	0	0	Olfactometer9	07_23_22_08_05_43	Blank 1	C-4	Blank 3	NA	NA	NA	['Olfactometer1', 'Olfactometer9']	[375.0, 4001.0]	[3.7406704425811768, 4.156314134597778]	1	0	24	90	2.91
981	Dasty	Avery	60	4000	45	10	1	Threshold	Yes	No	NA	1	0	1	Yes	0	Yes	Day10	Olfactometer1	Olfactometer1	0	1	0	0	0	0	0	4001	0	0	0	0	0	Olfactometer1	07_24_22_08_59_53	C-4	Blank	Blank 3	NA	NA	NA	['Olfactometer1']	[4001.0]	[6.016777276992798]	1	0	1	1	0.25
982	Dasty	Avery	60	4000	45	10	1	Threshold	Yes	No	NA	1	0	1	Yes	0	Yes	Day10	Olfactometer7	Olfactometer7	0	1	1	1	0	0	0	541	223	4001	0	0	0	Olfactometer7	07_24_22_09_00_25	Blank 3	Blank 2	C-4	NA	NA	NA	['Olfactometer1', 'Olfactometer9', 'Olfactometer7']	[541.0, 223.0, 4001.0]	[4.153252601623535, 0.11738467216491699, 5.422370195388794]	1	0	2	1	0.25
983	Dasty	Avery	60	4000	45	10	1	Threshold	Yes	No	NA	1	0	1	Yes	0	Yes	Day10	Olfactometer9	Olfactometer9	0	1	1	0	0	0	0	480	4001	0	0	0	0	Olfactometer9	07_24_22_09_00_56	Blank 2	C-4	Blank 1	NA	NA	NA	['Olfactometer1', 'Olfactometer9']	[480.0, 4001.0]	[2.3364920616149902, 5.620673656463623]	1	0	3	1	0.25
984	Dasty	Avery	60	4000	45	10	1	Threshold	Yes	No	NA	1	0	1	Yes	0	Yes	Day10	Olfactometer7	Olfactometer7	0	1	1	1	0	0	0	374	267	4001	0	0	0	Olfactometer7	07_24_22_09_01_52	Blank 3	Blank 2	C-4	NA	NA	NA	['Olfactometer1', 'Olfactometer9', 'Olfactometer7']	[374.0, 267.0, 4001.0]	[2.716092586517334, 1.5128254890441895, 5.847297430038452]	1	0	4	1000	1
985	Dasty	Avery	60	4000	45	10	1	Threshold	Yes	No	NA	1	0	1	Yes	0	Yes	Day10	Olfactometer1	Olfactometer1	0	1	0	0	0	0	0	4004	0	0	0	0	0	Olfactometer1	07_24_22_09_02_21	C-4	Blank	Blank 2	NA	NA	NA	['Olfactometer1']	[4004.0]	[6.438664436340332]	1	0	5	1000	1
986	Dasty	Avery	60	4000	45	10	1	Threshold	Yes	No	NA	1	0	1	Yes	0	Yes	Day10	Olfactometer7	Olfactometer7	0	1	1	1	0	0	0	416	331	4001	0	0	0	Olfactometer7	07_24_22_09_02_54	Blank 4	Blank 2	C-4	NA	NA	NA	['Olfactometer1', 'Olfactometer9', 'Olfactometer7']	[416.0, 331.0, 4001.0]	[2.4441897869110107, 1.7975075244903564, 5.639050722122192]	1	0	6	1000	1
987	Dasty	Avery	60	4000	45	10	1	Threshold	Yes	No	NA	1	0	1	Yes	0	Yes	Day10	Olfactometer9	Olfactometer9	0	1	1	0	0	0	0	328	4001	0	0	0	0	Olfactometer9	07_24_22_09_03_53	Blank	C-4	Blank 3	NA	NA	NA	['Olfactometer1', 'Olfactometer9']	[328.0, 4001.0]	[5.467776775360107, 5.162942171096802]	1	0	7	750	2.25
988	Dasty	Avery	60	4000	45	10	1	Threshold	Yes	No	NA	1	0	1	Yes	0	Yes	Day10	Olfactometer7	Olfactometer7	0	1	1	1	0	0	0	380	206	4003	0	0	0	Olfactometer7	07_24_22_09_04_27	Blank 3	Blank 2	C-4	NA	NA	NA	['Olfactometer1', 'Olfactometer9', 'Olfactometer7']	[380.0, 206.0, 4003.0]	[3.3363900184631348, 0.7475719451904297, 6.572892189025879]	1	0	8	750	2.25
989	Dasty	Avery	60	4000	45	10	1	Threshold	Yes	No	NA	1	0	1	Yes	0	Yes	Day10	Olfactometer1	Olfactometer1	0	1	0	0	0	0	0	4001	0	0	0	0	0	Olfactometer1	07_24_22_09_04_56	C-4	Blank 4	Blank 3	NA	NA	NA	['Olfactometer1']	[4001.0]	[6.117662191390991]	1	0	9	750	2.25
990	Dasty	Avery	60	4000	45	10	1	Threshold	Yes	No	NA	1	0	1	Yes	0	Yes	Day10	Olfactometer9	Olfactometer9	0	1	1	0	0	0	0	403	4001	0	0	0	0	Olfactometer9	07_24_22_09_05_49	Blank 4	C-4	Blank 2	NA	NA	NA	['Olfactometer1', 'Olfactometer9']	[403.0, 4001.0]	[3.092695951461792, 5.0946595668792725]	1	0	10	360	2.65
991	Dasty	Avery	60	4000	45	10	1	Threshold	Yes	No	NA	1	0	1	Yes	0	Yes	Day10	Olfactometer1	Olfactometer1	0	1	0	0	0	0	0	4001	0	0	0	0	0	Olfactometer1	07_24_22_09_06_19	C-4	Blank	Blank 1	NA	NA	NA	['Olfactometer1']	[4001.0]	[6.714348793029785]	1	0	11	360	2.65
992	Dasty	Avery	60	4000	45	10	1	Threshold	Yes	No	NA	1	0	1	Yes	0	Yes	Day10	Olfactometer7	Olfactometer7	0	1	1	1	0	0	0	269	246	4001	0	0	0	Olfactometer7	07_24_22_09_06_52	Blank	Blank 2	C-4	NA	NA	NA	['Olfactometer1', 'Olfactometer9', 'Olfactometer7']	[269.0, 246.0, 4001.0]	[3.187631368637085, 1.2889716625213623, 5.73205041885376]	1	0	12	360	2.65
993	Dasty	Avery	60	4000	45	10	1	Threshold	Yes	No	NA	1	0	1	Yes	0	Yes	Day10	Olfactometer9	Olfactometer9	0	1	1	0	0	0	0	372	4001	0	0	0	0	Olfactometer9	07_24_22_09_07_48	Blank 2	C-4	Blank	NA	NA	NA	['Olfactometer1', 'Olfactometer9']	[372.0, 4001.0]	[2.323385715484619, 5.545356035232544]	1	0	13	90	2.91
994	Dasty	Avery	60	4000	45	10	1	Threshold	Yes	No	NA	1	0	1	Yes	0	Yes	Day10	Olfactometer7	Olfactometer7	0	1	1	1	0	0	0	328	273	4001	0	0	0	Olfactometer7	07_24_22_09_08_24	Blank 3	Blank	C-4	NA	NA	NA	['Olfactometer1', 'Olfactometer9', 'Olfactometer7']	[328.0, 273.0, 4001.0]	[5.408853054046631, 1.657829761505127, 5.8950111865997314]	1	0	14	90	2.91
995	Dasty	Avery	60	4000	45	10	1	Threshold	Yes	No	NA	1	0	1	Yes	0	Yes	Day10	Olfactometer7	Olfactometer7	0	1	1	1	0	0	0	375	175	4001	0	0	0	Olfactometer7	07_24_22_09_08_58	Blank 2	Blank	C-4	NA	NA	NA	['Olfactometer1', 'Olfactometer9', 'Olfactometer7']	[375.0, 175.0, 4001.0]	[3.4838130474090576, 1.4024169445037842, 6.093905687332153]	1	0	15	90	2.91
996	Dasty	Sarah	60	4000	45	11	1	Threshold	Yes	No	NA	1	0	1	Yes	0	Yes	TEST1	Olfactometer7	Olfactometer7	0	1	1	1	0	0	0	401	393	4001	0	0	0	Olfactometer7	07_25_22_10_25_52	Blank 2	Blank 3	C-4	NA	NA	NA	['Olfactometer1', 'Olfactometer9', 'Olfactometer7']	[401.0, 393.0, 4001.0]	[15.174676656723022, 2.2449076175689697, 5.3794167041778564]	1	0	1	1	0.25
997	Dasty	Sarah	60	4000	45	11	1	Threshold	Yes	No	NA	1	0	1	Yes	0	Yes	TEST1	Olfactometer7	Olfactometer7	0	1	1	1	0	0	0	411	392	4004	0	0	0	Olfactometer7	07_25_22_10_26_25	Blank 3	Blank 1	C-4	NA	NA	NA	['Olfactometer1', 'Olfactometer9', 'Olfactometer7']	[411.0, 392.0, 4004.0]	[2.3476943969726562, 2.2920334339141846, 5.265061140060425]	1	0	2	1	0.25
998	Dasty	Sarah	60	4000	45	11	1	Threshold	Yes	No	NA	1	0	1	Yes	0	Yes	TEST1	Olfactometer9	Olfactometer9	0	1	1	0	0	0	0	430	4001	0	0	0	0	Olfactometer9	07_25_22_10_26_56	Blank 3	C-4	Blank	NA	NA	NA	['Olfactometer1', 'Olfactometer9']	[430.0, 4001.0]	[2.311842918395996, 5.770187854766846]	1	0	3	1	0.25
999	Dasty	Sarah	60	4000	45	11	1	Threshold	Yes	No	NA	1	0	1	Yes	0	Yes	TEST1	Olfactometer9	Olfactometer9	0	1	1	0	0	0	0	374	4001	0	0	0	0	Olfactometer9	07_25_22_10_27_52	Blank 2	C-4	Blank 4	NA	NA	NA	['Olfactometer1', 'Olfactometer9']	[374.0, 4001.0]	[1.8342986106872559, 5.707639455795288]	1	0	4	1000	1
1000	Dasty	Sarah	60	4000	45	11	1	Threshold	Yes	No	NA	1	0	1	Yes	0	Yes	TEST1	Olfactometer9	Olfactometer9	0	1	1	0	0	0	0	311	4001	0	0	0	0	Olfactometer9	07_25_22_10_28_24	Blank	C-4	Blank 4	NA	NA	NA	['Olfactometer1', 'Olfactometer9']	[311.0, 4001.0]	[2.448880910873413, 5.643101453781128]	1	0	5	1000	1
1001	Dasty	Sarah	60	4000	45	11	1	Threshold	Yes	No	NA	1	0	1	Yes	0	Yes	TEST1	Olfactometer7	Olfactometer7	0	1	2	1	0	0	0	410	835	4002	0	0	0	Olfactometer7	07_25_22_10_29_02	Blank	Blank 3	C-4	NA	NA	NA	['Olfactometer1', 'Olfactometer9', 'Olfactometer9', 'Olfactometer7']	[410.0, 313.0, 522.0, 4002.0]	[2.047755241394043, 1.9528708457946777, 5.486321926116943, 5.579229116439819]	1	0	6	1000	1
1002	Dasty	Sarah	60	4000	45	11	1	Threshold	Yes	No	NA	1	0	1	Yes	0	Yes	TEST1	Olfactometer1	Olfactometer1	0	1	0	0	0	0	0	4003	0	0	0	0	0	Olfactometer1	07_25_22_10_30_00	C-4	Blank 3	Blank 1	NA	NA	NA	['Olfactometer1']	[4003.0]	[6.079007625579834]	1	0	7	750	2.25
1003	Dasty	Sarah	60	4000	45	11	1	Threshold	Yes	No	NA	1	0	1	Yes	0	Yes	TEST1	Olfactometer1	Olfactometer1	0	1	0	0	0	0	0	4001	0	0	0	0	0	Olfactometer1	07_25_22_10_30_29	C-4	Blank	Blank 4	NA	NA	NA	['Olfactometer1']	[4001.0]	[5.457887411117554]	1	0	8	750	2.25
1004	Dasty	Sarah	60	4000	45	11	1	Threshold	Yes	No	NA	1	0	1	Yes	0	Yes	TEST1	Olfactometer9	Olfactometer9	0	1	1	0	0	0	0	347	4001	0	0	0	0	Olfactometer9	07_25_22_10_31_00	Blank 2	C-4	Blank 3	NA	NA	NA	['Olfactometer1', 'Olfactometer9']	[347.0, 4001.0]	[2.332036256790161, 5.8857269287109375]	1	0	9	750	2.25
1005	Dasty	Sarah	60	4000	45	11	1	Threshold	Yes	No	NA	1	0	1	Yes	0	Yes	TEST1	Olfactometer1	Olfactometer1	0	1	0	0	0	0	0	4003	0	0	0	0	0	Olfactometer1	07_25_22_10_32_03	C-4	Blank 1	Blank 3	NA	NA	NA	['Olfactometer1']	[4003.0]	[5.611173629760742]	1	0	10	360	2.65
1006	Dasty	Sarah	60	4000	45	11	1	Threshold	Yes	No	NA	1	0	1	Yes	0	Yes	TEST1	Olfactometer7	Olfactometer7	0	1	1	1	0	0	0	470	323	4002	0	0	0	Olfactometer7	07_25_22_10_32_36	Blank	Blank 1	C-4	NA	NA	NA	['Olfactometer1', 'Olfactometer9', 'Olfactometer7']	[470.0, 323.0, 4002.0]	[2.0223889350891113, 2.2857892513275146, 5.402230501174927]	1	0	11	360	2.65
1007	Dasty	Sarah	60	4000	45	11	1	Threshold	Yes	No	NA	1	0	1	Yes	0	Yes	TEST1	Olfactometer9	Olfactometer9	0	1	1	0	0	0	0	387	4001	0	0	0	0	Olfactometer9	07_25_22_10_33_07	Blank 1	C-4	Blank 2	NA	NA	NA	['Olfactometer1', 'Olfactometer9']	[387.0, 4001.0]	[2.0551230907440186, 6.078159809112549]	1	0	12	360	2.65
1008	Dasty	Sarah	60	4000	45	11	1	Threshold	Yes	No	NA	1	0	1	Yes	0	Yes	TEST1	Olfactometer9	Olfactometer1	0	2	1	1	0	0	0	4414	429	656	0	0	0	Olfactometer1	07_25_22_10_34_21	Blank 4	C-4	Blank	NA	NA	NA	['Olfactometer1', 'Olfactometer9', 'Olfactometer7', 'Olfactometer1']	[413.0, 429.0, 656.0, 4001.0]	[1.8689844608306885, 2.271867036819458, 2.1342859268188477, 7.353964567184448]	1	0	13	90	2.91
1009	Dasty	Sarah	60	4000	45	11	1	Threshold	Yes	No	NA	1	0	1	Yes	0	Yes	TEST1	Olfactometer7	Olfactometer9	0	1	1	0	0	0	0	350	4001	0	0	0	0	Olfactometer9	07_25_22_10_35_21	Blank 2	Blank 1	C-4	NA	NA	NA	['Olfactometer1', 'Olfactometer9']	[350.0, 4001.0]	[3.0558807849884033, 5.8249335289001465]	1	0	14	360	2.65
1010	Dasty	Sarah	60	4000	45	11	1	Threshold	Yes	No	NA	1	0	1	Yes	0	Yes	TEST1	Olfactometer1	Olfactometer1	0	1	0	0	0	0	0	4002	0	0	0	0	0	Olfactometer1	07_25_22_10_36_21	C-4	Blank 2	Blank 1	NA	NA	NA	['Olfactometer1']	[4002.0]	[5.953572988510132]	1	0	15	750	2.25
1011	Dasty	Sarah	60	4000	45	11	1	Threshold	Yes	No	NA	1	0	1	Yes	0	Yes	TEST1	Olfactometer7	Olfactometer7	0	1	1	1	0	0	0	369	257	4001	0	0	0	Olfactometer7	07_25_22_10_36_54	Blank 2	Blank 1	C-4	NA	NA	NA	['Olfactometer1', 'Olfactometer9', 'Olfactometer7']	[369.0, 257.0, 4001.0]	[2.2558627128601074, 2.266268730163574, 5.530535459518433]	1	0	16	750	2.25
1012	Dasty	Sarah	60	4000	45	11	1	Threshold	Yes	No	NA	1	0	1	Yes	0	Yes	TEST1	Olfactometer7	Olfactometer7	0	1	1	1	0	0	0	440	330	4001	0	0	0	Olfactometer7	07_25_22_10_37_27	Blank 1	Blank	C-4	NA	NA	NA	['Olfactometer1', 'Olfactometer9', 'Olfactometer7']	[440.0, 330.0, 4001.0]	[2.117163896560669, 2.273261070251465, 5.5841381549835205]	1	0	17	750	2.25
1013	Dasty	Sarah	60	4000	45	11	1	Threshold	Yes	No	NA	1	0	1	Yes	0	Yes	TEST1	Olfactometer9	Olfactometer9	0	1	1	0	0	0	0	447	4001	0	0	0	0	Olfactometer9	07_25_22_10_38_29	Blank 3	C-4	Blank 2	NA	NA	NA	['Olfactometer1', 'Olfactometer9']	[447.0, 4001.0]	[1.9978911876678467, 5.884674549102783]	1	0	18	360	2.65
1014	Dasty	Sarah	60	4000	45	11	1	Threshold	Yes	No	NA	1	0	1	Yes	0	Yes	TEST1	Olfactometer1	Olfactometer1	0	1	0	0	0	0	0	4005	0	0	0	0	0	Olfactometer1	07_25_22_10_39_00	C-4	Blank 1	Blank 2	NA	NA	NA	['Olfactometer1']	[4005.0]	[8.152487516403198]	1	0	19	360	2.65
1015	Dasty	Sarah	60	4000	45	11	1	Threshold	Yes	No	NA	1	0	1	Yes	0	Yes	TEST1	Olfactometer1	Olfactometer1	0	1	0	0	0	0	0	4001	0	0	0	0	0	Olfactometer1	07_25_22_10_39_31	C-4	Blank 2	Blank 2	NA	NA	NA	['Olfactometer1']	[4001.0]	[8.030547618865967]	1	0	20	360	2.65
1016	Dasty	Sarah	60	4000	45	11	1	Threshold	Yes	No	NA	1	0	1	Yes	0	Yes	TEST1	Olfactometer1	Olfactometer1	0	2	1	1	0	0	0	4288	181	318	0	0	0	Olfactometer1	07_25_22_10_40_38	C-4	Blank 4	Blank	NA	NA	NA	['Olfactometer1', 'Olfactometer9', 'Olfactometer7', 'Olfactometer1']	[287.0, 181.0, 318.0, 4001.0]	[4.001864910125732, 2.5349442958831787, 1.9353203773498535, 6.816481113433838]	1	0	21	90	2.91
1017	Dasty	Sarah	60	4000	45	11	1	Threshold	Yes	No	NA	1	0	1	Yes	0	Yes	TEST1	Olfactometer9	Olfactometer9	0	3	2	1	0	0	0	430	4423	359	0	0	0	Olfactometer9	07_25_22_10_41_18	Blank 4	C-4	Blank	NA	NA	NA	['Olfactometer1', 'Olfactometer9', 'Olfactometer7', 'Olfactometer1', 'Olfactometer1', 'Olfactometer9']	[250.0, 422.0, 359.0, 164.0, 16.0, 4001.0]	[2.2597014904022217, 2.6488656997680664, 1.9406135082244873, 3.2725443840026855, 0.03065013885498047, 6.57600998878479]	1	0	22	90	2.91
1018	Dasty	Sarah	60	4000	45	11	1	Threshold	Yes	No	NA	1	0	1	Yes	0	Yes	TEST1	Olfactometer9	Olfactometer9	0	2	2	1	0	0	0	829	4497	353	0	0	0	Olfactometer9	07_25_22_10_41_57	Blank 1	C-4	Blank 4	NA	NA	NA	['Olfactometer1', 'Olfactometer9', 'Olfactometer7', 'Olfactometer1', 'Olfactometer9']	[291.0, 496.0, 353.0, 538.0, 4001.0]	[1.8807597160339355, 2.588791608810425, 1.819399118423462, 3.4030890464782715, 6.239677667617798]	1	0	23	90	2.91
1019	Dasty	Sarah	60	4000	45	12	1	Threshold	Yes	No	NA	1	0	1	Yes	0	Yes	DAY12	Olfactometer7	Olfactometer7	0	2	1	2	0	0	0	805	353	6171	0	0	0	Olfactometer7	07_26_22_08_44_27	Blank	Blank 2	C-4	NA	NA	NA	['Olfactometer1', 'Olfactometer7', 'Olfactometer9', 'Olfactometer1', 'Olfactometer7']	[410.0, 2170.0, 353.0, 395.0, 4001.0]	[9.651245594024658, 3.942878007888794, 2.4712376594543457, 2.945052146911621, 7.847945690155029]	1	0	1	1	0.25
1020	Dasty	Sarah	60	4000	45	12	1	Threshold	Yes	No	NA	1	0	1	Yes	0	Yes	DAY12	Olfactometer9	Olfactometer9	0	1	1	1	0	0	0	258	4001	443	0	0	0	Olfactometer9	07_26_22_08_45_04	Blank 1	C-4	Blank 2	NA	NA	NA	['Olfactometer1', 'Olfactometer7', 'Olfactometer9']	[258.0, 443.0, 4001.0]	[5.401778221130371, 2.3368914127349854, 5.755085229873657]	1	0	2	1	0.25
1021	Dasty	Sarah	60	4000	45	12	1	Threshold	Yes	No	NA	1	0	1	Yes	0	Yes	DAY12	Olfactometer7	Olfactometer7	0	1	0	1	0	0	0	302	0	4002	0	0	0	Olfactometer7	07_26_22_08_45_36	Blank 3	Blank 2	C-4	NA	NA	NA	['Olfactometer1', 'Olfactometer7']	[302.0, 4002.0]	[2.4491496086120605, 6.111228942871094]	1	0	3	1	0.25
1022	Dasty	Sarah	60	4000	45	12	1	Threshold	Yes	No	NA	1	0	1	Yes	0	Yes	DAY12	Olfactometer9	Olfactometer9	0	1	1	1	0	0	0	378	4001	207	0	0	0	Olfactometer9	07_26_22_08_46_37	Blank 1	C-4	Blank 1	NA	NA	NA	['Olfactometer1', 'Olfactometer7', 'Olfactometer9']	[378.0, 207.0, 4001.0]	[2.1132473945617676, 2.5129647254943848, 5.70749306678772]	1	0	4	1000	1
1023	Dasty	Sarah	60	4000	45	12	1	Threshold	Yes	No	NA	1	0	1	Yes	0	Yes	DAY12	Olfactometer1	Olfactometer1	0	1	0	0	0	0	0	4001	0	0	0	0	0	Olfactometer1	07_26_22_08_47_06	C-4	Blank 3	Blank 1	NA	NA	NA	['Olfactometer1']	[4001.0]	[6.523778915405273]	1	0	5	1000	1
1024	Dasty	Sarah	60	4000	45	12	1	Threshold	Yes	No	NA	1	0	1	Yes	0	Yes	DAY12	Olfactometer1	Olfactometer1	0	1	0	0	0	0	0	4001	0	0	0	0	0	Olfactometer1	07_26_22_08_47_35	C-4	Blank 2	Blank 1	NA	NA	NA	['Olfactometer1']	[4001.0]	[5.840517282485962]	1	0	6	1000	1
1025	Dasty	Sarah	60	4000	45	12	1	Threshold	Yes	No	NA	1	0	1	Yes	0	Yes	DAY12	Olfactometer1	Olfactometer1	0	1	0	0	0	0	0	4001	0	0	0	0	0	Olfactometer1	07_26_22_08_48_36	C-4	Blank 3	Blank 3	NA	NA	NA	['Olfactometer1']	[4001.0]	[5.812263250350952]	1	0	7	750	2.25
1026	Dasty	Sarah	60	4000	45	12	1	Threshold	Yes	No	NA	1	0	1	Yes	0	Yes	DAY12	Olfactometer7	Olfactometer7	0	1	0	1	0	0	0	267	0	4001	0	0	0	Olfactometer7	07_26_22_08_49_10	Blank 4	Blank 4	C-4	NA	NA	NA	['Olfactometer1', 'Olfactometer7']	[267.0, 4001.0]	[4.3875086307525635, 6.116651773452759]	1	0	8	750	2.25
1027	Dasty	Sarah	60	4000	45	12	1	Threshold	Yes	No	NA	1	0	1	Yes	0	Yes	DAY12	Olfactometer7	Olfactometer7	0	1	0	1	0	0	0	329	0	4005	0	0	0	Olfactometer7	07_26_22_08_49_42	Blank 4	Blank 1	C-4	NA	NA	NA	['Olfactometer1', 'Olfactometer7']	[329.0, 4005.0]	[1.9937844276428223, 6.977448225021362]	1	0	9	750	2.25
1028	Dasty	Sarah	60	4000	45	12	1	Threshold	Yes	No	NA	1	0	1	Yes	0	Yes	DAY12	Olfactometer9	Olfactometer9	0	1	1	1	0	0	0	486	4001	269	0	0	0	Olfactometer9	07_26_22_08_50_56	Blank 3	C-4	Blank 1	NA	NA	NA	['Olfactometer1', 'Olfactometer7', 'Olfactometer9']	[486.0, 269.0, 4001.0]	[1.7876148223876953, 2.423578977584839, 5.582172155380249]	1	0	10	360	2.65
1029	Dasty	Sarah	60	4000	45	12	1	Threshold	Yes	No	NA	1	0	1	Yes	0	Yes	DAY12	Olfactometer7	Olfactometer7	0	1	0	1	0	0	0	404	0	4001	0	0	0	Olfactometer7	07_26_22_08_51_27	Blank 4	Blank	C-4	NA	NA	NA	['Olfactometer1', 'Olfactometer7']	[404.0, 4001.0]	[1.6211910247802734, 6.1963207721710205]	1	0	11	360	2.65
1030	Dasty	Sarah	60	4000	45	12	1	Threshold	Yes	No	NA	1	0	1	Yes	0	Yes	DAY12	Olfactometer9	Olfactometer9	0	1	1	1	0	0	0	363	4001	376	0	0	0	Olfactometer9	07_26_22_08_52_00	Blank 4	C-4	Blank	NA	NA	NA	['Olfactometer1', 'Olfactometer7', 'Olfactometer9']	[363.0, 376.0, 4001.0]	[2.269519805908203, 1.8137497901916504, 5.670137882232666]	1	0	12	360	2.65
1031	Dasty	Sarah	60	4000	45	12	1	Threshold	Yes	No	NA	1	0	1	Yes	0	Yes	DAY12	Olfactometer1	Olfactometer1	0	1	0	0	0	0	0	4002	0	0	0	0	0	Olfactometer1	07_26_22_08_53_02	C-4	Blank	Blank 3	NA	NA	NA	['Olfactometer1']	[4002.0]	[5.728195905685425]	1	0	13	90	2.91
1032	Dasty	Sarah	60	4000	45	12	1	Threshold	Yes	No	NA	1	0	1	Yes	0	Yes	DAY12	Olfactometer9	Olfactometer9	0	2	2	2	0	0	0	785	4872	601	0	0	0	Olfactometer9	07_26_22_08_53_44	Blank 3	C-4	Blank 3	NA	NA	NA	['Olfactometer1', 'Olfactometer7', 'Olfactometer9', 'Olfactometer1', 'Olfactometer7', 'Olfactometer9']	[384.0, 327.0, 871.0, 401.0, 274.0, 4001.0]	[3.050978183746338, 1.948056936264038, 2.6653831005096436, 3.2520387172698975, 1.9964778423309326, 5.862439870834351]	1	0	14	90	2.91
1033	Dasty	Sarah	60	4000	45	12	1	Threshold	Yes	No	NA	1	0	1	Yes	0	Yes	DAY12	Olfactometer1	Olfactometer1	0	1	0	0	0	0	0	4001	0	0	0	0	0	Olfactometer1	07_26_22_08_54_13	C-4	Blank 3	Blank 2	NA	NA	NA	['Olfactometer1']	[4001.0]	[5.692242860794067]	1	0	15	90	2.91
1034	Dasty	Sarah	60	4000	45	13	1	Threshold	Yes	No	NA	1	0	1	Yes	0	Yes	DAY13	Olfactometer9	Olfactometer9	0	1	1	1	0	0	0	230	4001	375	0	0	0	Olfactometer9	07_27_22_10_36_56	Blank 1	C-4	Blank 1	NA	NA	NA	['Olfactometer1', 'Olfactometer7', 'Olfactometer9']	[230.0, 375.0, 4001.0]	[5.552106142044067, 1.9379253387451172, 5.614850044250488]	1	0	1	1	0.25
1035	Dasty	Sarah	60	4000	45	13	1	Threshold	Yes	No	NA	1	0	1	Yes	0	Yes	DAY13	Olfactometer7	Olfactometer7	0	1	0	1	0	0	0	195	0	4001	0	0	0	Olfactometer7	07_27_22_10_37_27	Blank	Blank 3	C-4	NA	NA	NA	['Olfactometer1', 'Olfactometer7']	[195.0, 4001.0]	[2.6146512031555176, 5.572022438049316]	1	0	2	1	0.25
1036	Dasty	Sarah	60	4000	45	13	1	Threshold	Yes	No	NA	1	0	1	Yes	0	Yes	DAY13	Olfactometer9	Olfactometer9	0	1	1	1	0	0	0	312	4001	1212	0	0	0	Olfactometer9	07_27_22_10_38_00	Blank 4	C-4	Blank 2	NA	NA	NA	['Olfactometer1', 'Olfactometer7', 'Olfactometer9']	[312.0, 1212.0, 4001.0]	[1.361360788345337, 2.847092866897583, 5.406733989715576]	1	0	3	1	0.25
1037	Dasty	Sarah	60	4000	45	13	1	Threshold	Yes	No	NA	1	0	1	Yes	0	Yes	DAY13	Olfactometer1	Olfactometer1	0	1	0	0	0	0	0	4001	0	0	0	0	0	Olfactometer1	07_27_22_10_38_58	C-4	Blank	Blank 2	NA	NA	NA	['Olfactometer1']	[4001.0]	[6.532148838043213]	1	0	4	1000	1
1038	Dasty	Sarah	60	4000	45	13	1	Threshold	Yes	No	NA	1	0	1	Yes	0	Yes	DAY13	Olfactometer7	Olfactometer7	0	1	0	1	0	0	0	260	0	4003	0	0	0	Olfactometer7	07_27_22_10_39_28	Blank 1	Blank 3	C-4	NA	NA	NA	['Olfactometer1', 'Olfactometer7']	[260.0, 4003.0]	[1.2939667701721191, 5.7227623462677]	1	0	5	1000	1
1039	Dasty	Sarah	60	4000	45	13	1	Threshold	Yes	No	NA	1	0	1	Yes	0	Yes	DAY13	Olfactometer7	Olfactometer7	0	1	0	1	0	0	0	281	0	4001	0	0	0	Olfactometer7	07_27_22_10_39_58	Blank	Blank 4	C-4	NA	NA	NA	['Olfactometer1', 'Olfactometer7']	[281.0, 4001.0]	[1.5985636711120605, 5.661941051483154]	1	0	6	1000	1
1040	Dasty	Sarah	60	4000	45	13	1	Threshold	Yes	No	NA	1	0	1	Yes	0	Yes	DAY13	Olfactometer1	Olfactometer1	0	1	0	0	0	0	0	4001	0	0	0	0	0	Olfactometer1	07_27_22_10_40_59	C-4	Blank 1	Blank 3	NA	NA	NA	['Olfactometer1']	[4001.0]	[5.556877613067627]	1	0	7	750	2.25
1041	Dasty	Sarah	60	4000	45	13	1	Threshold	Yes	No	NA	1	0	1	Yes	0	Yes	DAY13	Olfactometer1	Olfactometer1	0	2	1	1	0	0	0	4114	284	149	0	0	0	Olfactometer1	07_27_22_10_41_33	C-4	Blank 3	Blank 1	NA	NA	NA	['Olfactometer1', 'Olfactometer7', 'Olfactometer9', 'Olfactometer1']	[112.0, 149.0, 284.0, 4002.0]	[1.924682378768921, 1.3671345710754395, 1.6242854595184326, 6.034756660461426]	1	0	8	750	2.25
1042	Dasty	Sarah	60	4000	45	13	1	Threshold	Yes	No	NA	1	0	1	Yes	0	Yes	DAY13	Olfactometer7	Olfactometer7	0	1	0	1	0	0	0	50	0	4001	0	0	0	Olfactometer7	07_27_22_10_42_05	Blank 4	Blank	C-4	NA	NA	NA	['Olfactometer1', 'Olfactometer7']	[50.0, 4001.0]	[3.1559903621673584, 5.692947626113892]	1	0	9	750	2.25
1043	Dasty	Sarah	60	4000	45	13	1	Threshold	Yes	No	NA	1	0	1	Yes	0	Yes	DAY13	Olfactometer9	Olfactometer9	0	1	1	1	0	0	0	331	4001	187	0	0	0	Olfactometer9	07_27_22_10_43_08	Blank 3	C-4	Blank 3	NA	NA	NA	['Olfactometer1', 'Olfactometer7', 'Olfactometer9']	[331.0, 187.0, 4001.0]	[1.3230564594268799, 1.671781063079834, 5.610724687576294]	1	0	10	360	2.65
1044	Dasty	Sarah	60	4000	45	13	1	Threshold	Yes	No	NA	1	0	1	Yes	0	Yes	DAY13	Olfactometer9	Olfactometer9	0	1	1	1	0	0	0	359	4001	285	0	0	0	Olfactometer9	07_27_22_10_43_40	Blank 3	C-4	Blank 3	NA	NA	NA	['Olfactometer1', 'Olfactometer7', 'Olfactometer9']	[359.0, 285.0, 4001.0]	[1.5769035816192627, 1.9178128242492676, 5.559810638427734]	1	0	11	360	2.65
1045	Dasty	Sarah	60	4000	45	13	1	Threshold	Yes	No	NA	1	0	1	Yes	0	Yes	DAY13	Olfactometer1	Olfactometer1	0	1	0	0	0	0	0	4001	0	0	0	0	0	Olfactometer1	07_27_22_10_44_08	C-4	Blank 1	Blank 3	NA	NA	NA	['Olfactometer1']	[4001.0]	[5.078784704208374]	1	0	12	360	2.65
1046	Dasty	Sarah	60	4000	45	13	1	Threshold	Yes	No	NA	1	0	1	Yes	0	Yes	DAY13	Olfactometer9	Olfactometer9	0	2	2	2	0	0	0	610	4272	819	0	0	0	Olfactometer9	07_27_22_10_45_16	Blank 2	C-4	Blank 2	NA	NA	NA	['Olfactometer1', 'Olfactometer7', 'Olfactometer9', 'Olfactometer1', 'Olfactometer7', 'Olfactometer9']	[279.0, 336.0, 271.0, 331.0, 483.0, 4001.0]	[1.2006549835205078, 1.9717400074005127, 1.7908005714416504, 2.687570810317993, 2.126756191253662, 5.540778875350952]	1	0	13	90	2.91
1047	Dasty	Sarah	60	4000	45	13	1	Threshold	Yes	No	NA	1	0	1	Yes	0	Yes	DAY13	Olfactometer1	Olfactometer1	0	1	0	0	0	0	0	4001	0	0	0	0	0	Olfactometer1	07_27_22_10_45_45	C-4	Blank 1	Blank 3	NA	NA	NA	['Olfactometer1']	[4001.0]	[5.942720174789429]	1	0	14	90	2.91
1048	Dasty	Sarah	60	4000	45	13	1	Threshold	Yes	No	NA	1	0	1	Yes	0	Yes	DAY13	Olfactometer7	Olfactometer7	0	1	0	1	0	0	0	185	0	4001	0	0	0	Olfactometer7	07_27_22_10_46_21	Blank 3	Blank 2	C-4	NA	NA	NA	['Olfactometer1', 'Olfactometer7']	[185.0, 4001.0]	[7.482004642486572, 5.683717727661133]	1	0	15	90	2.91
1049	Dasty	Sarah	60	4000	45	14	1	Threshold	Yes	No	NA	1	0	1	Yes	0	Yes	DAY14	Olfactometer7	Olfactometer7	0	2	1	2	0	0	0	570	187	4454	0	0	0	Olfactometer7	07_28_22_09_05_23	Blank 4	Blank	C-4	NA	NA	NA	['Olfactometer1', 'Olfactometer7', 'Olfactometer9', 'Olfactometer1', 'Olfactometer7']	[300.0, 452.0, 187.0, 270.0, 4002.0]	[4.261211633682251, 2.266300916671753, 1.6043102741241455, 2.9112231731414795, 5.408049821853638]	1	0	1	1	0.25
1050	Dasty	Sarah	60	4000	45	14	1	Threshold	Yes	No	NA	1	0	1	Yes	0	Yes	DAY14	Olfactometer1	Olfactometer1	0	1	0	0	0	0	0	4001	0	0	0	0	0	Olfactometer1	07_28_22_09_05_56	C-4	Blank 2	Blank 2	NA	NA	NA	['Olfactometer1']	[4001.0]	[9.905380487442017]	1	0	2	1	0.25
1051	Dasty	Sarah	60	4000	45	14	1	Threshold	Yes	No	NA	1	0	1	Yes	0	Yes	DAY14	Olfactometer1	Olfactometer1	0	1	0	0	0	0	0	4003	0	0	0	0	0	Olfactometer1	07_28_22_09_06_30	C-4	Blank 3	Blank 4	NA	NA	NA	['Olfactometer1']	[4003.0]	[10.81106162071228]	1	0	3	1	0.25
1052	Dasty	Sarah	60	4000	45	14	1	Threshold	Yes	No	NA	1	0	1	Yes	0	Yes	DAY14	Olfactometer7	Olfactometer7	0	1	0	1	0	0	0	350	0	4001	0	0	0	Olfactometer7	07_28_22_09_07_26	Blank 3	Blank 3	C-4	NA	NA	NA	['Olfactometer1', 'Olfactometer7']	[350.0, 4001.0]	[2.2471208572387695, 5.345443964004517]	1	0	4	1000	1
1053	Dasty	Sarah	60	4000	45	14	1	Threshold	Yes	No	NA	1	0	1	Yes	0	Yes	DAY14	Olfactometer9	Olfactometer9	0	1	1	1	0	0	0	373	4001	251	0	0	0	Olfactometer9	07_28_22_09_07_59	Blank 2	C-4	Blank 2	NA	NA	NA	['Olfactometer1', 'Olfactometer7', 'Olfactometer9']	[373.0, 251.0, 4001.0]	[1.880908727645874, 1.630802869796753, 5.603738307952881]	1	0	5	1000	1
1054	Dasty	Sarah	60	4000	45	14	1	Threshold	Yes	No	NA	1	0	1	Yes	0	Yes	DAY14	Olfactometer9	Olfactometer9	0	1	1	1	0	0	0	347	4001	331	0	0	0	Olfactometer9	07_28_22_09_08_31	Blank 4	C-4	Blank 4	NA	NA	NA	['Olfactometer1', 'Olfactometer7', 'Olfactometer9']	[347.0, 331.0, 4001.0]	[2.093305826187134, 1.7662694454193115, 5.602079153060913]	1	0	6	1000	1
1055	Dasty	Sarah	60	4000	45	14	1	Threshold	Yes	No	NA	1	0	1	Yes	0	Yes	DAY14	Olfactometer7	Olfactometer7	0	1	0	1	0	0	0	222	0	4001	0	0	0	Olfactometer7	07_28_22_09_09_32	Blank 4	Blank 1	C-4	NA	NA	NA	['Olfactometer1', 'Olfactometer7']	[222.0, 4001.0]	[2.1491870880126953, 5.630871772766113]	1	0	7	750	2.25
1056	Dasty	Sarah	60	4000	45	14	1	Threshold	Yes	No	NA	1	0	1	Yes	0	Yes	DAY14	Olfactometer1	Olfactometer1	0	1	0	0	0	0	0	4002	0	0	0	0	0	Olfactometer1	07_28_22_09_10_02	C-4	Blank 4	Blank 3	NA	NA	NA	['Olfactometer1']	[4002.0]	[7.235326766967773]	1	0	8	750	2.25
1057	Dasty	Sarah	60	4000	45	14	1	Threshold	Yes	No	NA	1	0	1	Yes	0	Yes	DAY14	Olfactometer9	Olfactometer9	0	1	1	1	0	0	0	341	4001	247	0	0	0	Olfactometer9	07_28_22_09_10_36	Blank	C-4	Blank 1	NA	NA	NA	['Olfactometer1', 'Olfactometer7', 'Olfactometer9']	[341.0, 247.0, 4001.0]	[2.350031614303589, 1.7080519199371338, 5.895516633987427]	1	0	9	750	2.25
1058	Dasty	Sarah	60	4000	45	14	1	Threshold	Yes	No	NA	1	0	1	Yes	0	Yes	DAY14	Olfactometer7	Olfactometer7	0	1	0	1	0	0	0	376	0	4001	0	0	0	Olfactometer7	07_28_22_09_11_38	Blank 1	Blank	C-4	NA	NA	NA	['Olfactometer1', 'Olfactometer7']	[376.0, 4001.0]	[1.5862796306610107, 5.670134782791138]	1	0	10	360	2.65
1059	Dasty	Sarah	60	4000	45	14	1	Threshold	Yes	No	NA	1	0	1	Yes	0	Yes	DAY14	Olfactometer1	Olfactometer1	0	1	0	0	0	0	0	4002	0	0	0	0	0	Olfactometer1	07_28_22_09_12_07	C-4	Blank	Blank	NA	NA	NA	['Olfactometer1']	[4002.0]	[5.942421913146973]	1	0	11	360	2.65
1060	Dasty	Sarah	60	4000	45	14	1	Threshold	Yes	No	NA	1	0	1	Yes	0	Yes	DAY14	Olfactometer9	Olfactometer9	0	1	1	1	0	0	0	319	4001	317	0	0	0	Olfactometer9	07_28_22_09_12_40	Blank 4	C-4	Blank 1	NA	NA	NA	['Olfactometer1', 'Olfactometer7', 'Olfactometer9']	[319.0, 317.0, 4001.0]	[1.9275095462799072, 1.7687718868255615, 5.65579080581665]	1	0	12	360	2.65
1061	Dasty	Sarah	60	4000	45	14	1	Threshold	Yes	No	NA	1	0	1	Yes	0	Yes	DAY14	Olfactometer1	Olfactometer1	0	2	1	1	0	0	0	4512	240	293	0	0	0	Olfactometer1	07_28_22_09_13_45	C-4	Blank	Blank 3	NA	NA	NA	['Olfactometer1', 'Olfactometer7', 'Olfactometer9', 'Olfactometer1']	[511.0, 293.0, 240.0, 4001.0]	[1.9369466304779053, 1.8366289138793945, 1.8511385917663574, 7.051877498626709]	1	0	13	90	2.91
1062	Dasty	Sarah	60	4000	45	14	1	Threshold	Yes	No	NA	1	0	1	Yes	0	Yes	DAY14	Olfactometer9	Olfactometer7	0	2	1	2	0	0	0	825	576	4366	0	0	0	Olfactometer7	07_28_22_09_14_24	Blank	C-4	Blank 2	NA	NA	NA	['Olfactometer1', 'Olfactometer7', 'Olfactometer9', 'Olfactometer1', 'Olfactometer7']	[393.0, 365.0, 576.0, 432.0, 4001.0]	[1.5745854377746582, 1.9221181869506836, 2.1617226600646973, 2.9673755168914795, 5.765666961669922]	1	0	14	90	2.91
1063	Dasty	Sarah	60	4000	45	14	1	Threshold	Yes	No	NA	1	0	1	Yes	0	Yes	DAY14	Olfactometer7	Olfactometer7	0	1	0	3	0	0	0	470	0	9986	0	0	0	Olfactometer7	07_28_22_09_15_49	Blank 3	Blank 1	C-4	NA	NA	NA	['Olfactometer1', 'Olfactometer7', 'Olfactometer7', 'Olfactometer7']	[470.0, 2138.0, 3847.0, 4001.0]	[1.4742579460144043, 3.870039939880371, 5.455728530883789, 10.986569166183472]	1	0	15	360	2.65
1064	Dasty	Sarah	60	4000	45	14	1	Threshold	Yes	No	NA	1	0	1	Yes	0	Yes	DAY14	Olfactometer7	Olfactometer7	0	1	0	1	0	0	0	366	0	4003	0	0	0	Olfactometer7	07_28_22_09_16_21	Blank 4	Blank 3	C-4	NA	NA	NA	['Olfactometer1', 'Olfactometer7']	[366.0, 4003.0]	[3.8515801429748535, 5.6486334800720215]	1	0	16	360	2.65
1065	Dasty	Sarah	60	4000	45	14	1	Threshold	Yes	No	NA	1	0	1	Yes	0	Yes	DAY14	Olfactometer7	Olfactometer7	0	1	0	1	0	0	0	307	0	4001	0	0	0	Olfactometer7	07_28_22_09_16_52	Blank 4	Blank 2	C-4	NA	NA	NA	['Olfactometer1', 'Olfactometer7']	[307.0, 4001.0]	[2.034757375717163, 5.8764824867248535]	1	0	17	360	2.65
1066	Dasty	Sarah	60	4000	45	14	1	Threshold	Yes	No	NA	1	0	1	Yes	0	Yes	DAY14	Olfactometer9	Olfactometer9	0	2	2	2	0	0	0	645	7317	438	0	0	0	Olfactometer9	07_28_22_09_18_07	Blank 1	C-4	Blank	NA	NA	NA	['Olfactometer1', 'Olfactometer7', 'Olfactometer9', 'Olfactometer1', 'Olfactometer7', 'Olfactometer9']	[406.0, 167.0, 3316.0, 239.0, 271.0, 4001.0]	[2.0682055950164795, 1.8963134288787842, 5.23443341255188, 2.2838687896728516, 1.722515344619751, 5.719024896621704]	1	0	18	90	2.91
1067	Dasty	Sarah	60	4000	45	14	1	Threshold	Yes	No	NA	1	0	1	Yes	0	Yes	DAY14	Olfactometer7	Olfactometer7	0	1	0	1	0	0	0	397	0	4001	0	0	0	Olfactometer7	07_28_22_09_18_38	Blank 4	Blank	C-4	NA	NA	NA	['Olfactometer1', 'Olfactometer7']	[397.0, 4001.0]	[2.170271158218384, 5.758449077606201]	1	0	19	90	2.91
1068	Dasty	Sarah	60	4000	45	14	1	Threshold	Yes	No	NA	1	0	1	Yes	0	Yes	DAY14	Olfactometer1	Olfactometer1	0	3	0	0	0	0	0	4468	0	0	0	0	0	Olfactometer1	07_28_22_09_19_10	C-4	Blank 3	Blank 1	NA	NA	NA	['Olfactometer1', 'Olfactometer1', 'Olfactometer1']	[414.0, 53.0, 4001.0]	[3.5766501426696777, 0.03299736976623535, 5.428433656692505]	1	0	20	90	2.91
1069	Dasty	Avery	60	4000	45	15	1	Threshold	Yes	No	NA	1	0	1	Yes	0	Yes	Day15	Olfactometer7	Olfactometer7	0	2	0	2	0	0	0	544	0	7986	0	0	0	Olfactometer7	07_29_22_12_54_24	Blank 4	Blank 3	C-4	NA	NA	NA	['Olfactometer1', 'Olfactometer7', 'Olfactometer1', 'Olfactometer7']	[257.0, 3985.0, 287.0, 4001.0]	[6.458657741546631, 5.389973402023315, 3.36015248298645, 5.291122198104858]	1	0	1	1	0.25
1070	Dasty	Avery	60	4000	45	15	1	Threshold	Yes	No	NA	1	0	1	Yes	0	Yes	Day15	Olfactometer1	Olfactometer1	0	1	0	0	0	0	0	4004	0	0	0	0	0	Olfactometer1	07_29_22_12_54_54	C-4	Blank 3	Blank 4	NA	NA	NA	['Olfactometer1']	[4004.0]	[7.0439512729644775]	1	0	2	1	0.25
1071	Dasty	Avery	60	4000	45	15	1	Threshold	Yes	No	NA	1	0	1	Yes	0	Yes	Day15	Olfactometer9	Olfactometer9	0	1	1	1	0	0	0	321	4001	233	0	0	0	Olfactometer9	07_29_22_12_55_28	Blank 4	C-4	Blank	NA	NA	NA	['Olfactometer1', 'Olfactometer7', 'Olfactometer9']	[321.0, 233.0, 4001.0]	[4.101536989212036, 1.6441564559936523, 5.555622100830078]	1	0	3	1	0.25
1072	Dasty	Avery	60	4000	45	15	1	Threshold	Yes	No	NA	1	0	1	Yes	0	Yes	Day15	Olfactometer7	Olfactometer7	0	2	1	2	0	0	0	744	352	4333	0	0	0	Olfactometer7	07_29_22_12_56_22	Blank 3	Blank 2	C-4	NA	NA	NA	['Olfactometer1', 'Olfactometer7', 'Olfactometer9', 'Olfactometer1', 'Olfactometer7']	[352.0, 331.0, 352.0, 392.0, 4002.0]	[2.020153284072876, 1.673987627029419, 1.9892244338989258, 3.2202372550964355, 5.51090145111084]	1	0	4	1000	1
1073	Dasty	Avery	60	4000	45	15	1	Threshold	Yes	No	NA	1	0	1	Yes	0	Yes	Day15	Olfactometer1	Olfactometer1	0	1	0	0	0	0	0	4001	0	0	0	0	0	Olfactometer1	07_29_22_12_56_51	C-4	Blank	Blank	NA	NA	NA	['Olfactometer1']	[4001.0]	[6.000249624252319]	1	0	5	1000	1
1074	Dasty	Avery	60	4000	45	15	1	Threshold	Yes	No	NA	1	0	1	Yes	0	Yes	Day15	Olfactometer9	Olfactometer9	0	1	1	1	0	0	0	345	4001	277	0	0	0	Olfactometer9	07_29_22_12_57_23	Blank	C-4	Blank 1	NA	NA	NA	['Olfactometer1', 'Olfactometer7', 'Olfactometer9']	[345.0, 277.0, 4001.0]	[1.9413771629333496, 1.7096457481384277, 5.61924409866333]	1	0	6	1000	1
1075	Dasty	Avery	60	4000	45	15	1	Threshold	Yes	No	NA	1	0	1	Yes	0	Yes	Day15	Olfactometer9	Olfactometer9	0	1	1	1	0	0	0	320	4001	389	0	0	0	Olfactometer9	07_29_22_12_58_20	Blank	C-4	Blank 2	NA	NA	NA	['Olfactometer1', 'Olfactometer7', 'Olfactometer9']	[320.0, 389.0, 4001.0]	[1.9881210327148438, 1.758185863494873, 5.616560220718384]	1	0	7	750	2.25
1076	Dasty	Avery	60	4000	45	15	1	Threshold	Yes	No	NA	1	0	1	Yes	0	Yes	Day15	Olfactometer9	Olfactometer9	0	1	1	1	0	0	0	348	4001	406	0	0	0	Olfactometer9	07_29_22_12_58_53	Blank 3	C-4	Blank	NA	NA	NA	['Olfactometer1', 'Olfactometer7', 'Olfactometer9']	[348.0, 406.0, 4001.0]	[2.1522040367126465, 1.7710797786712646, 5.552787780761719]	1	0	8	750	2.25
1077	Dasty	Avery	60	4000	45	15	1	Threshold	Yes	No	NA	1	0	1	Yes	0	Yes	Day15	Olfactometer7	Olfactometer7	0	1	0	1	0	0	0	312	0	4001	0	0	0	Olfactometer7	07_29_22_12_59_24	Blank 2	Blank 1	C-4	NA	NA	NA	['Olfactometer1', 'Olfactometer7']	[312.0, 4001.0]	[2.238586187362671, 5.514458656311035]	1	0	9	750	2.25
1078	Dasty	Avery	60	4000	45	15	1	Threshold	Yes	No	NA	1	0	1	Yes	0	Yes	Day15	Olfactometer1	Olfactometer1	0	1	0	0	0	0	0	4001	0	0	0	0	0	Olfactometer1	07_29_22_13_00_13	C-4	Blank	Blank	NA	NA	NA	['Olfactometer1']	[4001.0]	[5.949934244155884]	1	0	10	360	2.65
1079	Dasty	Avery	60	4000	45	15	1	Threshold	Yes	No	NA	1	0	1	Yes	0	Yes	Day15	Olfactometer1	Olfactometer1	0	1	0	0	0	0	0	4003	0	0	0	0	0	Olfactometer1	07_29_22_13_00_45	C-4	Blank 1	Blank 3	NA	NA	NA	['Olfactometer1']	[4003.0]	[8.71029806137085]	1	0	11	360	2.65
1080	Dasty	Avery	60	4000	45	15	1	Threshold	Yes	No	NA	1	0	1	Yes	0	Yes	Day15	Olfactometer1	Olfactometer1	0	1	0	0	0	0	0	4001	0	0	0	0	0	Olfactometer1	07_29_22_13_01_14	C-4	Blank 2	Blank	NA	NA	NA	['Olfactometer1']	[4001.0]	[5.899433612823486]	1	0	12	360	2.65
1081	Dasty	Avery	60	4000	45	15	1	Threshold	Yes	No	NA	1	0	1	Yes	0	Yes	Day15	Olfactometer9	Olfactometer9	0	2	2	2	0	0	0	492	5273	730	0	0	0	Olfactometer9	07_29_22_13_02_15	Blank	C-4	Blank 2	NA	NA	NA	['Olfactometer1', 'Olfactometer7', 'Olfactometer9', 'Olfactometer1', 'Olfactometer7', 'Olfactometer9']	[253.0, 348.0, 1272.0, 239.0, 382.0, 4001.0]	[2.6366376876831055, 1.7706067562103271, 2.858578681945801, 2.9419186115264893, 1.823488712310791, 5.549581527709961]	1	0	13	90	2.91
1082	Dasty	Avery	60	4000	45	15	1	Threshold	Yes	No	NA	1	0	1	Yes	0	Yes	Day15	Olfactometer9	Olfactometer9	0	1	1	1	0	0	0	350	4001	434	0	0	0	Olfactometer9	07_29_22_13_02_48	Blank	C-4	Blank 1	NA	NA	NA	['Olfactometer1', 'Olfactometer7', 'Olfactometer9']	[350.0, 434.0, 4001.0]	[2.1284971237182617, 1.9413559436798096, 5.558269262313843]	1	0	14	90	2.91
1083	Dasty	Avery	60	4000	45	15	1	Threshold	Yes	No	NA	1	0	1	Yes	0	Yes	Day15	Olfactometer9	Olfactometer9	0	1	1	1	0	0	0	246	4001	460	0	0	0	Olfactometer9	07_29_22_13_03_21	Blank 2	C-4	Blank 2	NA	NA	NA	['Olfactometer1', 'Olfactometer7', 'Olfactometer9']	[246.0, 460.0, 4001.0]	[2.2749860286712646, 1.8710439205169678, 5.6217942237854]	1	0	15	90	2.91
1084	Dasty	Avery	60	4000	45	16	1	Threshold	Yes	No	NA	1	0	1	Yes	0	Yes	DAY16	Olfactometer1	Olfactometer1	0	2	1	1	0	0	0	4316	301	218	0	0	0	Olfactometer1	07_30_22_11_50_49	C-4	Blank 2	Blank 4	NA	NA	NA	['Olfactometer1', 'Olfactometer7', 'Olfactometer9', 'Olfactometer1']	[313.0, 218.0, 301.0, 4003.0]	[5.261870861053467, 1.5028085708618164, 1.7592449188232422, 6.335842847824097]	1	0	1	1	0.25
1085	Dasty	Avery	60	4000	45	16	1	Threshold	Yes	No	NA	1	0	1	Yes	0	Yes	DAY16	Olfactometer7	Olfactometer9	0	4	3	3	0	0	0	4505	4723	807	0	0	0	Olfactometer9	07_30_22_11_51_41	Blank 3	Blank	C-4	NA	NA	NA	['Olfactometer1', 'Olfactometer1', 'Olfactometer7', 'Olfactometer9', 'Olfactometer1', 'Olfactometer7', 'Olfactometer9', 'Olfactometer1', 'Olfactometer7', 'Olfactometer9']	[407.0, 418.0, 211.0, 385.0, 3527.0, 255.0, 337.0, 153.0, 341.0, 4001.0]	[2.975494861602783, 0.700512170791626, 1.5260446071624756, 1.8172457218170166, 5.800637722015381, 3.2773730754852295, 1.732482671737671, 2.433084726333618, 1.7439424991607666, 5.576726675033569]	1	0	2	1	0.25
1086	Dasty	Avery	60	4000	45	16	1	Threshold	Yes	No	NA	1	0	1	Yes	0	Yes	DAY16	Olfactometer1	Olfactometer1	0	1	0	0	0	0	0	4001	0	0	0	0	0	Olfactometer1	07_30_22_11_52_10	C-4	Blank 3	Blank 3	NA	NA	NA	['Olfactometer1']	[4001.0]	[5.58378529548645]	1	0	3	1	0.25
1087	Dasty	Avery	60	4000	45	16	1	Threshold	Yes	No	NA	1	0	1	Yes	0	Yes	DAY16	Olfactometer9	Olfactometer9	0	1	1	1	0	0	0	356	4001	436	0	0	0	Olfactometer9	07_30_22_11_52_43	Blank	C-4	Blank 1	NA	NA	NA	['Olfactometer1', 'Olfactometer7', 'Olfactometer9']	[356.0, 436.0, 4001.0]	[2.555123805999756, 1.9252843856811523, 5.6353373527526855]	1	0	4	1	0.25
1088	Dasty	Avery	60	4000	45	16	1	Threshold	Yes	No	NA	1	0	1	Yes	0	Yes	DAY16	Olfactometer7	Olfactometer9	0	4	4	4	0	0	0	1808	11852	1764	0	0	0	Olfactometer9	07_30_22_11_53_48	Blank 4	Blank 4	C-4	NA	NA	NA	['Olfactometer1', 'Olfactometer7', 'Olfactometer9', 'Olfactometer1', 'Olfactometer7', 'Olfactometer9', 'Olfactometer1', 'Olfactometer7', 'Olfactometer9', 'Olfactometer1', 'Olfactometer7', 'Olfactometer9']	[310.0, 376.0, 3328.0, 294.0, 340.0, 3969.0, 459.0, 363.0, 554.0, 745.0, 685.0, 4001.0]	[2.6463918685913086, 1.8036503791809082, 4.966355800628662, 2.890166997909546, 1.624349594116211, 5.577161550521851, 4.913832902908325, 1.7459919452667236, 2.4008569717407227, 4.200642347335815, 2.2760279178619385, 5.703313112258911]	1	0	5	1	0.25
1089	Dasty	Avery	60	4000	45	16	1	Threshold	Yes	No	NA	1	0	1	Yes	0	Yes	DAY16	Olfactometer9	Olfactometer9	0	1	1	1	0	0	0	565	4001	376	0	0	0	Olfactometer9	07_30_22_11_54_25	Blank 3	C-4	Blank	NA	NA	NA	['Olfactometer1', 'Olfactometer7', 'Olfactometer9']	[565.0, 376.0, 4001.0]	[6.273692846298218, 1.746415615081787, 5.99079155921936]	1	0	6	1	0.25
1090	Dasty	Avery	60	4000	45	16	1	Threshold	Yes	No	NA	1	0	1	Yes	0	Yes	DAY16	Olfactometer7	timeout	0	5	3	4	0	0	0	2515	5685	2787	0	0	0	0	07_30_22_11_55_35	Blank 1	Blank 1	C-4	NA	NA	NA	['Olfactometer1', 'Olfactometer7', 'Olfactometer9', 'Olfactometer1', 'Olfactometer7', 'Olfactometer9', 'Olfactometer1', 'Olfactometer7', 'Olfactometer1', 'Olfactometer7', 'Olfactometer9', 'Olfactometer1']	[444.0, 406.0, 2355.0, 368.0, 1625.0, 2838.0, 282.0, 115.0, 1118.0, 641.0, 492.0, 303.0]	[2.5705044269561768, 1.2062568664550781, 4.370267391204834, 2.645913600921631, 3.1529507637023926, 4.6424760818481445, 3.2473251819610596, 1.6190180778503418, 9.112736463546753, 2.621530294418335, 2.660698652267456, 3.357499361038208]	1	0	7	1	0.25
1091	Dasty	Avery	60	4000	45	16	1	Threshold	Yes	No	NA	1	0	1	Yes	0	Yes	DAY16	Olfactometer9	Olfactometer9	0	1	1	1	0	0	0	572	4001	432	0	0	0	Olfactometer9	07_30_22_11_56_09	Blank	C-4	Blank 4	NA	NA	NA	['Olfactometer1', 'Olfactometer7', 'Olfactometer9']	[572.0, 432.0, 4001.0]	[3.1684141159057617, 1.9862303733825684, 5.751268148422241]	1	0	8	1	0.25
1092	Dasty	Avery	60	4000	45	16	1	Threshold	Yes	No	NA	1	0	1	Yes	0	Yes	DAY16	Olfactometer1	Olfactometer1	0	1	0	0	0	0	0	4003	0	0	0	0	0	Olfactometer1	07_30_22_11_56_41	C-4	Blank 2	Blank 1	NA	NA	NA	['Olfactometer1']	[4003.0]	[9.224089622497559]	1	0	9	1	0.25
1093	Dasty	Avery	60	4000	45	16	1	Threshold	Yes	No	NA	1	0	1	Yes	0	Yes	DAY16	Olfactometer9	Olfactometer9	0	1	1	1	0	0	0	940	4001	319	0	0	0	Olfactometer9	07_30_22_11_57_15	Blank 3	C-4	Blank 1	NA	NA	NA	['Olfactometer1', 'Olfactometer7', 'Olfactometer9']	[940.0, 319.0, 4001.0]	[2.7773475646972656, 1.797187089920044, 5.7550272941589355]	1	0	10	1	0.25
1094	Dasty	Avery	60	4000	45	16	1	Threshold	Yes	No	NA	1	0	1	Yes	0	Yes	DAY16	Olfactometer1	Olfactometer1	0	1	0	0	0	0	0	4001	0	0	0	0	0	Olfactometer1	07_30_22_11_58_02	C-4	Blank 1	Blank 1	NA	NA	NA	['Olfactometer1']	[4001.0]	[5.970776319503784]	1	0	11	1000	1
1095	Dasty	Avery	60	4000	45	16	1	Threshold	Yes	No	NA	1	0	1	Yes	0	Yes	DAY16	Olfactometer9	Olfactometer9	0	1	1	1	0	0	0	401	4001	396	0	0	0	Olfactometer9	07_30_22_11_58_35	Blank	C-4	Blank 1	NA	NA	NA	['Olfactometer1', 'Olfactometer7', 'Olfactometer9']	[401.0, 396.0, 4001.0]	[2.418410539627075, 1.9263460636138916, 5.815488576889038]	1	0	12	1000	1
1096	Dasty	Avery	60	4000	45	16	1	Threshold	Yes	No	NA	1	0	1	Yes	0	Yes	DAY16	Olfactometer1	Olfactometer1	0	1	0	0	0	0	0	4001	0	0	0	0	0	Olfactometer1	07_30_22_11_59_04	C-4	Blank 1	Blank 1	NA	NA	NA	['Olfactometer1']	[4001.0]	[5.782129287719727]	1	0	13	1000	1
1097	Dasty	Avery	60	4000	45	16	1	Threshold	Yes	No	NA	1	0	1	Yes	0	Yes	DAY16	Olfactometer1	Olfactometer1	0	1	0	0	0	0	0	4001	0	0	0	0	0	Olfactometer1	07_30_22_12_00_00	C-4	Blank	Blank 1	NA	NA	NA	['Olfactometer1']	[4001.0]	[6.257186651229858]	1	0	14	750	2.25
1098	Dasty	Avery	60	4000	45	16	1	Threshold	Yes	No	NA	1	0	1	Yes	0	Yes	DAY16	Olfactometer7	Olfactometer7	0	2	1	2	0	0	0	860	552	4424	0	0	0	Olfactometer7	07_30_22_12_00_38	Blank	Blank 1	C-4	NA	NA	NA	['Olfactometer1', 'Olfactometer7', 'Olfactometer9', 'Olfactometer1', 'Olfactometer7']	[415.0, 423.0, 552.0, 445.0, 4001.0]	[2.137575626373291, 1.8715038299560547, 2.263216018676758, 3.1847658157348633, 5.5524914264678955]	1	0	15	750	2.25
1099	Dasty	Avery	60	4000	45	16	1	Threshold	Yes	No	NA	1	0	1	Yes	0	Yes	DAY16	Olfactometer7	Olfactometer9	0	1	1	1	0	0	0	468	4001	451	0	0	0	Olfactometer9	07_30_22_12_01_14	Blank 1	Blank 2	C-4	NA	NA	NA	['Olfactometer1', 'Olfactometer7', 'Olfactometer9']	[468.0, 451.0, 4001.0]	[3.627166271209717, 1.9842872619628906, 5.689857482910156]	1	0	16	750	2.25
1100	Dasty	Avery	60	4000	45	16	1	Threshold	Yes	No	NA	1	0	1	Yes	0	Yes	DAY16	Olfactometer9	Olfactometer7	0	1	0	1	0	0	0	598	0	4004	0	0	0	Olfactometer7	07_30_22_12_02_14	Blank 1	C-4	Blank	NA	NA	NA	['Olfactometer1', 'Olfactometer7']	[598.0, 4004.0]	[2.280031681060791, 5.680232286453247]	1	0	17	1000	1
1101	Dasty	Avery	60	4000	45	16	1	Threshold	Yes	No	NA	1	0	1	Yes	0	Yes	DAY16	Olfactometer9	Olfactometer9	0	1	1	1	0	0	0	455	4001	405	0	0	0	Olfactometer9	07_30_22_12_03_22	Blank 3	C-4	Blank 2	NA	NA	NA	['Olfactometer1', 'Olfactometer7', 'Olfactometer9']	[455.0, 405.0, 4001.0]	[2.207345485687256, 1.922539234161377, 5.753033876419067]	1	0	18	1000	0.25
1102	Dasty	Avery	60	4000	45	16	1	Threshold	Yes	No	NA	1	0	1	Yes	0	Yes	DAY16	Olfactometer7	Olfactometer9	0	1	1	1	0	0	0	459	4001	462	0	0	0	Olfactometer9	07_30_22_12_03_58	Blank 2	Blank 1	C-4	NA	NA	NA	['Olfactometer1', 'Olfactometer7', 'Olfactometer9']	[459.0, 462.0, 4001.0]	[3.4015655517578125, 1.8592464923858643, 5.935354709625244]	1	0	19	1000	0.25
1103	Dasty	Avery	60	4000	45	16	1	Threshold	Yes	No	NA	1	0	1	Yes	0	Yes	DAY16	Olfactometer9	Olfactometer9	0	1	1	1	0	0	0	525	4001	458	0	0	0	Olfactometer9	07_30_22_12_04_31	Blank 3	C-4	Blank	NA	NA	NA	['Olfactometer1', 'Olfactometer7', 'Olfactometer9']	[525.0, 458.0, 4001.0]	[2.495875120162964, 1.7471537590026855, 5.933085680007935]	1	0	20	1000	0.25
1104	Dasty	Avery	60	4000	45	16	1	Threshold	Yes	No	NA	1	0	1	Yes	0	Yes	DAY16	Olfactometer1	Olfactometer1	0	1	0	0	0	0	0	4001	0	0	0	0	0	Olfactometer1	07_30_22_12_05_00	C-4	Blank 2	Blank	NA	NA	NA	['Olfactometer1']	[4001.0]	[5.89329719543457]	1	0	21	1000	0.25
1105	Dasty	Avery	60	4000	45	16	1	Threshold	Yes	No	NA	1	0	1	Yes	0	Yes	DAY16	Olfactometer1	Olfactometer1	0	1	0	0	0	0	0	4001	0	0	0	0	0	Olfactometer1	07_30_22_12_05_29	C-4	Blank 4	Blank 1	NA	NA	NA	['Olfactometer1']	[4001.0]	[5.608198881149292]	1	0	22	1000	0.25
1106	Dasty	Avery	60	4000	45	16	1	Threshold	Yes	No	NA	1	0	1	Yes	0	Yes	DAY16	Olfactometer9	Olfactometer9	0	1	1	1	0	0	0	332	4001	444	0	0	0	Olfactometer9	07_30_22_12_06_16	Blank 2	C-4	Blank 4	NA	NA	NA	['Olfactometer1', 'Olfactometer7', 'Olfactometer9']	[332.0, 444.0, 4001.0]	[2.3211286067962646, 1.80973219871521, 5.807698488235474]	1	0	23	1000	1
1107	Dasty	Avery	60	4000	45	16	1	Threshold	Yes	No	NA	1	0	1	Yes	0	Yes	DAY16	Olfactometer1	Olfactometer1	0	1	0	0	0	0	0	4001	0	0	0	0	0	Olfactometer1	07_30_22_12_06_45	C-4	Blank 1	Blank	NA	NA	NA	['Olfactometer1']	[4001.0]	[5.777465343475342]	1	0	24	1000	1
1108	Dasty	Avery	60	4000	45	16	1	Threshold	Yes	No	NA	1	0	1	Yes	0	Yes	DAY16	Olfactometer7	Olfactometer7	0	2	1	2	0	0	0	1274	431	4108	0	0	0	Olfactometer7	07_30_22_12_07_23	Blank	Blank 2	C-4	NA	NA	NA	['Olfactometer1', 'Olfactometer7', 'Olfactometer9', 'Olfactometer1', 'Olfactometer7']	[472.0, 107.0, 431.0, 802.0, 4001.0]	[2.3767499923706055, 1.3788480758666992, 2.4521446228027344, 4.0263824462890625, 5.247154951095581]	1	0	25	1000	1
1109	Dasty	Avery	60	4000	45	16	1	Threshold	Yes	No	NA	1	0	1	Yes	0	Yes	DAY16	Olfactometer7	Olfactometer7	0	1	0	1	0	0	0	407	0	4003	0	0	0	Olfactometer7	07_30_22_12_08_23	Blank 4	Blank	C-4	NA	NA	NA	['Olfactometer1', 'Olfactometer7']	[407.0, 4003.0]	[2.506077289581299, 5.494397401809692]	1	0	26	750	2.25
1110	Dasty	Avery	60	4000	45	16	1	Threshold	Yes	No	NA	1	0	1	Yes	0	Yes	DAY16	Olfactometer9	Olfactometer7	0	1	0	1	0	0	0	472	0	4001	0	0	0	Olfactometer7	07_30_22_12_08_55	Blank	C-4	Blank	NA	NA	NA	['Olfactometer1', 'Olfactometer7']	[472.0, 4001.0]	[2.439358711242676, 5.619581699371338]	1	0	27	750	2.25
1111	Dasty	Avery	60	4000	45	16	1	Threshold	Yes	No	NA	1	0	1	Yes	0	Yes	DAY16	Olfactometer7	Olfactometer7	0	2	1	2	0	0	0	905	595	4353	0	0	0	Olfactometer7	07_30_22_12_10_07	Blank 4	Blank 4	C-4	NA	NA	NA	['Olfactometer1', 'Olfactometer7', 'Olfactometer9', 'Olfactometer1', 'Olfactometer7']	[509.0, 352.0, 595.0, 396.0, 4001.0]	[2.4666879177093506, 1.8100101947784424, 2.2529690265655518, 3.2607662677764893, 5.7395758628845215]	1	0	28	1000	1
1112	Dasty	Avery	60	4000	45	16	1	Threshold	Yes	No	NA	1	0	1	Yes	0	Yes	DAY16	Olfactometer1	Olfactometer1	0	1	0	0	0	0	0	4001	0	0	0	0	0	Olfactometer1	07_30_22_12_10_35	C-4	Blank 1	Blank 3	NA	NA	NA	['Olfactometer1']	[4001.0]	[5.594640731811523]	1	0	29	1000	1
1113	Dasty	Avery	60	4000	45	16	1	Threshold	Yes	No	NA	1	0	1	Yes	0	Yes	DAY16	Olfactometer9	Olfactometer9	0	1	1	1	0	0	0	505	4001	371	0	0	0	Olfactometer9	07_30_22_12_11_09	Blank 3	C-4	Blank 1	NA	NA	NA	['Olfactometer1', 'Olfactometer7', 'Olfactometer9']	[505.0, 371.0, 4001.0]	[3.1170132160186768, 1.8631722927093506, 5.7494056224823]	1	0	30	1000	1
1114	Dasty	Avery	60	4000	45	17	1	Threshold	Yes	No	NA	1	0	1	Yes	0	Yes	DAY17	Olfactometer9	Olfactometer9	0	1	1	1	0	0	0	330	4001	414	0	0	0	Olfactometer9	07_31_22_12_26_56	Blank 1	C-4	Blank 4	NA	NA	NA	['Olfactometer1', 'Olfactometer7', 'Olfactometer9']	[330.0, 414.0, 4001.0]	[6.2704503536224365, 1.64143967628479, 5.5483152866363525]	1	0	1	1	0.25
1115	Dasty	Avery	60	4000	45	17	1	Threshold	Yes	No	NA	1	0	1	Yes	0	Yes	DAY17	Olfactometer9	Olfactometer9	0	1	1	1	0	0	0	258	4001	256	0	0	0	Olfactometer9	07_31_22_12_27_30	Blank 2	C-4	Blank 4	NA	NA	NA	['Olfactometer1', 'Olfactometer7', 'Olfactometer9']	[258.0, 256.0, 4001.0]	[4.2381367683410645, 1.7128348350524902, 5.789205312728882]	1	0	2	1	0.25
1116	Dasty	Avery	60	4000	45	17	1	Threshold	Yes	No	NA	1	0	1	Yes	0	Yes	DAY17	Olfactometer7	Olfactometer7	0	0	0	2	0	0	0	0	0	4250	0	0	0	Olfactometer7	07_31_22_12_28_04	Blank	Blank 1	C-4	NA	NA	NA	['Olfactometer7', 'Olfactometer7']	[249.0, 4001.0]	[5.9971137046813965, 4.188785791397095]	1	0	3	1	0.25
1117	Dasty	Avery	60	4000	45	17	1	Threshold	Yes	No	NA	1	0	1	Yes	0	Yes	DAY17	Olfactometer1	Olfactometer1	0	1	0	0	0	0	0	4001	0	0	0	0	0	Olfactometer1	07_31_22_12_28_57	C-4	Blank	Blank	NA	NA	NA	['Olfactometer1']	[4001.0]	[5.464152574539185]	1	0	4	1000	1
1118	Dasty	Avery	60	4000	45	17	1	Threshold	Yes	No	NA	1	0	1	Yes	0	Yes	DAY17	Olfactometer7	Olfactometer7	0	1	0	1	0	0	0	335	0	4004	0	0	0	Olfactometer7	07_31_22_12_29_28	Blank	Blank 2	C-4	NA	NA	NA	['Olfactometer1', 'Olfactometer7']	[335.0, 4004.0]	[2.7549400329589844, 5.4540114402771]	1	0	5	1000	1
1119	Dasty	Avery	60	4000	45	17	1	Threshold	Yes	No	NA	1	0	1	Yes	0	Yes	DAY17	Olfactometer7	Olfactometer7	0	1	0	1	0	0	0	375	0	4001	0	0	0	Olfactometer7	07_31_22_12_30_01	Blank 4	Blank	C-4	NA	NA	NA	['Olfactometer1', 'Olfactometer7']	[375.0, 4001.0]	[4.282520294189453, 5.521605491638184]	1	0	6	1000	1
1120	Dasty	Avery	60	4000	45	17	1	Threshold	Yes	No	NA	1	0	1	Yes	0	Yes	DAY17	Olfactometer1	Olfactometer1	0	1	0	0	0	0	0	4001	0	0	0	0	0	Olfactometer1	07_31_22_12_31_03	C-4	Blank 4	Blank 4	NA	NA	NA	['Olfactometer1']	[4001.0]	[6.065719127655029]	1	0	7	750	2.25
1121	Dasty	Avery	60	4000	45	17	1	Threshold	Yes	No	NA	1	0	1	Yes	0	Yes	DAY17	Olfactometer1	Olfactometer1	0	1	0	0	0	0	0	4001	0	0	0	0	0	Olfactometer1	07_31_22_12_31_32	C-4	Blank 4	Blank 3	NA	NA	NA	['Olfactometer1']	[4001.0]	[5.629678010940552]	1	0	8	750	2.25
1122	Dasty	Avery	60	4000	45	17	1	Threshold	Yes	No	NA	1	0	1	Yes	0	Yes	DAY17	Olfactometer9	Olfactometer9	0	1	1	1	0	0	0	330	4001	365	0	0	0	Olfactometer9	07_31_22_12_32_05	Blank 4	C-4	Blank 4	NA	NA	NA	['Olfactometer1', 'Olfactometer7', 'Olfactometer9']	[330.0, 365.0, 4001.0]	[2.033118724822998, 1.6503262519836426, 5.791506767272949]	1	0	9	750	2.25
1123	Dasty	Avery	60	4000	45	17	1	Threshold	Yes	No	NA	1	0	1	Yes	0	Yes	DAY17	Olfactometer1	Olfactometer1	0	3	0	0	0	0	0	11461	0	0	0	0	0	Olfactometer1	07_31_22_12_33_24	C-4	Blank 4	Blank 2	NA	NA	NA	['Olfactometer1', 'Olfactometer1', 'Olfactometer1']	[3656.0, 3804.0, 4001.0]	[5.344004154205322, 6.301545143127441, 8.587592601776123]	1	0	10	360	2.65
1124	Dasty	Avery	60	4000	45	17	1	Threshold	Yes	No	NA	1	0	1	Yes	0	Yes	DAY17	Olfactometer1	Olfactometer1	0	1	0	0	0	0	0	4001	0	0	0	0	0	Olfactometer1	07_31_22_12_33_53	C-4	Blank 1	Blank	NA	NA	NA	['Olfactometer1']	[4001.0]	[6.352302074432373]	1	0	11	360	2.65
1125	Dasty	Avery	60	4000	45	17	1	Threshold	Yes	No	NA	1	0	1	Yes	0	Yes	DAY17	Olfactometer7	Olfactometer7	0	1	0	1	0	0	0	368	0	4001	0	0	0	Olfactometer7	07_31_22_12_34_25	Blank	Blank 1	C-4	NA	NA	NA	['Olfactometer1', 'Olfactometer7']	[368.0, 4001.0]	[2.7709834575653076, 5.815931081771851]	1	0	12	360	2.65
1126	Dasty	Avery	60	4000	45	17	1	Threshold	Yes	No	NA	1	0	1	Yes	0	Yes	DAY17	Olfactometer7	Olfactometer7	0	1	0	1	0	0	0	441	0	4001	0	0	0	Olfactometer7	07_31_22_12_35_13	Blank 3	Blank	C-4	NA	NA	NA	['Olfactometer1', 'Olfactometer7']	[441.0, 4001.0]	[2.3121321201324463, 5.633564472198486]	1	0	13	90	2.91
1127	Dasty	Avery	60	4000	45	17	1	Threshold	Yes	No	NA	1	0	1	Yes	0	Yes	DAY17	Olfactometer1	Olfactometer1	0	1	0	0	0	0	0	4003	0	0	0	0	0	Olfactometer1	07_31_22_12_35_43	C-4	Blank 4	Blank 1	NA	NA	NA	['Olfactometer1']	[4003.0]	[6.848933458328247]	1	0	14	90	2.91
1128	Dasty	Avery	60	4000	45	17	1	Threshold	Yes	No	NA	1	0	1	Yes	0	Yes	DAY17	Olfactometer7	Olfactometer7	0	1	0	1	0	0	0	347	0	4001	0	0	0	Olfactometer7	07_31_22_12_36_14	Blank	Blank 4	C-4	NA	NA	NA	['Olfactometer1', 'Olfactometer7']	[347.0, 4001.0]	[2.0479092597961426, 5.516765594482422]	1	0	15	90	2.91
1129	Dasty	Lauren	60	4000	45	18	1	Threshold	Yes	No	NA	1	0	1	Yes	0	Yes	DAY18	Olfactometer1	Olfactometer1	0	1	0	0	0	0	0	4001	0	0	0	0	0	Olfactometer1	08_01_22_11_24_45	C-4	Blank 3	Blank	NA	NA	NA	['Olfactometer1']	[4001.0]	[5.657586336135864]	1	0	1	1	0.25
1130	Dasty	Lauren	60	4000	45	18	1	Threshold	Yes	No	NA	1	0	1	Yes	0	Yes	DAY18	Olfactometer7	Olfactometer7	0	1	1	1	0	0	0	577	410	4001	0	0	0	Olfactometer7	08_01_22_11_25_19	Blank	Blank 2	C-4	NA	NA	NA	['Olfactometer1', 'Olfactometer9', 'Olfactometer7']	[577.0, 410.0, 4001.0]	[3.523625612258911, 1.7808735370635986, 5.429096698760986]	1	0	2	1	0.25
1131	Dasty	Lauren	60	4000	45	18	1	Threshold	Yes	No	NA	1	0	1	Yes	0	Yes	DAY18	Olfactometer7	Olfactometer7	0	1	1	1	0	0	0	377	397	4001	0	0	0	Olfactometer7	08_01_22_11_25_52	Blank 4	Blank 1	C-4	NA	NA	NA	['Olfactometer1', 'Olfactometer9', 'Olfactometer7']	[377.0, 397.0, 4001.0]	[2.661292791366577, 1.7169005870819092, 5.485321998596191]	1	0	3	1	0.25
1132	Dasty	Lauren	60	4000	45	18	1	Threshold	Yes	No	NA	1	0	1	Yes	0	Yes	DAY18	Olfactometer7	Olfactometer7	0	1	1	1	0	0	0	314	340	4001	0	0	0	Olfactometer7	08_01_22_11_26_49	Blank 4	Blank 2	C-4	NA	NA	NA	['Olfactometer1', 'Olfactometer9', 'Olfactometer7']	[314.0, 340.0, 4001.0]	[6.5370612144470215, 1.8367948532104492, 5.5456812381744385]	1	0	4	1000	1
1133	Dasty	Lauren	60	4000	45	18	1	Threshold	Yes	No	NA	1	0	1	Yes	0	Yes	DAY18	Olfactometer1	Olfactometer1	0	1	0	0	0	0	0	4001	0	0	0	0	0	Olfactometer1	08_01_22_11_27_19	C-4	Blank 2	Blank	NA	NA	NA	['Olfactometer1']	[4001.0]	[6.434460639953613]	1	0	5	1000	1
1134	Dasty	Lauren	60	4000	45	18	1	Threshold	Yes	No	NA	1	0	1	Yes	0	Yes	DAY18	Olfactometer9	Olfactometer9	0	1	1	0	0	0	0	372	4001	0	0	0	0	Olfactometer9	08_01_22_11_27_49	Blank	C-4	Blank 3	NA	NA	NA	['Olfactometer1', 'Olfactometer9']	[372.0, 4001.0]	[2.234954357147217, 5.5215370655059814]	1	0	6	1000	1
1135	Dasty	Lauren	60	4000	45	18	1	Threshold	Yes	No	NA	1	0	1	Yes	0	Yes	DAY18	Olfactometer9	Olfactometer9	0	2	2	0	0	0	0	697	7829	0	0	0	0	Olfactometer9	08_01_22_11_29_07	Blank 3	C-4	Blank	NA	NA	NA	['Olfactometer1', 'Olfactometer9', 'Olfactometer1', 'Olfactometer9']	[423.0, 3828.0, 274.0, 4001.0]	[5.615203857421875, 5.415992498397827, 3.402148485183716, 5.657926321029663]	1	0	7	750	2.25
1136	Dasty	Lauren	60	4000	45	18	1	Threshold	Yes	No	NA	1	0	1	Yes	0	Yes	DAY18	Olfactometer1	Olfactometer1	0	1	0	0	0	0	0	4001	0	0	0	0	0	Olfactometer1	08_01_22_11_29_37	C-4	Blank 2	Blank 4	NA	NA	NA	['Olfactometer1']	[4001.0]	[6.73430871963501]	1	0	8	750	2.25
1137	Dasty	Lauren	60	4000	45	18	1	Threshold	Yes	No	NA	1	0	1	Yes	0	Yes	DAY18	Olfactometer7	Olfactometer7	0	1	1	1	0	0	0	352	312	4001	0	0	0	Olfactometer7	08_01_22_11_30_10	Blank 4	Blank 2	C-4	NA	NA	NA	['Olfactometer1', 'Olfactometer9', 'Olfactometer7']	[352.0, 312.0, 4001.0]	[2.699829339981079, 2.099209785461426, 5.3439154624938965]	1	0	9	750	2.25
1138	Dasty	Lauren	60	4000	45	18	1	Threshold	Yes	No	NA	1	0	1	Yes	0	Yes	DAY18	Olfactometer9	Olfactometer9	0	2	2	1	0	0	0	696	5213	341	0	0	0	Olfactometer9	08_01_22_11_31_21	Blank 2	C-4	Blank 3	NA	NA	NA	['Olfactometer1', 'Olfactometer9', 'Olfactometer7', 'Olfactometer1', 'Olfactometer9']	[375.0, 1212.0, 341.0, 321.0, 4001.0]	[3.1681668758392334, 2.8932244777679443, 1.876175880432129, 2.9718971252441406, 5.893373250961304]	1	0	10	360	2.65
1139	Dasty	Lauren	60	4000	45	18	1	Threshold	Yes	No	NA	1	0	1	Yes	0	Yes	DAY18	Olfactometer7	Olfactometer7	0	1	1	1	0	0	0	344	261	4001	0	0	0	Olfactometer7	08_01_22_11_31_55	Blank 3	Blank 3	C-4	NA	NA	NA	['Olfactometer1', 'Olfactometer9', 'Olfactometer7']	[344.0, 261.0, 4001.0]	[3.42124080657959, 2.103344678878784, 5.522114515304565]	1	0	11	360	2.65
1140	Dasty	Lauren	60	4000	45	18	1	Threshold	Yes	No	NA	1	0	1	Yes	0	Yes	DAY18	Olfactometer1	Olfactometer1	0	2	0	0	0	0	0	7871	0	0	0	0	0	Olfactometer1	08_01_22_11_32_32	C-4	Blank 1	Blank	NA	NA	NA	['Olfactometer1', 'Olfactometer1']	[3870.0, 4001.0]	[6.893359899520874, 6.7782392501831055]	1	0	12	360	2.65
1141	Dasty	Lauren	60	4000	45	18	1	Threshold	Yes	No	NA	1	0	1	Yes	0	Yes	DAY18	Olfactometer7	Olfactometer7	0	1	1	1	0	0	0	383	363	4001	0	0	0	Olfactometer7	08_01_22_11_33_32	Blank	Blank 4	C-4	NA	NA	NA	['Olfactometer1', 'Olfactometer9', 'Olfactometer7']	[383.0, 363.0, 4001.0]	[6.56333589553833, 1.8397424221038818, 5.511863470077515]	1	0	13	90	2.91
1142	Dasty	Lauren	60	4000	45	18	1	Threshold	Yes	No	NA	1	0	1	Yes	0	Yes	DAY18	Olfactometer7	Olfactometer7	0	1	1	1	0	0	0	309	451	4001	0	0	0	Olfactometer7	08_01_22_11_34_06	Blank 2	Blank 1	C-4	NA	NA	NA	['Olfactometer1', 'Olfactometer9', 'Olfactometer7']	[309.0, 451.0, 4001.0]	[2.3875577449798584, 1.9529409408569336, 5.844903945922852]	1	0	14	90	2.91
1143	Dasty	Lauren	60	4000	45	18	1	Threshold	Yes	No	NA	1	0	1	Yes	0	Yes	DAY18	Olfactometer9	Olfactometer9	0	2	2	1	0	0	0	698	5718	338	0	0	0	Olfactometer9	08_01_22_11_34_45	Blank	C-4	Blank 3	NA	NA	NA	['Olfactometer1', 'Olfactometer9', 'Olfactometer7', 'Olfactometer1', 'Olfactometer9']	[356.0, 1717.0, 338.0, 342.0, 4001.0]	[2.3989439010620117, 3.3666188716888428, 1.7735016345977783, 2.8386502265930176, 5.826844930648804]	1	0	15	90	2.91
1144	Dasty	Lauren	60	4000	45	19	1	Threshold	Yes	No	NA	1	0	1	Yes	0	Yes	DAY19	Olfactometer7	Olfactometer7	0	1	0	1	0	0	0	433	0	4001	0	0	0	Olfactometer7	08_02_22_10_18_23	Blank 2	Blank 4	C-4	NA	NA	NA	['Olfactometer1', 'Olfactometer7']	[433.0, 4001.0]	[2.9979772567749023, 5.5119898319244385]	1	0	1	1	0.25
1145	Dasty	Lauren	60	4000	45	19	1	Threshold	Yes	No	NA	1	0	1	Yes	0	Yes	DAY19	Olfactometer9	Olfactometer9	0	1	1	1	0	0	0	380	4001	1157	0	0	0	Olfactometer9	08_02_22_10_18_59	Blank	C-4	Blank 2	NA	NA	NA	['Olfactometer1', 'Olfactometer7', 'Olfactometer9']	[380.0, 1157.0, 4001.0]	[3.919719696044922, 2.7569687366485596, 5.575780868530273]	1	0	2	1	0.25
1146	Dasty	Lauren	60	4000	45	19	1	Threshold	Yes	No	NA	1	0	1	Yes	0	Yes	DAY19	Olfactometer9	Olfactometer9	0	1	1	1	0	0	0	295	4001	416	0	0	0	Olfactometer9	08_02_22_10_19_32	Blank 1	C-4	Blank 3	NA	NA	NA	['Olfactometer1', 'Olfactometer7', 'Olfactometer9']	[295.0, 416.0, 4001.0]	[2.441437244415283, 2.2750229835510254, 5.573763370513916]	1	0	3	1	0.25
1147	Dasty	Lauren	60	4000	45	19	1	Threshold	Yes	No	NA	1	0	1	Yes	0	Yes	DAY19	Olfactometer7	Olfactometer7	0	1	0	1	0	0	0	420	0	4001	0	0	0	Olfactometer7	08_02_22_10_20_45	Blank 1	Blank	C-4	NA	NA	NA	['Olfactometer1', 'Olfactometer7']	[420.0, 4001.0]	[16.683446645736694, 5.549071311950684]	1	0	4	1000	1
1148	Dasty	Lauren	60	4000	45	19	1	Threshold	Yes	No	NA	1	0	1	Yes	0	Yes	DAY19	Olfactometer7	Olfactometer7	0	1	0	1	0	0	0	340	0	4001	0	0	0	Olfactometer7	08_02_22_10_21_18	Blank 2	Blank 1	C-4	NA	NA	NA	['Olfactometer1', 'Olfactometer7']	[340.0, 4001.0]	[4.337813854217529, 5.457913160324097]	1	0	5	1000	1
1149	Dasty	Lauren	60	4000	45	19	1	Threshold	Yes	No	NA	1	0	1	Yes	0	Yes	DAY19	Olfactometer1	Olfactometer1	0	1	0	0	0	0	0	4001	0	0	0	0	0	Olfactometer1	08_02_22_10_21_51	C-4	Blank	Blank 3	NA	NA	NA	['Olfactometer1']	[4001.0]	[9.548134088516235]	1	0	6	1000	1
1150	Dasty	Lauren	60	4000	45	19	1	Threshold	Yes	No	NA	1	0	1	Yes	0	Yes	DAY19	Olfactometer9	Olfactometer9	0	1	1	1	0	0	0	334	4001	269	0	0	0	Olfactometer9	08_02_22_10_23_06	Blank 4	C-4	Blank 3	NA	NA	NA	['Olfactometer1', 'Olfactometer7', 'Olfactometer9']	[334.0, 269.0, 4001.0]	[14.754117250442505, 1.6991209983825684, 5.6215455532073975]	1	0	7	750	2.25
1151	Dasty	Lauren	60	4000	45	19	1	Threshold	Yes	No	NA	1	0	1	Yes	0	Yes	DAY19	Olfactometer1	Olfactometer7	0	1	0	1	0	0	0	1067	0	4001	0	0	0	Olfactometer7	08_02_22_10_23_42	C-4	Blank 2	Blank 2	NA	NA	NA	['Olfactometer1', 'Olfactometer7']	[1067.0, 4001.0]	[4.556072473526001, 7.307572603225708]	1	0	8	750	2.25
1152	Dasty	Lauren	60	4000	45	19	1	Threshold	Yes	No	NA	1	0	1	Yes	0	Yes	DAY19	Olfactometer7	Olfactometer7	0	1	0	1	0	0	0	325	0	4005	0	0	0	Olfactometer7	08_02_22_10_24_45	Blank 2	Blank 1	C-4	NA	NA	NA	['Olfactometer1', 'Olfactometer7']	[325.0, 4005.0]	[5.640153169631958, 5.402082204818726]	1	0	9	1000	1
1153	Dasty	Lauren	60	4000	45	19	1	Threshold	Yes	No	NA	1	0	1	Yes	0	Yes	DAY19	Olfactometer1	Olfactometer1	0	1	0	0	0	0	0	4001	0	0	0	0	0	Olfactometer1	08_02_22_10_25_14	C-4	Blank 3	Blank 1	NA	NA	NA	['Olfactometer1']	[4001.0]	[6.316535472869873]	1	0	10	1000	1
1154	Dasty	Lauren	60	4000	45	19	1	Threshold	Yes	No	NA	1	0	1	Yes	0	Yes	DAY19	Olfactometer7	Olfactometer7	0	1	0	1	0	0	0	371	0	4001	0	0	0	Olfactometer7	08_02_22_10_25_45	Blank 4	Blank	C-4	NA	NA	NA	['Olfactometer1', 'Olfactometer7']	[371.0, 4001.0]	[2.318260669708252, 5.3408074378967285]	1	0	11	1000	1
1155	Dasty	Lauren	60	4000	45	19	1	Threshold	Yes	No	NA	1	0	1	Yes	0	Yes	DAY19	Olfactometer1	Olfactometer1	0	1	0	0	0	0	0	4001	0	0	0	0	0	Olfactometer1	08_02_22_10_26_45	C-4	Blank 3	Blank 2	NA	NA	NA	['Olfactometer1']	[4001.0]	[11.452209711074829]	1	0	12	750	2.25
1156	Dasty	Lauren	60	4000	45	19	1	Threshold	Yes	No	NA	1	0	1	Yes	0	Yes	DAY19	Olfactometer9	Olfactometer9	0	1	1	1	0	0	0	263	4001	304	0	0	0	Olfactometer9	08_02_22_10_27_18	Blank 1	C-4	Blank	NA	NA	NA	['Olfactometer1', 'Olfactometer7', 'Olfactometer9']	[263.0, 304.0, 4001.0]	[2.764890193939209, 1.7022051811218262, 5.680329084396362]	1	0	13	750	2.25
1157	Dasty	Lauren	60	4000	45	19	1	Threshold	Yes	No	NA	1	0	1	Yes	0	Yes	DAY19	Olfactometer7	Olfactometer7	0	1	0	1	0	0	0	357	0	4001	0	0	0	Olfactometer7	08_02_22_10_27_50	Blank 4	Blank 4	C-4	NA	NA	NA	['Olfactometer1', 'Olfactometer7']	[357.0, 4001.0]	[3.3867199420928955, 5.5017125606536865]	1	0	14	750	2.25
1158	Dasty	Lauren	60	4000	45	19	1	Threshold	Yes	No	NA	1	0	1	Yes	0	Yes	DAY19	Olfactometer1	Olfactometer1	0	1	0	0	0	0	0	4001	0	0	0	0	0	Olfactometer1	08_02_22_10_28_49	C-4	Blank 1	Blank 4	NA	NA	NA	['Olfactometer1']	[4001.0]	[8.370309352874756]	1	0	15	360	2.65
1159	Dasty	Lauren	60	4000	45	19	1	Threshold	Yes	No	NA	1	0	1	Yes	0	Yes	DAY19	Olfactometer9	Olfactometer9	0	1	1	1	0	0	0	298	4001	400	0	0	0	Olfactometer9	08_02_22_10_29_27	Blank 3	C-4	Blank 3	NA	NA	NA	['Olfactometer1', 'Olfactometer7', 'Olfactometer9']	[298.0, 400.0, 4001.0]	[7.241689205169678, 1.8188457489013672, 5.730632543563843]	1	0	16	360	2.65
[truncated: 2,124 more rows]
[truncated: 2 more columns]
