# Supplementary material for: Canine detection of explosives under adverse environmental conditions with and without acclimation training
Source: PLoS One. 2024 Feb 21;19(2):e0297538. doi: 10.1371/journal.pone.0297538 (PMC10881013; doi:10.1371/journal.pone.0297538)
Supplement: S3 Dataset — (ZIP) [file pone.0297538.s003.zip]

Archive with 2 entries (2 files):
- all_phase2_TemperatureData.csv
- all_phase2_TemperatureData_wide.csv
