# Supplementary material for: Canine detection of explosives under adverse environmental conditions with and without acclimation training
Source: PLoS One. 2024 Feb 21;19(2):e0297538. doi: 10.1371/journal.pone.0297538 (PMC10881013; doi:10.1371/journal.pone.0297538)
Supplement: S3 Dataset — (ZIP) [file pone.0297538.s003.zip › all_phase2_TemperatureData.csv]

	Dog	Date	Condition	Odor	Session	StartTime	Pulled	variable	value
1	Dalton	5/18/22	hthh	C4	3	7:14	NP	0	99.7
2	Moni	5/18/22	hthh	C4	3	8:02	P	0	99.9
3	Dasty	5/18/22	hthh	C4	3	8:20	P	0	100.1
4	Rocket	5/20/22	hthh	C4	5	2:51	NP	0	102.1
5	Jack	5/20/22	hthh	C4	5	12:53	NP	0	100.1
6	Luna	5/20/22	hthh	C4	5	1:43	NP	0	101.2
7	Bello	5/20/22	hthh	C4	5	2:24	NP	0	101.3
8	Zulu	5/31/22	hthh	C4	3	12:55	NP	0	99.3
9	Bello	5/17/22	htlh	C4	2	2:28	NP	0	102
10	Jack	5/17/22	htlh	C4	2	4:16	NP	0	101.2
11	Luna	5/17/22	htlh	C4	2	3:04	P	0	99.7
12	Rocket	5/17/22	htlh	C4	2	3:43	NP	0	101.2
13	Dalton	5/18/22	htlh	C4	4	3:02	NP	0	100.6
14	Dasty	5/18/22	htlh	C4	4	3:45	NP	0	100.2
15	Moni	5/18/22	htlh	C4	4	4:10	NP	0	100.3
16	Zulu	5/31/22	htlh	C4	4	2:19	NP	0	99.5
17	Dasty	5/17/2022	lthh	C4	2	1:04	np	0	99.5
18	Zulu	5/17/2022	lthh	C4	2	9:46	np	0	97.1
19	Dalton	5/17/2022	lthh	C4	2	12:26	np	0	99.5
20	Moni	5/17/2022	lthh	C4	2	11:48	np	0	95.5
21	Luna	5/19/2022	lthh	C4	4	4:01	np	0	99.1
22	Rocket	5/20/2022	lthh	C4	4	11:14	np	0	99.7
23	Bello	5/19/2022	lthh	C4	4	4:36	np	0	103.2
24	Jack	5/19/2022	lthh	C4	4	3:36	np	0	100.1
25	Jack	5/19/22	ltlh	C4	3	7:14	NP	0	99.9
26	Luna	5/19/22	ltlh	C4	3	7:38	NP	0	96.9
27	Bello	5/19/22	ltlh	C4	3	8:20	NP	0	97.9
28	Rocket	5/19/22	ltlh	C4	3	2:44	NP	0	NA
29	Dasty	5/20/22	ltlh	C4	5	9:37	NP	0	97.7
30	Zulu	6/7/22	ltlh	C4	5	12:30	NP	0	98.2
31	Dalton	5/20/22	ltlh	C4	5	10:09	NP	0	100.8
32	Moni	5/20/22	ltlh	C4	5	10:29	NP	0	96.7
33	Moni	5/16/22	std	C4	1	11:57	NP	0	97.1
34	Dasty	5/16/22	std	C4	1	12:32	NP	0	98.9
35	Dalton	5/16/22	std	C4	1	9:41	NP	0	101.6
36	Zulu	5/16/22	std	C4	1	3:59	NP	0	101
37	Jack	5/15/22	std	C4	1	9:23	NP	0	100.1
38	Bello	5/16/22	std	C4	1	11:19	NP	0	99.5
39	Rocket	5/16/22	std	C4	1	1:11	NP	0	100.3
40	Luna	5/16/22	std	C4	1	2:51	NP	0	100.6
41	Rocket	5/25/22	hthh	SP	4	2:24	NP	0	100
42	Bello	5/25/22	hthh	SP	4	2:45	NP	0	101.6
43	Jack	5/26/22	hthh	SP	4	1:28	NP	0	101.2
44	Luna	5/26/22	hthh	SP	4	2:25	NP	0	99.5
45	Moni	5/28/22	hthh	SP	5	1:45	NP	0	99.9
46	Dasty	5/28/22	hthh	SP	5	1:23	NP	0	99.3
47	Dalton	5/28/22	hthh	SP	5	12:57	NP	0	99.5
48	Zulu	6/12/22	hthh	SP	5	11:41	NP	0	98.9
49	Dalton	5/25/22	htlh	SP	2	11:23	NP	0	101.2
50	Moni	5/25/22	htlh	SP	2	11:49	NP	0	95.3
51	Dasty	5/25/22	htlh	SP	2	12:33	NP	0	98.5
52	Bello	5/25/22	htlh	SP	3	12:53	NP	0	99.5
53	Rocket	5/25/22	htlh	SP	3	1:10	NP	0	100.8
54	Jack	5/25/22	htlh	SP	3	1:29	NP	0	100.8
55	Luna	5/25/22	htlh	SP	3	1:49	NP	0	101.2
56	Zulu	6/9/22	htlh	SP	2	2:08	NP	0	99.5
57	Bello	5/24/22	lthh	SP	2	1:47	NP	0	99.7
58	Rocket	5/24/22	lthh	SP	2	2:22	NP	0	100.8
59	Jack	5/25/22	lthh	SP	2	9:27	NP	0	100.1
60	Luna	5/25/22	lthh	SP	2	9:53	NP	0	98.5
61	Dalton	5/26/22	lthh	SP	3	9:36	NP	0	100.1
62	Moni	5/26/22	lthh	SP	3	9:00	NP	0	95.1
63	Dasty	5/26/22	lthh	SP	3	9:58	NP	0	98.7
64	Zulu	6/11/22	lthh	SP	3	8:42	NP	0	100.8
65	Dasty	5/28/22	ltlh	SP	4	10:38	NP	0	98.7
66	Dalton	5/28/22	ltlh	SP	4	10:11	NP	0	100.1
67	Moni	5/28/22	ltlh	SP	4	11:00	NP	0	97.3
68	Jack	6/7/22	ltlh	SP	5	7:51	NP	0	98.2
69	Luna	6/7/22	ltlh	SP	5	10:02	NP	0	99.2
70	Rocket	6/7/22	ltlh	SP	5	10:20	NP	0	101.6
71	Bello	6/7/22	ltlh	SP	5	8:28	NP	0	100.6
72	Zulu	6/12/22	ltlh	SP	4	9:33	NP	0	99.5
73	Jack	5/24/22	std	SP	1	8:57	NP	0	99.1
74	Dalton	5/24/22	std	SP	1	9:23	NP	0	101
75	Bello	5/24/22	std	SP	1	9:47	NP	0	99.9
76	Moni	5/24/22	std	SP	1	10:13	NP	0	100.1
77	Rocket	5/24/22	std	SP	1	10:34	NP	0	100.3
78	Dasty	5/24/22	std	SP	1	10:55	NP	0	97.2
79	Luna	5/24/22	std	SP	1	11:17	NP	0	97.7
80	Zulu	6/9/22	std	SP	1	1:26	NP	0	98.9
81	Dalton	6/20/22	hthh	an	2	12:49	NP	0	100.1
82	Zulu	6/20/22	hthh	an	2	1:28	P	0	100.3
83	Moni	6/20/22	hthh	an	2	1:51	NP	0	96.9
84	Dasty	6/20/22	hthh	an	2	2:29	NP	0	101.8
85	Luna	6/23/22	hthh	an	3	3:27	NP	0	98.7
86	Rocket	6/23/22	hthh	an	3	2:03	NP	0	100.8
87	Bello	6/23/22	hthh	an	3	12:55	NP	0	102.4
88	Jack	6/23/22	hthh	an	3	2:48	NP	0	101.4
89	Moni	6/24/22	htlh	AN	5	1:01	NP	0	98.9
90	Zulu	6/24/22	htlh	AN	5	11:57	NP	0	98.6
91	Dalton	6/24/22	htlh	AN	5	12:16	NP	0	100.2
92	Dasty	6/24/22	htlh	AN	5	1:30	NP	0	98.7
93	Jack	6/25/22	htlh	AN	5	1:09	NP	0	100.2
94	Rocket	6/25/22	htlh	AN	5	1:46	NP	0	100.1
95	Luna	6/26/22	htlh	AN	5	9:14	P	0	98.9
96	Bello	6/26/22	htlh	AN	5	9:54	NP	0	99.9
97	Jack	6/21/22	lthh	an	2	12:55	NA	0	99.7
98	Luna	6/21/22	lthh	an	2	1:52	NA	0	98.9
99	Bello	6/21/22	lthh	an	2	3:15	NA	0	101.4
100	Rocket	6/22/22	lthh	an	2	11:52	NA	0	100.8
101	Dasty	6/22/22	lthh	an	4	2:00	NA	0	96.9
102	Moni	6/23/22	lthh	an	4	11:02	NA	0	96.9
103	Dalton	6/22/22	lthh	an	4	12:54	NA	0	100.6
104	Zulu	6/23/22	lthh	an	4	10:14	NA	0	98.7
105	Zulu	6/21/22	ltlh	an	3	9:00	NP	0	99.8
106	Dalton	6/21/22	ltlh	an	3	10:02	NP	0	102.4
107	Moni	6/21/22	ltlh	an	3	11:00	NP	0	97.2
108	Dasty	6/22/22	ltlh	an	3	10:25	NP	0	98.7
109	Jack	6/24/22	ltlh	an	4	9:41	NP	0	99.8
110	Rocket	6/24/22	ltlh	an	4	10:11	NP	0	100.1
111	Luna	6/24/22	ltlh	an	4	10:41	NP	0	98.7
112	Bello	6/26/22	ltlh	an	4	7:56	NP	0	99.9
113	Jack	6/17/22	std	AN	1	1:50	np	0	99.9
114	Dalton	6/17/22	std	AN	1	2:33	np	0	100.8
115	Bello	6/20/22	std	AN	1	9:47	np	0	99.5
116	Moni	6/20/22	std	AN	1	10:28	np	0	96.5
117	Rocket	6/20/22	std	AN	1	10:54	np	0	99.8
118	Dasty	6/20/22	std	AN	1	11:43	np	0	99.1
119	Luna	6/17/22	std	AN	1	11:23	np	0	98.1
120	Zulu	6/17/22	std	AN	1	12:07	np	0	98.3
121	Jack	6/29/2022	std	TNT	1	7:58	NP	0	99.9
122	Bello	6/29/2022	std	TNT	1	10:47	NP	0	99.1
123	Moni	6/29/2022	std	TNT	1	2:13	NP	0	98.7
124	Dasty	6/29/2022	std	TNT	1	2:48	NP	0	99.1
125	Dalton	6/29/2022	std	TNT	1	3:41	NP	0	99.9
126	Zulu	6/30/2022	std	TNT	1	3:00	NP	0	99.3
127	Luna	7/1/2022	std	TNT	1	8:24	NP	0	98.3
128	Rocket	7/1/2022	std	TNT	1	10:00	NP	0	99.8
129	Jack	7/1/22	hthh	TNT	2	11:55	NP	0	99.3
130	Bello	7/1/22	hthh	TNT	2	12:42	NP	0	100.1
131	Luna	7/1/22	hthh	TNT	2	1:45	P	0	98.9
132	Rocket	7/1/22	hthh	TNT	2	2:10	P	0	100.1
133	Dalton	7/6/22	hthh	TNT	3	10:00	NP	0	100.8
134	Dasty	7/6/22	hthh	TNT	3	11:10	NP	0	99.9
135	Moni	7/6/22	hthh	TNT	3	12:29	NP	0	96.1
136	Zulu	7/7/22	hthh	TNT	3	3:27	P	0	100.8
137	Jack	7/4/2022	htlh	TNT	3	7:58	NP	0	100.6
138	Bello	7/4/2022	htlh	TNT	3	8:49	NP	0	101.2
139	Luna	7/5/2022	htlh	TNT	3	9:19	P	0	98.9
140	Rocket	7/5/2022	htlh	TNT	3	9:49	NP	0	100.6
141	Dasty	7/7/2022	htlh	TNT	4	1:35	NP	0	98.9
142	Moni	7/7/2022	htlh	TNT	4	2:00	NP	0	97.5
143	Dalton	7/7/2022	htlh	TNT	4	2:43	NP	0	100.1
144	Zulu	7/10/2022	htlh	TNT	4	11:25	P	0	100.7
145	Dalton	7/6/2022	lthh	TNT	2	6:06	NP	0	100.1
146	Zulu	7/6/2022	lthh	TNT	2	6:32	NP	0	97.7
147	Dasty	7/6/2022	lthh	TNT	2	7:18	NP	0	99.9
148	Moni	7/6/2022	lthh	TNT	2	7:51	NP	0	96.3
149	Jack	7/8/2022	lthh	TNT	5	12:33	NP	0	99.9
150	Bello	7/8/2022	lthh	TNT	5	1:15	NP	0	100.7
151	Rocket	7/8/2022	lthh	TNT	5	2:13	P	0	101.5
152	Luna	7/8/2022	lthh	TNT	5	2:30	P	0	100.3
153	Jack	7/8/22	ltlh	TNT	4	9:48	NP	0	100.3
154	Bello	7/8/22	ltlh	TNT	4	10:35	NP	0	99.8
155	Rocket	7/8/22	ltlh	TNT	4	11:15	P	0	101.2
156	Luna	7/8/22	ltlh	TNT	4	11:47	P	0	100.9
157	Zulu	7/11/22	ltlh	TNT	5	9:34	P	0	98.3
158	Dalton	7/11/22	ltlh	TNT	5	10:43	NP	0	99.1
159	Moni	7/11/22	ltlh	TNT	5	12:00	NP	0	98.1
160	Dasty	7/11/22	ltlh	TNT	5	12:39	NP	0	99.5
161	Dalton	5/18/22	hthh	C4	3	7:14	NP	5	101.8
162	Moni	5/18/22	hthh	C4	3	8:02	P	5	101.4
163	Dasty	5/18/22	hthh	C4	3	8:20	P	5	103.4
164	Rocket	5/20/22	hthh	C4	5	2:51	NP	5	103
165	Jack	5/20/22	hthh	C4	5	12:53	NP	5	101.4
166	Luna	5/20/22	hthh	C4	5	1:43	NP	5	101.8
167	Bello	5/20/22	hthh	C4	5	2:24	NP	5	103.2
168	Zulu	5/31/22	hthh	C4	3	12:55	NP	5	102
169	Bello	5/17/22	htlh	C4	2	2:28	NP	5	103.8
170	Jack	5/17/22	htlh	C4	2	4:16	NP	5	102.8
171	Luna	5/17/22	htlh	C4	2	3:04	P	5	102.2
172	Rocket	5/17/22	htlh	C4	2	3:43	NP	5	102.2
173	Dalton	5/18/22	htlh	C4	4	3:02	NP	5	101.4
174	Dasty	5/18/22	htlh	C4	4	3:45	NP	5	101.8
175	Moni	5/18/22	htlh	C4	4	4:10	NP	5	100.1
176	Zulu	5/31/22	htlh	C4	4	2:19	NP	5	102
177	Dasty	5/17/2022	lthh	C4	2	1:04	np	5	98.3
178	Zulu	5/17/2022	lthh	C4	2	9:46	np	5	97.5
179	Dalton	5/17/2022	lthh	C4	2	12:26	np	5	99.5
180	Moni	5/17/2022	lthh	C4	2	11:48	np	5	92.5
181	Luna	5/19/2022	lthh	C4	4	4:01	np	5	98.7
182	Rocket	5/20/2022	lthh	C4	4	11:14	np	5	99.1
183	Bello	5/19/2022	lthh	C4	4	4:36	np	5	101.6
184	Jack	5/19/2022	lthh	C4	4	3:36	np	5	100.3
185	Jack	5/19/22	ltlh	C4	3	7:14	NP	5	99.5
186	Luna	5/19/22	ltlh	C4	3	7:38	NP	5	95.7
187	Bello	5/19/22	ltlh	C4	3	8:20	NP	5	99.3
188	Rocket	5/19/22	ltlh	C4	3	2:44	NP	5	100.1
189	Dasty	5/20/22	ltlh	C4	5	9:37	NP	5	96.9
190	Zulu	6/7/22	ltlh	C4	5	12:30	NP	5	96.7
191	Dalton	5/20/22	ltlh	C4	5	10:09	NP	5	100.3
192	Moni	5/20/22	ltlh	C4	5	10:29	NP	5	93.1
193	Moni	5/16/22	std	C4	1	11:57	NP	5	97.7
194	Dasty	5/16/22	std	C4	1	12:32	NP	5	99.1
195	Dalton	5/16/22	std	C4	1	9:41	NP	5	102
196	Zulu	5/16/22	std	C4	1	3:59	NP	5	101.6
197	Jack	5/15/22	std	C4	1	9:23	NP	5	100.8
198	Bello	5/16/22	std	C4	1	11:19	NP	5	100.3
199	Rocket	5/16/22	std	C4	1	1:11	NP	5	100.8
200	Luna	5/16/22	std	C4	1	2:51	NP	5	99.7
201	Rocket	5/25/22	hthh	SP	4	2:24	NP	5	102.2
202	Bello	5/25/22	hthh	SP	4	2:45	NP	5	105
203	Jack	5/26/22	hthh	SP	4	1:28	NP	5	102.6
204	Luna	5/26/22	hthh	SP	4	2:25	NP	5	102.6
205	Moni	5/28/22	hthh	SP	5	1:45	NP	5	101.8
206	Dasty	5/28/22	hthh	SP	5	1:23	NP	5	102.2
207	Dalton	5/28/22	hthh	SP	5	12:57	NP	5	101.4
208	Zulu	6/12/22	hthh	SP	5	11:41	NP	5	103
209	Dalton	5/25/22	htlh	SP	2	11:23	NP	5	101.8
210	Moni	5/25/22	htlh	SP	2	11:49	NP	5	99.9
211	Dasty	5/25/22	htlh	SP	2	12:33	NP	5	99.9
212	Bello	5/25/22	htlh	SP	3	12:53	NP	5	102.2
213	Rocket	5/25/22	htlh	SP	3	1:10	NP	5	101.8
214	Jack	5/25/22	htlh	SP	3	1:29	NP	5	102.2
215	Luna	5/25/22	htlh	SP	3	1:49	NP	5	103.4
216	Zulu	6/9/22	htlh	SP	2	2:08	NP	5	102
217	Bello	5/24/22	lthh	SP	2	1:47	NP	5	97.3
218	Rocket	5/24/22	lthh	SP	2	2:22	NP	5	100.1
219	Jack	5/25/22	lthh	SP	2	9:27	NP	5	99.3
220	Luna	5/25/22	lthh	SP	2	9:53	NP	5	97.3
221	Dalton	5/26/22	lthh	SP	3	9:36	NP	5	100.1
222	Moni	5/26/22	lthh	SP	3	9:00	NP	5	92.3
223	Dasty	5/26/22	lthh	SP	3	9:58	NP	5	98.3
224	Zulu	6/11/22	lthh	SP	3	8:42	NP	5	99.5
225	Dasty	5/28/22	ltlh	SP	4	10:38	NP	5	97.7
226	Dalton	5/28/22	ltlh	SP	4	10:11	NP	5	99.9
227	Moni	5/28/22	ltlh	SP	4	11:00	NP	5	91.9
228	Jack	6/7/22	ltlh	SP	5	7:51	NP	5	99.2
229	Luna	6/7/22	ltlh	SP	5	10:02	NP	5	94.5
230	Rocket	6/7/22	ltlh	SP	5	10:20	NP	5	99.9
231	Bello	6/7/22	ltlh	SP	5	8:28	NP	5	98.5
232	Zulu	6/12/22	ltlh	SP	4	9:33	NP	5	98.9
233	Jack	5/24/22	std	SP	1	8:57	NP	5	101.2
234	Dalton	5/24/22	std	SP	1	9:23	NP	5	100.6
235	Bello	5/24/22	std	SP	1	9:47	NP	5	100.6
236	Moni	5/24/22	std	SP	1	10:13	NP	5	97.1
237	Rocket	5/24/22	std	SP	1	10:34	NP	5	100.8
238	Dasty	5/24/22	std	SP	1	10:55	NP	5	98.9
239	Luna	5/24/22	std	SP	1	11:17	NP	5	98.7
240	Zulu	6/9/22	std	SP	1	1:26	NP	5	99.5
241	Dalton	6/20/22	hthh	an	2	12:49	NP	5	102
242	Zulu	6/20/22	hthh	an	2	1:28	P	5	101.2
243	Moni	6/20/22	hthh	an	2	1:51	NP	5	100
244	Dasty	6/20/22	hthh	an	2	2:29	NP	5	103
245	Luna	6/23/22	hthh	an	3	3:27	NP	5	101.8
246	Rocket	6/23/22	hthh	an	3	2:03	NP	5	102.4
247	Bello	6/23/22	hthh	an	3	12:55	NP	5	104
248	Jack	6/23/22	hthh	an	3	2:48	NP	5	102.6
249	Moni	6/24/22	htlh	AN	5	1:01	NP	5	99.7
250	Zulu	6/24/22	htlh	AN	5	11:57	NP	5	99.7
251	Dalton	6/24/22	htlh	AN	5	12:16	NP	5	101
252	Dasty	6/24/22	htlh	AN	5	1:30	NP	5	100.1
253	Jack	6/25/22	htlh	AN	5	1:09	NP	5	102
254	Rocket	6/25/22	htlh	AN	5	1:46	NP	5	101.2
255	Luna	6/26/22	htlh	AN	5	9:14	P	5	101.6
256	Bello	6/26/22	htlh	AN	5	9:54	NP	5	101.8
257	Jack	6/21/22	lthh	an	2	12:55	NA	5	99.5
258	Luna	6/21/22	lthh	an	2	1:52	NA	5	94.9
259	Bello	6/21/22	lthh	an	2	3:15	NA	5	98.5
260	Rocket	6/22/22	lthh	an	2	11:52	NA	5	99.1
261	Dasty	6/22/22	lthh	an	4	2:00	NA	5	96.3
262	Moni	6/23/22	lthh	an	4	11:02	NA	5	NA
263	Dalton	6/22/22	lthh	an	4	12:54	NA	5	100.1
264	Zulu	6/23/22	lthh	an	4	10:14	NA	5	98.1
265	Zulu	6/21/22	ltlh	an	3	9:00	NP	5	98.5
266	Dalton	6/21/22	ltlh	an	3	10:02	NP	5	101.4
267	Moni	6/21/22	ltlh	an	3	11:00	NP	5	93.5
268	Dasty	6/22/22	ltlh	an	3	10:25	NP	5	97.5
269	Jack	6/24/22	ltlh	an	4	9:41	NP	5	99.3
270	Rocket	6/24/22	ltlh	an	4	10:11	NP	5	98.5
271	Luna	6/24/22	ltlh	an	4	10:41	NP	5	95.5
272	Bello	6/26/22	ltlh	an	4	7:56	NP	5	99.3
273	Jack	6/17/22	std	AN	1	1:50	np	5	100.3
274	Dalton	6/17/22	std	AN	1	2:33	np	5	101.4
275	Bello	6/20/22	std	AN	1	9:47	np	5	99.7
276	Moni	6/20/22	std	AN	1	10:28	np	5	96.7
277	Rocket	6/20/22	std	AN	1	10:54	np	5	100.8
278	Dasty	6/20/22	std	AN	1	11:43	np	5	99.3
279	Luna	6/17/22	std	AN	1	11:23	np	5	98.3
280	Zulu	6/17/22	std	AN	1	12:07	np	5	98.7
281	Jack	6/29/2022	std	TNT	1	7:58	NP	5	100.1
282	Bello	6/29/2022	std	TNT	1	10:47	NP	5	99.3
283	Moni	6/29/2022	std	TNT	1	2:13	NP	5	98.1
284	Dasty	6/29/2022	std	TNT	1	2:48	NP	5	99.1
285	Dalton	6/29/2022	std	TNT	1	3:41	NP	5	100.3
286	Zulu	6/30/2022	std	TNT	1	3:00	NP	5	99.3
287	Luna	7/1/2022	std	TNT	1	8:24	NP	5	98.1
288	Rocket	7/1/2022	std	TNT	1	10:00	NP	5	100.6
289	Jack	7/1/22	hthh	TNT	2	11:55	NP	5	101
290	Bello	7/1/22	hthh	TNT	2	12:42	NP	5	101.4
291	Luna	7/1/22	hthh	TNT	2	1:45	P	5	99.9
292	Rocket	7/1/22	hthh	TNT	2	2:10	P	5	101
293	Dalton	7/6/22	hthh	TNT	3	10:00	NP	5	102.4
294	Dasty	7/6/22	hthh	TNT	3	11:10	NP	5	102
295	Moni	7/6/22	hthh	TNT	3	12:29	NP	5	99.9
296	Zulu	7/7/22	hthh	TNT	3	3:27	P	5	NA
297	Jack	7/4/2022	htlh	TNT	3	7:58	NP	5	102
298	Bello	7/4/2022	htlh	TNT	3	8:49	NP	5	103.2
299	Luna	7/5/2022	htlh	TNT	3	9:19	P	5	101
300	Rocket	7/5/2022	htlh	TNT	3	9:49	NP	5	101.2
301	Dasty	7/7/2022	htlh	TNT	4	1:35	NP	5	99.9
302	Moni	7/7/2022	htlh	TNT	4	2:00	NP	5	98.9
303	Dalton	7/7/2022	htlh	TNT	4	2:43	NP	5	101.3
304	Zulu	7/10/2022	htlh	TNT	4	11:25	P	5	100.9
305	Dalton	7/6/2022	lthh	TNT	2	6:06	NP	5	99.3
306	Zulu	7/6/2022	lthh	TNT	2	6:32	NP	5	97.5
307	Dasty	7/6/2022	lthh	TNT	2	7:18	NP	5	98.9
308	Moni	7/6/2022	lthh	TNT	2	7:51	NP	5	93.5
309	Jack	7/8/2022	lthh	TNT	5	12:33	NP	5	99.6
310	Bello	7/8/2022	lthh	TNT	5	1:15	NP	5	99.3
311	Rocket	7/8/2022	lthh	TNT	5	2:13	P	5	99.8
312	Luna	7/8/2022	lthh	TNT	5	2:30	P	5	97.5
313	Jack	7/8/22	ltlh	TNT	4	9:48	NP	5	99.5
314	Bello	7/8/22	ltlh	TNT	4	10:35	NP	5	99.6
315	Rocket	7/8/22	ltlh	TNT	4	11:15	P	5	100.1
316	Luna	7/8/22	ltlh	TNT	4	11:47	P	5	100.1
317	Zulu	7/11/22	ltlh	TNT	5	9:34	P	5	97.7
318	Dalton	7/11/22	ltlh	TNT	5	10:43	NP	5	99.3
319	Moni	7/11/22	ltlh	TNT	5	12:00	NP	5	93.9
320	Dasty	7/11/22	ltlh	TNT	5	12:39	NP	5	98.8
321	Dalton	5/18/22	hthh	C4	3	7:14	NP	10	102.6
322	Moni	5/18/22	hthh	C4	3	8:02	P	10	NA
323	Dasty	5/18/22	hthh	C4	3	8:20	P	10	103.6
324	Rocket	5/20/22	hthh	C4	5	2:51	NP	10	103.2
325	Jack	5/20/22	hthh	C4	5	12:53	NP	10	102.2
326	Luna	5/20/22	hthh	C4	5	1:43	NP	10	102.4
327	Bello	5/20/22	hthh	C4	5	2:24	NP	10	104
328	Zulu	5/31/22	hthh	C4	3	12:55	NP	10	103.2
329	Bello	5/17/22	htlh	C4	2	2:28	NP	10	104.2
330	Jack	5/17/22	htlh	C4	2	4:16	NP	10	104.2
331	Luna	5/17/22	htlh	C4	2	3:04	P	10	102.8
332	Rocket	5/17/22	htlh	C4	2	3:43	NP	10	103
333	Dalton	5/18/22	htlh	C4	4	3:02	NP	10	102.2
334	Dasty	5/18/22	htlh	C4	4	3:45	NP	10	102.6
335	Moni	5/18/22	htlh	C4	4	4:10	NP	10	99.9
336	Zulu	5/31/22	htlh	C4	4	2:19	NP	10	103.2
337	Dasty	5/17/2022	lthh	C4	2	1:04	np	10	97.9
338	Zulu	5/17/2022	lthh	C4	2	9:46	np	10	97.1
339	Dalton	5/17/2022	lthh	C4	2	12:26	np	10	99.3
340	Moni	5/17/2022	lthh	C4	2	11:48	np	10	91.9
341	Luna	5/19/2022	lthh	C4	4	4:01	np	10	97.7
342	Rocket	5/20/2022	lthh	C4	4	11:14	np	10	98.9
343	Bello	5/19/2022	lthh	C4	4	4:36	np	10	99.7
344	Jack	5/19/2022	lthh	C4	4	3:36	np	10	99.1
345	Jack	5/19/22	ltlh	C4	3	7:14	NP	10	99.1
346	Luna	5/19/22	ltlh	C4	3	7:38	NP	10	95.5
347	Bello	5/19/22	ltlh	C4	3	8:20	NP	10	97.5
348	Rocket	5/19/22	ltlh	C4	3	2:44	NP	10	99.3
349	Dasty	5/20/22	ltlh	C4	5	9:37	NP	10	95.9
350	Zulu	6/7/22	ltlh	C4	5	12:30	NP	10	97.3
351	Dalton	5/20/22	ltlh	C4	5	10:09	NP	10	99.9
352	Moni	5/20/22	ltlh	C4	5	10:29	NP	10	92.1
353	Moni	5/16/22	std	C4	1	11:57	NP	10	NA
354	Dasty	5/16/22	std	C4	1	12:32	NP	10	99.3
355	Dalton	5/16/22	std	C4	1	9:41	NP	10	102
356	Zulu	5/16/22	std	C4	1	3:59	NP	10	102
357	Jack	5/15/22	std	C4	1	9:23	NP	10	101
358	Bello	5/16/22	std	C4	1	11:19	NP	10	100.3
359	Rocket	5/16/22	std	C4	1	1:11	NP	10	NA
360	Luna	5/16/22	std	C4	1	2:51	NP	10	100.1
361	Rocket	5/25/22	hthh	SP	4	2:24	NP	10	103.4
362	Bello	5/25/22	hthh	SP	4	2:45	NP	10	106
363	Jack	5/26/22	hthh	SP	4	1:28	NP	10	103.4
364	Luna	5/26/22	hthh	SP	4	2:25	NP	10	103.2
365	Moni	5/28/22	hthh	SP	5	1:45	NP	10	103
366	Dasty	5/28/22	hthh	SP	5	1:23	NP	10	103.4
367	Dalton	5/28/22	hthh	SP	5	12:57	NP	10	102.8
368	Zulu	6/12/22	hthh	SP	5	11:41	NP	10	104
369	Dalton	5/25/22	htlh	SP	2	11:23	NP	10	NA
370	Moni	5/25/22	htlh	SP	2	11:49	NP	10	101.6
371	Dasty	5/25/22	htlh	SP	2	12:33	NP	10	101.2
372	Bello	5/25/22	htlh	SP	3	12:53	NP	10	103.2
373	Rocket	5/25/22	htlh	SP	3	1:10	NP	10	102.8
374	Jack	5/25/22	htlh	SP	3	1:29	NP	10	103.2
375	Luna	5/25/22	htlh	SP	3	1:49	NP	10	104
376	Zulu	6/9/22	htlh	SP	2	2:08	NP	10	103
377	Bello	5/24/22	lthh	SP	2	1:47	NP	10	97.5
378	Rocket	5/24/22	lthh	SP	2	2:22	NP	10	99.7
379	Jack	5/25/22	lthh	SP	2	9:27	NP	10	99.5
380	Luna	5/25/22	lthh	SP	2	9:53	NP	10	NA
381	Dalton	5/26/22	lthh	SP	3	9:36	NP	10	99.9
382	Moni	5/26/22	lthh	SP	3	9:00	NP	10	NA
383	Dasty	5/26/22	lthh	SP	3	9:58	NP	10	97.7
384	Zulu	6/11/22	lthh	SP	3	8:42	NP	10	98.5
385	Dasty	5/28/22	ltlh	SP	4	10:38	NP	10	96.7
386	Dalton	5/28/22	ltlh	SP	4	10:11	NP	10	99.5
387	Moni	5/28/22	ltlh	SP	4	11:00	NP	10	NA
388	Jack	6/7/22	ltlh	SP	5	7:51	NP	10	99.1
389	Luna	6/7/22	ltlh	SP	5	10:02	NP	10	94.7
390	Rocket	6/7/22	ltlh	SP	5	10:20	NP	10	99.1
391	Bello	6/7/22	ltlh	SP	5	8:28	NP	10	97.7
392	Zulu	6/12/22	ltlh	SP	4	9:33	NP	10	98.3
393	Jack	5/24/22	std	SP	1	8:57	NP	10	101.2
394	Dalton	5/24/22	std	SP	1	9:23	NP	10	100.8
395	Bello	5/24/22	std	SP	1	9:47	NP	10	100.6
396	Moni	5/24/22	std	SP	1	10:13	NP	10	97.5
397	Rocket	5/24/22	std	SP	1	10:34	NP	10	100.8
398	Dasty	5/24/22	std	SP	1	10:55	NP	10	99.1
399	Luna	5/24/22	std	SP	1	11:17	NP	10	98.9
400	Zulu	6/9/22	std	SP	1	1:26	NP	10	100.3
401	Dalton	6/20/22	hthh	an	2	12:49	NP	10	102.6
402	Zulu	6/20/22	hthh	an	2	1:28	P	10	102.2
403	Moni	6/20/22	hthh	an	2	1:51	NP	10	101
404	Dasty	6/20/22	hthh	an	2	2:29	NP	10	104
405	Luna	6/23/22	hthh	an	3	3:27	NP	10	102.8
406	Rocket	6/23/22	hthh	an	3	2:03	NP	10	102.8
407	Bello	6/23/22	hthh	an	3	12:55	NP	10	104.4
408	Jack	6/23/22	hthh	an	3	2:48	NP	10	103.6
409	Moni	6/24/22	htlh	AN	5	1:01	NP	10	101
410	Zulu	6/24/22	htlh	AN	5	11:57	NP	10	100.3
411	Dalton	6/24/22	htlh	AN	5	12:16	NP	10	101.4
412	Dasty	6/24/22	htlh	AN	5	1:30	NP	10	101.2
413	Jack	6/25/22	htlh	AN	5	1:09	NP	10	102.6
414	Rocket	6/25/22	htlh	AN	5	1:46	NP	10	102
415	Luna	6/26/22	htlh	AN	5	9:14	P	10	102
416	Bello	6/26/22	htlh	AN	5	9:54	NP	10	102.6
417	Jack	6/21/22	lthh	an	2	12:55	NA	10	98.7
418	Luna	6/21/22	lthh	an	2	1:52	NA	10	93.1
419	Bello	6/21/22	lthh	an	2	3:15	NA	10	97.3
420	Rocket	6/22/22	lthh	an	2	11:52	NA	10	98.3
421	Dasty	6/22/22	lthh	an	4	2:00	NA	10	95.9
422	Moni	6/23/22	lthh	an	4	11:02	NA	10	NA
423	Dalton	6/22/22	lthh	an	4	12:54	NA	10	99.7
424	Zulu	6/23/22	lthh	an	4	10:14	NA	10	97.7
425	Zulu	6/21/22	ltlh	an	3	9:00	NP	10	98.1
426	Dalton	6/21/22	ltlh	an	3	10:02	NP	10	100.6
427	Moni	6/21/22	ltlh	an	3	11:00	NP	10	NA
428	Dasty	6/22/22	ltlh	an	3	10:25	NP	10	96.7
429	Jack	6/24/22	ltlh	an	4	9:41	NP	10	98.7
430	Rocket	6/24/22	ltlh	an	4	10:11	NP	10	97.9
431	Luna	6/24/22	ltlh	an	4	10:41	NP	10	94.1
432	Bello	6/26/22	ltlh	an	4	7:56	NP	10	98.3
433	Jack	6/17/22	std	AN	1	1:50	np	10	100.1
434	Dalton	6/17/22	std	AN	1	2:33	np	10	101.2
435	Bello	6/20/22	std	AN	1	9:47	np	10	99.9
436	Moni	6/20/22	std	AN	1	10:28	np	10	96.5
437	Rocket	6/20/22	std	AN	1	10:54	np	10	100.3
438	Dasty	6/20/22	std	AN	1	11:43	np	10	99.1
439	Luna	6/17/22	std	AN	1	11:23	np	10	97.9
440	Zulu	6/17/22	std	AN	1	12:07	np	10	99.5
441	Jack	6/29/2022	std	TNT	1	7:58	NP	10	100.1
442	Bello	6/29/2022	std	TNT	1	10:47	NP	10	99.7
443	Moni	6/29/2022	std	TNT	1	2:13	NP	10	97.5
444	Dasty	6/29/2022	std	TNT	1	2:48	NP	10	99.1
445	Dalton	6/29/2022	std	TNT	1	3:41	NP	10	100.1
446	Zulu	6/30/2022	std	TNT	1	3:00	NP	10	99.9
447	Luna	7/1/2022	std	TNT	1	8:24	NP	10	98.1
448	Rocket	7/1/2022	std	TNT	1	10:00	NP	10	100.8
449	Jack	7/1/22	hthh	TNT	2	11:55	NP	10	101.8
450	Bello	7/1/22	hthh	TNT	2	12:42	NP	10	102.8
451	Luna	7/1/22	hthh	TNT	2	1:45	P	10	101.6
452	Rocket	7/1/22	hthh	TNT	2	2:10	P	10	102.2
453	Dalton	7/6/22	hthh	TNT	3	10:00	NP	10	103
454	Dasty	7/6/22	hthh	TNT	3	11:10	NP	10	102.6
455	Moni	7/6/22	hthh	TNT	3	12:29	NP	10	102
456	Zulu	7/7/22	hthh	TNT	3	3:27	P	10	NA
457	Jack	7/4/2022	htlh	TNT	3	7:58	NP	10	103.2
458	Bello	7/4/2022	htlh	TNT	3	8:49	NP	10	103.8
459	Luna	7/5/2022	htlh	TNT	3	9:19	P	10	102
460	Rocket	7/5/2022	htlh	TNT	3	9:49	NP	10	101.6
461	Dasty	7/7/2022	htlh	TNT	4	1:35	NP	10	101
462	Moni	7/7/2022	htlh	TNT	4	2:00	NP	10	99.7
463	Dalton	7/7/2022	htlh	TNT	4	2:43	NP	10	101.9
464	Zulu	7/10/2022	htlh	TNT	4	11:25	P	10	101.6
465	Dalton	7/6/2022	lthh	TNT	2	6:06	NP	10	98.9
466	Zulu	7/6/2022	lthh	TNT	2	6:32	NP	10	96.7
467	Dasty	7/6/2022	lthh	TNT	2	7:18	NP	10	97.7
468	Moni	7/6/2022	lthh	TNT	2	7:51	NP	10	92.5
469	Jack	7/8/2022	lthh	TNT	5	12:33	NP	10	98.9
470	Bello	7/8/2022	lthh	TNT	5	1:15	NP	10	99.1
471	Rocket	7/8/2022	lthh	TNT	5	2:13	P	10	NA
472	Luna	7/8/2022	lthh	TNT	5	2:30	P	10	95.7
473	Jack	7/8/22	ltlh	TNT	4	9:48	NP	10	99.1
474	Bello	7/8/22	ltlh	TNT	4	10:35	NP	10	99.1
475	Rocket	7/8/22	ltlh	TNT	4	11:15	P	10	99.7
476	Luna	7/8/22	ltlh	TNT	4	11:47	P	10	99.6
477	Zulu	7/11/22	ltlh	TNT	5	9:34	P	10	97.7
478	Dalton	7/11/22	ltlh	TNT	5	10:43	NP	10	98.7
479	Moni	7/11/22	ltlh	TNT	5	12:00	NP	10	NA
480	Dasty	7/11/22	ltlh	TNT	5	12:39	NP	10	97.7
481	Dalton	5/18/22	hthh	C4	3	7:14	NP	15	102.8
482	Moni	5/18/22	hthh	C4	3	8:02	P	15	NA
483	Dasty	5/18/22	hthh	C4	3	8:20	P	15	104
484	Rocket	5/20/22	hthh	C4	5	2:51	NP	15	103.8
485	Jack	5/20/22	hthh	C4	5	12:53	NP	15	102.8
486	Luna	5/20/22	hthh	C4	5	1:43	NP	15	102.4
487	Bello	5/20/22	hthh	C4	5	2:24	NP	15	104.4
488	Zulu	5/31/22	hthh	C4	3	12:55	NP	15	NA
489	Bello	5/17/22	htlh	C4	2	2:28	NP	15	104.2
490	Jack	5/17/22	htlh	C4	2	4:16	NP	15	NA
491	Luna	5/17/22	htlh	C4	2	3:04	P	15	103.2
492	Rocket	5/17/22	htlh	C4	2	3:43	NP	15	NA
493	Dalton	5/18/22	htlh	C4	4	3:02	NP	15	102.8
494	Dasty	5/18/22	htlh	C4	4	3:45	NP	15	102.6
495	Moni	5/18/22	htlh	C4	4	4:10	NP	15	101.2
496	Zulu	5/31/22	htlh	C4	4	2:19	NP	15	NA
497	Dasty	5/17/2022	lthh	C4	2	1:04	np	15	97.5
498	Zulu	5/17/2022	lthh	C4	2	9:46	np	15	97.5
499	Dalton	5/17/2022	lthh	C4	2	12:26	np	15	99.3
500	Moni	5/17/2022	lthh	C4	2	11:48	np	15	92.7
501	Luna	5/19/2022	lthh	C4	4	4:01	np	15	97.5
502	Rocket	5/20/2022	lthh	C4	4	11:14	np	15	98.5
503	Bello	5/19/2022	lthh	C4	4	4:36	np	15	99.3
504	Jack	5/19/2022	lthh	C4	4	3:36	np	15	99.1
505	Jack	5/19/22	ltlh	C4	3	7:14	NP	15	NA
506	Luna	5/19/22	ltlh	C4	3	7:38	NP	15	95.1
507	Bello	5/19/22	ltlh	C4	3	8:20	NP	15	NA
508	Rocket	5/19/22	ltlh	C4	3	2:44	NP	15	99.5
509	Dasty	5/20/22	ltlh	C4	5	9:37	NP	15	95.7
510	Zulu	6/7/22	ltlh	C4	5	12:30	NP	15	NA
511	Dalton	5/20/22	ltlh	C4	5	10:09	NP	15	NA
512	Moni	5/20/22	ltlh	C4	5	10:29	NP	15	NA
513	Moni	5/16/22	std	C4	1	11:57	NP	15	NA
514	Dasty	5/16/22	std	C4	1	12:32	NP	15	99.5
515	Dalton	5/16/22	std	C4	1	9:41	NP	15	NA
516	Zulu	5/16/22	std	C4	1	3:59	NP	15	102
517	Jack	5/15/22	std	C4	1	9:23	NP	15	101.1
518	Bello	5/16/22	std	C4	1	11:19	NP	15	NA
519	Rocket	5/16/22	std	C4	1	1:11	NP	15	NA
520	Luna	5/16/22	std	C4	1	2:51	NP	15	99.9
521	Rocket	5/25/22	hthh	SP	4	2:24	NP	15	NA
522	Bello	5/25/22	hthh	SP	4	2:45	NP	15	106.4
523	Jack	5/26/22	hthh	SP	4	1:28	NP	15	NA
524	Luna	5/26/22	hthh	SP	4	2:25	NP	15	NA
525	Moni	5/28/22	hthh	SP	5	1:45	NP	15	NA
526	Dasty	5/28/22	hthh	SP	5	1:23	NP	15	NA
527	Dalton	5/28/22	hthh	SP	5	12:57	NP	15	NA
528	Zulu	6/12/22	hthh	SP	5	11:41	NP	15	NA
529	Dalton	5/25/22	htlh	SP	2	11:23	NP	15	NA
530	Moni	5/25/22	htlh	SP	2	11:49	NP	15	NA
531	Dasty	5/25/22	htlh	SP	2	12:33	NP	15	NA
532	Bello	5/25/22	htlh	SP	3	12:53	NP	15	NA
533	Rocket	5/25/22	htlh	SP	3	1:10	NP	15	NA
534	Jack	5/25/22	htlh	SP	3	1:29	NP	15	NA
535	Luna	5/25/22	htlh	SP	3	1:49	NP	15	NA
536	Zulu	6/9/22	htlh	SP	2	2:08	NP	15	NA
537	Bello	5/24/22	lthh	SP	2	1:47	NP	15	NA
538	Rocket	5/24/22	lthh	SP	2	2:22	NP	15	NA
539	Jack	5/25/22	lthh	SP	2	9:27	NP	15	NA
540	Luna	5/25/22	lthh	SP	2	9:53	NP	15	NA
541	Dalton	5/26/22	lthh	SP	3	9:36	NP	15	NA
542	Moni	5/26/22	lthh	SP	3	9:00	NP	15	NA
543	Dasty	5/26/22	lthh	SP	3	9:58	NP	15	NA
544	Zulu	6/11/22	lthh	SP	3	8:42	NP	15	NA
545	Dasty	5/28/22	ltlh	SP	4	10:38	NP	15	NA
546	Dalton	5/28/22	ltlh	SP	4	10:11	NP	15	NA
547	Moni	5/28/22	ltlh	SP	4	11:00	NP	15	NA
548	Jack	6/7/22	ltlh	SP	5	7:51	NP	15	NA
549	Luna	6/7/22	ltlh	SP	5	10:02	NP	15	NA
550	Rocket	6/7/22	ltlh	SP	5	10:20	NP	15	98.7
551	Bello	6/7/22	ltlh	SP	5	8:28	NP	15	96.9
552	Zulu	6/12/22	ltlh	SP	4	9:33	NP	15	NA
553	Jack	5/24/22	std	SP	1	8:57	NP	15	NA
554	Dalton	5/24/22	std	SP	1	9:23	NP	15	NA
555	Bello	5/24/22	std	SP	1	9:47	NP	15	NA
556	Moni	5/24/22	std	SP	1	10:13	NP	15	NA
557	Rocket	5/24/22	std	SP	1	10:34	NP	15	NA
558	Dasty	5/24/22	std	SP	1	10:55	NP	15	NA
559	Luna	5/24/22	std	SP	1	11:17	NP	15	NA
560	Zulu	6/9/22	std	SP	1	1:26	NP	15	NA
561	Dalton	6/20/22	hthh	an	2	12:49	NP	15	102.8
562	Zulu	6/20/22	hthh	an	2	1:28	P	15	NA
563	Moni	6/20/22	hthh	an	2	1:51	NP	15	101.6
564	Dasty	6/20/22	hthh	an	2	2:29	NP	15	103.2
565	Luna	6/23/22	hthh	an	3	3:27	NP	15	103.2
566	Rocket	6/23/22	hthh	an	3	2:03	NP	15	102.8
567	Bello	6/23/22	hthh	an	3	12:55	NP	15	104.6
568	Jack	6/23/22	hthh	an	3	2:48	NP	15	104.2
569	Moni	6/24/22	htlh	AN	5	1:01	NP	15	101.2
570	Zulu	6/24/22	htlh	AN	5	11:57	NP	15	NA
571	Dalton	6/24/22	htlh	AN	5	12:16	NP	15	101.9
572	Dasty	6/24/22	htlh	AN	5	1:30	NP	15	101.2
573	Jack	6/25/22	htlh	AN	5	1:09	NP	15	103.4
574	Rocket	6/25/22	htlh	AN	5	1:46	NP	15	102.4
575	Luna	6/26/22	htlh	AN	5	9:14	P	15	102
576	Bello	6/26/22	htlh	AN	5	9:54	NP	15	103.2
577	Jack	6/21/22	lthh	an	2	12:55	NA	15	98.9
578	Luna	6/21/22	lthh	an	2	1:52	NA	15	92.9
579	Bello	6/21/22	lthh	an	2	3:15	NA	15	NA
580	Rocket	6/22/22	lthh	an	2	11:52	NA	15	98.3
581	Dasty	6/22/22	lthh	an	4	2:00	NA	15	95.7
582	Moni	6/23/22	lthh	an	4	11:02	NA	15	NA
583	Dalton	6/22/22	lthh	an	4	12:54	NA	15	99.7
584	Zulu	6/23/22	lthh	an	4	10:14	NA	15	97.5
585	Zulu	6/21/22	ltlh	an	3	9:00	NP	15	97.7
586	Dalton	6/21/22	ltlh	an	3	10:02	NP	15	100.1
587	Moni	6/21/22	ltlh	an	3	11:00	NP	15	NA
588	Dasty	6/22/22	ltlh	an	3	10:25	NP	15	96.3
589	Jack	6/24/22	ltlh	an	4	9:41	NP	15	98.5
590	Rocket	6/24/22	ltlh	an	4	10:11	NP	15	97.5
591	Luna	6/24/22	ltlh	an	4	10:41	NP	15	94.7
592	Bello	6/26/22	ltlh	an	4	7:56	NP	15	97.7
593	Jack	6/17/22	std	AN	1	1:50	np	15	100.6
594	Dalton	6/17/22	std	AN	1	2:33	np	15	101
595	Bello	6/20/22	std	AN	1	9:47	np	15	99.9
596	Moni	6/20/22	std	AN	1	10:28	np	15	96.5
597	Rocket	6/20/22	std	AN	1	10:54	np	15	100.1
598	Dasty	6/20/22	std	AN	1	11:43	np	15	99.1
599	Luna	6/17/22	std	AN	1	11:23	np	15	97.5
600	Zulu	6/17/22	std	AN	1	12:07	np	15	99.3
601	Jack	6/29/2022	std	TNT	1	7:58	NP	15	100.6
602	Bello	6/29/2022	std	TNT	1	10:47	NP	15	99.7
603	Moni	6/29/2022	std	TNT	1	2:13	NP	15	97.5
604	Dasty	6/29/2022	std	TNT	1	2:48	NP	15	99.3
605	Dalton	6/29/2022	std	TNT	1	3:41	NP	15	100.3
606	Zulu	6/30/2022	std	TNT	1	3:00	NP	15	99.9
607	Luna	7/1/2022	std	TNT	1	8:24	NP	15	98.5
608	Rocket	7/1/2022	std	TNT	1	10:00	NP	15	100.3
609	Jack	7/1/22	hthh	TNT	2	11:55	NP	15	102.4
610	Bello	7/1/22	hthh	TNT	2	12:42	NP	15	103.2
611	Luna	7/1/22	hthh	TNT	2	1:45	P	15	NA
612	Rocket	7/1/22	hthh	TNT	2	2:10	P	15	NA
613	Dalton	7/6/22	hthh	TNT	3	10:00	NP	15	103.4
614	Dasty	7/6/22	hthh	TNT	3	11:10	NP	15	103.4
615	Moni	7/6/22	hthh	TNT	3	12:29	NP	15	103.2
616	Zulu	7/7/22	hthh	TNT	3	3:27	P	15	NA
617	Jack	7/4/2022	htlh	TNT	3	7:58	NP	15	103.8
618	Bello	7/4/2022	htlh	TNT	3	8:49	NP	15	104.4
619	Luna	7/5/2022	htlh	TNT	3	9:19	P	15	102.8
620	Rocket	7/5/2022	htlh	TNT	3	9:49	NP	15	102.8
621	Dasty	7/7/2022	htlh	TNT	4	1:35	NP	15	101.6
622	Moni	7/7/2022	htlh	TNT	4	2:00	NP	15	100.8
623	Dalton	7/7/2022	htlh	TNT	4	2:43	NP	15	102.5
624	Zulu	7/10/2022	htlh	TNT	4	11:25	P	15	NA
625	Dalton	7/6/2022	lthh	TNT	2	6:06	NP	15	98.1
626	Zulu	7/6/2022	lthh	TNT	2	6:32	NP	15	97.1
627	Dasty	7/6/2022	lthh	TNT	2	7:18	NP	15	97.1
628	Moni	7/6/2022	lthh	TNT	2	7:51	NP	15	92.1
629	Jack	7/8/2022	lthh	TNT	5	12:33	NP	15	98.3
630	Bello	7/8/2022	lthh	TNT	5	1:15	NP	15	98.7
631	Rocket	7/8/2022	lthh	TNT	5	2:13	P	15	NA
632	Luna	7/8/2022	lthh	TNT	5	2:30	P	15	NA
633	Jack	7/8/22	ltlh	TNT	4	9:48	NP	15	98.5
634	Bello	7/8/22	ltlh	TNT	4	10:35	NP	15	98.8
635	Rocket	7/8/22	ltlh	TNT	4	11:15	P	15	98.9
636	Luna	7/8/22	ltlh	TNT	4	11:47	P	15	99
637	Zulu	7/11/22	ltlh	TNT	5	9:34	P	15	97.3
638	Dalton	7/11/22	ltlh	TNT	5	10:43	NP	15	98.9
639	Moni	7/11/22	ltlh	TNT	5	12:00	NP	15	NA
640	Dasty	7/11/22	ltlh	TNT	5	12:39	NP	15	97.1
641	Dalton	5/18/22	hthh	C4	3	7:14	NP	20	103.4
642	Moni	5/18/22	hthh	C4	3	8:02	P	20	NA
643	Dasty	5/18/22	hthh	C4	3	8:20	P	20	104.2
644	Rocket	5/20/22	hthh	C4	5	2:51	NP	20	NA
645	Jack	5/20/22	hthh	C4	5	12:53	NP	20	NA
646	Luna	5/20/22	hthh	C4	5	1:43	NP	20	NA
647	Bello	5/20/22	hthh	C4	5	2:24	NP	20	NA
648	Zulu	5/31/22	hthh	C4	3	12:55	NP	20	NA
649	Bello	5/17/22	htlh	C4	2	2:28	NP	20	104.8
650	Jack	5/17/22	htlh	C4	2	4:16	NP	20	NA
651	Luna	5/17/22	htlh	C4	2	3:04	P	20	103.4
652	Rocket	5/17/22	htlh	C4	2	3:43	NP	20	NA
653	Dalton	5/18/22	htlh	C4	4	3:02	NP	20	103.4
654	Dasty	5/18/22	htlh	C4	4	3:45	NP	20	NA
655	Moni	5/18/22	htlh	C4	4	4:10	NP	20	101.8
656	Zulu	5/31/22	htlh	C4	4	2:19	NP	20	NA
657	Dasty	5/17/2022	lthh	C4	2	1:04	np	20	NA
658	Zulu	5/17/2022	lthh	C4	2	9:46	np	20	96.7
659	Dalton	5/17/2022	lthh	C4	2	12:26	np	20	NA
660	Moni	5/17/2022	lthh	C4	2	11:48	np	20	NA
661	Luna	5/19/2022	lthh	C4	4	4:01	np	20	97.1
662	Rocket	5/20/2022	lthh	C4	4	11:14	np	20	98.5
663	Bello	5/19/2022	lthh	C4	4	4:36	np	20	98.5
664	Jack	5/19/2022	lthh	C4	4	3:36	np	20	NA
665	Jack	5/19/22	ltlh	C4	3	7:14	NP	20	NA
666	Luna	5/19/22	ltlh	C4	3	7:38	NP	20	NA
667	Bello	5/19/22	ltlh	C4	3	8:20	NP	20	NA
668	Rocket	5/19/22	ltlh	C4	3	2:44	NP	20	99.3
669	Dasty	5/20/22	ltlh	C4	5	9:37	NP	20	95.5
670	Zulu	6/7/22	ltlh	C4	5	12:30	NP	20	NA
671	Dalton	5/20/22	ltlh	C4	5	10:09	NP	20	NA
672	Moni	5/20/22	ltlh	C4	5	10:29	NP	20	NA
673	Moni	5/16/22	std	C4	1	11:57	NP	20	NA
674	Dasty	5/16/22	std	C4	1	12:32	NP	20	99.5
675	Dalton	5/16/22	std	C4	1	9:41	NP	20	NA
676	Zulu	5/16/22	std	C4	1	3:59	NP	20	101.8
677	Jack	5/15/22	std	C4	1	9:23	NP	20	NA
678	Bello	5/16/22	std	C4	1	11:19	NP	20	NA
679	Rocket	5/16/22	std	C4	1	1:11	NP	20	NA
680	Luna	5/16/22	std	C4	1	2:51	NP	20	99.7
681	Rocket	5/25/22	hthh	SP	4	2:24	NP	20	NA
682	Bello	5/25/22	hthh	SP	4	2:45	NP	20	106.4
683	Jack	5/26/22	hthh	SP	4	1:28	NP	20	NA
684	Luna	5/26/22	hthh	SP	4	2:25	NP	20	NA
685	Moni	5/28/22	hthh	SP	5	1:45	NP	20	NA
686	Dasty	5/28/22	hthh	SP	5	1:23	NP	20	NA
687	Dalton	5/28/22	hthh	SP	5	12:57	NP	20	NA
688	Zulu	6/12/22	hthh	SP	5	11:41	NP	20	NA
689	Dalton	5/25/22	htlh	SP	2	11:23	NP	20	NA
690	Moni	5/25/22	htlh	SP	2	11:49	NP	20	NA
691	Dasty	5/25/22	htlh	SP	2	12:33	NP	20	NA
692	Bello	5/25/22	htlh	SP	3	12:53	NP	20	NA
693	Rocket	5/25/22	htlh	SP	3	1:10	NP	20	NA
694	Jack	5/25/22	htlh	SP	3	1:29	NP	20	NA
695	Luna	5/25/22	htlh	SP	3	1:49	NP	20	NA
696	Zulu	6/9/22	htlh	SP	2	2:08	NP	20	NA
697	Bello	5/24/22	lthh	SP	2	1:47	NP	20	NA
698	Rocket	5/24/22	lthh	SP	2	2:22	NP	20	NA
699	Jack	5/25/22	lthh	SP	2	9:27	NP	20	NA
700	Luna	5/25/22	lthh	SP	2	9:53	NP	20	NA
701	Dalton	5/26/22	lthh	SP	3	9:36	NP	20	NA
702	Moni	5/26/22	lthh	SP	3	9:00	NP	20	NA
703	Dasty	5/26/22	lthh	SP	3	9:58	NP	20	NA
704	Zulu	6/11/22	lthh	SP	3	8:42	NP	20	NA
705	Dasty	5/28/22	ltlh	SP	4	10:38	NP	20	NA
706	Dalton	5/28/22	ltlh	SP	4	10:11	NP	20	NA
707	Moni	5/28/22	ltlh	SP	4	11:00	NP	20	NA
708	Jack	6/7/22	ltlh	SP	5	7:51	NP	20	NA
709	Luna	6/7/22	ltlh	SP	5	10:02	NP	20	NA
710	Rocket	6/7/22	ltlh	SP	5	10:20	NP	20	98.1
711	Bello	6/7/22	ltlh	SP	5	8:28	NP	20	96.3
712	Zulu	6/12/22	ltlh	SP	4	9:33	NP	20	NA
713	Jack	5/24/22	std	SP	1	8:57	NP	20	NA
714	Dalton	5/24/22	std	SP	1	9:23	NP	20	NA
715	Bello	5/24/22	std	SP	1	9:47	NP	20	NA
716	Moni	5/24/22	std	SP	1	10:13	NP	20	NA
717	Rocket	5/24/22	std	SP	1	10:34	NP	20	NA
718	Dasty	5/24/22	std	SP	1	10:55	NP	20	NA
719	Luna	5/24/22	std	SP	1	11:17	NP	20	NA
720	Zulu	6/9/22	std	SP	1	1:26	NP	20	NA
721	Dalton	6/20/22	hthh	an	2	12:49	NP	20	102.8
722	Zulu	6/20/22	hthh	an	2	1:28	P	20	NA
723	Moni	6/20/22	hthh	an	2	1:51	NP	20	101.6
724	Dasty	6/20/22	hthh	an	2	2:29	NP	20	NA
725	Luna	6/23/22	hthh	an	3	3:27	NP	20	103.8
726	Rocket	6/23/22	hthh	an	3	2:03	NP	20	103
727	Bello	6/23/22	hthh	an	3	12:55	NP	20	104.8
728	Jack	6/23/22	hthh	an	3	2:48	NP	20	104.4
729	Moni	6/24/22	htlh	AN	5	1:01	NP	20	NA
730	Zulu	6/24/22	htlh	AN	5	11:57	NP	20	NA
731	Dalton	6/24/22	htlh	AN	5	12:16	NP	20	101.8
732	Dasty	6/24/22	htlh	AN	5	1:30	NP	20	NA
733	Jack	6/25/22	htlh	AN	5	1:09	NP	20	103.6
734	Rocket	6/25/22	htlh	AN	5	1:46	NP	20	NA
735	Luna	6/26/22	htlh	AN	5	9:14	P	20	102.6
736	Bello	6/26/22	htlh	AN	5	9:54	NP	20	103.6
737	Jack	6/21/22	lthh	an	2	12:55	NA	20	98.7
738	Luna	6/21/22	lthh	an	2	1:52	NA	20	93.3
739	Bello	6/21/22	lthh	an	2	3:15	NA	20	NA
740	Rocket	6/22/22	lthh	an	2	11:52	NA	20	98.3
741	Dasty	6/22/22	lthh	an	4	2:00	NA	20	95.7
742	Moni	6/23/22	lthh	an	4	11:02	NA	20	NA
743	Dalton	6/22/22	lthh	an	4	12:54	NA	20	99.9
744	Zulu	6/23/22	lthh	an	4	10:14	NA	20	96.9
745	Zulu	6/21/22	ltlh	an	3	9:00	NP	20	97.6
746	Dalton	6/21/22	ltlh	an	3	10:02	NP	20	99.5
747	Moni	6/21/22	ltlh	an	3	11:00	NP	20	NA
748	Dasty	6/22/22	ltlh	an	3	10:25	NP	20	95.9
749	Jack	6/24/22	ltlh	an	4	9:41	NP	20	NA
750	Rocket	6/24/22	ltlh	an	4	10:11	NP	20	97.7
751	Luna	6/24/22	ltlh	an	4	10:41	NP	20	94.1
752	Bello	6/26/22	ltlh	an	4	7:56	NP	20	97.9
753	Jack	6/17/22	std	AN	1	1:50	np	20	100.3
754	Dalton	6/17/22	std	AN	1	2:33	np	20	101
755	Bello	6/20/22	std	AN	1	9:47	np	20	100.1
756	Moni	6/20/22	std	AN	1	10:28	np	20	NA
757	Rocket	6/20/22	std	AN	1	10:54	np	20	NA
758	Dasty	6/20/22	std	AN	1	11:43	np	20	NA
759	Luna	6/17/22	std	AN	1	11:23	np	20	97.9
760	Zulu	6/17/22	std	AN	1	12:07	np	20	99.7
761	Jack	6/29/2022	std	TNT	1	7:58	NP	20	100.8
762	Bello	6/29/2022	std	TNT	1	10:47	NP	20	99.7
763	Moni	6/29/2022	std	TNT	1	2:13	NP	20	97.3
764	Dasty	6/29/2022	std	TNT	1	2:48	NP	20	99.3
765	Dalton	6/29/2022	std	TNT	1	3:41	NP	20	100.6
766	Zulu	6/30/2022	std	TNT	1	3:00	NP	20	100.1
767	Luna	7/1/2022	std	TNT	1	8:24	NP	20	98.7
768	Rocket	7/1/2022	std	TNT	1	10:00	NP	20	100.1
769	Jack	7/1/22	hthh	TNT	2	11:55	NP	20	103
770	Bello	7/1/22	hthh	TNT	2	12:42	NP	20	103.2
771	Luna	7/1/22	hthh	TNT	2	1:45	P	20	NA
772	Rocket	7/1/22	hthh	TNT	2	2:10	P	20	NA
773	Dalton	7/6/22	hthh	TNT	3	10:00	NP	20	103.8
774	Dasty	7/6/22	hthh	TNT	3	11:10	NP	20	104
775	Moni	7/6/22	hthh	TNT	3	12:29	NP	20	NA
776	Zulu	7/7/22	hthh	TNT	3	3:27	P	20	NA
777	Jack	7/4/2022	htlh	TNT	3	7:58	NP	20	104.2
778	Bello	7/4/2022	htlh	TNT	3	8:49	NP	20	104.8
779	Luna	7/5/2022	htlh	TNT	3	9:19	P	20	NA
780	Rocket	7/5/2022	htlh	TNT	3	9:49	NP	20	102.8
781	Dasty	7/7/2022	htlh	TNT	4	1:35	NP	20	NA
782	Moni	7/7/2022	htlh	TNT	4	2:00	NP	20	100.8
783	Dalton	7/7/2022	htlh	TNT	4	2:43	NP	20	102.9
784	Zulu	7/10/2022	htlh	TNT	4	11:25	P	20	NA
785	Dalton	7/6/2022	lthh	TNT	2	6:06	NP	20	NA
786	Zulu	7/6/2022	lthh	TNT	2	6:32	NP	20	98.3
787	Dasty	7/6/2022	lthh	TNT	2	7:18	NP	20	96.5
788	Moni	7/6/2022	lthh	TNT	2	7:51	NP	20	91.9
789	Jack	7/8/2022	lthh	TNT	5	12:33	NP	20	98
790	Bello	7/8/2022	lthh	TNT	5	1:15	NP	20	98.5
791	Rocket	7/8/2022	lthh	TNT	5	2:13	P	20	NA
792	Luna	7/8/2022	lthh	TNT	5	2:30	P	20	NA
793	Jack	7/8/22	ltlh	TNT	4	9:48	NP	20	98.1
794	Bello	7/8/22	ltlh	TNT	4	10:35	NP	20	98.2
795	Rocket	7/8/22	ltlh	TNT	4	11:15	P	20	97.9
796	Luna	7/8/22	ltlh	TNT	4	11:47	P	20	98.5
797	Zulu	7/11/22	ltlh	TNT	5	9:34	P	20	97.9
798	Dalton	7/11/22	ltlh	TNT	5	10:43	NP	20	98.9
799	Moni	7/11/22	ltlh	TNT	5	12:00	NP	20	NA
800	Dasty	7/11/22	ltlh	TNT	5	12:39	NP	20	96.9
801	Dalton	5/18/22	hthh	C4	3	7:14	NP	25	103.8
802	Moni	5/18/22	hthh	C4	3	8:02	P	25	NA
803	Dasty	5/18/22	hthh	C4	3	8:20	P	25	104.3
804	Rocket	5/20/22	hthh	C4	5	2:51	NP	25	NA
805	Jack	5/20/22	hthh	C4	5	12:53	NP	25	NA
806	Luna	5/20/22	hthh	C4	5	1:43	NP	25	NA
807	Bello	5/20/22	hthh	C4	5	2:24	NP	25	NA
808	Zulu	5/31/22	hthh	C4	3	12:55	NP	25	NA
809	Bello	5/17/22	htlh	C4	2	2:28	NP	25	NA
810	Jack	5/17/22	htlh	C4	2	4:16	NP	25	NA
811	Luna	5/17/22	htlh	C4	2	3:04	P	25	NA
812	Rocket	5/17/22	htlh	C4	2	3:43	NP	25	NA
813	Dalton	5/18/22	htlh	C4	4	3:02	NP	25	103.8
814	Dasty	5/18/22	htlh	C4	4	3:45	NP	25	NA
815	Moni	5/18/22	htlh	C4	4	4:10	NP	25	102.4
816	Zulu	5/31/22	htlh	C4	4	2:19	NP	25	NA
817	Dasty	5/17/2022	lthh	C4	2	1:04	np	25	NA
818	Zulu	5/17/2022	lthh	C4	2	9:46	np	25	NA
819	Dalton	5/17/2022	lthh	C4	2	12:26	np	25	NA
820	Moni	5/17/2022	lthh	C4	2	11:48	np	25	91.5
821	Luna	5/19/2022	lthh	C4	4	4:01	np	25	NA
822	Rocket	5/20/2022	lthh	C4	4	11:14	np	25	98.5
823	Bello	5/19/2022	lthh	C4	4	4:36	np	25	NA
824	Jack	5/19/2022	lthh	C4	4	3:36	np	25	NA
825	Jack	5/19/22	ltlh	C4	3	7:14	NP	25	NA
826	Luna	5/19/22	ltlh	C4	3	7:38	NP	25	NA
827	Bello	5/19/22	ltlh	C4	3	8:20	NP	25	NA
828	Rocket	5/19/22	ltlh	C4	3	2:44	NP	25	99.5
829	Dasty	5/20/22	ltlh	C4	5	9:37	NP	25	NA
830	Zulu	6/7/22	ltlh	C4	5	12:30	NP	25	NA
831	Dalton	5/20/22	ltlh	C4	5	10:09	NP	25	NA
832	Moni	5/20/22	ltlh	C4	5	10:29	NP	25	NA
833	Moni	5/16/22	std	C4	1	11:57	NP	25	NA
834	Dasty	5/16/22	std	C4	1	12:32	NP	25	NA
835	Dalton	5/16/22	std	C4	1	9:41	NP	25	NA
836	Zulu	5/16/22	std	C4	1	3:59	NP	25	101.6
837	Jack	5/15/22	std	C4	1	9:23	NP	25	NA
838	Bello	5/16/22	std	C4	1	11:19	NP	25	NA
839	Rocket	5/16/22	std	C4	1	1:11	NP	25	NA
840	Luna	5/16/22	std	C4	1	2:51	NP	25	100.1
841	Rocket	5/25/22	hthh	SP	4	2:24	NP	25	NA
842	Bello	5/25/22	hthh	SP	4	2:45	NP	25	107
843	Jack	5/26/22	hthh	SP	4	1:28	NP	25	NA
844	Luna	5/26/22	hthh	SP	4	2:25	NP	25	NA
845	Moni	5/28/22	hthh	SP	5	1:45	NP	25	NA
846	Dasty	5/28/22	hthh	SP	5	1:23	NP	25	NA
847	Dalton	5/28/22	hthh	SP	5	12:57	NP	25	NA
848	Zulu	6/12/22	hthh	SP	5	11:41	NP	25	NA
849	Dalton	5/25/22	htlh	SP	2	11:23	NP	25	NA
850	Moni	5/25/22	htlh	SP	2	11:49	NP	25	NA
851	Dasty	5/25/22	htlh	SP	2	12:33	NP	25	NA
852	Bello	5/25/22	htlh	SP	3	12:53	NP	25	NA
853	Rocket	5/25/22	htlh	SP	3	1:10	NP	25	NA
854	Jack	5/25/22	htlh	SP	3	1:29	NP	25	NA
855	Luna	5/25/22	htlh	SP	3	1:49	NP	25	NA
856	Zulu	6/9/22	htlh	SP	2	2:08	NP	25	NA
857	Bello	5/24/22	lthh	SP	2	1:47	NP	25	NA
858	Rocket	5/24/22	lthh	SP	2	2:22	NP	25	NA
859	Jack	5/25/22	lthh	SP	2	9:27	NP	25	NA
860	Luna	5/25/22	lthh	SP	2	9:53	NP	25	NA
861	Dalton	5/26/22	lthh	SP	3	9:36	NP	25	NA
862	Moni	5/26/22	lthh	SP	3	9:00	NP	25	NA
863	Dasty	5/26/22	lthh	SP	3	9:58	NP	25	NA
864	Zulu	6/11/22	lthh	SP	3	8:42	NP	25	NA
865	Dasty	5/28/22	ltlh	SP	4	10:38	NP	25	NA
866	Dalton	5/28/22	ltlh	SP	4	10:11	NP	25	NA
867	Moni	5/28/22	ltlh	SP	4	11:00	NP	25	NA
868	Jack	6/7/22	ltlh	SP	5	7:51	NP	25	NA
869	Luna	6/7/22	ltlh	SP	5	10:02	NP	25	NA
870	Rocket	6/7/22	ltlh	SP	5	10:20	NP	25	98.7
871	Bello	6/7/22	ltlh	SP	5	8:28	NP	25	96.3
872	Zulu	6/12/22	ltlh	SP	4	9:33	NP	25	NA
873	Jack	5/24/22	std	SP	1	8:57	NP	25	NA
874	Dalton	5/24/22	std	SP	1	9:23	NP	25	NA
875	Bello	5/24/22	std	SP	1	9:47	NP	25	NA
876	Moni	5/24/22	std	SP	1	10:13	NP	25	NA
877	Rocket	5/24/22	std	SP	1	10:34	NP	25	NA
878	Dasty	5/24/22	std	SP	1	10:55	NP	25	NA
879	Luna	5/24/22	std	SP	1	11:17	NP	25	NA
880	Zulu	6/9/22	std	SP	1	1:26	NP	25	NA
881	Dalton	6/20/22	hthh	an	2	12:49	NP	25	NA
882	Zulu	6/20/22	hthh	an	2	1:28	P	25	NA
883	Moni	6/20/22	hthh	an	2	1:51	NP	25	NA
884	Dasty	6/20/22	hthh	an	2	2:29	NP	25	NA
885	Luna	6/23/22	hthh	an	3	3:27	NP	25	104
886	Rocket	6/23/22	hthh	an	3	2:03	NP	25	NA
887	Bello	6/23/22	hthh	an	3	12:55	NP	25	105
888	Jack	6/23/22	hthh	an	3	2:48	NP	25	104.8
889	Moni	6/24/22	htlh	AN	5	1:01	NP	25	NA
890	Zulu	6/24/22	htlh	AN	5	11:57	NP	25	NA
891	Dalton	6/24/22	htlh	AN	5	12:16	NP	25	101.9
892	Dasty	6/24/22	htlh	AN	5	1:30	NP	25	NA
893	Jack	6/25/22	htlh	AN	5	1:09	NP	25	NA
894	Rocket	6/25/22	htlh	AN	5	1:46	NP	25	NA
895	Luna	6/26/22	htlh	AN	5	9:14	P	25	NA
896	Bello	6/26/22	htlh	AN	5	9:54	NP	25	NA
897	Jack	6/21/22	lthh	an	2	12:55	NA	25	NA
898	Luna	6/21/22	lthh	an	2	1:52	NA	25	92.1
899	Bello	6/21/22	lthh	an	2	3:15	NA	25	NA
900	Rocket	6/22/22	lthh	an	2	11:52	NA	25	98.5
901	Dasty	6/22/22	lthh	an	4	2:00	NA	25	95.7
902	Moni	6/23/22	lthh	an	4	11:02	NA	25	NA
903	Dalton	6/22/22	lthh	an	4	12:54	NA	25	99.7
904	Zulu	6/23/22	lthh	an	4	10:14	NA	25	NA
905	Zulu	6/21/22	ltlh	an	3	9:00	NP	25	97.5
906	Dalton	6/21/22	ltlh	an	3	10:02	NP	25	99.3
907	Moni	6/21/22	ltlh	an	3	11:00	NP	25	NA
908	Dasty	6/22/22	ltlh	an	3	10:25	NP	25	96.1
909	Jack	6/24/22	ltlh	an	4	9:41	NP	25	NA
910	Rocket	6/24/22	ltlh	an	4	10:11	NP	25	NA
911	Luna	6/24/22	ltlh	an	4	10:41	NP	25	NA
912	Bello	6/26/22	ltlh	an	4	7:56	NP	25	NA
913	Jack	6/17/22	std	AN	1	1:50	np	25	100.3
914	Dalton	6/17/22	std	AN	1	2:33	np	25	100.8
915	Bello	6/20/22	std	AN	1	9:47	np	25	100.3
916	Moni	6/20/22	std	AN	1	10:28	np	25	NA
917	Rocket	6/20/22	std	AN	1	10:54	np	25	NA
918	Dasty	6/20/22	std	AN	1	11:43	np	25	NA
919	Luna	6/17/22	std	AN	1	11:23	np	25	98.4
920	Zulu	6/17/22	std	AN	1	12:07	np	25	NA
921	Jack	6/29/2022	std	TNT	1	7:58	NP	25	100.8
922	Bello	6/29/2022	std	TNT	1	10:47	NP	25	99.7
923	Moni	6/29/2022	std	TNT	1	2:13	NP	25	NA
924	Dasty	6/29/2022	std	TNT	1	2:48	NP	25	99.5
925	Dalton	6/29/2022	std	TNT	1	3:41	NP	25	100.8
926	Zulu	6/30/2022	std	TNT	1	3:00	NP	25	NA
927	Luna	7/1/2022	std	TNT	1	8:24	NP	25	98.7
928	Rocket	7/1/2022	std	TNT	1	10:00	NP	25	99.9
929	Jack	7/1/22	hthh	TNT	2	11:55	NP	25	103.4
930	Bello	7/1/22	hthh	TNT	2	12:42	NP	25	NA
931	Luna	7/1/22	hthh	TNT	2	1:45	P	25	NA
932	Rocket	7/1/22	hthh	TNT	2	2:10	P	25	NA
933	Dalton	7/6/22	hthh	TNT	3	10:00	NP	25	NA
934	Dasty	7/6/22	hthh	TNT	3	11:10	NP	25	NA
935	Moni	7/6/22	hthh	TNT	3	12:29	NP	25	NA
936	Zulu	7/7/22	hthh	TNT	3	3:27	P	25	NA
937	Jack	7/4/2022	htlh	TNT	3	7:58	NP	25	104
938	Bello	7/4/2022	htlh	TNT	3	8:49	NP	25	NA
939	Luna	7/5/2022	htlh	TNT	3	9:19	P	25	NA
940	Rocket	7/5/2022	htlh	TNT	3	9:49	NP	25	NA
941	Dasty	7/7/2022	htlh	TNT	4	1:35	NP	25	NA
942	Moni	7/7/2022	htlh	TNT	4	2:00	NP	25	NA
943	Dalton	7/7/2022	htlh	TNT	4	2:43	NP	25	103.3
944	Zulu	7/10/2022	htlh	TNT	4	11:25	P	25	NA
945	Dalton	7/6/2022	lthh	TNT	2	6:06	NP	25	NA
946	Zulu	7/6/2022	lthh	TNT	2	6:32	NP	25	NA
947	Dasty	7/6/2022	lthh	TNT	2	7:18	NP	25	96.9
948	Moni	7/6/2022	lthh	TNT	2	7:51	NP	25	NA
949	Jack	7/8/2022	lthh	TNT	5	12:33	NP	25	97.5
950	Bello	7/8/2022	lthh	TNT	5	1:15	NP	25	98
951	Rocket	7/8/2022	lthh	TNT	5	2:13	P	25	NA
952	Luna	7/8/2022	lthh	TNT	5	2:30	P	25	NA
953	Jack	7/8/22	ltlh	TNT	4	9:48	NP	25	97.8
954	Bello	7/8/22	ltlh	TNT	4	10:35	NP	25	98.1
955	Rocket	7/8/22	ltlh	TNT	4	11:15	P	25	NA
956	Luna	7/8/22	ltlh	TNT	4	11:47	P	25	98.2
957	Zulu	7/11/22	ltlh	TNT	5	9:34	P	25	97.7
958	Dalton	7/11/22	ltlh	TNT	5	10:43	NP	25	98.9
959	Moni	7/11/22	ltlh	TNT	5	12:00	NP	25	NA
960	Dasty	7/11/22	ltlh	TNT	5	12:39	NP	25	NA
961	Dalton	5/18/22	hthh	C4	3	7:14	NP	30	104.4
962	Moni	5/18/22	hthh	C4	3	8:02	P	30	NA
963	Dasty	5/18/22	hthh	C4	3	8:20	P	30	NA
964	Rocket	5/20/22	hthh	C4	5	2:51	NP	30	NA
965	Jack	5/20/22	hthh	C4	5	12:53	NP	30	NA
966	Luna	5/20/22	hthh	C4	5	1:43	NP	30	NA
967	Bello	5/20/22	hthh	C4	5	2:24	NP	30	NA
968	Zulu	5/31/22	hthh	C4	3	12:55	NP	30	NA
969	Bello	5/17/22	htlh	C4	2	2:28	NP	30	NA
970	Jack	5/17/22	htlh	C4	2	4:16	NP	30	NA
971	Luna	5/17/22	htlh	C4	2	3:04	P	30	NA
972	Rocket	5/17/22	htlh	C4	2	3:43	NP	30	NA
973	Dalton	5/18/22	htlh	C4	4	3:02	NP	30	104
974	Dasty	5/18/22	htlh	C4	4	3:45	NP	30	NA
975	Moni	5/18/22	htlh	C4	4	4:10	NP	30	102.4
976	Zulu	5/31/22	htlh	C4	4	2:19	NP	30	NA
977	Dasty	5/17/2022	lthh	C4	2	1:04	np	30	NA
978	Zulu	5/17/2022	lthh	C4	2	9:46	np	30	NA
979	Dalton	5/17/2022	lthh	C4	2	12:26	np	30	NA
980	Moni	5/17/2022	lthh	C4	2	11:48	np	30	NA
981	Luna	5/19/2022	lthh	C4	4	4:01	np	30	NA
982	Rocket	5/20/2022	lthh	C4	4	11:14	np	30	NA
983	Bello	5/19/2022	lthh	C4	4	4:36	np	30	NA
984	Jack	5/19/2022	lthh	C4	4	3:36	np	30	NA
985	Jack	5/19/22	ltlh	C4	3	7:14	NP	30	NA
986	Luna	5/19/22	ltlh	C4	3	7:38	NP	30	NA
987	Bello	5/19/22	ltlh	C4	3	8:20	NP	30	NA
988	Rocket	5/19/22	ltlh	C4	3	2:44	NP	30	99.5
989	Dasty	5/20/22	ltlh	C4	5	9:37	NP	30	NA
990	Zulu	6/7/22	ltlh	C4	5	12:30	NP	30	NA
991	Dalton	5/20/22	ltlh	C4	5	10:09	NP	30	NA
992	Moni	5/20/22	ltlh	C4	5	10:29	NP	30	NA
993	Moni	5/16/22	std	C4	1	11:57	NP	30	NA
994	Dasty	5/16/22	std	C4	1	12:32	NP	30	NA
995	Dalton	5/16/22	std	C4	1	9:41	NP	30	NA
996	Zulu	5/16/22	std	C4	1	3:59	NP	30	NA
997	Jack	5/15/22	std	C4	1	9:23	NP	30	NA
998	Bello	5/16/22	std	C4	1	11:19	NP	30	NA
999	Rocket	5/16/22	std	C4	1	1:11	NP	30	NA
1000	Luna	5/16/22	std	C4	1	2:51	NP	30	100.3
1001	Rocket	5/25/22	hthh	SP	4	2:24	NP	30	NA
1002	Bello	5/25/22	hthh	SP	4	2:45	NP	30	NA
1003	Jack	5/26/22	hthh	SP	4	1:28	NP	30	NA
1004	Luna	5/26/22	hthh	SP	4	2:25	NP	30	NA
1005	Moni	5/28/22	hthh	SP	5	1:45	NP	30	NA
1006	Dasty	5/28/22	hthh	SP	5	1:23	NP	30	NA
1007	Dalton	5/28/22	hthh	SP	5	12:57	NP	30	NA
1008	Zulu	6/12/22	hthh	SP	5	11:41	NP	30	NA
1009	Dalton	5/25/22	htlh	SP	2	11:23	NP	30	NA
1010	Moni	5/25/22	htlh	SP	2	11:49	NP	30	NA
1011	Dasty	5/25/22	htlh	SP	2	12:33	NP	30	NA
1012	Bello	5/25/22	htlh	SP	3	12:53	NP	30	NA
1013	Rocket	5/25/22	htlh	SP	3	1:10	NP	30	NA
1014	Jack	5/25/22	htlh	SP	3	1:29	NP	30	NA
1015	Luna	5/25/22	htlh	SP	3	1:49	NP	30	NA
1016	Zulu	6/9/22	htlh	SP	2	2:08	NP	30	NA
1017	Bello	5/24/22	lthh	SP	2	1:47	NP	30	NA
1018	Rocket	5/24/22	lthh	SP	2	2:22	NP	30	NA
1019	Jack	5/25/22	lthh	SP	2	9:27	NP	30	NA
1020	Luna	5/25/22	lthh	SP	2	9:53	NP	30	NA
1021	Dalton	5/26/22	lthh	SP	3	9:36	NP	30	NA
1022	Moni	5/26/22	lthh	SP	3	9:00	NP	30	NA
1023	Dasty	5/26/22	lthh	SP	3	9:58	NP	30	NA
1024	Zulu	6/11/22	lthh	SP	3	8:42	NP	30	NA
1025	Dasty	5/28/22	ltlh	SP	4	10:38	NP	30	NA
1026	Dalton	5/28/22	ltlh	SP	4	10:11	NP	30	NA
1027	Moni	5/28/22	ltlh	SP	4	11:00	NP	30	NA
1028	Jack	6/7/22	ltlh	SP	5	7:51	NP	30	NA
1029	Luna	6/7/22	ltlh	SP	5	10:02	NP	30	NA
1030	Rocket	6/7/22	ltlh	SP	5	10:20	NP	30	NA
1031	Bello	6/7/22	ltlh	SP	5	8:28	NP	30	NA
1032	Zulu	6/12/22	ltlh	SP	4	9:33	NP	30	NA
1033	Jack	5/24/22	std	SP	1	8:57	NP	30	NA
1034	Dalton	5/24/22	std	SP	1	9:23	NP	30	NA
1035	Bello	5/24/22	std	SP	1	9:47	NP	30	NA
1036	Moni	5/24/22	std	SP	1	10:13	NP	30	NA
1037	Rocket	5/24/22	std	SP	1	10:34	NP	30	NA
1038	Dasty	5/24/22	std	SP	1	10:55	NP	30	NA
1039	Luna	5/24/22	std	SP	1	11:17	NP	30	NA
1040	Zulu	6/9/22	std	SP	1	1:26	NP	30	NA
1041	Dalton	6/20/22	hthh	an	2	12:49	NP	30	NA
1042	Zulu	6/20/22	hthh	an	2	1:28	P	30	NA
1043	Moni	6/20/22	hthh	an	2	1:51	NP	30	NA
1044	Dasty	6/20/22	hthh	an	2	2:29	NP	30	NA
1045	Luna	6/23/22	hthh	an	3	3:27	NP	30	NA
1046	Rocket	6/23/22	hthh	an	3	2:03	NP	30	NA
1047	Bello	6/23/22	hthh	an	3	12:55	NP	30	104.6
1048	Jack	6/23/22	hthh	an	3	2:48	NP	30	NA
1049	Moni	6/24/22	htlh	AN	5	1:01	NP	30	NA
1050	Zulu	6/24/22	htlh	AN	5	11:57	NP	30	NA
1051	Dalton	6/24/22	htlh	AN	5	12:16	NP	30	NA
1052	Dasty	6/24/22	htlh	AN	5	1:30	NP	30	NA
1053	Jack	6/25/22	htlh	AN	5	1:09	NP	30	NA
1054	Rocket	6/25/22	htlh	AN	5	1:46	NP	30	NA
1055	Luna	6/26/22	htlh	AN	5	9:14	P	30	NA
1056	Bello	6/26/22	htlh	AN	5	9:54	NP	30	NA
1057	Jack	6/21/22	lthh	an	2	12:55	NA	30	NA
1058	Luna	6/21/22	lthh	an	2	1:52	NA	30	NA
1059	Bello	6/21/22	lthh	an	2	3:15	NA	30	NA
1060	Rocket	6/22/22	lthh	an	2	11:52	NA	30	98.3
1061	Dasty	6/22/22	lthh	an	4	2:00	NA	30	95.7
1062	Moni	6/23/22	lthh	an	4	11:02	NA	30	NA
1063	Dalton	6/22/22	lthh	an	4	12:54	NA	30	NA
1064	Zulu	6/23/22	lthh	an	4	10:14	NA	30	NA
1065	Zulu	6/21/22	ltlh	an	3	9:00	NP	30	NA
1066	Dalton	6/21/22	ltlh	an	3	10:02	NP	30	99.1
1067	Moni	6/21/22	ltlh	an	3	11:00	NP	30	NA
1068	Dasty	6/22/22	ltlh	an	3	10:25	NP	30	NA
1069	Jack	6/24/22	ltlh	an	4	9:41	NP	30	NA
1070	Rocket	6/24/22	ltlh	an	4	10:11	NP	30	NA
1071	Luna	6/24/22	ltlh	an	4	10:41	NP	30	NA
1072	Bello	6/26/22	ltlh	an	4	7:56	NP	30	NA
1073	Jack	6/17/22	std	AN	1	1:50	np	30	NA
1074	Dalton	6/17/22	std	AN	1	2:33	np	30	100.8
1075	Bello	6/20/22	std	AN	1	9:47	np	30	100.1
1076	Moni	6/20/22	std	AN	1	10:28	np	30	NA
1077	Rocket	6/20/22	std	AN	1	10:54	np	30	NA
1078	Dasty	6/20/22	std	AN	1	11:43	np	30	NA
1079	Luna	6/17/22	std	AN	1	11:23	np	30	NA
1080	Zulu	6/17/22	std	AN	1	12:07	np	30	NA
1081	Jack	6/29/2022	std	TNT	1	7:58	NP	30	NA
1082	Bello	6/29/2022	std	TNT	1	10:47	NP	30	99.9
1083	Moni	6/29/2022	std	TNT	1	2:13	NP	30	NA
1084	Dasty	6/29/2022	std	TNT	1	2:48	NP	30	NA
1085	Dalton	6/29/2022	std	TNT	1	3:41	NP	30	100.8
1086	Zulu	6/30/2022	std	TNT	1	3:00	NP	30	NA
1087	Luna	7/1/2022	std	TNT	1	8:24	NP	30	98.3
1088	Rocket	7/1/2022	std	TNT	1	10:00	NP	30	NA
1089	Jack	7/1/22	hthh	TNT	2	11:55	NP	30	103.6
1090	Bello	7/1/22	hthh	TNT	2	12:42	NP	30	NA
1091	Luna	7/1/22	hthh	TNT	2	1:45	P	30	NA
1092	Rocket	7/1/22	hthh	TNT	2	2:10	P	30	NA
1093	Dalton	7/6/22	hthh	TNT	3	10:00	NP	30	NA
1094	Dasty	7/6/22	hthh	TNT	3	11:10	NP	30	NA
1095	Moni	7/6/22	hthh	TNT	3	12:29	NP	30	NA
1096	Zulu	7/7/22	hthh	TNT	3	3:27	P	30	NA
1097	Jack	7/4/2022	htlh	TNT	3	7:58	NP	30	105
1098	Bello	7/4/2022	htlh	TNT	3	8:49	NP	30	NA
1099	Luna	7/5/2022	htlh	TNT	3	9:19	P	30	NA
1100	Rocket	7/5/2022	htlh	TNT	3	9:49	NP	30	NA
1101	Dasty	7/7/2022	htlh	TNT	4	1:35	NP	30	NA
1102	Moni	7/7/2022	htlh	TNT	4	2:00	NP	30	NA
1103	Dalton	7/7/2022	htlh	TNT	4	2:43	NP	30	NA
1104	Zulu	7/10/2022	htlh	TNT	4	11:25	P	30	NA
1105	Dalton	7/6/2022	lthh	TNT	2	6:06	NP	30	NA
1106	Zulu	7/6/2022	lthh	TNT	2	6:32	NP	30	NA
1107	Dasty	7/6/2022	lthh	TNT	2	7:18	NP	30	NA
1108	Moni	7/6/2022	lthh	TNT	2	7:51	NP	30	NA
1109	Jack	7/8/2022	lthh	TNT	5	12:33	NP	30	97
1110	Bello	7/8/2022	lthh	TNT	5	1:15	NP	30	97.6
1111	Rocket	7/8/2022	lthh	TNT	5	2:13	P	30	NA
1112	Luna	7/8/2022	lthh	TNT	5	2:30	P	30	NA
1113	Jack	7/8/22	ltlh	TNT	4	9:48	NP	30	97.5
1114	Bello	7/8/22	ltlh	TNT	4	10:35	NP	30	NA
1115	Rocket	7/8/22	ltlh	TNT	4	11:15	P	30	NA
1116	Luna	7/8/22	ltlh	TNT	4	11:47	P	30	NA
1117	Zulu	7/11/22	ltlh	TNT	5	9:34	P	30	NA
1118	Dalton	7/11/22	ltlh	TNT	5	10:43	NP	30	NA
1119	Moni	7/11/22	ltlh	TNT	5	12:00	NP	30	NA
1120	Dasty	7/11/22	ltlh	TNT	5	12:39	NP	30	NA
1121	Dalton	5/18/22	hthh	C4	3	7:14	NP	35	NA
1122	Moni	5/18/22	hthh	C4	3	8:02	P	35	NA
1123	Dasty	5/18/22	hthh	C4	3	8:20	P	35	NA
1124	Rocket	5/20/22	hthh	C4	5	2:51	NP	35	NA
1125	Jack	5/20/22	hthh	C4	5	12:53	NP	35	NA
1126	Luna	5/20/22	hthh	C4	5	1:43	NP	35	NA
1127	Bello	5/20/22	hthh	C4	5	2:24	NP	35	NA
1128	Zulu	5/31/22	hthh	C4	3	12:55	NP	35	NA
1129	Bello	5/17/22	htlh	C4	2	2:28	NP	35	NA
1130	Jack	5/17/22	htlh	C4	2	4:16	NP	35	NA
1131	Luna	5/17/22	htlh	C4	2	3:04	P	35	NA
1132	Rocket	5/17/22	htlh	C4	2	3:43	NP	35	NA
1133	Dalton	5/18/22	htlh	C4	4	3:02	NP	35	NA
1134	Dasty	5/18/22	htlh	C4	4	3:45	NP	35	NA
1135	Moni	5/18/22	htlh	C4	4	4:10	NP	35	NA
1136	Zulu	5/31/22	htlh	C4	4	2:19	NP	35	NA
1137	Dasty	5/17/2022	lthh	C4	2	1:04	np	35	NA
1138	Zulu	5/17/2022	lthh	C4	2	9:46	np	35	NA
1139	Dalton	5/17/2022	lthh	C4	2	12:26	np	35	NA
1140	Moni	5/17/2022	lthh	C4	2	11:48	np	35	NA
1141	Luna	5/19/2022	lthh	C4	4	4:01	np	35	NA
1142	Rocket	5/20/2022	lthh	C4	4	11:14	np	35	NA
1143	Bello	5/19/2022	lthh	C4	4	4:36	np	35	NA
1144	Jack	5/19/2022	lthh	C4	4	3:36	np	35	NA
1145	Jack	5/19/22	ltlh	C4	3	7:14	NP	35	NA
1146	Luna	5/19/22	ltlh	C4	3	7:38	NP	35	NA
1147	Bello	5/19/22	ltlh	C4	3	8:20	NP	35	NA
1148	Rocket	5/19/22	ltlh	C4	3	2:44	NP	35	NA
1149	Dasty	5/20/22	ltlh	C4	5	9:37	NP	35	NA
1150	Zulu	6/7/22	ltlh	C4	5	12:30	NP	35	NA
1151	Dalton	5/20/22	ltlh	C4	5	10:09	NP	35	NA
1152	Moni	5/20/22	ltlh	C4	5	10:29	NP	35	NA
1153	Moni	5/16/22	std	C4	1	11:57	NP	35	NA
1154	Dasty	5/16/22	std	C4	1	12:32	NP	35	NA
1155	Dalton	5/16/22	std	C4	1	9:41	NP	35	NA
1156	Zulu	5/16/22	std	C4	1	3:59	NP	35	NA
1157	Jack	5/15/22	std	C4	1	9:23	NP	35	NA
1158	Bello	5/16/22	std	C4	1	11:19	NP	35	NA
1159	Rocket	5/16/22	std	C4	1	1:11	NP	35	NA
1160	Luna	5/16/22	std	C4	1	2:51	NP	35	100.3
1161	Rocket	5/25/22	hthh	SP	4	2:24	NP	35	NA
1162	Bello	5/25/22	hthh	SP	4	2:45	NP	35	NA
1163	Jack	5/26/22	hthh	SP	4	1:28	NP	35	NA
1164	Luna	5/26/22	hthh	SP	4	2:25	NP	35	NA
1165	Moni	5/28/22	hthh	SP	5	1:45	NP	35	NA
1166	Dasty	5/28/22	hthh	SP	5	1:23	NP	35	NA
1167	Dalton	5/28/22	hthh	SP	5	12:57	NP	35	NA
1168	Zulu	6/12/22	hthh	SP	5	11:41	NP	35	NA
1169	Dalton	5/25/22	htlh	SP	2	11:23	NP	35	NA
1170	Moni	5/25/22	htlh	SP	2	11:49	NP	35	NA
1171	Dasty	5/25/22	htlh	SP	2	12:33	NP	35	NA
1172	Bello	5/25/22	htlh	SP	3	12:53	NP	35	NA
1173	Rocket	5/25/22	htlh	SP	3	1:10	NP	35	NA
1174	Jack	5/25/22	htlh	SP	3	1:29	NP	35	NA
1175	Luna	5/25/22	htlh	SP	3	1:49	NP	35	NA
1176	Zulu	6/9/22	htlh	SP	2	2:08	NP	35	NA
1177	Bello	5/24/22	lthh	SP	2	1:47	NP	35	NA
1178	Rocket	5/24/22	lthh	SP	2	2:22	NP	35	NA
1179	Jack	5/25/22	lthh	SP	2	9:27	NP	35	NA
1180	Luna	5/25/22	lthh	SP	2	9:53	NP	35	NA
1181	Dalton	5/26/22	lthh	SP	3	9:36	NP	35	NA
1182	Moni	5/26/22	lthh	SP	3	9:00	NP	35	NA
1183	Dasty	5/26/22	lthh	SP	3	9:58	NP	35	NA
1184	Zulu	6/11/22	lthh	SP	3	8:42	NP	35	NA
1185	Dasty	5/28/22	ltlh	SP	4	10:38	NP	35	NA
1186	Dalton	5/28/22	ltlh	SP	4	10:11	NP	35	NA
1187	Moni	5/28/22	ltlh	SP	4	11:00	NP	35	NA
1188	Jack	6/7/22	ltlh	SP	5	7:51	NP	35	NA
1189	Luna	6/7/22	ltlh	SP	5	10:02	NP	35	NA
1190	Rocket	6/7/22	ltlh	SP	5	10:20	NP	35	NA
1191	Bello	6/7/22	ltlh	SP	5	8:28	NP	35	NA
1192	Zulu	6/12/22	ltlh	SP	4	9:33	NP	35	NA
1193	Jack	5/24/22	std	SP	1	8:57	NP	35	NA
1194	Dalton	5/24/22	std	SP	1	9:23	NP	35	NA
1195	Bello	5/24/22	std	SP	1	9:47	NP	35	NA
1196	Moni	5/24/22	std	SP	1	10:13	NP	35	NA
1197	Rocket	5/24/22	std	SP	1	10:34	NP	35	NA
1198	Dasty	5/24/22	std	SP	1	10:55	NP	35	NA
1199	Luna	5/24/22	std	SP	1	11:17	NP	35	NA
1200	Zulu	6/9/22	std	SP	1	1:26	NP	35	NA
1201	Dalton	6/20/22	hthh	an	2	12:49	NP	35	NA
1202	Zulu	6/20/22	hthh	an	2	1:28	P	35	NA
1203	Moni	6/20/22	hthh	an	2	1:51	NP	35	NA
1204	Dasty	6/20/22	hthh	an	2	2:29	NP	35	NA
1205	Luna	6/23/22	hthh	an	3	3:27	NP	35	NA
1206	Rocket	6/23/22	hthh	an	3	2:03	NP	35	NA
1207	Bello	6/23/22	hthh	an	3	12:55	NP	35	104.4
1208	Jack	6/23/22	hthh	an	3	2:48	NP	35	NA
1209	Moni	6/24/22	htlh	AN	5	1:01	NP	35	NA
1210	Zulu	6/24/22	htlh	AN	5	11:57	NP	35	NA
1211	Dalton	6/24/22	htlh	AN	5	12:16	NP	35	NA
1212	Dasty	6/24/22	htlh	AN	5	1:30	NP	35	NA
1213	Jack	6/25/22	htlh	AN	5	1:09	NP	35	NA
1214	Rocket	6/25/22	htlh	AN	5	1:46	NP	35	NA
1215	Luna	6/26/22	htlh	AN	5	9:14	P	35	NA
1216	Bello	6/26/22	htlh	AN	5	9:54	NP	35	NA
1217	Jack	6/21/22	lthh	an	2	12:55	NA	35	NA
1218	Luna	6/21/22	lthh	an	2	1:52	NA	35	NA
1219	Bello	6/21/22	lthh	an	2	3:15	NA	35	NA
1220	Rocket	6/22/22	lthh	an	2	11:52	NA	35	NA
1221	Dasty	6/22/22	lthh	an	4	2:00	NA	35	NA
1222	Moni	6/23/22	lthh	an	4	11:02	NA	35	NA
1223	Dalton	6/22/22	lthh	an	4	12:54	NA	35	NA
1224	Zulu	6/23/22	lthh	an	4	10:14	NA	35	NA
1225	Zulu	6/21/22	ltlh	an	3	9:00	NP	35	NA
1226	Dalton	6/21/22	ltlh	an	3	10:02	NP	35	99.6
1227	Moni	6/21/22	ltlh	an	3	11:00	NP	35	NA
1228	Dasty	6/22/22	ltlh	an	3	10:25	NP	35	NA
1229	Jack	6/24/22	ltlh	an	4	9:41	NP	35	NA
1230	Rocket	6/24/22	ltlh	an	4	10:11	NP	35	NA
1231	Luna	6/24/22	ltlh	an	4	10:41	NP	35	NA
1232	Bello	6/26/22	ltlh	an	4	7:56	NP	35	NA
1233	Jack	6/17/22	std	AN	1	1:50	np	35	NA
1234	Dalton	6/17/22	std	AN	1	2:33	np	35	NA
1235	Bello	6/20/22	std	AN	1	9:47	np	35	NA
1236	Moni	6/20/22	std	AN	1	10:28	np	35	NA
1237	Rocket	6/20/22	std	AN	1	10:54	np	35	NA
1238	Dasty	6/20/22	std	AN	1	11:43	np	35	NA
1239	Luna	6/17/22	std	AN	1	11:23	np	35	NA
1240	Zulu	6/17/22	std	AN	1	12:07	np	35	NA
1241	Jack	6/29/2022	std	TNT	1	7:58	NP	35	NA
1242	Bello	6/29/2022	std	TNT	1	10:47	NP	35	NA
1243	Moni	6/29/2022	std	TNT	1	2:13	NP	35	NA
1244	Dasty	6/29/2022	std	TNT	1	2:48	NP	35	NA
1245	Dalton	6/29/2022	std	TNT	1	3:41	NP	35	NA
1246	Zulu	6/30/2022	std	TNT	1	3:00	NP	35	NA
1247	Luna	7/1/2022	std	TNT	1	8:24	NP	35	98.3
1248	Rocket	7/1/2022	std	TNT	1	10:00	NP	35	NA
1249	Jack	7/1/22	hthh	TNT	2	11:55	NP	35	103.8
1250	Bello	7/1/22	hthh	TNT	2	12:42	NP	35	NA
1251	Luna	7/1/22	hthh	TNT	2	1:45	P	35	NA
1252	Rocket	7/1/22	hthh	TNT	2	2:10	P	35	NA
1253	Dalton	7/6/22	hthh	TNT	3	10:00	NP	35	NA
1254	Dasty	7/6/22	hthh	TNT	3	11:10	NP	35	NA
1255	Moni	7/6/22	hthh	TNT	3	12:29	NP	35	NA
1256	Zulu	7/7/22	hthh	TNT	3	3:27	P	35	NA
1257	Jack	7/4/2022	htlh	TNT	3	7:58	NP	35	NA
1258	Bello	7/4/2022	htlh	TNT	3	8:49	NP	35	NA
1259	Luna	7/5/2022	htlh	TNT	3	9:19	P	35	NA
1260	Rocket	7/5/2022	htlh	TNT	3	9:49	NP	35	NA
1261	Dasty	7/7/2022	htlh	TNT	4	1:35	NP	35	NA
1262	Moni	7/7/2022	htlh	TNT	4	2:00	NP	35	NA
1263	Dalton	7/7/2022	htlh	TNT	4	2:43	NP	35	NA
1264	Zulu	7/10/2022	htlh	TNT	4	11:25	P	35	NA
1265	Dalton	7/6/2022	lthh	TNT	2	6:06	NP	35	NA
1266	Zulu	7/6/2022	lthh	TNT	2	6:32	NP	35	NA
1267	Dasty	7/6/2022	lthh	TNT	2	7:18	NP	35	NA
1268	Moni	7/6/2022	lthh	TNT	2	7:51	NP	35	NA
1269	Jack	7/8/2022	lthh	TNT	5	12:33	NP	35	NA
1270	Bello	7/8/2022	lthh	TNT	5	1:15	NP	35	96.8
1271	Rocket	7/8/2022	lthh	TNT	5	2:13	P	35	NA
1272	Luna	7/8/2022	lthh	TNT	5	2:30	P	35	NA
1273	Jack	7/8/22	ltlh	TNT	4	9:48	NP	35	NA
1274	Bello	7/8/22	ltlh	TNT	4	10:35	NP	35	NA
1275	Rocket	7/8/22	ltlh	TNT	4	11:15	P	35	NA
1276	Luna	7/8/22	ltlh	TNT	4	11:47	P	35	NA
1277	Zulu	7/11/22	ltlh	TNT	5	9:34	P	35	NA
1278	Dalton	7/11/22	ltlh	TNT	5	10:43	NP	35	NA
1279	Moni	7/11/22	ltlh	TNT	5	12:00	NP	35	NA
1280	Dasty	7/11/22	ltlh	TNT	5	12:39	NP	35	NA
1281	Dalton	5/18/22	hthh	C4	3	7:14	NP	40	NA
1282	Moni	5/18/22	hthh	C4	3	8:02	P	40	NA
1283	Dasty	5/18/22	hthh	C4	3	8:20	P	40	NA
1284	Rocket	5/20/22	hthh	C4	5	2:51	NP	40	NA
1285	Jack	5/20/22	hthh	C4	5	12:53	NP	40	NA
1286	Luna	5/20/22	hthh	C4	5	1:43	NP	40	NA
1287	Bello	5/20/22	hthh	C4	5	2:24	NP	40	NA
1288	Zulu	5/31/22	hthh	C4	3	12:55	NP	40	NA
1289	Bello	5/17/22	htlh	C4	2	2:28	NP	40	NA
1290	Jack	5/17/22	htlh	C4	2	4:16	NP	40	NA
1291	Luna	5/17/22	htlh	C4	2	3:04	P	40	NA
1292	Rocket	5/17/22	htlh	C4	2	3:43	NP	40	NA
1293	Dalton	5/18/22	htlh	C4	4	3:02	NP	40	NA
1294	Dasty	5/18/22	htlh	C4	4	3:45	NP	40	NA
1295	Moni	5/18/22	htlh	C4	4	4:10	NP	40	NA
1296	Zulu	5/31/22	htlh	C4	4	2:19	NP	40	NA
1297	Dasty	5/17/2022	lthh	C4	2	1:04	np	40	NA
1298	Zulu	5/17/2022	lthh	C4	2	9:46	np	40	NA
1299	Dalton	5/17/2022	lthh	C4	2	12:26	np	40	NA
1300	Moni	5/17/2022	lthh	C4	2	11:48	np	40	NA
1301	Luna	5/19/2022	lthh	C4	4	4:01	np	40	NA
1302	Rocket	5/20/2022	lthh	C4	4	11:14	np	40	NA
1303	Bello	5/19/2022	lthh	C4	4	4:36	np	40	NA
1304	Jack	5/19/2022	lthh	C4	4	3:36	np	40	NA
1305	Jack	5/19/22	ltlh	C4	3	7:14	NP	40	NA
1306	Luna	5/19/22	ltlh	C4	3	7:38	NP	40	NA
1307	Bello	5/19/22	ltlh	C4	3	8:20	NP	40	NA
1308	Rocket	5/19/22	ltlh	C4	3	2:44	NP	40	NA
1309	Dasty	5/20/22	ltlh	C4	5	9:37	NP	40	NA
1310	Zulu	6/7/22	ltlh	C4	5	12:30	NP	40	NA
1311	Dalton	5/20/22	ltlh	C4	5	10:09	NP	40	NA
1312	Moni	5/20/22	ltlh	C4	5	10:29	NP	40	NA
1313	Moni	5/16/22	std	C4	1	11:57	NP	40	NA
1314	Dasty	5/16/22	std	C4	1	12:32	NP	40	NA
1315	Dalton	5/16/22	std	C4	1	9:41	NP	40	NA
1316	Zulu	5/16/22	std	C4	1	3:59	NP	40	NA
1317	Jack	5/15/22	std	C4	1	9:23	NP	40	NA
1318	Bello	5/16/22	std	C4	1	11:19	NP	40	NA
1319	Rocket	5/16/22	std	C4	1	1:11	NP	40	NA
1320	Luna	5/16/22	std	C4	1	2:51	NP	40	100.6
1321	Rocket	5/25/22	hthh	SP	4	2:24	NP	40	NA
1322	Bello	5/25/22	hthh	SP	4	2:45	NP	40	NA
1323	Jack	5/26/22	hthh	SP	4	1:28	NP	40	NA
1324	Luna	5/26/22	hthh	SP	4	2:25	NP	40	NA
1325	Moni	5/28/22	hthh	SP	5	1:45	NP	40	NA
1326	Dasty	5/28/22	hthh	SP	5	1:23	NP	40	NA
1327	Dalton	5/28/22	hthh	SP	5	12:57	NP	40	NA
1328	Zulu	6/12/22	hthh	SP	5	11:41	NP	40	NA
1329	Dalton	5/25/22	htlh	SP	2	11:23	NP	40	NA
1330	Moni	5/25/22	htlh	SP	2	11:49	NP	40	NA
1331	Dasty	5/25/22	htlh	SP	2	12:33	NP	40	NA
1332	Bello	5/25/22	htlh	SP	3	12:53	NP	40	NA
1333	Rocket	5/25/22	htlh	SP	3	1:10	NP	40	NA
1334	Jack	5/25/22	htlh	SP	3	1:29	NP	40	NA
1335	Luna	5/25/22	htlh	SP	3	1:49	NP	40	NA
1336	Zulu	6/9/22	htlh	SP	2	2:08	NP	40	NA
1337	Bello	5/24/22	lthh	SP	2	1:47	NP	40	NA
1338	Rocket	5/24/22	lthh	SP	2	2:22	NP	40	NA
1339	Jack	5/25/22	lthh	SP	2	9:27	NP	40	NA
1340	Luna	5/25/22	lthh	SP	2	9:53	NP	40	NA
1341	Dalton	5/26/22	lthh	SP	3	9:36	NP	40	NA
1342	Moni	5/26/22	lthh	SP	3	9:00	NP	40	NA
1343	Dasty	5/26/22	lthh	SP	3	9:58	NP	40	NA
1344	Zulu	6/11/22	lthh	SP	3	8:42	NP	40	NA
1345	Dasty	5/28/22	ltlh	SP	4	10:38	NP	40	NA
1346	Dalton	5/28/22	ltlh	SP	4	10:11	NP	40	NA
1347	Moni	5/28/22	ltlh	SP	4	11:00	NP	40	NA
1348	Jack	6/7/22	ltlh	SP	5	7:51	NP	40	NA
1349	Luna	6/7/22	ltlh	SP	5	10:02	NP	40	NA
1350	Rocket	6/7/22	ltlh	SP	5	10:20	NP	40	NA
1351	Bello	6/7/22	ltlh	SP	5	8:28	NP	40	NA
1352	Zulu	6/12/22	ltlh	SP	4	9:33	NP	40	NA
1353	Jack	5/24/22	std	SP	1	8:57	NP	40	NA
1354	Dalton	5/24/22	std	SP	1	9:23	NP	40	NA
1355	Bello	5/24/22	std	SP	1	9:47	NP	40	NA
1356	Moni	5/24/22	std	SP	1	10:13	NP	40	NA
1357	Rocket	5/24/22	std	SP	1	10:34	NP	40	NA
1358	Dasty	5/24/22	std	SP	1	10:55	NP	40	NA
1359	Luna	5/24/22	std	SP	1	11:17	NP	40	NA
1360	Zulu	6/9/22	std	SP	1	1:26	NP	40	NA
1361	Dalton	6/20/22	hthh	an	2	12:49	NP	40	NA
1362	Zulu	6/20/22	hthh	an	2	1:28	P	40	NA
1363	Moni	6/20/22	hthh	an	2	1:51	NP	40	NA
1364	Dasty	6/20/22	hthh	an	2	2:29	NP	40	NA
1365	Luna	6/23/22	hthh	an	3	3:27	NP	40	NA
1366	Rocket	6/23/22	hthh	an	3	2:03	NP	40	NA
1367	Bello	6/23/22	hthh	an	3	12:55	NP	40	104.2
1368	Jack	6/23/22	hthh	an	3	2:48	NP	40	NA
1369	Moni	6/24/22	htlh	AN	5	1:01	NP	40	NA
1370	Zulu	6/24/22	htlh	AN	5	11:57	NP	40	NA
1371	Dalton	6/24/22	htlh	AN	5	12:16	NP	40	NA
1372	Dasty	6/24/22	htlh	AN	5	1:30	NP	40	NA
1373	Jack	6/25/22	htlh	AN	5	1:09	NP	40	NA
1374	Rocket	6/25/22	htlh	AN	5	1:46	NP	40	NA
1375	Luna	6/26/22	htlh	AN	5	9:14	P	40	NA
1376	Bello	6/26/22	htlh	AN	5	9:54	NP	40	NA
1377	Jack	6/21/22	lthh	an	2	12:55	NA	40	NA
1378	Luna	6/21/22	lthh	an	2	1:52	NA	40	NA
1379	Bello	6/21/22	lthh	an	2	3:15	NA	40	NA
1380	Rocket	6/22/22	lthh	an	2	11:52	NA	40	NA
1381	Dasty	6/22/22	lthh	an	4	2:00	NA	40	NA
1382	Moni	6/23/22	lthh	an	4	11:02	NA	40	NA
1383	Dalton	6/22/22	lthh	an	4	12:54	NA	40	NA
1384	Zulu	6/23/22	lthh	an	4	10:14	NA	40	NA
1385	Zulu	6/21/22	ltlh	an	3	9:00	NP	40	NA
1386	Dalton	6/21/22	ltlh	an	3	10:02	NP	40	98.7
1387	Moni	6/21/22	ltlh	an	3	11:00	NP	40	NA
1388	Dasty	6/22/22	ltlh	an	3	10:25	NP	40	NA
1389	Jack	6/24/22	ltlh	an	4	9:41	NP	40	NA
1390	Rocket	6/24/22	ltlh	an	4	10:11	NP	40	NA
1391	Luna	6/24/22	ltlh	an	4	10:41	NP	40	NA
1392	Bello	6/26/22	ltlh	an	4	7:56	NP	40	NA
1393	Jack	6/17/22	std	AN	1	1:50	np	40	NA
1394	Dalton	6/17/22	std	AN	1	2:33	np	40	NA
1395	Bello	6/20/22	std	AN	1	9:47	np	40	NA
1396	Moni	6/20/22	std	AN	1	10:28	np	40	NA
1397	Rocket	6/20/22	std	AN	1	10:54	np	40	NA
1398	Dasty	6/20/22	std	AN	1	11:43	np	40	NA
1399	Luna	6/17/22	std	AN	1	11:23	np	40	NA
1400	Zulu	6/17/22	std	AN	1	12:07	np	40	NA
1401	Jack	6/29/2022	std	TNT	1	7:58	NP	40	NA
1402	Bello	6/29/2022	std	TNT	1	10:47	NP	40	NA
1403	Moni	6/29/2022	std	TNT	1	2:13	NP	40	NA
1404	Dasty	6/29/2022	std	TNT	1	2:48	NP	40	NA
1405	Dalton	6/29/2022	std	TNT	1	3:41	NP	40	NA
1406	Zulu	6/30/2022	std	TNT	1	3:00	NP	40	NA
1407	Luna	7/1/2022	std	TNT	1	8:24	NP	40	NA
1408	Rocket	7/1/2022	std	TNT	1	10:00	NP	40	NA
1409	Jack	7/1/22	hthh	TNT	2	11:55	NP	40	NA
1410	Bello	7/1/22	hthh	TNT	2	12:42	NP	40	NA
1411	Luna	7/1/22	hthh	TNT	2	1:45	P	40	NA
1412	Rocket	7/1/22	hthh	TNT	2	2:10	P	40	NA
1413	Dalton	7/6/22	hthh	TNT	3	10:00	NP	40	NA
1414	Dasty	7/6/22	hthh	TNT	3	11:10	NP	40	NA
1415	Moni	7/6/22	hthh	TNT	3	12:29	NP	40	NA
1416	Zulu	7/7/22	hthh	TNT	3	3:27	P	40	NA
1417	Jack	7/4/2022	htlh	TNT	3	7:58	NP	40	NA
1418	Bello	7/4/2022	htlh	TNT	3	8:49	NP	40	NA
1419	Luna	7/5/2022	htlh	TNT	3	9:19	P	40	NA
1420	Rocket	7/5/2022	htlh	TNT	3	9:49	NP	40	NA
1421	Dasty	7/7/2022	htlh	TNT	4	1:35	NP	40	NA
1422	Moni	7/7/2022	htlh	TNT	4	2:00	NP	40	NA
1423	Dalton	7/7/2022	htlh	TNT	4	2:43	NP	40	NA
1424	Zulu	7/10/2022	htlh	TNT	4	11:25	P	40	NA
1425	Dalton	7/6/2022	lthh	TNT	2	6:06	NP	40	NA
1426	Zulu	7/6/2022	lthh	TNT	2	6:32	NP	40	NA
1427	Dasty	7/6/2022	lthh	TNT	2	7:18	NP	40	NA
1428	Moni	7/6/2022	lthh	TNT	2	7:51	NP	40	NA
1429	Jack	7/8/2022	lthh	TNT	5	12:33	NP	40	NA
1430	Bello	7/8/2022	lthh	TNT	5	1:15	NP	40	NA
1431	Rocket	7/8/2022	lthh	TNT	5	2:13	P	40	NA
1432	Luna	7/8/2022	lthh	TNT	5	2:30	P	40	NA
1433	Jack	7/8/22	ltlh	TNT	4	9:48	NP	40	NA
1434	Bello	7/8/22	ltlh	TNT	4	10:35	NP	40	NA
1435	Rocket	7/8/22	ltlh	TNT	4	11:15	P	40	NA
1436	Luna	7/8/22	ltlh	TNT	4	11:47	P	40	NA
1437	Zulu	7/11/22	ltlh	TNT	5	9:34	P	40	NA
1438	Dalton	7/11/22	ltlh	TNT	5	10:43	NP	40	NA
1439	Moni	7/11/22	ltlh	TNT	5	12:00	NP	40	NA
1440	Dasty	7/11/22	ltlh	TNT	5	12:39	NP	40	NA
1441	Dalton	5/18/22	hthh	C4	3	7:14	NP	45	104.6
1442	Moni	5/18/22	hthh	C4	3	8:02	P	45	102
1443	Dasty	5/18/22	hthh	C4	3	8:20	P	45	104.4
1444	Rocket	5/20/22	hthh	C4	5	2:51	NP	45	103.6
1445	Jack	5/20/22	hthh	C4	5	12:53	NP	45	103.2
1446	Luna	5/20/22	hthh	C4	5	1:43	NP	45	102.6
1447	Bello	5/20/22	hthh	C4	5	2:24	NP	45	104.4
1448	Zulu	5/31/22	hthh	C4	3	12:55	NP	45	103.2
1449	Bello	5/17/22	htlh	C4	2	2:28	NP	45	104.6
1450	Jack	5/17/22	htlh	C4	2	4:16	NP	45	104.4
1451	Luna	5/17/22	htlh	C4	2	3:04	P	45	103.6
1452	Rocket	5/17/22	htlh	C4	2	3:43	NP	45	103.4
1453	Dalton	5/18/22	htlh	C4	4	3:02	NP	45	104.4
1454	Dasty	5/18/22	htlh	C4	4	3:45	NP	45	103.6
1455	Moni	5/18/22	htlh	C4	4	4:10	NP	45	103
1456	Zulu	5/31/22	htlh	C4	4	2:19	NP	45	104
1457	Dasty	5/17/2022	lthh	C4	2	1:04	np	45	97.1
1458	Zulu	5/17/2022	lthh	C4	2	9:46	np	45	97.9
1459	Dalton	5/17/2022	lthh	C4	2	12:26	np	45	99.5
1460	Moni	5/17/2022	lthh	C4	2	11:48	np	45	NA
1461	Luna	5/19/2022	lthh	C4	4	4:01	np	45	96.9
1462	Rocket	5/20/2022	lthh	C4	4	11:14	np	45	98.5
1463	Bello	5/19/2022	lthh	C4	4	4:36	np	45	96.9
1464	Jack	5/19/2022	lthh	C4	4	3:36	np	45	99.5
1465	Jack	5/19/22	ltlh	C4	3	7:14	NP	45	99.1
1466	Luna	5/19/22	ltlh	C4	3	7:38	NP	45	95.1
1467	Bello	5/19/22	ltlh	C4	3	8:20	NP	45	97.5
1468	Rocket	5/19/22	ltlh	C4	3	2:44	NP	45	99.6
1469	Dasty	5/20/22	ltlh	C4	5	9:37	NP	45	95.5
1470	Zulu	6/7/22	ltlh	C4	5	12:30	NP	45	97.3
1471	Dalton	5/20/22	ltlh	C4	5	10:09	NP	45	99.8
1472	Moni	5/20/22	ltlh	C4	5	10:29	NP	45	92.1
1473	Moni	5/16/22	std	C4	1	11:57	NP	45	97.7
1474	Dasty	5/16/22	std	C4	1	12:32	NP	45	99.7
1475	Dalton	5/16/22	std	C4	1	9:41	NP	45	102.2
1476	Zulu	5/16/22	std	C4	1	3:59	NP	45	101.8
1477	Jack	5/15/22	std	C4	1	9:23	NP	45	NA
1478	Bello	5/16/22	std	C4	1	11:19	NP	45	100.6
1479	Rocket	5/16/22	std	C4	1	1:11	NP	45	101.2
1480	Luna	5/16/22	std	C4	1	2:51	NP	45	100.6
1481	Rocket	5/25/22	hthh	SP	4	2:24	NP	45	103.4
1482	Bello	5/25/22	hthh	SP	4	2:45	NP	45	107
1483	Jack	5/26/22	hthh	SP	4	1:28	NP	45	103.6
1484	Luna	5/26/22	hthh	SP	4	2:25	NP	45	103.6
1485	Moni	5/28/22	hthh	SP	5	1:45	NP	45	103
1486	Dasty	5/28/22	hthh	SP	5	1:23	NP	45	103.6
1487	Dalton	5/28/22	hthh	SP	5	12:57	NP	45	103
1488	Zulu	6/12/22	hthh	SP	5	11:41	NP	45	104.4
1489	Dalton	5/25/22	htlh	SP	2	11:23	NP	45	102
1490	Moni	5/25/22	htlh	SP	2	11:49	NP	45	102.2
1491	Dasty	5/25/22	htlh	SP	2	12:33	NP	45	101.2
1492	Bello	5/25/22	htlh	SP	3	12:53	NP	45	103.2
1493	Rocket	5/25/22	htlh	SP	3	1:10	NP	45	102.8
1494	Jack	5/25/22	htlh	SP	3	1:29	NP	45	103.4
1495	Luna	5/25/22	htlh	SP	3	1:49	NP	45	104
1496	Zulu	6/9/22	htlh	SP	2	2:08	NP	45	103.2
1497	Bello	5/24/22	lthh	SP	2	1:47	NP	45	96.9
1498	Rocket	5/24/22	lthh	SP	2	2:22	NP	45	99.5
1499	Jack	5/25/22	lthh	SP	2	9:27	NP	45	99.5
1500	Luna	5/25/22	lthh	SP	2	9:53	NP	45	97.5
1501	Dalton	5/26/22	lthh	SP	3	9:36	NP	45	99.9
1502	Moni	5/26/22	lthh	SP	3	9:00	NP	45	NA
1503	Dasty	5/26/22	lthh	SP	3	9:58	NP	45	97.5
1504	Zulu	6/11/22	lthh	SP	3	8:42	NP	45	98.9
1505	Dasty	5/28/22	ltlh	SP	4	10:38	NP	45	96.7
1506	Dalton	5/28/22	ltlh	SP	4	10:11	NP	45	99.5
1507	Moni	5/28/22	ltlh	SP	4	11:00	NP	45	NA
1508	Jack	6/7/22	ltlh	SP	5	7:51	NP	45	99.1
1509	Luna	6/7/22	ltlh	SP	5	10:02	NP	45	94.6
1510	Rocket	6/7/22	ltlh	SP	5	10:20	NP	45	98.7
1511	Bello	6/7/22	ltlh	SP	5	8:28	NP	45	96.3
1512	Zulu	6/12/22	ltlh	SP	4	9:33	NP	45	98.5
1513	Jack	5/24/22	std	SP	1	8:57	NP	45	101.2
1514	Dalton	5/24/22	std	SP	1	9:23	NP	45	100.8
1515	Bello	5/24/22	std	SP	1	9:47	NP	45	100.6
1516	Moni	5/24/22	std	SP	1	10:13	NP	45	97.5
1517	Rocket	5/24/22	std	SP	1	10:34	NP	45	101
1518	Dasty	5/24/22	std	SP	1	10:55	NP	45	99.1
1519	Luna	5/24/22	std	SP	1	11:17	NP	45	98.9
1520	Zulu	6/9/22	std	SP	1	1:26	NP	45	100.3
1521	Dalton	6/20/22	hthh	an	2	12:49	NP	45	103.1
1522	Zulu	6/20/22	hthh	an	2	1:28	P	45	103
1523	Moni	6/20/22	hthh	an	2	1:51	NP	45	102.1
1524	Dasty	6/20/22	hthh	an	2	2:29	NP	45	103.4
1525	Luna	6/23/22	hthh	an	3	3:27	NP	45	104
1526	Rocket	6/23/22	hthh	an	3	2:03	NP	45	103
1527	Bello	6/23/22	hthh	an	3	12:55	NP	45	104.2
1528	Jack	6/23/22	hthh	an	3	2:48	NP	45	105
1529	Moni	6/24/22	htlh	AN	5	1:01	NP	45	101.4
1530	Zulu	6/24/22	htlh	AN	5	11:57	NP	45	100.8
1531	Dalton	6/24/22	htlh	AN	5	12:16	NP	45	100.8
1532	Dasty	6/24/22	htlh	AN	5	1:30	NP	45	101.4
1533	Jack	6/25/22	htlh	AN	5	1:09	NP	45	104
1534	Rocket	6/25/22	htlh	AN	5	1:46	NP	45	102.8
1535	Luna	6/26/22	htlh	AN	5	9:14	P	45	102.8
1536	Bello	6/26/22	htlh	AN	5	9:54	NP	45	104.2
1537	Jack	6/21/22	lthh	an	2	12:55	NA	45	99.1
1538	Luna	6/21/22	lthh	an	2	1:52	NA	45	92.1
1539	Bello	6/21/22	lthh	an	2	3:15	NA	45	97.1
1540	Rocket	6/22/22	lthh	an	2	11:52	NA	45	98.3
1541	Dasty	6/22/22	lthh	an	4	2:00	NA	45	95.7
1542	Moni	6/23/22	lthh	an	4	11:02	NA	45	NA
1543	Dalton	6/22/22	lthh	an	4	12:54	NA	45	NA
1544	Zulu	6/23/22	lthh	an	4	10:14	NA	45	96.7
1545	Zulu	6/21/22	ltlh	an	3	9:00	NP	45	97.4
1546	Dalton	6/21/22	ltlh	an	3	10:02	NP	45	98.7
1547	Moni	6/21/22	ltlh	an	3	11:00	NP	45	NA
1548	Dasty	6/22/22	ltlh	an	3	10:25	NP	45	96.1
1549	Jack	6/24/22	ltlh	an	4	9:41	NP	45	98.2
1550	Rocket	6/24/22	ltlh	an	4	10:11	NP	45	97.5
1551	Luna	6/24/22	ltlh	an	4	10:41	NP	45	94.1
1552	Bello	6/26/22	ltlh	an	4	7:56	NP	45	97.3
1553	Jack	6/17/22	std	AN	1	1:50	np	45	100.3
1554	Dalton	6/17/22	std	AN	1	2:33	np	45	100.8
1555	Bello	6/20/22	std	AN	1	9:47	np	45	100.1
1556	Moni	6/20/22	std	AN	1	10:28	np	45	96.6
1557	Rocket	6/20/22	std	AN	1	10:54	np	45	100.2
1558	Dasty	6/20/22	std	AN	1	11:43	np	45	99.1
1559	Luna	6/17/22	std	AN	1	11:23	np	45	97.9
1560	Zulu	6/17/22	std	AN	1	12:07	np	45	99.7
1561	Jack	6/29/2022	std	TNT	1	7:58	NP	45	101
1562	Bello	6/29/2022	std	TNT	1	10:47	NP	45	99.9
1563	Moni	6/29/2022	std	TNT	1	2:13	NP	45	97.5
1564	Dasty	6/29/2022	std	TNT	1	2:48	NP	45	99.5
1565	Dalton	6/29/2022	std	TNT	1	3:41	NP	45	100.8
1566	Zulu	6/30/2022	std	TNT	1	3:00	NP	45	100.1
1567	Luna	7/1/2022	std	TNT	1	8:24	NP	45	98.5
1568	Rocket	7/1/2022	std	TNT	1	10:00	NP	45	100.1
1569	Jack	7/1/22	hthh	TNT	2	11:55	NP	45	103.8
1570	Bello	7/1/22	hthh	TNT	2	12:42	NP	45	103.4
1571	Luna	7/1/22	hthh	TNT	2	1:45	P	45	101.9
1572	Rocket	7/1/22	hthh	TNT	2	2:10	P	45	103
1573	Dalton	7/6/22	hthh	TNT	3	10:00	NP	45	104.2
1574	Dasty	7/6/22	hthh	TNT	3	11:10	NP	45	104
1575	Moni	7/6/22	hthh	TNT	3	12:29	NP	45	103.4
1576	Zulu	7/7/22	hthh	TNT	3	3:27	P	45	102.9
1577	Jack	7/4/2022	htlh	TNT	3	7:58	NP	45	105.2
1578	Bello	7/4/2022	htlh	TNT	3	8:49	NP	45	104.8
1579	Luna	7/5/2022	htlh	TNT	3	9:19	P	45	103.6
1580	Rocket	7/5/2022	htlh	TNT	3	9:49	NP	45	102.8
1581	Dasty	7/7/2022	htlh	TNT	4	1:35	NP	45	101.6
1582	Moni	7/7/2022	htlh	TNT	4	2:00	NP	45	100.8
1583	Dalton	7/7/2022	htlh	TNT	4	2:43	NP	45	103.4
1584	Zulu	7/10/2022	htlh	TNT	4	11:25	P	45	101.9
1585	Dalton	7/6/2022	lthh	TNT	2	6:06	NP	45	97.9
1586	Zulu	7/6/2022	lthh	TNT	2	6:32	NP	45	97.9
1587	Dasty	7/6/2022	lthh	TNT	2	7:18	NP	45	96.9
1588	Moni	7/6/2022	lthh	TNT	2	7:51	NP	45	91.8
1589	Jack	7/8/2022	lthh	TNT	5	12:33	NP	45	96.9
1590	Bello	7/8/2022	lthh	TNT	5	1:15	NP	45	96.2
1591	Rocket	7/8/2022	lthh	TNT	5	2:13	P	45	99.8
1592	Luna	7/8/2022	lthh	TNT	5	2:30	P	45	95.7
1593	Jack	7/8/22	ltlh	TNT	4	9:48	NP	45	97.5
1594	Bello	7/8/22	ltlh	TNT	4	10:35	NP	45	97.4
1595	Rocket	7/8/22	ltlh	TNT	4	11:15	P	45	97.9
1596	Luna	7/8/22	ltlh	TNT	4	11:47	P	45	97.8
1597	Zulu	7/11/22	ltlh	TNT	5	9:34	P	45	97.7
1598	Dalton	7/11/22	ltlh	TNT	5	10:43	NP	45	97.7
1599	Moni	7/11/22	ltlh	TNT	5	12:00	NP	45	NA
1600	Dasty	7/11/22	ltlh	TNT	5	12:39	NP	45	96.9
