# Supplementary material for: Canine detection of explosives under adverse environmental conditions with and without acclimation training
Source: PLoS One. 2024 Feb 21;19(2):e0297538. doi: 10.1371/journal.pone.0297538 (PMC10881013; doi:10.1371/journal.pone.0297538)
Supplement: S3 Dataset — (ZIP) [file pone.0297538.s003.zip › all_phase2_TemperatureData_wide.csv]

	Dog	Date	Condition	Odor	ThresholdSessNumber	StartTime	X0	X5	X10	X15	X20	X25	X30	X35	X40	EndSessionTemp	Pulled
1	Dalton	5/18/22	hthh	C4	3	7:14	99.7	101.8	102.6	102.8	103.4	103.8	104.4	NA	NA	104.6	NP
2	Moni	5/18/22	hthh	C4	3	8:02	99.9	101.4	NA	NA	NA	NA	NA	NA	NA	102	P
3	Dasty	5/18/22	hthh	C4	3	8:20	100.1	103.4	103.6	104	104.2	104.3	NA	NA	NA	104.4	P
4	Rocket	5/20/22	hthh	C4	5	2:51	102.1	103	103.2	103.8	NA	NA	NA	NA	NA	103.6	NP
5	Jack	5/20/22	hthh	C4	5	12:53	100.1	101.4	102.2	102.8	NA	NA	NA	NA	NA	103.2	NP
6	Luna	5/20/22	hthh	C4	5	1:43	101.2	101.8	102.4	102.4	NA	NA	NA	NA	NA	102.6	NP
7	Bello	5/20/22	hthh	C4	5	2:24	101.3	103.2	104	104.4	NA	NA	NA	NA	NA	104.4	NP
8	Zulu	5/31/22	hthh	C4	3	12:55	99.3	102	103.2	NA	NA	NA	NA	NA	NA	103.2	NP
9	Bello	5/17/22	htlh	C4	2	2:28	102	103.8	104.2	104.2	104.8	NA	NA	NA	NA	104.6	NP
10	Jack	5/17/22	htlh	C4	2	4:16	101.2	102.8	104.2	NA	NA	NA	NA	NA	NA	104.4	NP
11	Luna	5/17/22	htlh	C4	2	3:04	99.7	102.2	102.8	103.2	103.4	NA	NA	NA	NA	103.6	P
12	Rocket	5/17/22	htlh	C4	2	3:43	101.2	102.2	103	NA	NA	NA	NA	NA	NA	103.4	NP
13	Dalton	5/18/22	htlh	C4	4	3:02	100.6	101.4	102.2	102.8	103.4	103.8	104	NA	NA	104.4	NP
14	Dasty	5/18/22	htlh	C4	4	3:45	100.2	101.8	102.6	102.6	NA	NA	NA	NA	NA	103.6	NP
15	Moni	5/18/22	htlh	C4	4	4:10	100.3	100.1	99.9	101.2	101.8	102.4	102.4	NA	NA	103	NP
16	Zulu	5/31/22	htlh	C4	4	2:19	99.5	102	103.2	NA	NA	NA	NA	NA	NA	104	NP
17	Dasty	5/17/2022	lthh	C4	2	1:04	99.5	98.3	97.9	97.5	NA	NA	NA	NA	NA	97.1	np
18	Zulu	5/17/2022	lthh	C4	2	9:46	97.1	97.5	97.1	97.5	96.7	NA	NA	NA	NA	97.9	np
19	Dalton	5/17/2022	lthh	C4	2	12:26	99.5	99.5	99.3	99.3	NA	NA	NA	NA	NA	99.5	np
20	Moni	5/17/2022	lthh	C4	2	11:48	95.5	92.5	91.9	92.7	NA	91.5	NA	NA	NA	NA	np
21	Luna	5/19/2022	lthh	C4	4	4:01	99.1	98.7	97.7	97.5	97.1	NA	NA	NA	NA	96.9	np
22	Rocket	5/20/2022	lthh	C4	4	11:14	99.7	99.1	98.9	98.5	98.5	98.5	NA	NA	NA	98.5	np
23	Bello	5/19/2022	lthh	C4	4	4:36	103.2	101.6	99.7	99.3	98.5	NA	NA	NA	NA	96.9	np
24	Jack	5/19/2022	lthh	C4	4	3:36	100.1	100.3	99.1	99.1	NA	NA	NA	NA	NA	99.5	np
25	Jack	5/19/22	ltlh	C4	3	7:14	99.9	99.5	99.1	NA	NA	NA	NA	NA	NA	99.1	NP
26	Luna	5/19/22	ltlh	C4	3	7:38	96.9	95.7	95.5	95.1	NA	NA	NA	NA	NA	95.1	NP
27	Bello	5/19/22	ltlh	C4	3	8:20	97.9	99.3	97.5	NA	NA	NA	NA	NA	NA	97.5	NP
28	Rocket	5/19/22	ltlh	C4	3	2:44	NA	100.1	99.3	99.5	99.3	99.5	99.5	NA	NA	99.6	NP
29	Dasty	5/20/22	ltlh	C4	5	9:37	97.7	96.9	95.9	95.7	95.5	NA	NA	NA	NA	95.5	NP
30	Zulu	6/7/22	ltlh	C4	5	12:30	98.2	96.7	97.3	NA	NA	NA	NA	NA	NA	97.3	NP
31	Dalton	5/20/22	ltlh	C4	5	10:09	100.8	100.3	99.9	NA	NA	NA	NA	NA	NA	99.8	NP
32	Moni	5/20/22	ltlh	C4	5	10:29	96.7	93.1	92.1	NA	NA	NA	NA	NA	NA	92.1	NP
33	Moni	5/16/22	STD	C4	1	11:57	97.1	97.7	NA	NA	NA	NA	NA	NA	NA	97.7	NP
34	Dasty	5/16/22	STD	C4	1	12:32	98.9	99.1	99.3	99.5	99.5	NA	NA	NA	NA	99.7	NP
35	Dalton	5/16/22	STD	C4	1	9:41	101.6	102	102	NA	NA	NA	NA	NA	NA	102.2	NP
36	Zulu	5/16/22	STD	C4	1	3:59	101	101.6	102	102	101.8	101.6	NA	NA	NA	101.8	NP
37	Jack	5/15/22	STD	C4	1	9:23	100.1	100.8	101	101.1	NA	NA	NA	NA	NA	NA	NP
38	Bello	5/16/22	STD	C4	1	11:19	99.5	100.3	100.3	NA	NA	NA	NA	NA	NA	100.6	NP
39	Rocket	5/16/22	STD	C4	1	1:11	100.3	100.8	NA	NA	NA	NA	NA	NA	NA	101.2	NP
40	Luna	5/16/22	STD	C4	1	2:51	100.6	99.7	100.1	99.9	99.7	100.1	100.3	100.3	100.6	100.6	NP
41	Rocket	5/25/22	hthh	SP	4	2:24	100	102.2	103.4	NA	NA	NA	NA	NA	NA	103.4	NP
42	Bello	5/25/22	hthh	SP	4	2:45	101.6	105	106	106.4	106.4	107	NA	NA	NA	107	NP
43	Jack	5/26/22	hthh	SP	4	1:28	101.2	102.6	103.4	NA	NA	NA	NA	NA	NA	103.6	NP
44	Luna	5/26/22	hthh	SP	4	2:25	99.5	102.6	103.2	NA	NA	NA	NA	NA	NA	103.6	NP
45	Moni	5/28/22	hthh	SP	5	1:45	99.9	101.8	103	NA	NA	NA	NA	NA	NA	103	NP
46	Dasty	5/28/22	hthh	SP	5	1:23	99.3	102.2	103.4	NA	NA	NA	NA	NA	NA	103.6	NP
47	Dalton	5/28/22	hthh	SP	5	12:57	99.5	101.4	102.8	NA	NA	NA	NA	NA	NA	103	NP
48	Zulu	6/12/22	hthh	SP	5	11:41	98.9	103	104	NA	NA	NA	NA	NA	NA	104.4	NP
49	Dalton	5/25/22	htlh	SP	2	11:23	101.2	101.8	NA	NA	NA	NA	NA	NA	NA	102	NP
50	Moni	5/25/22	htlh	SP	2	11:49	95.3	99.9	101.6	NA	NA	NA	NA	NA	NA	102.2	NP
51	Dasty	5/25/22	htlh	SP	2	12:33	98.5	99.9	101.2	NA	NA	NA	NA	NA	NA	101.2	NP
52	Bello	5/25/22	htlh	SP	3	12:53	99.5	102.2	103.2	NA	NA	NA	NA	NA	NA	103.2	NP
53	Rocket	5/25/22	htlh	SP	3	1:10	100.8	101.8	102.8	NA	NA	NA	NA	NA	NA	102.8	NP
54	Jack	5/25/22	htlh	SP	3	1:29	100.8	102.2	103.2	NA	NA	NA	NA	NA	NA	103.4	NP
55	Luna	5/25/22	htlh	SP	3	1:49	101.2	103.4	104	NA	NA	NA	NA	NA	NA	104	NP
56	Zulu	6/9/22	htlh	SP	2	2:08	99.5	102	103	NA	NA	NA	NA	NA	NA	103.2	NP
57	Bello	5/24/22	lthh	SP	2	1:47	99.7	97.3	97.5	NA	NA	NA	NA	NA	NA	96.9	NP
58	Rocket	5/24/22	lthh	SP	2	2:22	100.8	100.1	99.7	NA	NA	NA	NA	NA	NA	99.5	NP
59	Jack	5/25/22	lthh	SP	2	9:27	100.1	99.3	99.5	NA	NA	NA	NA	NA	NA	99.5	NP
60	Luna	5/25/22	lthh	SP	2	9:53	98.5	97.3	NA	NA	NA	NA	NA	NA	NA	97.5	NP
61	Dalton	5/26/22	lthh	SP	3	9:36	100.1	100.1	99.9	NA	NA	NA	NA	NA	NA	99.9	NP
62	Moni	5/26/22	lthh	SP	3	9:00	95.1	92.3	NA	NA	NA	NA	NA	NA	NA	NA	NP
63	Dasty	5/26/22	lthh	SP	3	9:58	98.7	98.3	97.7	NA	NA	NA	NA	NA	NA	97.5	NP
64	Zulu	6/11/22	lthh	SP	3	8:42	100.8	99.5	98.5	NA	NA	NA	NA	NA	NA	98.9	NP
65	Dasty	5/28/22	ltlh	SP	4	10:38	98.7	97.7	96.7	NA	NA	NA	NA	NA	NA	96.7	NP
66	Dalton	5/28/22	ltlh	SP	4	10:11	100.1	99.9	99.5	NA	NA	NA	NA	NA	NA	99.5	NP
67	Moni	5/28/22	ltlh	SP	4	11:00	97.3	91.9	NA	NA	NA	NA	NA	NA	NA	NA	NP
68	Jack	6/7/22	ltlh	SP	5	7:51	98.2	99.2	99.1	NA	NA	NA	NA	NA	NA	99.1	NP
69	Luna	6/7/22	ltlh	SP	5	10:02	99.2	94.5	94.7	NA	NA	NA	NA	NA	NA	94.6	NP
70	Rocket	6/7/22	ltlh	SP	5	10:20	101.6	99.9	99.1	98.7	98.1	98.7	NA	NA	NA	98.7	NP
71	Bello	6/7/22	ltlh	SP	5	8:28	100.6	98.5	97.7	96.9	96.3	96.3	NA	NA	NA	96.3	NP
72	Zulu	6/12/22	ltlh	SP	4	9:33	99.5	98.9	98.3	NA	NA	NA	NA	NA	NA	98.5	NP
73	Jack	5/24/22	std	SP	1	8:57	99.1	101.2	101.2	NA	NA	NA	NA	NA	NA	101.2	NP
74	Dalton	5/24/22	std	SP	1	9:23	101	100.6	100.8	NA	NA	NA	NA	NA	NA	100.8	NP
75	Bello	5/24/22	std	SP	1	9:47	99.9	100.6	100.6	NA	NA	NA	NA	NA	NA	100.6	NP
76	Moni	5/24/22	std	SP	1	10:13	100.1	97.1	97.5	NA	NA	NA	NA	NA	NA	97.5	NP
77	Rocket	5/24/22	std	SP	1	10:34	100.3	100.8	100.8	NA	NA	NA	NA	NA	NA	101	NP
78	Dasty	5/24/22	std	SP	1	10:55	97.2	98.9	99.1	NA	NA	NA	NA	NA	NA	99.1	NP
79	Luna	5/24/22	std	SP	1	11:17	97.7	98.7	98.9	NA	NA	NA	NA	NA	NA	98.9	NP
80	Zulu	6/9/22	std	SP	1	1:26	98.9	99.5	100.3	NA	NA	NA	NA	NA	NA	100.3	NP
81	Dalton	6/20/22	hthh	an	2	12:49	100.1	102	102.6	102.8	102.8	NA	NA	NA	NA	103.1	NP
82	Zulu	6/20/22	hthh	an	2	1:28	100.3	101.2	102.2	NA	NA	NA	NA	NA	NA	103	P
83	Moni	6/20/22	hthh	an	2	1:51	96.9	100	101	101.6	101.6	NA	NA	NA	NA	102.1	NP
84	Dasty	6/20/22	hthh	an	2	2:29	101.8	103	104	103.2	NA	NA	NA	NA	NA	103.4	NP
85	Luna	6/23/22	hthh	an	3	3:27	98.7	101.8	102.8	103.2	103.8	104	NA	NA	NA	104	NP
86	Rocket	6/23/22	hthh	an	3	2:03	100.8	102.4	102.8	102.8	103	NA	NA	NA	NA	103	NP
87	Bello	6/23/22	hthh	an	3	12:55	102.4	104	104.4	104.6	104.8	105	104.6	104.4	104.2	104.2	NP
88	Jack	6/23/22	hthh	an	3	2:48	101.4	102.6	103.6	104.2	104.4	104.8	NA	NA	NA	105	NP
89	Moni	6/24/22	htlh	AN	5	1:01	98.9	99.7	101	101.2	NA	NA	NA	NA	NA	101.4	NP
90	Zulu	6/24/22	htlh	AN	5	11:57	98.6	99.7	100.3	NA	NA	NA	NA	NA	NA	100.8	NP
91	Dalton	6/24/22	htlh	AN	5	12:16	100.2	101	101.4	101.9	101.8	101.9	NA	NA	NA	100.8	NP
92	Dasty	6/24/22	htlh	AN	5	1:30	98.7	100.1	101.2	101.2	NA	NA	NA	NA	NA	101.4	NP
93	Jack	6/25/22	htlh	AN	5	1:09	100.2	102	102.6	103.4	103.6	NA	NA	NA	NA	104	NP
94	Rocket	6/25/22	htlh	AN	5	1:46	100.1	101.2	102	102.4	NA	NA	NA	NA	NA	102.8	NP
95	Luna	6/26/22	htlh	AN	5	9:14	98.9	101.6	102	102	102.6	NA	NA	NA	NA	102.8	P
96	Bello	6/26/22	htlh	AN	5	9:54	99.9	101.8	102.6	103.2	103.6	NA	NA	NA	NA	104.2	NP
97	Jack	6/21/22	lthh	an	2	12:55	99.7	99.5	98.7	98.9	98.7	NA	NA	NA	NA	99.1	NA
98	Luna	6/21/22	lthh	an	2	1:52	98.9	94.9	93.1	92.9	93.3	92.1	NA	NA	NA	92.1	NA
99	Bello	6/21/22	lthh	an	2	3:15	101.4	98.5	97.3	NA	NA	NA	NA	NA	NA	97.1	NA
100	Rocket	6/22/22	lthh	an	2	11:52	100.8	99.1	98.3	98.3	98.3	98.5	98.3	NA	NA	98.3	NA
101	Dasty	6/22/22	lthh	an	4	2:00	96.9	96.3	95.9	95.7	95.7	95.7	95.7	NA	NA	95.7	NA
102	Moni	6/23/22	lthh	an	4	11:02	96.9	NA	NA	NA	NA	NA	NA	NA	NA	NA	NA
103	Dalton	6/22/22	lthh	an	4	12:54	100.6	100.1	99.7	99.7	99.9	99.7	NA	NA	NA	NA	NA
104	Zulu	6/23/22	lthh	an	4	10:14	98.7	98.1	97.7	97.5	96.9	NA	NA	NA	NA	96.7	NA
105	Zulu	6/21/22	ltlh	an	3	9:00	99.8	98.5	98.1	97.7	97.6	97.5	NA	NA	NA	97.4	NP
106	Dalton	6/21/22	ltlh	an	3	10:02	102.4	101.4	100.6	100.1	99.5	99.3	99.1	99.6	98.7	98.7	NP
107	Moni	6/21/22	ltlh	an	3	11:00	97.2	93.5	NA	NA	NA	NA	NA	NA	NA	NA	NP
108	Dasty	6/22/22	ltlh	an	3	10:25	98.7	97.5	96.7	96.3	95.9	96.1	NA	NA	NA	96.1	NP
109	Jack	6/24/22	ltlh	an	4	9:41	99.8	99.3	98.7	98.5	NA	NA	NA	NA	NA	98.2	NP
110	Rocket	6/24/22	ltlh	an	4	10:11	100.1	98.5	97.9	97.5	97.7	NA	NA	NA	NA	97.5	NP
111	Luna	6/24/22	ltlh	an	4	10:41	98.7	95.5	94.1	94.7	94.1	NA	NA	NA	NA	94.1	NP
112	Bello	6/26/22	ltlh	an	4	7:56	99.9	99.3	98.3	97.7	97.9	NA	NA	NA	NA	97.3	NP
113	Jack	6/17/22	std	AN	1	1:50	99.9	100.3	100.1	100.6	100.3	100.3	NA	NA	NA	100.3	np
114	Dalton	6/17/22	std	AN	1	2:33	100.8	101.4	101.2	101	101	100.8	100.8	NA	NA	100.8	np
115	Bello	6/20/22	std	AN	1	9:47	99.5	99.7	99.9	99.9	100.1	100.3	100.1	NA	NA	100.1	np
116	Moni	6/20/22	std	AN	1	10:28	96.5	96.7	96.5	96.5	NA	NA	NA	NA	NA	96.6	np
117	Rocket	6/20/22	std	AN	1	10:54	99.8	100.8	100.3	100.1	NA	NA	NA	NA	NA	100.2	np
118	Dasty	6/20/22	std	AN	1	11:43	99.1	99.3	99.1	99.1	NA	NA	NA	NA	NA	99.1	np
119	Luna	6/17/22	std	AN	1	11:23	98.1	98.3	97.9	97.5	97.9	98.4	NA	NA	NA	97.9	np
120	Zulu	6/17/22	std	AN	1	12:07	98.3	98.7	99.5	99.3	99.7	NA	NA	NA	NA	99.7	np
121	Jack	6/29/2022	std	TNT	1	7:58	99.9	100.1	100.1	100.6	100.8	100.8	NA	NA	NA	101	NP
122	Bello	6/29/2022	std	TNT	1	10:47	99.1	99.3	99.7	99.7	99.7	99.7	99.9	NA	NA	99.9	NP
123	Moni	6/29/2022	std	TNT	1	2:13	98.7	98.1	97.5	97.5	97.3	NA	NA	NA	NA	97.5	NP
124	Dasty	6/29/2022	std	TNT	1	2:48	99.1	99.1	99.1	99.3	99.3	99.5	NA	NA	NA	99.5	NP
125	Dalton	6/29/2022	std	TNT	1	3:41	99.9	100.3	100.1	100.3	100.6	100.8	100.8	NA	NA	100.8	NP
126	Zulu	6/30/2022	std	TNT	1	3:00	99.3	99.3	99.9	99.9	100.1	NA	NA	NA	NA	100.1	NP
127	Luna	7/1/2022	std	TNT	1	8:24	98.3	98.1	98.1	98.5	98.7	98.7	98.3	98.3	NA	98.5	NP
128	Rocket	7/1/2022	std	TNT	1	10:00	99.8	100.6	100.8	100.3	100.1	99.9	NA	NA	NA	100.1	NP
129	Jack	7/1/22	hthh	TNT	2	11:55	99.3	101	101.8	102.4	103	103.4	103.6	103.8	NA	103.8	NP
130	Bello	7/1/22	hthh	TNT	2	12:42	100.1	101.4	102.8	103.2	103.2	NA	NA	NA	NA	103.4	NP
131	Luna	7/1/22	hthh	TNT	2	1:45	98.9	99.9	101.6	NA	NA	NA	NA	NA	NA	101.9	P
132	Rocket	7/1/22	hthh	TNT	2	2:10	100.1	101	102.2	NA	NA	NA	NA	NA	NA	103	P
133	Dalton	7/6/22	hthh	TNT	3	10:00	100.8	102.4	103	103.4	103.8	NA	NA	NA	NA	104.2	NP
134	Dasty	7/6/22	hthh	TNT	3	11:10	99.9	102	102.6	103.4	104	NA	NA	NA	NA	104	NP
135	Moni	7/6/22	hthh	TNT	3	12:29	96.1	99.9	102	103.2	NA	NA	NA	NA	NA	103.4	NP
136	Zulu	7/7/22	hthh	TNT	3	3:27	100.8	NA	NA	NA	NA	NA	NA	NA	NA	102.9	P
137	Jack	7/4/2022	htlh	TNT	3	7:58	100.6	102	103.2	103.8	104.2	104	105	NA	NA	105.2	NP
138	Bello	7/4/2022	htlh	TNT	3	8:49	101.2	103.2	103.8	104.4	104.8	NA	NA	NA	NA	104.8	NP
139	Luna	7/5/2022	htlh	TNT	3	9:19	98.9	101	102	102.8	NA	NA	NA	NA	NA	103.6	P
140	Rocket	7/5/2022	htlh	TNT	3	9:49	100.6	101.2	101.6	102.8	102.8	NA	NA	NA	NA	102.8	NP
141	Dasty	7/7/2022	htlh	TNT	4	1:35	98.9	99.9	101	101.6	NA	NA	NA	NA	NA	101.6	NP
142	Moni	7/7/2022	htlh	TNT	4	2:00	97.5	98.9	99.7	100.8	100.8	NA	NA	NA	NA	100.8	NP
143	Dalton	7/7/2022	htlh	TNT	4	2:43	100.1	101.3	101.9	102.5	102.9	103.3	NA	NA	NA	103.4	NP
144	Zulu	7/10/2022	htlh	TNT	4	11:25	100.7	100.9	101.6	NA	NA	NA	NA	NA	NA	101.9	P
145	Dalton	7/6/2022	lthh	TNT	2	6:06	100.1	99.3	98.9	98.1	NA	NA	NA	NA	NA	97.9	NP
146	Zulu	7/6/2022	lthh	TNT	2	6:32	97.7	97.5	96.7	97.1	98.3	NA	NA	NA	NA	97.9	NP
147	Dasty	7/6/2022	lthh	TNT	2	7:18	99.9	98.9	97.7	97.1	96.5	96.9	NA	NA	NA	96.9	NP
148	Moni	7/6/2022	lthh	TNT	2	7:51	96.3	93.5	92.5	92.1	91.9	NA	NA	NA	NA	91.8	NP
149	Jack	7/8/2022	lthh	TNT	5	12:33	99.9	99.6	98.9	98.3	98	97.5	97	NA	NA	96.9	NP
150	Bello	7/8/2022	lthh	TNT	5	1:15	100.7	99.3	99.1	98.7	98.5	98	97.6	96.8	NA	96.2	NP
151	Rocket	7/8/2022	lthh	TNT	5	2:13	101.5	99.8	NA	NA	NA	NA	NA	NA	NA	99.8	P
152	Luna	7/8/2022	lthh	TNT	5	2:30	100.3	97.5	95.7	NA	NA	NA	NA	NA	NA	95.7	P
153	Jack	7/8/22	ltlh	TNT	4	9:48	100.3	99.5	99.1	98.5	98.1	97.8	97.5	NA	NA	97.5	NP
154	Bello	7/8/22	ltlh	TNT	4	10:35	99.8	99.6	99.1	98.8	98.2	98.1	NA	NA	NA	97.4	NP
155	Rocket	7/8/22	ltlh	TNT	4	11:15	101.2	100.1	99.7	98.9	97.9	NA	NA	NA	NA	97.9	P
156	Luna	7/8/22	ltlh	TNT	4	11:47	100.9	100.1	99.6	99	98.5	98.2	NA	NA	NA	97.8	P
157	Zulu	7/11/22	ltlh	TNT	5	9:34	98.3	97.7	97.7	97.3	97.9	97.7	NA	NA	NA	97.7	P
158	Dalton	7/11/22	ltlh	TNT	5	10:43	99.1	99.3	98.7	98.9	98.9	98.9	NA	NA	NA	97.7	NP
159	Moni	7/11/22	ltlh	TNT	5	12:00	98.1	93.9	Below Range	NA	NA	NA	NA	NA	NA	Below Range	NP
160	Dasty	7/11/22	ltlh	TNT	5	12:39	99.5	98.8	97.7	97.1	96.9	NA	NA	NA	NA	96.9	NP
