# Supplementary material for: Canine detection of explosives under adverse environmental conditions with and without acclimation training
Source: PLoS One. 2024 Feb 21;19(2):e0297538. doi: 10.1371/journal.pone.0297538 (PMC10881013; doi:10.1371/journal.pone.0297538)
Supplement: S4 Dataset — (ZIP) [file pone.0297538.s004.zip › all_phase3_TemperatureData.csv]

	Dog	Day	Group	variable	Temperature
1	Rocket	Day1	C	0	99.3
2	Jack	Day1	C	0	100.3
3	Luna	Day1	C	0	96.7
4	Dasty	Day1	C	0	97.9
5	Moni	Day1	Exp	0	97.1
6	Dalton	Day1	Exp	0	102.2
7	Bello	Day1	Exp	0	102.2
8	Zulu	Day1	Exp	0	100.8
9	Jack	Day2	C	0	100.3
10	Rocket	Day2	C	0	101.2
11	Dasty	Day2	C	0	97.9
12	Luna	Day2	C	0	98.1
13	Moni	Day2	exp	0	99.1
14	Bello	Day2	exp	0	101.2
15	Dalton	Day2	exp	0	101.8
16	Zulu	Day2	exp	0	100.8
17	Dasty	Day3	C	0	99.9
18	Jack	Day3	C	0	100.1
19	Luna	Day3	C	0	97.7
20	Rocket	Day3	C	0	98.5
21	Moni	Day3	exp	0	97.9
22	Bello	Day3	exp	0	102.8
23	Dalton	Day3	exp	0	101.8
24	Zulu	Day3	exp	0	101.6
25	Zulu	Day4	exp	0	102.6
26	Dalton	Day4	exp	0	102.8
27	Bello	Day4	exp	0	101.8
28	Moni	Day4	exp	0	99.9
29	Jack	Day4	C	0	100.3
30	Rocket	Day4	C	0	98.7
31	Dasty	Day4	C	0	96.9
32	Luna	Day4	C	0	96.5
33	Luna	Day5	C	0	97.1
34	Jack	Day5	C	0	101.8
35	Rocket	Day5	C	0	101.2
36	Dasty	Day5	C	0	99.3
37	Dalton	Day5	exp	0	101.8
38	Zulu	Day5	exp	0	102.4
39	Bello	Day5	exp	0	102.4
40	Moni	Day5	exp	0	100.1
41	Jack	Day6	C	0	100.6
42	Rocket	Day6	C	0	100.1
43	Luna	Day6	C	0	95.3
44	Dasty	Day6	C	0	98.1
45	Bello	Day6	exp	0	104
46	Moni	Day6	exp	0	102.8
47	Zulu	Day6	exp	0	102
48	Dalton	Day6	exp	0	103.2
49	Moni	Day7	exp	0	101.6
50	Dalton	Day7	exp	0	103.6
51	Bello	Day7	exp	0	103.6
52	Zulu	Day7	exp	0	102.4
53	Luna	Day7	C	0	96.7
54	Dasty	Day7	C	0	98.7
55	Rocket	Day7	C	0	99.7
56	Jack	Day7	C	0	100.3
57	Zulu	Day8	exp	0	103.4
58	Moni	Day8	exp	0	101.6
59	Bello	Day8	exp	0	104.4
60	Dalton	Day8	exp	0	103.2
61	Luna	Day8	C	0	97.9
62	Rocket	Day8	C	0	100.8
63	Jack	Day8	C	0	100.1
64	Dasty	Day8	C	0	98.3
65	Luna	Day9	C	0	95.9
66	Rocket	Day9	C	0	100.1
67	Dasty	Day9	C	0	99.3
68	Jack	Day9	C	0	99.7
69	Zulu	Day9	exp	0	102.2
70	Bello	Day9	exp	0	105.4
71	Dalton	Day9	exp	0	103.2
72	Moni	Day9	exp	0	100.6
73	Rocket	Day10	C	0	100.3
74	Jack	Day10	C	0	101.2
75	Dasty	Day10	C	0	99.3
76	Luna	Day10	C	0	97.1
77	Dalton	Day10	exp	0	102.6
78	Bello	Day10	exp	0	102.6
79	Moni	Day10	exp	0	101.6
80	Zulu	Day10	exp	0	101.4
81	Bello	Day11	exp	0	100.6
82	Luna	Day11	C	0	95.5
83	Moni	Day11	exp	0	96.7
84	Jack	Day11	C	0	100.8
85	Zulu	Day11	exp	0	98.9
86	Rocket	Day11	C	0	100.6
87	Dalton	Day11	exp	0	100.1
88	Dasty	Day11	C	0	98.7
89	Dasty	Day12	C	0	100.8
90	Rocket	Day12	C	0	99.7
91	Jack	Day12	C	0	101.2
92	Luna	Day12	C	0	97.5
93	Moni	Day12	exp	0	101.4
94	Dalton	Day12	exp	0	104
95	Bello	Day12	exp	0	104
96	Zulu	Day12	exp	0	102.6
97	Jack	Day13	C	0	99.9
98	Luna	Day13	C	0	97.1
99	Dasty	Day13	C	0	98.1
100	Rocket	Day13	C	0	98.5
101	Moni	Day13	exp	0	102.6
102	Dalton	Day13	exp	0	102.2
103	Zulu	Day13	exp	0	104.2
104	Bello	Day13	exp	0	102.4
105	Luna	Day14	C	0	95.1
106	Dasty	Day14	C	0	98.7
107	Rocket	Day14	C	0	100.1
108	Jack	Day14	C	0	101.6
109	Moni	Day14	exp	0	101.2
110	Zulu	Day14	exp	0	102.4
111	Dalton	Day14	exp	0	104
112	Bello	Day14	exp	0	103.4
113	Zulu	Day15	exp	0	103.2
114	Dalton	Day15	exp	0	103
115	Moni	Day15	exp	0	102
116	Bello	Day15	exp	0	103.8
117	Jack	Day15	C	0	100.3
118	Rocket	Day15	C	0	98.9
119	Dasty	Day15	C	0	97.9
120	Luna	Day15	C	0	96.3
121	Jack	Day16	C	0	99.9
122	Dasty	Day16	C	0	98.9
123	Luna	Day16	C	0	95.3
124	Rocket	Day16	C	0	100.3
125	Bello	Day16	exp	0	102.6
126	Moni	Day16	exp	0	100.8
127	Dalton	Day16	exp	0	103
128	Zulu	Day16	exp	0	102.6
129	Zulu	Day17	exp	0	103
130	Bello	Day17	exp	0	104.6
131	Dalton	Day17	exp	0	103.8
132	Moni	Day17	exp	0	101.2
133	Rocket	Day17	C	0	100.1
134	Jack	Day17	C	0	99.9
135	Luna	Day17	C	0	97.3
136	Dasty	Day17	C	0	97.7
137	Jack	Day18	C	0	100.3
138	Rocket	Day18	C	0	99.5
139	Dasty	Day18	C	0	98.9
140	Luna	Day18	C	0	96.7
141	Dalton	Day18	exp	0	102.2
142	Zulu	Day18	exp	0	101.4
143	Bello	Day18	exp	0	103.2
144	Moni	Day18	exp	0	102.6
145	Jack	Day19	C	0	99.9
146	Rocket	Day19	C	0	99.7
147	Dasty	Day19	C	0	98.1
148	Luna	Day19	C	0	96.5
149	Zulu	Day19	exp	0	101.6
150	Dalton	Day19	exp	0	102.6
151	Bello	Day19	exp	0	101.8
152	Moni	Day19	exp	0	99.9
153	Moni	Day20	exp	0	102
154	Zulu	Day20	exp	0	103.6
155	Dalton	Day20	exp	0	103.2
156	Bello	Day20	exp	0	103.8
157	Jack	Day20	C	0	99.7
158	Rocket	Day20	C	0	99.1
159	Luna	Day20	C	0	95.9
160	Dasty	Day20	C	0	98.7
161	Zulu	Day21	exp	0	103.6
162	Dalton	Day21	exp	0	103.6
163	Moni	Day21	exp	0	101.8
164	Bello	Day21	exp	0	104.2
165	Rocket	Day21	C	0	99.5
166	Luna	Day21	C	0	97.1
167	Jack	Day21	C	0	99.9
168	Dasty	Day21	C	0	97.3
169	Luna	Day22	C	0	97.1
170	Moni	Day22	exp	0	97.3
171	Jack	Day22	C	0	101.8
172	Dalton	Day22	exp	0	99.7
173	Rocket	Day22	C	0	99.9
174	Zulu	Day22	exp	0	99.1
175	Dasty	Day22	C	0	99.5
176	Bello	Day22	exp	0	99.5
177	Jack	Day0	C	0	102
178	Zulu	Day0	exp	0	99.1
179	Dalton	Day0	exp	0	100.8
180	Luna	Day0	C	0	97.9
181	Moni	Day0	exp	0	97.5
182	Rocket	Day0	C	0	100.3
183	Bello	Day0	exp	0	101.2
184	Dasty	Day0	C	0	99.5
185	Rocket	Day1	C	5	99.7
186	Jack	Day1	C	5	100.8
187	Luna	Day1	C	5	97.3
188	Dasty	Day1	C	5	98.5
189	Moni	Day1	Exp	5	98.1
190	Dalton	Day1	Exp	5	102.6
191	Bello	Day1	Exp	5	101.8
192	Zulu	Day1	Exp	5	101.2
193	Jack	Day2	C	5	100.8
194	Rocket	Day2	C	5	100.8
195	Dasty	Day2	C	5	98.1
196	Luna	Day2	C	5	98.1
197	Moni	Day2	exp	5	98.1
198	Bello	Day2	exp	5	101.4
199	Dalton	Day2	exp	5	102
200	Zulu	Day2	exp	5	101.4
201	Dasty	Day3	C	5	99.7
202	Jack	Day3	C	5	100.8
203	Luna	Day3	C	5	97.3
204	Rocket	Day3	C	5	98.9
205	Moni	Day3	exp	5	98.9
206	Bello	Day3	exp	5	103
207	Dalton	Day3	exp	5	102.2
208	Zulu	Day3	exp	5	102.2
209	Zulu	Day4	exp	5	103.8
210	Dalton	Day4	exp	5	103.2
211	Bello	Day4	exp	5	102
212	Moni	Day4	exp	5	101.4
213	Jack	Day4	C	5	100.6
214	Rocket	Day4	C	5	97.9
215	Dasty	Day4	C	5	97.3
216	Luna	Day4	C	5	96.9
217	Luna	Day5	C	5	97.5
218	Jack	Day5	C	5	101.8
219	Rocket	Day5	C	5	101
220	Dasty	Day5	C	5	99.3
221	Dalton	Day5	exp	5	102.4
222	Zulu	Day5	exp	5	103.4
223	Bello	Day5	exp	5	103
224	Moni	Day5	exp	5	101
225	Jack	Day6	C	5	101.2
226	Rocket	Day6	C	5	100.3
227	Luna	Day6	C	5	96.1
228	Dasty	Day6	C	5	98.9
229	Bello	Day6	exp	5	105.2
230	Moni	Day6	exp	5	104.2
231	Zulu	Day6	exp	5	104.2
232	Dalton	Day6	exp	5	104
233	Moni	Day7	exp	5	103
234	Dalton	Day7	exp	5	104.4
235	Bello	Day7	exp	5	104.6
236	Zulu	Day7	exp	5	104.4
237	Luna	Day7	C	5	97.1
238	Dasty	Day7	C	5	98.7
239	Rocket	Day7	C	5	99.7
240	Jack	Day7	C	5	100.6
241	Zulu	Day8	exp	5	104.4
242	Moni	Day8	exp	5	102.6
243	Bello	Day8	exp	5	104.6
244	Dalton	Day8	exp	5	104.2
245	Luna	Day8	C	5	97.7
246	Rocket	Day8	C	5	100.6
247	Jack	Day8	C	5	100.3
248	Dasty	Day8	C	5	98.7
249	Luna	Day9	C	5	96.1
250	Rocket	Day9	C	5	99.7
251	Dasty	Day9	C	5	99.3
252	Jack	Day9	C	5	100.1
253	Zulu	Day9	exp	5	104
254	Bello	Day9	exp	5	105.8
255	Dalton	Day9	exp	5	104.4
256	Moni	Day9	exp	5	101.8
257	Rocket	Day10	C	5	100.6
258	Jack	Day10	C	5	101.6
259	Dasty	Day10	C	5	99.5
260	Luna	Day10	C	5	97.1
261	Dalton	Day10	exp	5	103.6
262	Bello	Day10	exp	5	103.4
263	Moni	Day10	exp	5	102.4
264	Zulu	Day10	exp	5	103.6
265	Bello	Day11	exp	5	103.6
266	Luna	Day11	C	5	100.3
267	Moni	Day11	exp	5	101
268	Jack	Day11	C	5	102.6
269	Zulu	Day11	exp	5	102.4
270	Rocket	Day11	C	5	101.8
271	Dalton	Day11	exp	5	101.6
272	Dasty	Day11	C	5	100.8
273	Dasty	Day12	C	5	100.8
274	Rocket	Day12	C	5	99.7
275	Jack	Day12	C	5	101.2
276	Luna	Day12	C	5	98.3
277	Moni	Day12	exp	5	102.6
278	Dalton	Day12	exp	5	104.4
279	Bello	Day12	exp	5	105
280	Zulu	Day12	exp	5	103.8
281	Jack	Day13	C	5	99.9
282	Luna	Day13	C	5	96.5
283	Dasty	Day13	C	5	98.1
284	Rocket	Day13	C	5	98.3
285	Moni	Day13	exp	5	102.8
286	Dalton	Day13	exp	5	102.8
287	Zulu	Day13	exp	5	105.4
288	Bello	Day13	exp	5	103.4
289	Luna	Day14	C	5	95.7
290	Dasty	Day14	C	5	98.7
291	Rocket	Day14	C	5	99.3
292	Jack	Day14	C	5	101.6
293	Moni	Day14	exp	5	103.8
294	Zulu	Day14	exp	5	103.4
295	Dalton	Day14	exp	5	104.6
296	Bello	Day14	exp	5	104
297	Zulu	Day15	exp	5	104.4
298	Dalton	Day15	exp	5	104.2
299	Moni	Day15	exp	5	103.2
300	Bello	Day15	exp	5	104.8
301	Jack	Day15	C	5	100.8
302	Rocket	Day15	C	5	98.9
303	Dasty	Day15	C	5	98.3
304	Luna	Day15	C	5	96.5
305	Jack	Day16	C	5	100.3
306	Dasty	Day16	C	5	99.1
307	Luna	Day16	C	5	96.7
308	Rocket	Day16	C	5	99.5
309	Bello	Day16	exp	5	103.4
310	Moni	Day16	exp	5	102.6
311	Dalton	Day16	exp	5	104
312	Zulu	Day16	exp	5	103.6
313	Zulu	Day17	exp	5	104.4
314	Bello	Day17	exp	5	105.2
315	Dalton	Day17	exp	5	104.6
316	Moni	Day17	exp	5	103.2
317	Rocket	Day17	C	5	99.7
318	Jack	Day17	C	5	100.3
319	Luna	Day17	C	5	97.3
320	Dasty	Day17	C	5	97.9
321	Jack	Day18	C	5	100.3
322	Rocket	Day18	C	5	99.7
323	Dasty	Day18	C	5	99.1
324	Luna	Day18	C	5	97.1
325	Dalton	Day18	exp	5	103
326	Zulu	Day18	exp	5	103.4
327	Bello	Day18	exp	5	103.8
328	Moni	Day18	exp	5	103.2
329	Jack	Day19	C	5	99.9
330	Rocket	Day19	C	5	99.3
331	Dasty	Day19	C	5	98.7
332	Luna	Day19	C	5	96.9
333	Zulu	Day19	exp	5	103.2
334	Dalton	Day19	exp	5	103.2
335	Bello	Day19	exp	5	103.4
336	Moni	Day19	exp	5	102.2
337	Moni	Day20	exp	5	102.6
338	Zulu	Day20	exp	5	105
339	Dalton	Day20	exp	5	104.2
340	Bello	Day20	exp	5	104.8
341	Jack	Day20	C	5	100.1
342	Rocket	Day20	C	5	98.9
343	Luna	Day20	C	5	96.3
344	Dasty	Day20	C	5	98.7
345	Zulu	Day21	exp	5	104.6
346	Dalton	Day21	exp	5	104.8
347	Moni	Day21	exp	5	103.4
348	Bello	Day21	exp	5	105.2
349	Rocket	Day21	C	5	99.5
350	Luna	Day21	C	5	97.1
351	Jack	Day21	C	5	100.1
352	Dasty	Day21	C	5	97.7
353	Luna	Day22	C	5	101.2
354	Moni	Day22	exp	5	100.8
355	Jack	Day22	C	5	103.2
356	Dalton	Day22	exp	5	101.4
357	Rocket	Day22	C	5	101.6
358	Zulu	Day22	exp	5	102.4
359	Dasty	Day22	C	5	101.6
360	Bello	Day22	exp	5	102.4
361	Jack	Day0	NA	5	101.4
362	Zulu	Day0	NA	5	99.5
363	Dalton	Day0	NA	5	101.2
364	Luna	Day0	NA	5	96.9
365	Moni	Day0	NA	5	96.5
366	Rocket	Day0	NA	5	99.3
367	Bello	Day0	NA	5	100.8
368	Dasty	Day0	NA	5	99.5
369	Rocket	Day1	C	10	100.1
370	Jack	Day1	C	10	101
371	Luna	Day1	C	10	97.7
372	Dasty	Day1	C	10	98.9
373	Moni	Day1	Exp	10	97.9
374	Dalton	Day1	Exp	10	102.4
375	Bello	Day1	Exp	10	101.4
376	Zulu	Day1	Exp	10	101.4
377	Jack	Day2	C	10	100.8
378	Rocket	Day2	C	10	100.8
379	Dasty	Day2	C	10	98.7
380	Luna	Day2	C	10	97.7
381	Moni	Day2	exp	10	98.7
382	Bello	Day2	exp	10	101.4
383	Dalton	Day2	exp	10	101.8
384	Zulu	Day2	exp	10	101.8
385	Dasty	Day3	C	10	99.7
386	Jack	Day3	C	10	101.2
387	Luna	Day3	C	10	97.7
388	Rocket	Day3	C	10	98.7
389	Moni	Day3	exp	10	99.1
390	Bello	Day3	exp	10	102.8
391	Dalton	Day3	exp	10	102.2
392	Zulu	Day3	exp	10	102.6
393	Zulu	Day4	exp	10	104.4
394	Dalton	Day4	exp	10	103.6
395	Bello	Day4	exp	10	102.4
396	Moni	Day4	exp	10	101
397	Jack	Day4	C	10	100.6
398	Rocket	Day4	C	10	98.1
399	Dasty	Day4	C	10	97.5
400	Luna	Day4	C	10	96.9
401	Luna	Day5	C	10	97.5
402	Jack	Day5	C	10	101.8
403	Rocket	Day5	C	10	100.6
404	Dasty	Day5	C	10	99.3
405	Dalton	Day5	exp	10	102.4
406	Zulu	Day5	exp	10	103.6
407	Bello	Day5	exp	10	102.8
408	Moni	Day5	exp	10	100.8
409	Jack	Day6	C	10	101.4
410	Rocket	Day6	C	10	100.1
411	Luna	Day6	C	10	96.5
412	Dasty	Day6	C	10	98.9
413	Bello	Day6	exp	10	105
414	Moni	Day6	exp	10	104.4
415	Zulu	Day6	exp	10	105
416	Dalton	Day6	exp	10	104.4
417	Moni	Day7	exp	10	103.8
418	Dalton	Day7	exp	10	105
419	Bello	Day7	exp	10	105.2
420	Zulu	Day7	exp	10	NA
421	Luna	Day7	C	10	97.5
422	Dasty	Day7	C	10	99.1
423	Rocket	Day7	C	10	99.7
424	Jack	Day7	C	10	100.6
425	Zulu	Day8	exp	10	105.4
426	Moni	Day8	exp	10	103
427	Bello	Day8	exp	10	105.2
428	Dalton	Day8	exp	10	104.6
429	Luna	Day8	C	10	97.3
430	Rocket	Day8	C	10	100.1
431	Jack	Day8	C	10	101
432	Dasty	Day8	C	10	NA
433	Luna	Day9	C	10	96.1
434	Rocket	Day9	C	10	NA
435	Dasty	Day9	C	10	99.1
436	Jack	Day9	C	10	100.3
437	Zulu	Day9	exp	10	105
438	Bello	Day9	exp	10	106.2
439	Dalton	Day9	exp	10	104.8
440	Moni	Day9	exp	10	102.8
441	Rocket	Day10	C	10	100.6
442	Jack	Day10	C	10	101.8
443	Dasty	Day10	C	10	99.7
444	Luna	Day10	C	10	97.3
445	Dalton	Day10	exp	10	104.2
446	Bello	Day10	exp	10	104.2
447	Moni	Day10	exp	10	103.2
448	Zulu	Day10	exp	10	104.7
449	Bello	Day11	exp	10	105.2
450	Luna	Day11	C	10	102.2
451	Moni	Day11	exp	10	103
452	Jack	Day11	C	10	104.2
453	Zulu	Day11	exp	10	104.2
454	Rocket	Day11	C	10	NA
455	Dalton	Day11	exp	10	102.8
456	Dasty	Day11	C	10	102.2
457	Dasty	Day12	C	10	100.1
458	Rocket	Day12	C	10	99.7
459	Jack	Day12	C	10	101.2
460	Luna	Day12	C	10	97.9
461	Moni	Day12	exp	10	103
462	Dalton	Day12	exp	10	104.8
463	Bello	Day12	exp	10	105.6
464	Zulu	Day12	exp	10	104.8
465	Jack	Day13	C	10	100.1
466	Luna	Day13	C	10	96.9
467	Dasty	Day13	C	10	98.3
468	Rocket	Day13	C	10	98.3
469	Moni	Day13	exp	10	103.6
470	Dalton	Day13	exp	10	103.4
471	Zulu	Day13	exp	10	NA
472	Bello	Day13	exp	10	104
473	Luna	Day14	C	10	96.3
474	Dasty	Day14	C	10	98.7
475	Rocket	Day14	C	10	99.1
476	Jack	Day14	C	10	101.4
477	Moni	Day14	exp	10	NA
478	Zulu	Day14	exp	10	105
479	Dalton	Day14	exp	10	105
480	Bello	Day14	exp	10	104.4
481	Zulu	Day15	exp	10	105.4
482	Dalton	Day15	exp	10	104.8
483	Moni	Day15	exp	10	104.2
484	Bello	Day15	exp	10	105.2
485	Jack	Day15	C	10	101
486	Rocket	Day15	C	10	99.1
487	Dasty	Day15	C	10	98.3
488	Luna	Day15	C	10	96.3
489	Jack	Day16	C	10	100.3
490	Dasty	Day16	C	10	98.9
491	Luna	Day16	C	10	96.9
492	Rocket	Day16	C	10	99.3
493	Bello	Day16	exp	10	103.8
494	Moni	Day16	exp	10	103
495	Dalton	Day16	exp	10	104.6
496	Zulu	Day16	exp	10	NA
497	Zulu	Day17	exp	10	NA
498	Bello	Day17	exp	10	106
499	Dalton	Day17	exp	10	105.2
500	Moni	Day17	exp	10	103.6
501	Rocket	Day17	C	10	99.9
502	Jack	Day17	C	10	100.6
503	Luna	Day17	C	10	97.3
504	Dasty	Day17	C	10	98.1
505	Jack	Day18	C	10	100.1
506	Rocket	Day18	C	10	NA
507	Dasty	Day18	C	10	99.1
508	Luna	Day18	C	10	97.3
509	Dalton	Day18	exp	10	103.4
510	Zulu	Day18	exp	10	105
511	Bello	Day18	exp	10	104
512	Moni	Day18	exp	10	104.2
513	Jack	Day19	C	10	100.1
514	Rocket	Day19	C	10	99.1
515	Dasty	Day19	C	10	98.7
516	Luna	Day19	C	10	97.2
517	Zulu	Day19	exp	10	104.4
518	Dalton	Day19	exp	10	103.4
519	Bello	Day19	exp	10	104
520	Moni	Day19	exp	10	NA
521	Moni	Day20	exp	10	103.4
522	Zulu	Day20	exp	10	105.6
523	Dalton	Day20	exp	10	104.8
524	Bello	Day20	exp	10	105.4
525	Jack	Day20	C	10	100.3
526	Rocket	Day20	C	10	98.7
527	Luna	Day20	C	10	96.9
528	Dasty	Day20	C	10	98.9
529	Zulu	Day21	exp	10	NA
530	Dalton	Day21	exp	10	105.4
531	Moni	Day21	exp	10	103.6
532	Bello	Day21	exp	10	105.8
533	Rocket	Day21	C	10	99.7
534	Luna	Day21	C	10	96.3
535	Jack	Day21	C	10	100.6
536	Dasty	Day21	C	10	98.1
537	Luna	Day22	C	10	102.4
538	Moni	Day22	exp	10	102
539	Jack	Day22	C	10	104.4
540	Dalton	Day22	exp	10	102.8
541	Rocket	Day22	C	10	102.8
542	Zulu	Day22	exp	10	104
543	Dasty	Day22	C	10	102.8
544	Bello	Day22	exp	10	103
545	Jack	Day0	NA	10	101
546	Zulu	Day0	NA	10	100.1
547	Dalton	Day0	NA	10	101.2
548	Luna	Day0	NA	10	97.3
549	Moni	Day0	NA	10	96.1
550	Rocket	Day0	NA	10	99.1
551	Bello	Day0	NA	10	100.6
552	Dasty	Day0	NA	10	99.3
553	Rocket	Day1	C	15	NA
554	Jack	Day1	C	15	NA
555	Luna	Day1	C	15	97.9
556	Dasty	Day1	C	15	98.9
557	Moni	Day1	Exp	15	NA
558	Dalton	Day1	Exp	15	NA
559	Bello	Day1	Exp	15	101.2
560	Zulu	Day1	Exp	15	101.4
561	Jack	Day2	C	15	101
562	Rocket	Day2	C	15	100.3
563	Dasty	Day2	C	15	NA
564	Luna	Day2	C	15	97.9
565	Moni	Day2	exp	15	NA
566	Bello	Day2	exp	15	101.4
567	Dalton	Day2	exp	15	101.8
568	Zulu	Day2	exp	15	101.8
569	Dasty	Day3	C	15	NA
570	Jack	Day3	C	15	NA
571	Luna	Day3	C	15	NA
572	Rocket	Day3	C	15	NA
573	Moni	Day3	exp	15	NA
574	Bello	Day3	exp	15	NA
575	Dalton	Day3	exp	15	NA
576	Zulu	Day3	exp	15	102.8
577	Zulu	Day4	exp	15	104.4
578	Dalton	Day4	exp	15	NA
579	Bello	Day4	exp	15	NA
580	Moni	Day4	exp	15	NA
581	Jack	Day4	C	15	NA
582	Rocket	Day4	C	15	NA
583	Dasty	Day4	C	15	NA
584	Luna	Day4	C	15	96.9
585	Luna	Day5	C	15	97.9
586	Jack	Day5	C	15	NA
587	Rocket	Day5	C	15	NA
588	Dasty	Day5	C	15	NA
589	Dalton	Day5	exp	15	102.4
590	Zulu	Day5	exp	15	103.8
591	Bello	Day5	exp	15	NA
592	Moni	Day5	exp	15	NA
593	Jack	Day6	C	15	NA
594	Rocket	Day6	C	15	NA
595	Luna	Day6	C	15	NA
596	Dasty	Day6	C	15	NA
597	Bello	Day6	exp	15	NA
598	Moni	Day6	exp	15	NA
599	Zulu	Day6	exp	15	106
600	Dalton	Day6	exp	15	104.8
601	Moni	Day7	exp	15	NA
602	Dalton	Day7	exp	15	NA
603	Bello	Day7	exp	15	NA
604	Zulu	Day7	exp	15	NA
605	Luna	Day7	C	15	NA
606	Dasty	Day7	C	15	99.1
607	Rocket	Day7	C	15	NA
608	Jack	Day7	C	15	NA
609	Zulu	Day8	exp	15	106.2
610	Moni	Day8	exp	15	NA
611	Bello	Day8	exp	15	NA
612	Dalton	Day8	exp	15	105.2
613	Luna	Day8	C	15	NA
614	Rocket	Day8	C	15	NA
615	Jack	Day8	C	15	NA
616	Dasty	Day8	C	15	NA
617	Luna	Day9	C	15	96.1
618	Rocket	Day9	C	15	NA
619	Dasty	Day9	C	15	NA
620	Jack	Day9	C	15	NA
621	Zulu	Day9	exp	15	NA
622	Bello	Day9	exp	15	NA
623	Dalton	Day9	exp	15	NA
624	Moni	Day9	exp	15	NA
625	Rocket	Day10	C	15	100.8
626	Jack	Day10	C	15	NA
627	Dasty	Day10	C	15	NA
628	Luna	Day10	C	15	NA
629	Dalton	Day10	exp	15	NA
630	Bello	Day10	exp	15	NA
631	Moni	Day10	exp	15	NA
632	Zulu	Day10	exp	15	NA
633	Bello	Day11	exp	15	NA
634	Luna	Day11	C	15	103
635	Moni	Day11	exp	15	NA
636	Jack	Day11	C	15	NA
637	Zulu	Day11	exp	15	NA
638	Rocket	Day11	C	15	NA
639	Dalton	Day11	exp	15	NA
640	Dasty	Day11	C	15	102.6
641	Dasty	Day12	C	15	NA
642	Rocket	Day12	C	15	99.7
643	Jack	Day12	C	15	NA
644	Luna	Day12	C	15	NA
645	Moni	Day12	exp	15	NA
646	Dalton	Day12	exp	15	105.2
647	Bello	Day12	exp	15	NA
648	Zulu	Day12	exp	15	NA
649	Jack	Day13	C	15	NA
650	Luna	Day13	C	15	96.9
651	Dasty	Day13	C	15	NA
652	Rocket	Day13	C	15	NA
653	Moni	Day13	exp	15	NA
654	Dalton	Day13	exp	15	103.8
655	Zulu	Day13	exp	15	NA
656	Bello	Day13	exp	15	NA
657	Luna	Day14	C	15	96.3
658	Dasty	Day14	C	15	98.9
659	Rocket	Day14	C	15	NA
660	Jack	Day14	C	15	101.4
661	Moni	Day14	exp	15	NA
662	Zulu	Day14	exp	15	105.4
663	Dalton	Day14	exp	15	NA
664	Bello	Day14	exp	15	NA
665	Zulu	Day15	exp	15	NA
666	Dalton	Day15	exp	15	105.4
667	Moni	Day15	exp	15	NA
668	Bello	Day15	exp	15	NA
669	Jack	Day15	C	15	NA
670	Rocket	Day15	C	15	99.1
671	Dasty	Day15	C	15	NA
672	Luna	Day15	C	15	96.5
673	Jack	Day16	C	15	100.6
674	Dasty	Day16	C	15	98.7
675	Luna	Day16	C	15	96.5
676	Rocket	Day16	C	15	NA
677	Bello	Day16	exp	15	NA
678	Moni	Day16	exp	15	NA
679	Dalton	Day16	exp	15	105
680	Zulu	Day16	exp	15	NA
681	Zulu	Day17	exp	15	NA
682	Bello	Day17	exp	15	NA
683	Dalton	Day17	exp	15	NA
684	Moni	Day17	exp	15	NA
685	Rocket	Day17	C	15	99.9
686	Jack	Day17	C	15	NA
687	Luna	Day17	C	15	NA
688	Dasty	Day17	C	15	NA
689	Jack	Day18	C	15	NA
690	Rocket	Day18	C	15	NA
691	Dasty	Day18	C	15	NA
692	Luna	Day18	C	15	NA
693	Dalton	Day18	exp	15	NA
694	Zulu	Day18	exp	15	NA
695	Bello	Day18	exp	15	NA
696	Moni	Day18	exp	15	NA
697	Jack	Day19	C	15	NA
698	Rocket	Day19	C	15	99.1
699	Dasty	Day19	C	15	NA
700	Luna	Day19	C	15	NA
701	Zulu	Day19	exp	15	NA
702	Dalton	Day19	exp	15	NA
703	Bello	Day19	exp	15	NA
704	Moni	Day19	exp	15	NA
705	Moni	Day20	exp	15	NA
706	Zulu	Day20	exp	15	NA
707	Dalton	Day20	exp	15	NA
708	Bello	Day20	exp	15	NA
709	Jack	Day20	C	15	100.6
710	Rocket	Day20	C	15	NA
711	Luna	Day20	C	15	NA
712	Dasty	Day20	C	15	NA
713	Zulu	Day21	exp	15	NA
714	Dalton	Day21	exp	15	NA
715	Moni	Day21	exp	15	NA
716	Bello	Day21	exp	15	NA
717	Rocket	Day21	C	15	99.5
718	Luna	Day21	C	15	96.3
719	Jack	Day21	C	15	NA
720	Dasty	Day21	C	15	NA
721	Luna	Day22	C	15	102.8
722	Moni	Day22	exp	15	NA
723	Jack	Day22	C	15	105.2
724	Dalton	Day22	exp	15	NA
725	Rocket	Day22	C	15	NA
726	Zulu	Day22	exp	15	NA
727	Dasty	Day22	C	15	NA
728	Bello	Day22	exp	15	NA
729	Jack	Day0	NA	15	NA
730	Zulu	Day0	NA	15	NA
731	Dalton	Day0	NA	15	NA
732	Luna	Day0	NA	15	NA
733	Moni	Day0	NA	15	NA
734	Rocket	Day0	NA	15	NA
735	Bello	Day0	NA	15	NA
736	Dasty	Day0	NA	15	NA
737	Rocket	Day1	C	20	NA
738	Jack	Day1	C	20	NA
739	Luna	Day1	C	20	NA
740	Dasty	Day1	C	20	99.1
741	Moni	Day1	Exp	20	NA
742	Dalton	Day1	Exp	20	NA
743	Bello	Day1	Exp	20	NA
744	Zulu	Day1	Exp	20	101.6
745	Jack	Day2	C	20	NA
746	Rocket	Day2	C	20	NA
747	Dasty	Day2	C	20	NA
748	Luna	Day2	C	20	97.7
749	Moni	Day2	exp	20	NA
750	Bello	Day2	exp	20	NA
751	Dalton	Day2	exp	20	NA
752	Zulu	Day2	exp	20	101.8
753	Dasty	Day3	C	20	NA
754	Jack	Day3	C	20	NA
755	Luna	Day3	C	20	NA
756	Rocket	Day3	C	20	NA
757	Moni	Day3	exp	20	NA
758	Bello	Day3	exp	20	NA
759	Dalton	Day3	exp	20	NA
760	Zulu	Day3	exp	20	NA
761	Zulu	Day4	exp	20	104.6
762	Dalton	Day4	exp	20	NA
763	Bello	Day4	exp	20	NA
764	Moni	Day4	exp	20	NA
765	Jack	Day4	C	20	NA
766	Rocket	Day4	C	20	NA
767	Dasty	Day4	C	20	NA
768	Luna	Day4	C	20	NA
769	Luna	Day5	C	20	NA
770	Jack	Day5	C	20	NA
771	Rocket	Day5	C	20	NA
772	Dasty	Day5	C	20	NA
773	Dalton	Day5	exp	20	102.6
774	Zulu	Day5	exp	20	NA
775	Bello	Day5	exp	20	NA
776	Moni	Day5	exp	20	NA
777	Jack	Day6	C	20	NA
778	Rocket	Day6	C	20	NA
779	Luna	Day6	C	20	NA
780	Dasty	Day6	C	20	NA
781	Bello	Day6	exp	20	NA
782	Moni	Day6	exp	20	NA
783	Zulu	Day6	exp	20	NA
784	Dalton	Day6	exp	20	NA
785	Moni	Day7	exp	20	NA
786	Dalton	Day7	exp	20	NA
787	Bello	Day7	exp	20	NA
788	Zulu	Day7	exp	20	NA
789	Luna	Day7	C	20	NA
790	Dasty	Day7	C	20	NA
791	Rocket	Day7	C	20	NA
792	Jack	Day7	C	20	NA
793	Zulu	Day8	exp	20	NA
794	Moni	Day8	exp	20	NA
795	Bello	Day8	exp	20	NA
796	Dalton	Day8	exp	20	NA
797	Luna	Day8	C	20	NA
798	Rocket	Day8	C	20	NA
799	Jack	Day8	C	20	NA
800	Dasty	Day8	C	20	NA
801	Luna	Day9	C	20	96.7
802	Rocket	Day9	C	20	NA
803	Dasty	Day9	C	20	NA
804	Jack	Day9	C	20	NA
805	Zulu	Day9	exp	20	NA
806	Bello	Day9	exp	20	NA
807	Dalton	Day9	exp	20	NA
808	Moni	Day9	exp	20	NA
809	Rocket	Day10	C	20	NA
810	Jack	Day10	C	20	NA
811	Dasty	Day10	C	20	NA
812	Luna	Day10	C	20	NA
813	Dalton	Day10	exp	20	NA
814	Bello	Day10	exp	20	NA
815	Moni	Day10	exp	20	NA
816	Zulu	Day10	exp	20	NA
817	Bello	Day11	exp	20	NA
818	Luna	Day11	C	20	NA
819	Moni	Day11	exp	20	NA
820	Jack	Day11	C	20	NA
821	Zulu	Day11	exp	20	NA
822	Rocket	Day11	C	20	NA
823	Dalton	Day11	exp	20	NA
824	Dasty	Day11	C	20	NA
825	Dasty	Day12	C	20	NA
826	Rocket	Day12	C	20	NA
827	Jack	Day12	C	20	NA
828	Luna	Day12	C	20	NA
829	Moni	Day12	exp	20	NA
830	Dalton	Day12	exp	20	NA
831	Bello	Day12	exp	20	NA
832	Zulu	Day12	exp	20	NA
833	Jack	Day13	C	20	NA
834	Luna	Day13	C	20	NA
835	Dasty	Day13	C	20	NA
836	Rocket	Day13	C	20	NA
837	Moni	Day13	exp	20	NA
838	Dalton	Day13	exp	20	NA
839	Zulu	Day13	exp	20	NA
840	Bello	Day13	exp	20	NA
841	Luna	Day14	C	20	96.7
842	Dasty	Day14	C	20	NA
843	Rocket	Day14	C	20	NA
844	Jack	Day14	C	20	NA
845	Moni	Day14	exp	20	NA
846	Zulu	Day14	exp	20	NA
847	Dalton	Day14	exp	20	NA
848	Bello	Day14	exp	20	NA
849	Zulu	Day15	exp	20	NA
850	Dalton	Day15	exp	20	106
851	Moni	Day15	exp	20	NA
852	Bello	Day15	exp	20	NA
853	Jack	Day15	C	20	NA
854	Rocket	Day15	C	20	NA
855	Dasty	Day15	C	20	NA
856	Luna	Day15	C	20	NA
857	Jack	Day16	C	20	NA
858	Dasty	Day16	C	20	98.7
859	Luna	Day16	C	20	NA
860	Rocket	Day16	C	20	NA
861	Bello	Day16	exp	20	NA
862	Moni	Day16	exp	20	NA
863	Dalton	Day16	exp	20	NA
864	Zulu	Day16	exp	20	NA
865	Zulu	Day17	exp	20	NA
866	Bello	Day17	exp	20	NA
867	Dalton	Day17	exp	20	NA
868	Moni	Day17	exp	20	NA
869	Rocket	Day17	C	20	NA
870	Jack	Day17	C	20	NA
871	Luna	Day17	C	20	NA
872	Dasty	Day17	C	20	NA
873	Jack	Day18	C	20	NA
874	Rocket	Day18	C	20	NA
875	Dasty	Day18	C	20	NA
876	Luna	Day18	C	20	NA
877	Dalton	Day18	exp	20	NA
878	Zulu	Day18	exp	20	NA
879	Bello	Day18	exp	20	NA
880	Moni	Day18	exp	20	NA
881	Jack	Day19	C	20	NA
882	Rocket	Day19	C	20	NA
883	Dasty	Day19	C	20	NA
884	Luna	Day19	C	20	NA
885	Zulu	Day19	exp	20	NA
886	Dalton	Day19	exp	20	NA
887	Bello	Day19	exp	20	NA
888	Moni	Day19	exp	20	NA
889	Moni	Day20	exp	20	NA
890	Zulu	Day20	exp	20	NA
891	Dalton	Day20	exp	20	NA
892	Bello	Day20	exp	20	NA
893	Jack	Day20	C	20	NA
894	Rocket	Day20	C	20	NA
895	Luna	Day20	C	20	NA
896	Dasty	Day20	C	20	NA
897	Zulu	Day21	exp	20	NA
898	Dalton	Day21	exp	20	NA
899	Moni	Day21	exp	20	NA
900	Bello	Day21	exp	20	NA
901	Rocket	Day21	C	20	NA
902	Luna	Day21	C	20	96.5
903	Jack	Day21	C	20	NA
904	Dasty	Day21	C	20	NA
905	Luna	Day22	C	20	NA
906	Moni	Day22	exp	20	NA
907	Jack	Day22	C	20	NA
908	Dalton	Day22	exp	20	NA
909	Rocket	Day22	C	20	NA
910	Zulu	Day22	exp	20	NA
911	Dasty	Day22	C	20	NA
912	Bello	Day22	exp	20	NA
913	Jack	Day0	NA	20	NA
914	Zulu	Day0	NA	20	NA
915	Dalton	Day0	NA	20	NA
916	Luna	Day0	NA	20	NA
917	Moni	Day0	NA	20	NA
918	Rocket	Day0	NA	20	NA
919	Bello	Day0	NA	20	NA
920	Dasty	Day0	NA	20	NA
921	Rocket	Day1	C	25	NA
922	Jack	Day1	C	25	NA
923	Luna	Day1	C	25	NA
924	Dasty	Day1	C	25	NA
925	Moni	Day1	Exp	25	NA
926	Dalton	Day1	Exp	25	NA
927	Bello	Day1	Exp	25	NA
928	Zulu	Day1	Exp	25	NA
929	Jack	Day2	C	25	NA
930	Rocket	Day2	C	25	NA
931	Dasty	Day2	C	25	NA
932	Luna	Day2	C	25	NA
933	Moni	Day2	exp	25	NA
934	Bello	Day2	exp	25	NA
935	Dalton	Day2	exp	25	NA
936	Zulu	Day2	exp	25	NA
937	Dasty	Day3	C	25	NA
938	Jack	Day3	C	25	NA
939	Luna	Day3	C	25	NA
940	Rocket	Day3	C	25	NA
941	Moni	Day3	exp	25	NA
942	Bello	Day3	exp	25	NA
943	Dalton	Day3	exp	25	NA
944	Zulu	Day3	exp	25	NA
945	Zulu	Day4	exp	25	NA
946	Dalton	Day4	exp	25	NA
947	Bello	Day4	exp	25	NA
948	Moni	Day4	exp	25	NA
949	Jack	Day4	C	25	NA
950	Rocket	Day4	C	25	NA
951	Dasty	Day4	C	25	NA
952	Luna	Day4	C	25	NA
953	Luna	Day5	C	25	NA
954	Jack	Day5	C	25	NA
955	Rocket	Day5	C	25	NA
956	Dasty	Day5	C	25	NA
957	Dalton	Day5	exp	25	NA
958	Zulu	Day5	exp	25	NA
959	Bello	Day5	exp	25	NA
960	Moni	Day5	exp	25	NA
961	Jack	Day6	C	25	NA
962	Rocket	Day6	C	25	NA
963	Luna	Day6	C	25	NA
964	Dasty	Day6	C	25	NA
965	Bello	Day6	exp	25	NA
966	Moni	Day6	exp	25	NA
967	Zulu	Day6	exp	25	NA
968	Dalton	Day6	exp	25	NA
969	Moni	Day7	exp	25	NA
970	Dalton	Day7	exp	25	NA
971	Bello	Day7	exp	25	NA
972	Zulu	Day7	exp	25	NA
973	Luna	Day7	C	25	NA
974	Dasty	Day7	C	25	NA
975	Rocket	Day7	C	25	NA
976	Jack	Day7	C	25	NA
977	Zulu	Day8	exp	25	NA
978	Moni	Day8	exp	25	NA
979	Bello	Day8	exp	25	NA
980	Dalton	Day8	exp	25	NA
981	Luna	Day8	C	25	NA
982	Rocket	Day8	C	25	NA
983	Jack	Day8	C	25	NA
984	Dasty	Day8	C	25	NA
985	Luna	Day9	C	25	96.7
986	Rocket	Day9	C	25	NA
987	Dasty	Day9	C	25	NA
988	Jack	Day9	C	25	NA
989	Zulu	Day9	exp	25	NA
990	Bello	Day9	exp	25	NA
991	Dalton	Day9	exp	25	NA
992	Moni	Day9	exp	25	NA
993	Rocket	Day10	C	25	NA
994	Jack	Day10	C	25	NA
995	Dasty	Day10	C	25	NA
996	Luna	Day10	C	25	NA
997	Dalton	Day10	exp	25	NA
998	Bello	Day10	exp	25	NA
999	Moni	Day10	exp	25	NA
1000	Zulu	Day10	exp	25	NA
1001	Bello	Day11	exp	25	NA
1002	Luna	Day11	C	25	NA
1003	Moni	Day11	exp	25	NA
1004	Jack	Day11	C	25	NA
1005	Zulu	Day11	exp	25	NA
1006	Rocket	Day11	C	25	NA
1007	Dalton	Day11	exp	25	NA
1008	Dasty	Day11	C	25	NA
1009	Dasty	Day12	C	25	NA
1010	Rocket	Day12	C	25	NA
1011	Jack	Day12	C	25	NA
1012	Luna	Day12	C	25	NA
1013	Moni	Day12	exp	25	NA
1014	Dalton	Day12	exp	25	NA
1015	Bello	Day12	exp	25	NA
1016	Zulu	Day12	exp	25	NA
1017	Jack	Day13	C	25	NA
1018	Luna	Day13	C	25	NA
1019	Dasty	Day13	C	25	NA
1020	Rocket	Day13	C	25	NA
1021	Moni	Day13	exp	25	NA
1022	Dalton	Day13	exp	25	NA
1023	Zulu	Day13	exp	25	NA
1024	Bello	Day13	exp	25	NA
1025	Luna	Day14	C	25	96.9
1026	Dasty	Day14	C	25	NA
1027	Rocket	Day14	C	25	NA
1028	Jack	Day14	C	25	NA
1029	Moni	Day14	exp	25	NA
1030	Zulu	Day14	exp	25	NA
1031	Dalton	Day14	exp	25	NA
1032	Bello	Day14	exp	25	NA
1033	Zulu	Day15	exp	25	NA
1034	Dalton	Day15	exp	25	NA
1035	Moni	Day15	exp	25	NA
1036	Bello	Day15	exp	25	NA
1037	Jack	Day15	C	25	NA
1038	Rocket	Day15	C	25	NA
1039	Dasty	Day15	C	25	NA
1040	Luna	Day15	C	25	NA
1041	Jack	Day16	C	25	NA
1042	Dasty	Day16	C	25	NA
1043	Luna	Day16	C	25	NA
1044	Rocket	Day16	C	25	NA
1045	Bello	Day16	exp	25	NA
1046	Moni	Day16	exp	25	NA
1047	Dalton	Day16	exp	25	NA
1048	Zulu	Day16	exp	25	NA
1049	Zulu	Day17	exp	25	NA
1050	Bello	Day17	exp	25	NA
1051	Dalton	Day17	exp	25	NA
1052	Moni	Day17	exp	25	NA
1053	Rocket	Day17	C	25	NA
1054	Jack	Day17	C	25	NA
1055	Luna	Day17	C	25	NA
1056	Dasty	Day17	C	25	NA
1057	Jack	Day18	C	25	NA
1058	Rocket	Day18	C	25	NA
1059	Dasty	Day18	C	25	NA
1060	Luna	Day18	C	25	NA
1061	Dalton	Day18	exp	25	NA
1062	Zulu	Day18	exp	25	NA
1063	Bello	Day18	exp	25	NA
1064	Moni	Day18	exp	25	NA
1065	Jack	Day19	C	25	NA
1066	Rocket	Day19	C	25	NA
1067	Dasty	Day19	C	25	NA
1068	Luna	Day19	C	25	NA
1069	Zulu	Day19	exp	25	NA
1070	Dalton	Day19	exp	25	NA
1071	Bello	Day19	exp	25	NA
1072	Moni	Day19	exp	25	NA
1073	Moni	Day20	exp	25	NA
1074	Zulu	Day20	exp	25	NA
1075	Dalton	Day20	exp	25	NA
1076	Bello	Day20	exp	25	NA
1077	Jack	Day20	C	25	NA
1078	Rocket	Day20	C	25	NA
1079	Luna	Day20	C	25	NA
1080	Dasty	Day20	C	25	NA
1081	Zulu	Day21	exp	25	NA
1082	Dalton	Day21	exp	25	NA
1083	Moni	Day21	exp	25	NA
1084	Bello	Day21	exp	25	NA
1085	Rocket	Day21	C	25	NA
1086	Luna	Day21	C	25	96.7
1087	Jack	Day21	C	25	NA
1088	Dasty	Day21	C	25	NA
1089	Luna	Day22	C	25	NA
1090	Moni	Day22	exp	25	NA
1091	Jack	Day22	C	25	NA
1092	Dalton	Day22	exp	25	NA
1093	Rocket	Day22	C	25	NA
1094	Zulu	Day22	exp	25	NA
1095	Dasty	Day22	C	25	NA
1096	Bello	Day22	exp	25	NA
1097	Jack	Day0	NA	25	NA
1098	Zulu	Day0	NA	25	NA
1099	Dalton	Day0	NA	25	NA
1100	Luna	Day0	NA	25	NA
1101	Moni	Day0	NA	25	NA
1102	Rocket	Day0	NA	25	NA
1103	Bello	Day0	NA	25	NA
1104	Dasty	Day0	NA	25	NA
1105	Rocket	Day1	C	30	NA
1106	Jack	Day1	C	30	NA
1107	Luna	Day1	C	30	NA
1108	Dasty	Day1	C	30	NA
1109	Moni	Day1	Exp	30	NA
1110	Dalton	Day1	Exp	30	NA
1111	Bello	Day1	Exp	30	NA
1112	Zulu	Day1	Exp	30	NA
1113	Jack	Day2	C	30	NA
1114	Rocket	Day2	C	30	NA
1115	Dasty	Day2	C	30	NA
1116	Luna	Day2	C	30	NA
1117	Moni	Day2	exp	30	NA
1118	Bello	Day2	exp	30	NA
1119	Dalton	Day2	exp	30	NA
1120	Zulu	Day2	exp	30	NA
1121	Dasty	Day3	C	30	NA
1122	Jack	Day3	C	30	NA
1123	Luna	Day3	C	30	NA
1124	Rocket	Day3	C	30	NA
1125	Moni	Day3	exp	30	NA
1126	Bello	Day3	exp	30	NA
1127	Dalton	Day3	exp	30	NA
1128	Zulu	Day3	exp	30	NA
1129	Zulu	Day4	exp	30	NA
1130	Dalton	Day4	exp	30	NA
1131	Bello	Day4	exp	30	NA
1132	Moni	Day4	exp	30	NA
1133	Jack	Day4	C	30	NA
1134	Rocket	Day4	C	30	NA
1135	Dasty	Day4	C	30	NA
1136	Luna	Day4	C	30	NA
1137	Luna	Day5	C	30	NA
1138	Jack	Day5	C	30	NA
1139	Rocket	Day5	C	30	NA
1140	Dasty	Day5	C	30	NA
1141	Dalton	Day5	exp	30	NA
1142	Zulu	Day5	exp	30	NA
1143	Bello	Day5	exp	30	NA
1144	Moni	Day5	exp	30	NA
1145	Jack	Day6	C	30	NA
1146	Rocket	Day6	C	30	NA
1147	Luna	Day6	C	30	NA
1148	Dasty	Day6	C	30	NA
1149	Bello	Day6	exp	30	NA
1150	Moni	Day6	exp	30	NA
1151	Zulu	Day6	exp	30	NA
1152	Dalton	Day6	exp	30	NA
1153	Moni	Day7	exp	30	NA
1154	Dalton	Day7	exp	30	NA
1155	Bello	Day7	exp	30	NA
1156	Zulu	Day7	exp	30	NA
1157	Luna	Day7	C	30	NA
1158	Dasty	Day7	C	30	NA
1159	Rocket	Day7	C	30	NA
1160	Jack	Day7	C	30	NA
1161	Zulu	Day8	exp	30	NA
1162	Moni	Day8	exp	30	NA
1163	Bello	Day8	exp	30	NA
1164	Dalton	Day8	exp	30	NA
1165	Luna	Day8	C	30	NA
1166	Rocket	Day8	C	30	NA
1167	Jack	Day8	C	30	NA
1168	Dasty	Day8	C	30	NA
1169	Luna	Day9	C	30	NA
1170	Rocket	Day9	C	30	NA
1171	Dasty	Day9	C	30	NA
1172	Jack	Day9	C	30	NA
1173	Zulu	Day9	exp	30	NA
1174	Bello	Day9	exp	30	NA
1175	Dalton	Day9	exp	30	NA
1176	Moni	Day9	exp	30	NA
1177	Rocket	Day10	C	30	NA
1178	Jack	Day10	C	30	NA
1179	Dasty	Day10	C	30	NA
1180	Luna	Day10	C	30	NA
1181	Dalton	Day10	exp	30	NA
1182	Bello	Day10	exp	30	NA
1183	Moni	Day10	exp	30	NA
1184	Zulu	Day10	exp	30	NA
1185	Bello	Day11	exp	30	NA
1186	Luna	Day11	C	30	NA
1187	Moni	Day11	exp	30	NA
1188	Jack	Day11	C	30	NA
1189	Zulu	Day11	exp	30	NA
1190	Rocket	Day11	C	30	NA
1191	Dalton	Day11	exp	30	NA
1192	Dasty	Day11	C	30	NA
1193	Dasty	Day12	C	30	NA
1194	Rocket	Day12	C	30	NA
1195	Jack	Day12	C	30	NA
1196	Luna	Day12	C	30	NA
1197	Moni	Day12	exp	30	NA
1198	Dalton	Day12	exp	30	NA
1199	Bello	Day12	exp	30	NA
1200	Zulu	Day12	exp	30	NA
1201	Jack	Day13	C	30	NA
1202	Luna	Day13	C	30	NA
1203	Dasty	Day13	C	30	NA
1204	Rocket	Day13	C	30	NA
1205	Moni	Day13	exp	30	NA
1206	Dalton	Day13	exp	30	NA
1207	Zulu	Day13	exp	30	NA
1208	Bello	Day13	exp	30	NA
1209	Luna	Day14	C	30	NA
1210	Dasty	Day14	C	30	NA
1211	Rocket	Day14	C	30	NA
1212	Jack	Day14	C	30	NA
1213	Moni	Day14	exp	30	NA
1214	Zulu	Day14	exp	30	NA
1215	Dalton	Day14	exp	30	NA
1216	Bello	Day14	exp	30	NA
1217	Zulu	Day15	exp	30	NA
1218	Dalton	Day15	exp	30	NA
1219	Moni	Day15	exp	30	NA
1220	Bello	Day15	exp	30	NA
1221	Jack	Day15	C	30	NA
1222	Rocket	Day15	C	30	NA
1223	Dasty	Day15	C	30	NA
1224	Luna	Day15	C	30	NA
1225	Jack	Day16	C	30	NA
1226	Dasty	Day16	C	30	NA
1227	Luna	Day16	C	30	NA
1228	Rocket	Day16	C	30	NA
1229	Bello	Day16	exp	30	NA
1230	Moni	Day16	exp	30	NA
1231	Dalton	Day16	exp	30	NA
1232	Zulu	Day16	exp	30	NA
1233	Zulu	Day17	exp	30	NA
1234	Bello	Day17	exp	30	NA
1235	Dalton	Day17	exp	30	NA
1236	Moni	Day17	exp	30	NA
1237	Rocket	Day17	C	30	NA
1238	Jack	Day17	C	30	NA
1239	Luna	Day17	C	30	NA
1240	Dasty	Day17	C	30	NA
1241	Jack	Day18	C	30	NA
1242	Rocket	Day18	C	30	NA
1243	Dasty	Day18	C	30	NA
1244	Luna	Day18	C	30	NA
1245	Dalton	Day18	exp	30	NA
1246	Zulu	Day18	exp	30	NA
1247	Bello	Day18	exp	30	NA
1248	Moni	Day18	exp	30	NA
1249	Jack	Day19	C	30	NA
1250	Rocket	Day19	C	30	NA
1251	Dasty	Day19	C	30	NA
1252	Luna	Day19	C	30	NA
1253	Zulu	Day19	exp	30	NA
1254	Dalton	Day19	exp	30	NA
1255	Bello	Day19	exp	30	NA
1256	Moni	Day19	exp	30	NA
1257	Moni	Day20	exp	30	NA
1258	Zulu	Day20	exp	30	NA
1259	Dalton	Day20	exp	30	NA
1260	Bello	Day20	exp	30	NA
1261	Jack	Day20	C	30	NA
1262	Rocket	Day20	C	30	NA
1263	Luna	Day20	C	30	NA
1264	Dasty	Day20	C	30	NA
1265	Zulu	Day21	exp	30	NA
1266	Dalton	Day21	exp	30	NA
1267	Moni	Day21	exp	30	NA
1268	Bello	Day21	exp	30	NA
1269	Rocket	Day21	C	30	NA
1270	Luna	Day21	C	30	96.7
1271	Jack	Day21	C	30	NA
1272	Dasty	Day21	C	30	NA
1273	Luna	Day22	C	30	NA
1274	Moni	Day22	exp	30	NA
1275	Jack	Day22	C	30	NA
1276	Dalton	Day22	exp	30	NA
1277	Rocket	Day22	C	30	NA
1278	Zulu	Day22	exp	30	NA
1279	Dasty	Day22	C	30	NA
1280	Bello	Day22	exp	30	NA
1281	Jack	Day0	NA	30	NA
1282	Zulu	Day0	NA	30	NA
1283	Dalton	Day0	NA	30	NA
1284	Luna	Day0	NA	30	NA
1285	Moni	Day0	NA	30	NA
1286	Rocket	Day0	NA	30	NA
1287	Bello	Day0	NA	30	NA
1288	Dasty	Day0	NA	30	NA
1289	Rocket	Day1	C	35	NA
1290	Jack	Day1	C	35	NA
1291	Luna	Day1	C	35	NA
1292	Dasty	Day1	C	35	NA
1293	Moni	Day1	Exp	35	NA
1294	Dalton	Day1	Exp	35	NA
1295	Bello	Day1	Exp	35	NA
1296	Zulu	Day1	Exp	35	NA
1297	Jack	Day2	C	35	NA
1298	Rocket	Day2	C	35	NA
1299	Dasty	Day2	C	35	NA
1300	Luna	Day2	C	35	NA
1301	Moni	Day2	exp	35	NA
1302	Bello	Day2	exp	35	NA
1303	Dalton	Day2	exp	35	NA
1304	Zulu	Day2	exp	35	NA
1305	Dasty	Day3	C	35	NA
1306	Jack	Day3	C	35	NA
1307	Luna	Day3	C	35	NA
1308	Rocket	Day3	C	35	NA
1309	Moni	Day3	exp	35	NA
1310	Bello	Day3	exp	35	NA
1311	Dalton	Day3	exp	35	NA
1312	Zulu	Day3	exp	35	NA
1313	Zulu	Day4	exp	35	NA
1314	Dalton	Day4	exp	35	NA
1315	Bello	Day4	exp	35	NA
1316	Moni	Day4	exp	35	NA
1317	Jack	Day4	C	35	NA
1318	Rocket	Day4	C	35	NA
1319	Dasty	Day4	C	35	NA
1320	Luna	Day4	C	35	NA
1321	Luna	Day5	C	35	NA
1322	Jack	Day5	C	35	NA
1323	Rocket	Day5	C	35	NA
1324	Dasty	Day5	C	35	NA
1325	Dalton	Day5	exp	35	NA
1326	Zulu	Day5	exp	35	NA
1327	Bello	Day5	exp	35	NA
1328	Moni	Day5	exp	35	NA
1329	Jack	Day6	C	35	NA
1330	Rocket	Day6	C	35	NA
1331	Luna	Day6	C	35	NA
1332	Dasty	Day6	C	35	NA
1333	Bello	Day6	exp	35	NA
1334	Moni	Day6	exp	35	NA
1335	Zulu	Day6	exp	35	NA
1336	Dalton	Day6	exp	35	NA
1337	Moni	Day7	exp	35	NA
1338	Dalton	Day7	exp	35	NA
1339	Bello	Day7	exp	35	NA
1340	Zulu	Day7	exp	35	NA
1341	Luna	Day7	C	35	NA
1342	Dasty	Day7	C	35	NA
1343	Rocket	Day7	C	35	NA
1344	Jack	Day7	C	35	NA
1345	Zulu	Day8	exp	35	NA
1346	Moni	Day8	exp	35	NA
1347	Bello	Day8	exp	35	NA
1348	Dalton	Day8	exp	35	NA
1349	Luna	Day8	C	35	NA
1350	Rocket	Day8	C	35	NA
1351	Jack	Day8	C	35	NA
1352	Dasty	Day8	C	35	NA
1353	Luna	Day9	C	35	NA
1354	Rocket	Day9	C	35	NA
1355	Dasty	Day9	C	35	NA
1356	Jack	Day9	C	35	NA
1357	Zulu	Day9	exp	35	NA
1358	Bello	Day9	exp	35	NA
1359	Dalton	Day9	exp	35	NA
1360	Moni	Day9	exp	35	NA
1361	Rocket	Day10	C	35	NA
1362	Jack	Day10	C	35	NA
1363	Dasty	Day10	C	35	NA
1364	Luna	Day10	C	35	NA
1365	Dalton	Day10	exp	35	NA
1366	Bello	Day10	exp	35	NA
1367	Moni	Day10	exp	35	NA
1368	Zulu	Day10	exp	35	NA
1369	Bello	Day11	exp	35	NA
1370	Luna	Day11	C	35	NA
1371	Moni	Day11	exp	35	NA
1372	Jack	Day11	C	35	NA
1373	Zulu	Day11	exp	35	NA
1374	Rocket	Day11	C	35	NA
1375	Dalton	Day11	exp	35	NA
1376	Dasty	Day11	C	35	NA
1377	Dasty	Day12	C	35	NA
1378	Rocket	Day12	C	35	NA
1379	Jack	Day12	C	35	NA
1380	Luna	Day12	C	35	NA
1381	Moni	Day12	exp	35	NA
1382	Dalton	Day12	exp	35	NA
1383	Bello	Day12	exp	35	NA
1384	Zulu	Day12	exp	35	NA
1385	Jack	Day13	C	35	NA
1386	Luna	Day13	C	35	NA
1387	Dasty	Day13	C	35	NA
1388	Rocket	Day13	C	35	NA
1389	Moni	Day13	exp	35	NA
1390	Dalton	Day13	exp	35	NA
1391	Zulu	Day13	exp	35	NA
1392	Bello	Day13	exp	35	NA
1393	Luna	Day14	C	35	NA
1394	Dasty	Day14	C	35	NA
1395	Rocket	Day14	C	35	NA
1396	Jack	Day14	C	35	NA
1397	Moni	Day14	exp	35	NA
1398	Zulu	Day14	exp	35	NA
1399	Dalton	Day14	exp	35	NA
1400	Bello	Day14	exp	35	NA
1401	Zulu	Day15	exp	35	NA
1402	Dalton	Day15	exp	35	NA
1403	Moni	Day15	exp	35	NA
1404	Bello	Day15	exp	35	NA
1405	Jack	Day15	C	35	NA
1406	Rocket	Day15	C	35	NA
1407	Dasty	Day15	C	35	NA
1408	Luna	Day15	C	35	NA
1409	Jack	Day16	C	35	NA
1410	Dasty	Day16	C	35	NA
1411	Luna	Day16	C	35	NA
1412	Rocket	Day16	C	35	NA
1413	Bello	Day16	exp	35	NA
1414	Moni	Day16	exp	35	NA
1415	Dalton	Day16	exp	35	NA
1416	Zulu	Day16	exp	35	NA
1417	Zulu	Day17	exp	35	NA
1418	Bello	Day17	exp	35	NA
1419	Dalton	Day17	exp	35	NA
1420	Moni	Day17	exp	35	NA
1421	Rocket	Day17	C	35	NA
1422	Jack	Day17	C	35	NA
1423	Luna	Day17	C	35	NA
1424	Dasty	Day17	C	35	NA
1425	Jack	Day18	C	35	NA
1426	Rocket	Day18	C	35	NA
1427	Dasty	Day18	C	35	NA
1428	Luna	Day18	C	35	NA
1429	Dalton	Day18	exp	35	NA
1430	Zulu	Day18	exp	35	NA
1431	Bello	Day18	exp	35	NA
1432	Moni	Day18	exp	35	NA
1433	Jack	Day19	C	35	NA
1434	Rocket	Day19	C	35	NA
1435	Dasty	Day19	C	35	NA
1436	Luna	Day19	C	35	NA
1437	Zulu	Day19	exp	35	NA
1438	Dalton	Day19	exp	35	NA
1439	Bello	Day19	exp	35	NA
1440	Moni	Day19	exp	35	NA
1441	Moni	Day20	exp	35	NA
1442	Zulu	Day20	exp	35	NA
1443	Dalton	Day20	exp	35	NA
1444	Bello	Day20	exp	35	NA
1445	Jack	Day20	C	35	NA
1446	Rocket	Day20	C	35	NA
1447	Luna	Day20	C	35	NA
1448	Dasty	Day20	C	35	NA
1449	Zulu	Day21	exp	35	NA
1450	Dalton	Day21	exp	35	NA
1451	Moni	Day21	exp	35	NA
1452	Bello	Day21	exp	35	NA
1453	Rocket	Day21	C	35	NA
1454	Luna	Day21	C	35	NA
1455	Jack	Day21	C	35	NA
1456	Dasty	Day21	C	35	NA
1457	Luna	Day22	C	35	NA
1458	Moni	Day22	exp	35	NA
1459	Jack	Day22	C	35	NA
1460	Dalton	Day22	exp	35	NA
1461	Rocket	Day22	C	35	NA
1462	Zulu	Day22	exp	35	NA
1463	Dasty	Day22	C	35	NA
1464	Bello	Day22	exp	35	NA
1465	Jack	Day0	NA	35	NA
1466	Zulu	Day0	NA	35	NA
1467	Dalton	Day0	NA	35	NA
1468	Luna	Day0	NA	35	NA
1469	Moni	Day0	NA	35	NA
1470	Rocket	Day0	NA	35	NA
1471	Bello	Day0	NA	35	NA
1472	Dasty	Day0	NA	35	NA
1473	Rocket	Day1	C	40	NA
1474	Jack	Day1	C	40	NA
1475	Luna	Day1	C	40	NA
1476	Dasty	Day1	C	40	NA
1477	Moni	Day1	Exp	40	NA
1478	Dalton	Day1	Exp	40	NA
1479	Bello	Day1	Exp	40	NA
1480	Zulu	Day1	Exp	40	NA
1481	Jack	Day2	C	40	NA
1482	Rocket	Day2	C	40	NA
1483	Dasty	Day2	C	40	NA
1484	Luna	Day2	C	40	NA
1485	Moni	Day2	exp	40	NA
1486	Bello	Day2	exp	40	NA
1487	Dalton	Day2	exp	40	NA
1488	Zulu	Day2	exp	40	NA
1489	Dasty	Day3	C	40	NA
1490	Jack	Day3	C	40	NA
1491	Luna	Day3	C	40	NA
1492	Rocket	Day3	C	40	NA
1493	Moni	Day3	exp	40	NA
1494	Bello	Day3	exp	40	NA
1495	Dalton	Day3	exp	40	NA
1496	Zulu	Day3	exp	40	NA
1497	Zulu	Day4	exp	40	NA
1498	Dalton	Day4	exp	40	NA
1499	Bello	Day4	exp	40	NA
1500	Moni	Day4	exp	40	NA
1501	Jack	Day4	C	40	NA
1502	Rocket	Day4	C	40	NA
1503	Dasty	Day4	C	40	NA
1504	Luna	Day4	C	40	NA
1505	Luna	Day5	C	40	NA
1506	Jack	Day5	C	40	NA
1507	Rocket	Day5	C	40	NA
1508	Dasty	Day5	C	40	NA
1509	Dalton	Day5	exp	40	NA
1510	Zulu	Day5	exp	40	NA
1511	Bello	Day5	exp	40	NA
1512	Moni	Day5	exp	40	NA
1513	Jack	Day6	C	40	NA
1514	Rocket	Day6	C	40	NA
1515	Luna	Day6	C	40	NA
1516	Dasty	Day6	C	40	NA
1517	Bello	Day6	exp	40	NA
1518	Moni	Day6	exp	40	NA
1519	Zulu	Day6	exp	40	NA
1520	Dalton	Day6	exp	40	NA
1521	Moni	Day7	exp	40	NA
1522	Dalton	Day7	exp	40	NA
1523	Bello	Day7	exp	40	NA
1524	Zulu	Day7	exp	40	NA
1525	Luna	Day7	C	40	NA
1526	Dasty	Day7	C	40	NA
1527	Rocket	Day7	C	40	NA
1528	Jack	Day7	C	40	NA
1529	Zulu	Day8	exp	40	NA
1530	Moni	Day8	exp	40	NA
1531	Bello	Day8	exp	40	NA
1532	Dalton	Day8	exp	40	NA
1533	Luna	Day8	C	40	NA
1534	Rocket	Day8	C	40	NA
1535	Jack	Day8	C	40	NA
1536	Dasty	Day8	C	40	NA
1537	Luna	Day9	C	40	NA
1538	Rocket	Day9	C	40	NA
1539	Dasty	Day9	C	40	NA
1540	Jack	Day9	C	40	NA
1541	Zulu	Day9	exp	40	NA
1542	Bello	Day9	exp	40	NA
1543	Dalton	Day9	exp	40	NA
1544	Moni	Day9	exp	40	NA
1545	Rocket	Day10	C	40	NA
1546	Jack	Day10	C	40	NA
1547	Dasty	Day10	C	40	NA
1548	Luna	Day10	C	40	NA
1549	Dalton	Day10	exp	40	NA
1550	Bello	Day10	exp	40	NA
1551	Moni	Day10	exp	40	NA
1552	Zulu	Day10	exp	40	NA
1553	Bello	Day11	exp	40	NA
1554	Luna	Day11	C	40	NA
1555	Moni	Day11	exp	40	NA
1556	Jack	Day11	C	40	NA
1557	Zulu	Day11	exp	40	NA
1558	Rocket	Day11	C	40	NA
1559	Dalton	Day11	exp	40	NA
1560	Dasty	Day11	C	40	NA
1561	Dasty	Day12	C	40	NA
1562	Rocket	Day12	C	40	NA
1563	Jack	Day12	C	40	NA
1564	Luna	Day12	C	40	NA
1565	Moni	Day12	exp	40	NA
1566	Dalton	Day12	exp	40	NA
1567	Bello	Day12	exp	40	NA
1568	Zulu	Day12	exp	40	NA
1569	Jack	Day13	C	40	NA
1570	Luna	Day13	C	40	NA
1571	Dasty	Day13	C	40	NA
1572	Rocket	Day13	C	40	NA
1573	Moni	Day13	exp	40	NA
1574	Dalton	Day13	exp	40	NA
1575	Zulu	Day13	exp	40	NA
1576	Bello	Day13	exp	40	NA
1577	Luna	Day14	C	40	NA
1578	Dasty	Day14	C	40	NA
1579	Rocket	Day14	C	40	NA
1580	Jack	Day14	C	40	NA
1581	Moni	Day14	exp	40	NA
1582	Zulu	Day14	exp	40	NA
1583	Dalton	Day14	exp	40	NA
1584	Bello	Day14	exp	40	NA
1585	Zulu	Day15	exp	40	NA
1586	Dalton	Day15	exp	40	NA
1587	Moni	Day15	exp	40	NA
1588	Bello	Day15	exp	40	NA
1589	Jack	Day15	C	40	NA
1590	Rocket	Day15	C	40	NA
1591	Dasty	Day15	C	40	NA
1592	Luna	Day15	C	40	NA
1593	Jack	Day16	C	40	NA
1594	Dasty	Day16	C	40	NA
1595	Luna	Day16	C	40	NA
1596	Rocket	Day16	C	40	NA
1597	Bello	Day16	exp	40	NA
1598	Moni	Day16	exp	40	NA
1599	Dalton	Day16	exp	40	NA
1600	Zulu	Day16	exp	40	NA
1601	Zulu	Day17	exp	40	NA
1602	Bello	Day17	exp	40	NA
1603	Dalton	Day17	exp	40	NA
1604	Moni	Day17	exp	40	NA
1605	Rocket	Day17	C	40	NA
1606	Jack	Day17	C	40	NA
1607	Luna	Day17	C	40	NA
1608	Dasty	Day17	C	40	NA
1609	Jack	Day18	C	40	NA
1610	Rocket	Day18	C	40	NA
1611	Dasty	Day18	C	40	NA
1612	Luna	Day18	C	40	NA
1613	Dalton	Day18	exp	40	NA
1614	Zulu	Day18	exp	40	NA
1615	Bello	Day18	exp	40	NA
1616	Moni	Day18	exp	40	NA
1617	Jack	Day19	C	40	NA
1618	Rocket	Day19	C	40	NA
1619	Dasty	Day19	C	40	NA
1620	Luna	Day19	C	40	NA
1621	Zulu	Day19	exp	40	NA
1622	Dalton	Day19	exp	40	NA
1623	Bello	Day19	exp	40	NA
1624	Moni	Day19	exp	40	NA
1625	Moni	Day20	exp	40	NA
1626	Zulu	Day20	exp	40	NA
1627	Dalton	Day20	exp	40	NA
1628	Bello	Day20	exp	40	NA
1629	Jack	Day20	C	40	NA
1630	Rocket	Day20	C	40	NA
1631	Luna	Day20	C	40	NA
1632	Dasty	Day20	C	40	NA
1633	Zulu	Day21	exp	40	NA
1634	Dalton	Day21	exp	40	NA
1635	Moni	Day21	exp	40	NA
1636	Bello	Day21	exp	40	NA
1637	Rocket	Day21	C	40	NA
1638	Luna	Day21	C	40	NA
1639	Jack	Day21	C	40	NA
1640	Dasty	Day21	C	40	NA
1641	Luna	Day22	C	40	NA
1642	Moni	Day22	exp	40	NA
1643	Jack	Day22	C	40	NA
1644	Dalton	Day22	exp	40	NA
1645	Rocket	Day22	C	40	NA
1646	Zulu	Day22	exp	40	NA
1647	Dasty	Day22	C	40	NA
1648	Bello	Day22	exp	40	NA
1649	Jack	Day0	NA	40	NA
1650	Zulu	Day0	NA	40	NA
1651	Dalton	Day0	NA	40	NA
1652	Luna	Day0	NA	40	NA
1653	Moni	Day0	NA	40	NA
1654	Rocket	Day0	NA	40	NA
1655	Bello	Day0	NA	40	NA
1656	Dasty	Day0	NA	40	NA
1657	Rocket	Day1	C	45	100.1
1658	Jack	Day1	C	45	101
1659	Luna	Day1	C	45	98.3
1660	Dasty	Day1	C	45	99.1
1661	Moni	Day1	Exp	45	97.9
1662	Dalton	Day1	Exp	45	102.2
1663	Bello	Day1	Exp	45	101.2
1664	Zulu	Day1	Exp	45	101.8
1665	Jack	Day2	C	45	101
1666	Rocket	Day2	C	45	100.3
1667	Dasty	Day2	C	45	98.5
1668	Luna	Day2	C	45	97.7
1669	Moni	Day2	exp	45	98.3
1670	Bello	Day2	exp	45	101.2
1671	Dalton	Day2	exp	45	101.8
1672	Zulu	Day2	exp	45	102
1673	Dasty	Day3	C	45	99.5
1674	Jack	Day3	C	45	101.2
1675	Luna	Day3	C	45	97.5
1676	Rocket	Day3	C	45	98.7
1677	Moni	Day3	exp	45	99.1
1678	Bello	Day3	exp	45	102.8
1679	Dalton	Day3	exp	45	102.4
1680	Zulu	Day3	exp	45	103
1681	Zulu	Day4	exp	45	104.6
1682	Dalton	Day4	exp	45	103.6
1683	Bello	Day4	exp	45	102.4
1684	Moni	Day4	exp	45	101
1685	Jack	Day4	C	45	100.8
1686	Rocket	Day4	C	45	98.3
1687	Dasty	Day4	C	45	97.5
1688	Luna	Day4	C	45	96.9
1689	Luna	Day5	C	45	97.9
1690	Jack	Day5	C	45	101.8
1691	Rocket	Day5	C	45	100.3
1692	Dasty	Day5	C	45	99.3
1693	Dalton	Day5	exp	45	102.6
1694	Zulu	Day5	exp	45	103.8
1695	Bello	Day5	exp	45	102.8
1696	Moni	Day5	exp	45	100.8
1697	Jack	Day6	C	45	101.4
1698	Rocket	Day6	C	45	100.1
1699	Luna	Day6	C	45	97.1
1700	Dasty	Day6	C	45	98.9
1701	Bello	Day6	exp	45	104.8
1702	Moni	Day6	exp	45	104.4
1703	Zulu	Day6	exp	45	106.2
1704	Dalton	Day6	exp	45	105.2
1705	Moni	Day7	exp	45	104.2
1706	Dalton	Day7	exp	45	105
1707	Bello	Day7	exp	45	105.2
1708	Zulu	Day7	exp	45	105.2
1709	Luna	Day7	C	45	97.5
1710	Dasty	Day7	C	45	99.1
1711	Rocket	Day7	C	45	99.7
1712	Jack	Day7	C	45	100.6
1713	Zulu	Day8	exp	45	106.4
1714	Moni	Day8	exp	45	103
1715	Bello	Day8	exp	45	105.2
1716	Dalton	Day8	exp	45	105.2
1717	Luna	Day8	C	45	97.3
1718	Rocket	Day8	C	45	100.1
1719	Jack	Day8	C	45	101
1720	Dasty	Day8	C	45	98.7
1721	Luna	Day9	C	45	96.7
1722	Rocket	Day9	C	45	99.5
1723	Dasty	Day9	C	45	99.1
1724	Jack	Day9	C	45	100.3
1725	Zulu	Day9	exp	45	105.4
1726	Bello	Day9	exp	45	106.2
1727	Dalton	Day9	exp	45	104.8
1728	Moni	Day9	exp	45	102.8
1729	Rocket	Day10	C	45	100.8
1730	Jack	Day10	C	45	101.8
1731	Dasty	Day10	C	45	99.7
1732	Luna	Day10	C	45	97.3
1733	Dalton	Day10	exp	45	104.2
1734	Bello	Day10	exp	45	104.2
1735	Moni	Day10	exp	45	103.2
1736	Zulu	Day10	exp	45	105.6
1737	Bello	Day11	exp	45	105.2
1738	Luna	Day11	C	45	103.2
1739	Moni	Day11	exp	45	103
1740	Jack	Day11	C	45	104.4
1741	Zulu	Day11	exp	45	104.2
1742	Rocket	Day11	C	45	101.8
1743	Dalton	Day11	exp	45	103.2
1744	Dasty	Day11	C	45	103
1745	Dasty	Day12	C	45	100.1
1746	Rocket	Day12	C	45	99.3
1747	Jack	Day12	C	45	101
1748	Luna	Day12	C	45	98.1
1749	Moni	Day12	exp	45	103
1750	Dalton	Day12	exp	45	105.2
1751	Bello	Day12	exp	45	105.6
1752	Zulu	Day12	exp	45	105.4
1753	Jack	Day13	C	45	100.1
1754	Luna	Day13	C	45	97.1
1755	Dasty	Day13	C	45	98.3
1756	Rocket	Day13	C	45	98.3
1757	Moni	Day13	exp	45	103.6
1758	Dalton	Day13	exp	45	104.2
1759	Zulu	Day13	exp	45	105.4
1760	Bello	Day13	exp	45	104.2
1761	Luna	Day14	C	45	97.1
1762	Dasty	Day14	C	45	98.9
1763	Rocket	Day14	C	45	99.1
1764	Jack	Day14	C	45	101.4
1765	Moni	Day14	exp	45	103.6
1766	Zulu	Day14	exp	45	103.6
1767	Dalton	Day14	exp	45	105.2
1768	Bello	Day14	exp	45	104.6
1769	Zulu	Day15	exp	45	105.8
1770	Dalton	Day15	exp	45	106
1771	Moni	Day15	exp	45	104.4
1772	Bello	Day15	exp	45	105.2
1773	Jack	Day15	C	45	101
1774	Rocket	Day15	C	45	98.9
1775	Dasty	Day15	C	45	98.3
1776	Luna	Day15	C	45	96.9
1777	Jack	Day16	C	45	100.6
1778	Dasty	Day16	C	45	98.7
1779	Luna	Day16	C	45	96.5
1780	Rocket	Day16	C	45	99.3
1781	Bello	Day16	exp	45	104.4
1782	Moni	Day16	exp	45	103.4
1783	Dalton	Day16	exp	45	105.2
1784	Zulu	Day16	exp	45	103.6
1785	Zulu	Day17	exp	45	104.4
1786	Bello	Day17	exp	45	106.4
1787	Dalton	Day17	exp	45	105.4
1788	Moni	Day17	exp	45	103.6
1789	Rocket	Day17	C	45	99.5
1790	Jack	Day17	C	45	100.6
1791	Luna	Day17	C	45	97.3
1792	Dasty	Day17	C	45	98.1
1793	Jack	Day18	C	45	100.1
1794	Rocket	Day18	C	45	99.5
1795	Dasty	Day18	C	45	99.1
1796	Luna	Day18	C	45	97.3
1797	Dalton	Day18	exp	45	103.4
1798	Zulu	Day18	exp	45	105.2
1799	Bello	Day18	exp	45	104
1800	Moni	Day18	exp	45	104.2
1801	Jack	Day19	C	45	100.3
1802	Rocket	Day19	C	45	99.1
1803	Dasty	Day19	C	45	98.7
1804	Luna	Day19	C	45	97.3
1805	Zulu	Day19	exp	45	104.6
1806	Dalton	Day19	exp	45	103.4
1807	Bello	Day19	exp	45	104
1808	Moni	Day19	exp	45	102.6
1809	Moni	Day20	exp	45	103.4
1810	Zulu	Day20	exp	45	105.6
1811	Dalton	Day20	exp	45	105
1812	Bello	Day20	exp	45	105.6
1813	Jack	Day20	C	45	100.6
1814	Rocket	Day20	C	45	98.7
1815	Luna	Day20	C	45	96.9
1816	Dasty	Day20	C	45	98.9
1817	Zulu	Day21	exp	45	104.6
1818	Dalton	Day21	exp	45	105.4
1819	Moni	Day21	exp	45	103.8
1820	Bello	Day21	exp	45	106
1821	Rocket	Day21	C	45	99.5
1822	Luna	Day21	C	45	96.7
1823	Jack	Day21	C	45	100.6
1824	Dasty	Day21	C	45	98.1
1825	Luna	Day22	C	45	102.8
1826	Moni	Day22	exp	45	102
1827	Jack	Day22	C	45	105.2
1828	Dalton	Day22	exp	45	103
1829	Rocket	Day22	C	45	103.2
1830	Zulu	Day22	exp	45	104.6
1831	Dasty	Day22	C	45	103
1832	Bello	Day22	exp	45	103.2
1833	Jack	Day0	NA	45	101
1834	Zulu	Day0	NA	45	100.3
1835	Dalton	Day0	NA	45	101.2
1836	Luna	Day0	NA	45	97.3
1837	Moni	Day0	NA	45	95.9
1838	Rocket	Day0	NA	45	98.9
1839	Bello	Day0	NA	45	100.6
1840	Dasty	Day0	NA	45	99.3
1841	Rocket	Day1	C	-5	99.3
1842	Jack	Day1	C	-5	99.9
1843	Luna	Day1	C	-5	97.1
1844	Dasty	Day1	C	-5	97.6
1845	Moni	Day1	Exp	-5	95.7
1846	Dalton	Day1	Exp	-5	101.4
1847	Bello	Day1	Exp	-5	100.8
1848	Zulu	Day1	Exp	-5	98.5
1849	Jack	Day2	C	-5	101
1850	Rocket	Day2	C	-5	101.6
1851	Dasty	Day2	C	-5	98.9
1852	Luna	Day2	C	-5	99.3
1853	Moni	Day2	exp	-5	97.9
1854	Bello	Day2	exp	-5	100.3
1855	Dalton	Day2	exp	-5	100.3
1856	Zulu	Day2	exp	-5	98.1
1857	Dasty	Day3	C	-5	100.3
1858	Jack	Day3	C	-5	100.6
1859	Luna	Day3	C	-5	98.1
1860	Rocket	Day3	C	-5	100.1
1861	Moni	Day3	exp	-5	96.3
1862	Bello	Day3	exp	-5	100.6
1863	Dalton	Day3	exp	-5	100.1
1864	Zulu	Day3	exp	-5	98.9
1865	Zulu	Day4	exp	-5	99.5
1866	Dalton	Day4	exp	-5	99.9
1867	Bello	Day4	exp	-5	99.7
1868	Moni	Day4	exp	-5	98.7
1869	Jack	Day4	C	-5	101.2
1870	Rocket	Day4	C	-5	99.7
1871	Dasty	Day4	C	-5	97.1
1872	Luna	Day4	C	-5	97.9
1873	Luna	Day5	C	-5	96.9
1874	Jack	Day5	C	-5	102
1875	Rocket	Day5	C	-5	102.6
1876	Dasty	Day5	C	-5	99.7
1877	Dalton	Day5	exp	-5	99.5
1878	Zulu	Day5	exp	-5	99.3
1879	Bello	Day5	exp	-5	99.7
1880	Moni	Day5	exp	-5	98.1
1881	Jack	Day6	C	-5	100.6
1882	Rocket	Day6	C	-5	100.1
1883	Luna	Day6	C	-5	95.9
1884	Dasty	Day6	C	-5	98.5
1885	Bello	Day6	exp	-5	101.4
1886	Moni	Day6	exp	-5	98.9
1887	Zulu	Day6	exp	-5	99.5
1888	Dalton	Day6	exp	-5	101.2
1889	Moni	Day7	exp	-5	97.5
1890	Dalton	Day7	exp	-5	101
1891	Bello	Day7	exp	-5	100.3
1892	Zulu	Day7	exp	-5	97.3
1893	Luna	Day7	C	-5	97.9
1894	Dasty	Day7	C	-5	99.5
1895	Rocket	Day7	C	-5	100.8
1896	Jack	Day7	C	-5	100.8
1897	Zulu	Day8	exp	-5	99.1
1898	Moni	Day8	exp	-5	96.9
1899	Bello	Day8	exp	-5	101.2
1900	Dalton	Day8	exp	-5	100.3
1901	Luna	Day8	C	-5	98.9
1902	Rocket	Day8	C	-5	101.4
1903	Jack	Day8	C	-5	99.9
1904	Dasty	Day8	C	-5	98.5
1905	Luna	Day9	C	-5	96.1
1906	Rocket	Day9	C	-5	100.8
1907	Dasty	Day9	C	-5	99.9
1908	Jack	Day9	C	-5	99.7
1909	Zulu	Day9	exp	-5	99.5
1910	Bello	Day9	exp	-5	102.6
1911	Dalton	Day9	exp	-5	100.1
1912	Moni	Day9	exp	-5	96.3
1913	Rocket	Day10	C	-5	100.3
1914	Jack	Day10	C	-5	101.6
1915	Dasty	Day10	C	-5	99.5
1916	Luna	Day10	C	-5	97.7
1917	Dalton	Day10	exp	-5	100.1
1918	Bello	Day10	exp	-5	99.1
1919	Moni	Day10	exp	-5	97.3
1920	Zulu	Day10	exp	-5	98.3
1921	Bello	Day11	exp	-5	NA
1922	Luna	Day11	C	-5	NA
1923	Moni	Day11	exp	-5	NA
1924	Jack	Day11	C	-5	NA
1925	Zulu	Day11	exp	-5	NA
1926	Rocket	Day11	C	-5	NA
1927	Dalton	Day11	exp	-5	NA
1928	Dasty	Day11	C	-5	NA
1929	Dasty	Day12	C	-5	101
1930	Rocket	Day12	C	-5	100.6
1931	Jack	Day12	C	-5	102.4
1932	Luna	Day12	C	-5	100.1
1933	Moni	Day12	exp	-5	97.5
1934	Dalton	Day12	exp	-5	100.6
1935	Bello	Day12	exp	-5	100.8
1936	Zulu	Day12	exp	-5	99.1
1937	Jack	Day13	C	-5	100.1
1938	Luna	Day13	C	-5	96.9
1939	Dasty	Day13	C	-5	98.3
1940	Rocket	Day13	C	-5	99.5
1941	Moni	Day13	exp	-5	98.5
1942	Dalton	Day13	exp	-5	99.7
1943	Zulu	Day13	exp	-5	101.4
1944	Bello	Day13	exp	-5	99.3
1945	Luna	Day14	C	-5	96.5
1946	Dasty	Day14	C	-5	99.7
1947	Rocket	Day14	C	-5	100.8
1948	Jack	Day14	C	-5	102.6
1949	Moni	Day14	exp	-5	97.9
1950	Zulu	Day14	exp	-5	98.3
1951	Dalton	Day14	exp	-5	100.3
1952	Bello	Day14	exp	-5	99.3
1953	Zulu	Day15	exp	-5	99.7
1954	Dalton	Day15	exp	-5	100.1
1955	Moni	Day15	exp	-5	98.5
1956	Bello	Day15	exp	-5	100.1
1957	Jack	Day15	C	-5	100.1
1958	Rocket	Day15	C	-5	99.3
1959	Dasty	Day15	C	-5	97.7
1960	Luna	Day15	C	-5	96.3
1961	Jack	Day16	C	-5	100.1
1962	Dasty	Day16	C	-5	99.5
1963	Luna	Day16	C	-5	97.5
1964	Rocket	Day16	C	-5	101.2
1965	Bello	Day16	exp	-5	99.3
1966	Moni	Day16	exp	-5	95.7
1967	Dalton	Day16	exp	-5	100.6
1968	Zulu	Day16	exp	-5	99.3
1969	Zulu	Day17	exp	-5	99.3
1970	Bello	Day17	exp	-5	100.6
1971	Dalton	Day17	exp	-5	100.3
1972	Moni	Day17	exp	-5	95.7
1973	Rocket	Day17	C	-5	199.1
1974	Jack	Day17	C	-5	99.9
1975	Luna	Day17	C	-5	97.3
1976	Dasty	Day17	C	-5	97.7
1977	Jack	Day18	C	-5	100.2
1978	Rocket	Day18	C	-5	99.7
1979	Dasty	Day18	C	-5	99.5
1980	Luna	Day18	C	-5	97.3
1981	Dalton	Day18	exp	-5	100.1
1982	Zulu	Day18	exp	-5	98.7
1983	Bello	Day18	exp	-5	101.4
1984	Moni	Day18	exp	-5	99.5
1985	Jack	Day19	C	-5	99.9
1986	Rocket	Day19	C	-5	100.1
1987	Dasty	Day19	C	-5	98.3
1988	Luna	Day19	C	-5	97.1
1989	Zulu	Day19	exp	-5	99.1
1990	Dalton	Day19	exp	-5	100.1
1991	Bello	Day19	exp	-5	99.3
1992	Moni	Day19	exp	-5	97.9
1993	Moni	Day20	exp	-5	96.1
1994	Zulu	Day20	exp	-5	99.9
1995	Dalton	Day20	exp	-5	100.1
1996	Bello	Day20	exp	-5	99.7
1997	Jack	Day20	C	-5	99.3
1998	Rocket	Day20	C	-5	100.1
1999	Luna	Day20	C	-5	97.3
[truncated: 25 more rows]
