# Supplementary material for: Canine detection of explosives under adverse environmental conditions with and without acclimation training
Source: PLoS One. 2024 Feb 21;19(2):e0297538. doi: 10.1371/journal.pone.0297538 (PMC10881013; doi:10.1371/journal.pone.0297538)
Supplement: S4 Dataset — (ZIP) [file pone.0297538.s004.zip › all_phase3_TemperatureData_wide.csv]

	Dog	Day	Group	0	5	10	15	20	25	30	35	40	45	-5
1	Rocket	Day1	C	99.3	99.7	100.1	NA	NA	NA	NA	NA	NA	100.1	99.3
2	Jack	Day1	C	100.3	100.8	101	NA	NA	NA	NA	NA	NA	101	99.9
3	Luna	Day1	C	96.7	97.3	97.7	97.9	NA	NA	NA	NA	NA	98.3	97.1
4	Dasty	Day1	C	97.9	98.5	98.9	98.9	99.1	NA	NA	NA	NA	99.1	97.6
5	Moni	Day1	Exp	97.1	98.1	97.9	NA	NA	NA	NA	NA	NA	97.9	95.7
6	Dalton	Day1	Exp	102.2	102.6	102.4	NA	NA	NA	NA	NA	NA	102.2	101.4
7	Bello	Day1	Exp	102.2	101.8	101.4	101.2	NA	NA	NA	NA	NA	101.2	100.8
8	Zulu	Day1	Exp	100.8	101.2	101.4	101.4	101.6	NA	NA	NA	NA	101.8	98.5
9	Jack	Day2	C	100.3	100.8	100.8	101	NA	NA	NA	NA	NA	101	101
10	Rocket	Day2	C	101.2	100.8	100.8	100.3	NA	NA	NA	NA	NA	100.3	101.6
11	Dasty	Day2	C	97.9	98.1	98.7	NA	NA	NA	NA	NA	NA	98.5	98.9
12	Luna	Day2	C	98.1	98.1	97.7	97.9	97.7	NA	NA	NA	NA	97.7	99.3
13	Moni	Day2	exp	99.1	98.1	98.7	NA	NA	NA	NA	NA	NA	98.3	97.9
14	Bello	Day2	exp	101.2	101.4	101.4	101.4	NA	NA	NA	NA	NA	101.2	100.3
15	Dalton	Day2	exp	101.8	102	101.8	101.8	NA	NA	NA	NA	NA	101.8	100.3
16	Zulu	Day2	exp	100.8	101.4	101.8	101.8	101.8	NA	NA	NA	NA	102	98.1
17	Dasty	Day3	C	99.9	99.7	99.7	NA	NA	NA	NA	NA	NA	99.5	100.3
18	Jack	Day3	C	100.1	100.8	101.2	NA	NA	NA	NA	NA	NA	101.2	100.6
19	Luna	Day3	C	97.7	97.3	97.7	NA	NA	NA	NA	NA	NA	97.5	98.1
20	Rocket	Day3	C	98.5	98.9	98.7	NA	NA	NA	NA	NA	NA	98.7	100.1
21	Moni	Day3	exp	97.9	98.9	99.1	NA	NA	NA	NA	NA	NA	99.1	96.3
22	Bello	Day3	exp	102.8	103	102.8	NA	NA	NA	NA	NA	NA	102.8	100.6
23	Dalton	Day3	exp	101.8	102.2	102.2	NA	NA	NA	NA	NA	NA	102.4	100.1
24	Zulu	Day3	exp	101.6	102.2	102.6	102.8	NA	NA	NA	NA	NA	103	98.9
25	Zulu	Day4	exp	102.6	103.8	104.4	104.4	104.6	NA	NA	NA	NA	104.6	99.5
26	Dalton	Day4	exp	102.8	103.2	103.6	NA	NA	NA	NA	NA	NA	103.6	99.9
27	Bello	Day4	exp	101.8	102	102.4	NA	NA	NA	NA	NA	NA	102.4	99.7
28	Moni	Day4	exp	99.9	101.4	101	NA	NA	NA	NA	NA	NA	101	98.7
29	Jack	Day4	C	100.3	100.6	100.6	NA	NA	NA	NA	NA	NA	100.8	101.2
30	Rocket	Day4	C	98.7	97.9	98.1	NA	NA	NA	NA	NA	NA	98.3	99.7
31	Dasty	Day4	C	96.9	97.3	97.5	NA	NA	NA	NA	NA	NA	97.5	97.1
32	Luna	Day4	C	96.5	96.9	96.9	96.9	NA	NA	NA	NA	NA	96.9	97.9
33	Luna	Day5	C	97.1	97.5	97.5	97.9	NA	NA	NA	NA	NA	97.9	96.9
34	Jack	Day5	C	101.8	101.8	101.8	NA	NA	NA	NA	NA	NA	101.8	102
35	Rocket	Day5	C	101.2	101	100.6	NA	NA	NA	NA	NA	NA	100.3	102.6
36	Dasty	Day5	C	99.3	99.3	99.3	NA	NA	NA	NA	NA	NA	99.3	99.7
37	Dalton	Day5	exp	101.8	102.4	102.4	102.4	102.6	NA	NA	NA	NA	102.6	99.5
38	Zulu	Day5	exp	102.4	103.4	103.6	103.8	NA	NA	NA	NA	NA	103.8	99.3
39	Bello	Day5	exp	102.4	103	102.8	NA	NA	NA	NA	NA	NA	102.8	99.7
40	Moni	Day5	exp	100.1	101	100.8	NA	NA	NA	NA	NA	NA	100.8	98.1
41	Jack	Day6	C	100.6	101.2	101.4	NA	NA	NA	NA	NA	NA	101.4	100.6
42	Rocket	Day6	C	100.1	100.3	100.1	NA	NA	NA	NA	NA	NA	100.1	100.1
43	Luna	Day6	C	95.3	96.1	96.5	NA	NA	NA	NA	NA	NA	97.1	95.9
44	Dasty	Day6	C	98.1	98.9	98.9	NA	NA	NA	NA	NA	NA	98.9	98.5
45	Bello	Day6	exp	104	105.2	105	NA	NA	NA	NA	NA	NA	104.8	101.4
46	Moni	Day6	exp	102.8	104.2	104.4	NA	NA	NA	NA	NA	NA	104.4	98.9
47	Zulu	Day6	exp	102	104.2	105	106	NA	NA	NA	NA	NA	106.2	99.5
48	Dalton	Day6	exp	103.2	104	104.4	104.8	NA	NA	NA	NA	NA	105.2	101.2
49	Moni	Day7	exp	101.6	103	103.8	NA	NA	NA	NA	NA	NA	104.2	97.5
50	Dalton	Day7	exp	103.6	104.4	105	NA	NA	NA	NA	NA	NA	105	101
51	Bello	Day7	exp	103.6	104.6	105.2	NA	NA	NA	NA	NA	NA	105.2	100.3
52	Zulu	Day7	exp	102.4	104.4	NA	NA	NA	NA	NA	NA	NA	105.2	97.3
53	Luna	Day7	C	96.7	97.1	97.5	NA	NA	NA	NA	NA	NA	97.5	97.9
54	Dasty	Day7	C	98.7	98.7	99.1	99.1	NA	NA	NA	NA	NA	99.1	99.5
55	Rocket	Day7	C	99.7	99.7	99.7	NA	NA	NA	NA	NA	NA	99.7	100.8
56	Jack	Day7	C	100.3	100.6	100.6	NA	NA	NA	NA	NA	NA	100.6	100.8
57	Zulu	Day8	exp	103.4	104.4	105.4	106.2	NA	NA	NA	NA	NA	106.4	99.1
58	Moni	Day8	exp	101.6	102.6	103	NA	NA	NA	NA	NA	NA	103	96.9
59	Bello	Day8	exp	104.4	104.6	105.2	NA	NA	NA	NA	NA	NA	105.2	101.2
60	Dalton	Day8	exp	103.2	104.2	104.6	105.2	NA	NA	NA	NA	NA	105.2	100.3
61	Luna	Day8	C	97.9	97.7	97.3	NA	NA	NA	NA	NA	NA	97.3	98.9
62	Rocket	Day8	C	100.8	100.6	100.1	NA	NA	NA	NA	NA	NA	100.1	101.4
63	Jack	Day8	C	100.1	100.3	101	NA	NA	NA	NA	NA	NA	101	99.9
64	Dasty	Day8	C	98.3	98.7	NA	NA	NA	NA	NA	NA	NA	98.7	98.5
65	Luna	Day9	C	95.9	96.1	96.1	96.1	96.7	96.7	NA	NA	NA	96.7	96.1
66	Rocket	Day9	C	100.1	99.7	NA	NA	NA	NA	NA	NA	NA	99.5	100.8
67	Dasty	Day9	C	99.3	99.3	99.1	NA	NA	NA	NA	NA	NA	99.1	99.9
68	Jack	Day9	C	99.7	100.1	100.3	NA	NA	NA	NA	NA	NA	100.3	99.7
69	Zulu	Day9	exp	102.2	104	105	NA	NA	NA	NA	NA	NA	105.4	99.5
70	Bello	Day9	exp	105.4	105.8	106.2	NA	NA	NA	NA	NA	NA	106.2	102.6
71	Dalton	Day9	exp	103.2	104.4	104.8	NA	NA	NA	NA	NA	NA	104.8	100.1
72	Moni	Day9	exp	100.6	101.8	102.8	NA	NA	NA	NA	NA	NA	102.8	96.3
73	Rocket	Day10	C	100.3	100.6	100.6	100.8	NA	NA	NA	NA	NA	100.8	100.3
74	Jack	Day10	C	101.2	101.6	101.8	NA	NA	NA	NA	NA	NA	101.8	101.6
75	Dasty	Day10	C	99.3	99.5	99.7	NA	NA	NA	NA	NA	NA	99.7	99.5
76	Luna	Day10	C	97.1	97.1	97.3	NA	NA	NA	NA	NA	NA	97.3	97.7
77	Dalton	Day10	exp	102.6	103.6	104.2	NA	NA	NA	NA	NA	NA	104.2	100.1
78	Bello	Day10	exp	102.6	103.4	104.2	NA	NA	NA	NA	NA	NA	104.2	99.1
79	Moni	Day10	exp	101.6	102.4	103.2	NA	NA	NA	NA	NA	NA	103.2	97.3
80	Zulu	Day10	exp	101.4	103.6	104.7	NA	NA	NA	NA	NA	NA	105.6	98.3
81	Bello	Day11	exp	100.6	103.6	105.2	NA	NA	NA	NA	NA	NA	105.2	NA
82	Luna	Day11	C	95.5	100.3	102.2	103	NA	NA	NA	NA	NA	103.2	NA
83	Moni	Day11	exp	96.7	101	103	NA	NA	NA	NA	NA	NA	103	NA
84	Jack	Day11	C	100.8	102.6	104.2	NA	NA	NA	NA	NA	NA	104.4	NA
85	Zulu	Day11	exp	98.9	102.4	104.2	NA	NA	NA	NA	NA	NA	104.2	NA
86	Rocket	Day11	C	100.6	101.8	NA	NA	NA	NA	NA	NA	NA	101.8	NA
87	Dalton	Day11	exp	100.1	101.6	102.8	NA	NA	NA	NA	NA	NA	103.2	NA
88	Dasty	Day11	C	98.7	100.8	102.2	102.6	NA	NA	NA	NA	NA	103	NA
89	Dasty	Day12	C	100.8	100.8	100.1	NA	NA	NA	NA	NA	NA	100.1	101
90	Rocket	Day12	C	99.7	99.7	99.7	99.7	NA	NA	NA	NA	NA	99.3	100.6
91	Jack	Day12	C	101.2	101.2	101.2	NA	NA	NA	NA	NA	NA	101	102.4
92	Luna	Day12	C	97.5	98.3	97.9	NA	NA	NA	NA	NA	NA	98.1	100.1
93	Moni	Day12	exp	101.4	102.6	103	NA	NA	NA	NA	NA	NA	103	97.5
94	Dalton	Day12	exp	104	104.4	104.8	105.2	NA	NA	NA	NA	NA	105.2	100.6
95	Bello	Day12	exp	104	105	105.6	NA	NA	NA	NA	NA	NA	105.6	100.8
96	Zulu	Day12	exp	102.6	103.8	104.8	NA	NA	NA	NA	NA	NA	105.4	99.1
97	Jack	Day13	C	99.9	99.9	100.1	NA	NA	NA	NA	NA	NA	100.1	100.1
98	Luna	Day13	C	97.1	96.5	96.9	96.9	NA	NA	NA	NA	NA	97.1	96.9
99	Dasty	Day13	C	98.1	98.1	98.3	NA	NA	NA	NA	NA	NA	98.3	98.3
100	Rocket	Day13	C	98.5	98.3	98.3	NA	NA	NA	NA	NA	NA	98.3	99.5
101	Moni	Day13	exp	102.6	102.8	103.6	NA	NA	NA	NA	NA	NA	103.6	98.5
102	Dalton	Day13	exp	102.2	102.8	103.4	103.8	NA	NA	NA	NA	NA	104.2	99.7
103	Zulu	Day13	exp	104.2	105.4	NA	NA	NA	NA	NA	NA	NA	105.4	101.4
104	Bello	Day13	exp	102.4	103.4	104	NA	NA	NA	NA	NA	NA	104.2	99.3
105	Luna	Day14	C	95.1	95.7	96.3	96.3	96.7	96.9	NA	NA	NA	97.1	96.5
106	Dasty	Day14	C	98.7	98.7	98.7	98.9	NA	NA	NA	NA	NA	98.9	99.7
107	Rocket	Day14	C	100.1	99.3	99.1	NA	NA	NA	NA	NA	NA	99.1	100.8
108	Jack	Day14	C	101.6	101.6	101.4	101.4	NA	NA	NA	NA	NA	101.4	102.6
109	Moni	Day14	exp	101.2	103.8	NA	NA	NA	NA	NA	NA	NA	103.6	97.9
110	Zulu	Day14	exp	102.4	103.4	105	105.4	NA	NA	NA	NA	NA	103.6	98.3
111	Dalton	Day14	exp	104	104.6	105	NA	NA	NA	NA	NA	NA	105.2	100.3
112	Bello	Day14	exp	103.4	104	104.4	NA	NA	NA	NA	NA	NA	104.6	99.3
113	Zulu	Day15	exp	103.2	104.4	105.4	NA	NA	NA	NA	NA	NA	105.8	99.7
114	Dalton	Day15	exp	103	104.2	104.8	105.4	106	NA	NA	NA	NA	106	100.1
115	Moni	Day15	exp	102	103.2	104.2	NA	NA	NA	NA	NA	NA	104.4	98.5
116	Bello	Day15	exp	103.8	104.8	105.2	NA	NA	NA	NA	NA	NA	105.2	100.1
117	Jack	Day15	C	100.3	100.8	101	NA	NA	NA	NA	NA	NA	101	100.1
118	Rocket	Day15	C	98.9	98.9	99.1	99.1	NA	NA	NA	NA	NA	98.9	99.3
119	Dasty	Day15	C	97.9	98.3	98.3	NA	NA	NA	NA	NA	NA	98.3	97.7
120	Luna	Day15	C	96.3	96.5	96.3	96.5	NA	NA	NA	NA	NA	96.9	96.3
121	Jack	Day16	C	99.9	100.3	100.3	100.6	NA	NA	NA	NA	NA	100.6	100.1
122	Dasty	Day16	C	98.9	99.1	98.9	98.7	98.7	NA	NA	NA	NA	98.7	99.5
123	Luna	Day16	C	95.3	96.7	96.9	96.5	NA	NA	NA	NA	NA	96.5	97.5
124	Rocket	Day16	C	100.3	99.5	99.3	NA	NA	NA	NA	NA	NA	99.3	101.2
125	Bello	Day16	exp	102.6	103.4	103.8	NA	NA	NA	NA	NA	NA	104.4	99.3
126	Moni	Day16	exp	100.8	102.6	103	NA	NA	NA	NA	NA	NA	103.4	95.7
127	Dalton	Day16	exp	103	104	104.6	105	NA	NA	NA	NA	NA	105.2	100.6
128	Zulu	Day16	exp	102.6	103.6	NA	NA	NA	NA	NA	NA	NA	103.6	99.3
129	Zulu	Day17	exp	103	104.4	NA	NA	NA	NA	NA	NA	NA	104.4	99.3
130	Bello	Day17	exp	104.6	105.2	106	NA	NA	NA	NA	NA	NA	106.4	100.6
131	Dalton	Day17	exp	103.8	104.6	105.2	NA	NA	NA	NA	NA	NA	105.4	100.3
132	Moni	Day17	exp	101.2	103.2	103.6	NA	NA	NA	NA	NA	NA	103.6	95.7
133	Rocket	Day17	C	100.1	99.7	99.9	99.9	NA	NA	NA	NA	NA	99.5	199.1
134	Jack	Day17	C	99.9	100.3	100.6	NA	NA	NA	NA	NA	NA	100.6	99.9
135	Luna	Day17	C	97.3	97.3	97.3	NA	NA	NA	NA	NA	NA	97.3	97.3
136	Dasty	Day17	C	97.7	97.9	98.1	NA	NA	NA	NA	NA	NA	98.1	97.7
137	Jack	Day18	C	100.3	100.3	100.1	NA	NA	NA	NA	NA	NA	100.1	100.2
138	Rocket	Day18	C	99.5	99.7	NA	NA	NA	NA	NA	NA	NA	99.5	99.7
139	Dasty	Day18	C	98.9	99.1	99.1	NA	NA	NA	NA	NA	NA	99.1	99.5
140	Luna	Day18	C	96.7	97.1	97.3	NA	NA	NA	NA	NA	NA	97.3	97.3
141	Dalton	Day18	exp	102.2	103	103.4	NA	NA	NA	NA	NA	NA	103.4	100.1
142	Zulu	Day18	exp	101.4	103.4	105	NA	NA	NA	NA	NA	NA	105.2	98.7
143	Bello	Day18	exp	103.2	103.8	104	NA	NA	NA	NA	NA	NA	104	101.4
144	Moni	Day18	exp	102.6	103.2	104.2	NA	NA	NA	NA	NA	NA	104.2	99.5
145	Jack	Day19	C	99.9	99.9	100.1	NA	NA	NA	NA	NA	NA	100.3	99.9
146	Rocket	Day19	C	99.7	99.3	99.1	99.1	NA	NA	NA	NA	NA	99.1	100.1
147	Dasty	Day19	C	98.1	98.7	98.7	NA	NA	NA	NA	NA	NA	98.7	98.3
148	Luna	Day19	C	96.5	96.9	97.2	NA	NA	NA	NA	NA	NA	97.3	97.1
149	Zulu	Day19	exp	101.6	103.2	104.4	NA	NA	NA	NA	NA	NA	104.6	99.1
150	Dalton	Day19	exp	102.6	103.2	103.4	NA	NA	NA	NA	NA	NA	103.4	100.1
151	Bello	Day19	exp	101.8	103.4	104	NA	NA	NA	NA	NA	NA	104	99.3
152	Moni	Day19	exp	99.9	102.2	NA	NA	NA	NA	NA	NA	NA	102.6	97.9
153	Moni	Day20	exp	102	102.6	103.4	NA	NA	NA	NA	NA	NA	103.4	96.1
154	Zulu	Day20	exp	103.6	105	105.6	NA	NA	NA	NA	NA	NA	105.6	99.9
155	Dalton	Day20	exp	103.2	104.2	104.8	NA	NA	NA	NA	NA	NA	105	100.1
156	Bello	Day20	exp	103.8	104.8	105.4	NA	NA	NA	NA	NA	NA	105.6	99.7
157	Jack	Day20	C	99.7	100.1	100.3	100.6	NA	NA	NA	NA	NA	100.6	99.3
158	Rocket	Day20	C	99.1	98.9	98.7	NA	NA	NA	NA	NA	NA	98.7	100.1
159	Luna	Day20	C	95.9	96.3	96.9	NA	NA	NA	NA	NA	NA	96.9	97.3
160	Dasty	Day20	C	98.7	98.7	98.9	NA	NA	NA	NA	NA	NA	98.9	100.3
161	Zulu	Day21	exp	103.6	104.6	NA	NA	NA	NA	NA	NA	NA	104.6	99.1
162	Dalton	Day21	exp	103.6	104.8	105.4	NA	NA	NA	NA	NA	NA	105.4	101.2
163	Moni	Day21	exp	101.8	103.4	103.6	NA	NA	NA	NA	NA	NA	103.8	97.7
164	Bello	Day21	exp	104.2	105.2	105.8	NA	NA	NA	NA	NA	NA	106	100.1
165	Rocket	Day21	C	99.5	99.5	99.7	99.5	NA	NA	NA	NA	NA	99.5	99.7
166	Luna	Day21	C	97.1	97.1	96.3	96.3	96.5	96.7	96.7	NA	NA	96.7	98.9
167	Jack	Day21	C	99.9	100.1	100.6	NA	NA	NA	NA	NA	NA	100.6	99.9
168	Dasty	Day21	C	97.3	97.7	98.1	NA	NA	NA	NA	NA	NA	98.1	98.5
169	Luna	Day22	C	97.1	101.2	102.4	102.8	NA	NA	NA	NA	NA	102.8	NA
170	Moni	Day22	exp	97.3	100.8	102	NA	NA	NA	NA	NA	NA	102	NA
171	Jack	Day22	C	101.8	103.2	104.4	105.2	NA	NA	NA	NA	NA	105.2	NA
172	Dalton	Day22	exp	99.7	101.4	102.8	NA	NA	NA	NA	NA	NA	103	NA
173	Rocket	Day22	C	99.9	101.6	102.8	NA	NA	NA	NA	NA	NA	103.2	NA
174	Zulu	Day22	exp	99.1	102.4	104	NA	NA	NA	NA	NA	NA	104.6	NA
175	Dasty	Day22	C	99.5	101.6	102.8	NA	NA	NA	NA	NA	NA	103	NA
176	Bello	Day22	exp	99.5	102.4	103	NA	NA	NA	NA	NA	NA	103.2	NA
