# Supplementary material for: Canine detection of explosives under adverse environmental conditions with and without acclimation training
Source: PLoS One. 2024 Feb 21;19(2):e0297538. doi: 10.1371/journal.pone.0297538 (PMC10881013; doi:10.1371/journal.pone.0297538)
Supplement: S1 File — (ZIP) [file pone.0297538.s005.zip]

Archive with 2 entries (2 files):
- StageIIAnalysis_Plos1.qmd
- StageIIIAnalysis_Plos1.qmd
