# Supplementary material for: Canine detection of explosives under adverse environmental conditions with and without acclimation training
Source: PLoS One. 2024 Feb 21;19(2):e0297538. doi: 10.1371/journal.pone.0297538 (PMC10881013; doi:10.1371/journal.pone.0297538)
Supplement: S1 File — (ZIP) [file pone.0297538.s005.zip › StageIIAnalysis_Plos1.qmd]

---
title: "Analysis Phase II"
format: docx
editor: visual
bibliography: references.bib
---

# Phase II: Goal- (A) Determine if environmental condition affects canine detection limit of 4 explosives odorants (C-4, TNT, AN & SP) and (B) the factors that may contribute to changes in detection limit

Load the packages (ggplot2, plyr, dplyr, etc.)

```{r}
#| echo: false
#| include: false
library(ggplot2)
library(plyr)
library(dplyr)
library(lme4)
library(lmerTest)
library(car)
library(reshape2)
library(emmeans)
library(gridExtra)
library(stringr)
library(multipanelfigure)
library(grid)
library(cowplot)
library(tidyr)
library(stringr)
```

## Part A: Do detection limits vary by environmental condition for 4 explosives?

### Data management

Load threshold data

```{r}
df<- read.csv("AnalysisData_Stg2_olfactometerdata.csv")

```

Create a column to indicate canine response as "correct" or "incorrect" and re-label conditions to final names.

```{r}
df$correct<-ifelse(as.character(df$correctPort)==as.character(df$response), 1, 0)

df$conditions<-revalue(df$notes, c("std"="Standard", "htlh"="High Temp Low Humid",
                              "ltlh"="Low Temp Low Humid", "lthh"="Low Temp High Humid",
                              "hthh"="High Temp High Humid","Lthh"="Low Temp High Humid"))
```

## ITI

Break out the Box ITI Column to create a Latency column and calculate mean Box ITI

```{r}
#Remove the backets
df$pokeITI<-str_replace_all(df$pokeITI, "[\\[]", "")
df$pokeITI<-str_replace_all(df$pokeITI, "[\\]]", "")

df<-df%>% separate(pokeITI, into=c("Latency", "ITI1", "ITI2", "ITI3",
                                   "ITI4", "ITI5", "ITI6",
                                   "ITI7", "ITI8", "ITI9",
                                   "ITI10", "ITI11", "ITI12",
                                   "ITI13", "ITI14", "ITI15"), fill="right",
                   sep=",", convert=T)


df$meanBoxITI<-df%>% select("Latency", "ITI1", "ITI2", "ITI3",
                                   "ITI4", "ITI5", "ITI6",
                                   "ITI7", "ITI8", "ITI9",
                                   "ITI10", "ITI11", "ITI12",
                                   "ITI13", "ITI14", "ITI15") %>% rowMeans(na.rm=T)
df$meanBoxITIcuts<-cut(df$meanBoxITI, breaks=10, labels=F)

g<-ggplot(data=df %>% filter(meanBoxITI<50), aes(x=meanBoxITI, y=correct, alpha=.25))+geom_smooth()+geom_point()
g


g<-ggplot(data=df %>% filter(meanBoxITI<50), aes(x=meanBoxITIcuts, y=correct))+stat_summary(fun.data="mean_cl_boot",geom="errorbar")
g


df$IBI<-df %>% select(ITI1, ITI2, ITI3, ITI4, ITI5, ITI6, ITI7, ITI8, ITI9, ITI10, ITI11)%>% rowMeans(na.rm=T)

dfL<-df%>% group_by(subjID, conditions, Odor, session) %>% summarise(meanLatency=mean(Latency, na.rm=T), meanIBI1=mean(IBI, na.rm=T))


```

Calculate detection limit from reversal data

Thresh2 = non-imputed threshold data; Thresh3 = imputed threshold data

```{r}
df2<-df
df2<-ddply(df2, .(subjID, conditions, session, Odor), transform, maxConc=max(Concentration))


rev<-ddply(df2, .(subjID, conditions, session, ReversalNumber, maxConc, Odor), transform, rnumb=seq(1,length(ReversalNumber)))

rev<-ddply(rev, .(subjID, session, conditions, ReversalNumber, maxConc, Odor), transform, rmax=max(rnumb))

Thresh<-subset(rev, rmax==rnumb)


Thresh2<-dcast(Thresh, subjID+ session+ conditions+ Odor+ maxConc~ReversalNumber, value.var="Concentration")
#Thresh2 not imputed

# Now to impute in cases of sessions in which dogs met welfare criterion or got 3 correct reponses at lowest concentration. 

# If dogs hit 3% all remaining reversal points = 3%
Thresh3<-Thresh2
Thresh3[is.na(Thresh3)] <- 0

Thresh3$`1`<- ifelse(Thresh3$`0`==0.03 & Thresh3$`2`==0.00, 
                     0.03, Thresh3$`1`)
Thresh3$`2`<- ifelse(Thresh3$`1`==0.03 & Thresh3$`3`==0.00, 
                     0.03, Thresh3$`2`)
Thresh3$`3`<- ifelse(Thresh3$`2`==0.03 & Thresh3$`4`==0.00, 
                     0.03, Thresh3$`3`)
Thresh3$`4`<- ifelse(Thresh3$`3`==0.03 & Thresh3$`5`==0.00, 
                     0.03, Thresh3$`4`)
Thresh3$`5`<- ifelse(Thresh3$`4`==0.03 & Thresh3$`6`==0.00, 
                     0.03, Thresh3$`5`)
Thresh3$`6`<- ifelse(Thresh3$`5`==0.03, 0.03, Thresh3$`6`)


# If dogs hit is pulled due to welfare (last reversal is not 6 or .03) all remaining reversal points will be highest concentraion
Thresh3$`1`<- ifelse(Thresh3$`1`==0.00,
                     0.8, Thresh3$`1`)
Thresh3$`2`<- ifelse(Thresh3$`2`==0.00,
                     0.8, Thresh3$`2`)
Thresh3$`3`<- ifelse(Thresh3$`3`==0.00,
                     0.8, Thresh3$`3`)
Thresh3$`4`<- ifelse(Thresh3$`4`==0.00,
                     0.8, Thresh3$`4`)
Thresh3$`5`<- ifelse(Thresh3$`5`==0.00,
                     0.8, Thresh3$`5`)
Thresh3$`6`<- ifelse(Thresh3$`6`==0.00,
                     0.8, Thresh3$`6`)

Thresh3$L1<-log10(Thresh3$`0`)
Thresh3$L2<-log10(Thresh3$`1`)
Thresh3$L3<-log10(Thresh3$`2`)
Thresh3$L4<-log10(Thresh3$`3`)
Thresh3$L5<-log10(Thresh3$`4`)
Thresh3$L6<-log10(Thresh3$`5`)
Thresh3$L7<-log10(Thresh3$`6`)


Thresh3$Threshold<-rowMeans(Thresh3[c("L1", "L2", "L3", "L4", "L5", "L6", "L7")], na.rm=T)

Thresh3$Breed <- ifelse(Thresh3$subjID=="Bello" | Thresh3$subjID=="Moni" | Thresh3$subjID=="Zulu" | Thresh3$subjID=="Luna", "German Short Haired Pointer", "Labrador Retriever")

```

### Plot

```{r}
#| echo: false
g<-ggplot(data=Thresh3, aes(x=conditions, y=Threshold))+
  stat_summary(fun="mean", geom="point")+
  stat_summary(fun.data="mean_cl_boot", geom="errorbar")+
  theme_classic()+
  ylab("Detection limit (log scale)")+xlab("Environmental condition")+ facet_wrap(~Odor) + 
  theme(axis.text.x = element_text(angle = 90, vjust = 0.5, hjust=1))
g

jpeg(filename="Fig2.jpeg", width=6, height=4, units="in", res=300)
g
dev.off()


```

Add odor availability to model

```{r}

# Bring in Odor avail. values

OdorAv<- read.csv("VOC_av.csv")

# Merge data sets
Thresh4 <- merge(Thresh3, OdorAv)

Thresh4 <- Thresh4 %>% filter(conditions %in% c("High Temp High Humid", "High Temp Low Humid", "Low Temp Low Humid", "Low Temp High Humid"))
OdorAv <- OdorAv %>% filter(conditions %in% c("High Temp High Humid", "High Temp Low Humid", "Low Temp Low Humid", "Low Temp High Humid"))
OdorAv$conditions2<-revalue(OdorAv$conditions, c("High Temp High Humid"="High Temp",
                                                 "High Temp Low Humid"="High Temp",
                                                 "Low Temp High Humid"="Low Temp",
                                                 "Low Temp Low Humid"="Low Temp"))

OdorAv$conditions3<-revalue(OdorAv$conditions, c("High Temp High Humid"="High Humid",
                                                 "High Temp Low Humid"="Low Humid",
                                                 "Low Temp High Humid"="High Humid",
                                                 "Low Temp Low Humid"="Low Humid"))
t<-OdorAv %>% group_by(conditions2) %>% summarise(mean=mean(Total_VOC_ppm))
t2<-OdorAv %>% group_by(conditions3) %>% summarise(mean=mean(Total_VOC_ppm))

m<-lm(data=OdorAv, Total_VOC_ppm~conditions)
Anova(m)
summary(m)

g<-ggplot(data=OdorAv, aes(y=Total_VOC_ppm, x=conditions, color=Odor))+geom_point()
g

m<-lmer(data=Thresh4%>% filter(Odor=="C-4"), Threshold~scale(Total_VOC_ppm)+(1|subjID))
summary(m)

m<-lmer(data=Thresh4%>% filter(Odor=="AN"), Threshold~scale(Total_VOC_ppm)+(1|subjID))
summary(m)

m<-lmer(data=Thresh4%>% filter(Odor=="SP"), Threshold~scale(Total_VOC_ppm)+(1|subjID))
summary(m)

m<-lmer(data=Thresh4%>% filter(Odor=="TNT"), Threshold~scale(Total_VOC_ppm)+(1|subjID))
summary(m)

g<-ggplot(data=Thresh4, aes(x=Total_VOC_ppm, y=Threshold))+geom_point()+facet_wrap(~Odor, scales="free")+geom_smooth()
g
```

```{r}
library(gtsummary)

Thresh3%>% select(conditions, Odor, Threshold) %>% 
  tbl_strata(
    strata = Odor,
    .tbl_fun =
      ~ .x %>%
        tbl_summary(by = conditions, 
                    statistic= list(all_continuous() ~"{mean}")) %>%
                      add_ci(),
        
    .header = "**{strata}**")

```

Question: Is detection limit affected by environmental condition?

Linear mixed effects model in which threshold is predicted by environmental condition, odor, their interaction and a random effect of dog. Residual plot indicates some boundary effects due to a high and low threshold, but is overall okay for interpretation.

```{r}

m<-lmer(data=Thresh3, Threshold~Odor+conditions+(1|subjID))
#residual plot
plot(m)

```

Compute the anova results of the mixed effect model

```{r}
anovaTable<-Anova(m)
anovaTable
summary(m)
confint(m, level=0.95)
```

There is a significant interaction between odor and conditions on detection limit.

```{r}

posthocs=emmeans(m, "trt.vs.ctrl"~ conditions|Odor, ref=5, adjust="fdr")
summary(posthocs)
```

Post-hoc analysis indicates that the only odor with significant difference between any condition from standard was C-4 (hthh p\<0.01; htlh p\<0.05).

Due to these results all following results (Part B) will have 1. all odors 2. just C-4

## What factors have an affecting detection limit?

### Breed or group: Does canine breed or study group affect detection performance?

#### Data management

```{r}
#Add group to data set

Thresh3$Group <- ifelse(Thresh3$subjID=="Dasty" | Thresh3$subjID=="Zulu" | Thresh3$subjID=="Dalton" | Thresh3$subjID=="Moni", "Group A", "Group B")

```

#### Plot

```{r}

#revalue condtions

Thresh4<-Thresh3

Thresh4$conditions<-revalue(Thresh4$conditions, c("Standard"="std",
                                                  "High Temp Low Humid"
                                                  ="htlh",
                              "Low Temp Low Humid"="ltlh",
                              "Low Temp High Humid"="lthh",
                              "High Temp High Humid"="hthh"))


#Plot breed and detection limit 

g1<-ggplot(data=Thresh4, aes(x=conditions, y=Threshold, color=Breed))+
  stat_summary(fun="mean", geom="point")+
  stat_summary(fun.data="mean_cl_boot", geom="errorbar")+
  theme_classic()+ facet_wrap(~Odor)+
  ylab("Detection limit (log proportion)")+xlab("Environmental Condition")+
  theme(axis.text.x = element_text(size = 10, angle = 90, vjust = 0.5))
g1

#plot group and detection limit
g2<-ggplot(data=Thresh4, aes(x=conditions, y=Threshold, color=Group))+
  stat_summary(fun="mean", geom="point")+
  stat_summary(fun.data="mean_cl_boot", geom="errorbar")+
  theme_classic()+ facet_wrap(~Odor)+
  ylab("Detection limit (log proportion)")+xlab("Environmental Condition")+
  theme(axis.text.x = element_text(size = 10, angle = 90, vjust = 0.5))
g2

breedlegend<- get_legend(g1)
grouplegend <- get_legend(g2)


Plot1<- plot_grid(
  g1 + theme(legend.position="none"), 
  breedlegend,
  ncol = 2,
  rel_widths = c(2, 1))
Plot1

Plot2<- plot_grid(
  g2 + theme(legend.position="none"),
  grouplegend,
  ncol = 2,
  rel_widths = c(2, 1))
Plot2


```

Figure (Plot 1)- indicates that detection performance for the two breeds (across all odors and conditions) largely overlapped, supporting the hypothesis that breed is not an indicator of detection performance. Figure 2 (Plot 2) shows the detection limit differences (across all odors and conditions) of the two groups. These groups overall overlapped in detection limits as well, although not for SP ltlh and TNT lthh. This plot indicates that overall group (order at which dog's experienced the conditions), did not change detection limit.

#### Analysis

```{r}
#breed and detection limit
B1m1<-lmer(data=Thresh3, Threshold~Odor*conditions+Breed +(1|subjID))
#residual plot
plot(B1m1)
anovaTableB1m1<-Anova(B1m1)
summary(B1m1)
confint(B1m1, level=0.95)
anovaTableB1m1

#Group and detection limit
B1m2<-lmer(data=Thresh3, Threshold~Odor*conditions+Group +(1|subjID))
#residual plot
plot(B1m2)
anovaTableB1m2<-Anova(B1m2)
summary(B1m2)
confint(B1m2, level=0.95)
anovaTableB1m2

```

Linear mixed effects model in which detection limit is predicted by environmental condition, odor, their interaction and breed (model B1M1) and group (B1M2) with a random effect of dog. Residual plots (for both) indicates some boundary effects due to a high and low threshold, but is overall okay for interpretation. Anova found no significant affect of breed on detection limit (Chisq= 0.460, DF=1, P=0.498), however odor and condition together had a signifigant interaction with detection limit (as the previous model found) (chisq=31.0441,DF=12, P\<0.01). The anova analysis for the model which examined if environmental condition, odor and group predicted overall detection limited did not find a signifigant interaction with odor either (chisq= 1.98, DF=1, P=0.159), and again found a significant interaction between odor and condition (chisq=31.0441,DF=12, P\<0.01).

### Internal Temperature: Does canine internal temperature change (rate of change, average temp., maximum temperagure, overall change in temperature) affect detection performance?

#### Data Management

Load the Temperature data from the .csv file (Both long and wide format)

```{r}
#Load long format
t<-read.csv("all_phase2_TemperatureData.csv")

#Load wide format
twide<-read.csv("all_phase2_TemperatureData_wide.csv")
```

compare mean temp to detection limit and mean temp to condition

```{r}

jpeg(filename="Fig3.jpeg", width = 6, height = 4,

res = 300, units = "in")

g

dev.off

```

```{r}
#remove 45m time increment because not from working period

tlong<-t
tlong <- tlong  %>% filter(variable < 45)

#clean data to prepare for merge with threshold data
tlong$Odor <- revalue(tlong$Odor, c("an"= "AN", "C4"="C-4"))

tlong$Condition<-revalue(tlong$Condition, c("std"="Standard", 
                                             "htlh"="High Temp Low Humid",
                                             "ltlh"="Low Temp Low Humid", 
                                             "lthh"="Low Temp High Humid",
                                             "hthh"="High Temp High Humid",
                                             "Lthh"="Low Temp High Humid"))

tlong$Breed <- ifelse(tlong$Dog=="Bello" | tlong$Dog=="Moni" | tlong$Dog=="Zulu" | tlong$Dog=="Luna", "GermanShortHairedPointer", "Labrador")
tlong$value<-(tlong$value-32)*(5/9)

g<-ggplot(data=tlong %>% filter(variable<25), aes (x=variable, y=value, color=Condition))+
  stat_summary(fun.data="mean_cl_boot", geom="errorbar")+
  stat_summary(fun="mean", geom="line")+
  theme_classic()+xlab("Session Time (min)")+
  ylab(expression("Temperature" *degree* C))
g

jpeg(filename="Fig3.jpeg", width=6, height=4, units="in", res=300)
g
dev.off()

#model differences in temperature between conditions

m<-lmer(data=tlong, value~Condition +(1|Dog))
Anova(m)
p<-emmeans(m, pairwise~Condition)
summary(p)

tlong2<-tlong %>% filter(Condition %in% c("High Temp High Humid", "High Temp Low Humid", "Standard"))

tlong2_sum<-tlong2 %>% group_by(Condition, Dog, Odor, Session) %>% summarise(MeanTemp=mean(value, na.rm=T))

t2<-merge(Thresh3, tlong2_sum, by.x=c("subjID", "session", "conditions", "Odor"),
                by.y=c("Dog", "Session", "Condition", "Odor"))


m<-lmer(data=t2, Threshold~Odor*MeanTemp+(1|subjID))

Anova(m)

summary(m)

g<-ggplot(data=t2 %>% filter(MeanTemp>36), aes(x=MeanTemp, y=Threshold))+geom_point()+
  geom_smooth(method="lm")+theme_classic()+facet_wrap(~Odor)+
  xlab(expression("Mean Session Subcutaneous Temperature" *degree* C))+
  ylab("Log Detection Threshold")
g

jpeg(filename="Fig4.jpeg", width=6, height=4, units="in", res=300)
g
dev.off()
```

### Is search duration in different conditions, or for different odors? Does search duration affect detection performance?

```{r}
df_IBI<-merge(Thresh3, dfL, by=c("subjID", "session", "conditions", "Odor"))

m<-lmer(data=df_IBI, meanLatency~conditions+(1|subjID))
Anova(m)
p<-emmeans(m, pairwise~conditions)
summary(p)

m<-lmer(data=df_IBI, Threshold~Odor*meanLatency+(1|subjID))
Anova(m)
summary(m)


m<-lmer(data=df_IBI, meanIBI1~conditions+(1|subjID))
Anova(m)


m<-lmer(data=df_IBI, Threshold~Odor*meanIBI1+(1|subjID))
Anova(m)
summary(m)

g<-ggplot(data=df_IBI, aes(x=conditions, y=meanLatency))+geom_point()+facet_wrap(~Odor)+geom_smooth(method="lm")+theme_classic()+xlab("Mean Session Latency (s)")+ylab("Log Threshold")+
  stat_summary(fun.data="mean_cl_boot", geom="errorbar")
g

g<-ggplot(data=df_IBI, aes(x=meanLatency, y=Threshold))+geom_point()+facet_wrap(~Odor)+geom_smooth(method="lm")+theme_classic()+xlab("Mean Session Latency (s)")+ylab("Log Threshold")
g
jpeg(filename="Fig5.jpeg", width=6, height=4, units="in", res=300)
g
dev.off()


g<-ggplot(data=df_IBI, aes(x=meanIBI1, y=Threshold))+geom_point()+facet_wrap(~Odor)+geom_smooth(method="lm")+theme_classic()+ xlab("Mean Inter-Box-Interval (s)")+ylab("Log Threshold")
g
jpeg(filename="Fig6.jpeg", width=6, height=4, units="in", res=300)
g
dev.off()


#g<-ggplot(data=df4, aes(x=conditions, y=correct))+
#  stat_summary(fun.data="mean_cl_boot", geom="errorbar")+facet_wrap(~Odor)
#g
```
