# Supplementary material for: Canine detection of explosives under adverse environmental conditions with and without acclimation training
Source: PLoS One. 2024 Feb 21;19(2):e0297538. doi: 10.1371/journal.pone.0297538 (PMC10881013; doi:10.1371/journal.pone.0297538)
Supplement: S1 File — (ZIP) [file pone.0297538.s005.zip › StageIIIAnalysis_Plos1.qmd]

---
title: "Stage3Analysis_SK"
format: docx
editor: visual
---

# Stage III. Goal: Does a 20 day acclimatization plan change canine detection limit for an explosive in a high temperature high humidity environmental condition?

Load packages

```{r}
#| echo: false
#| include: false
library(ggplot2)
library(plyr)
library(dplyr)
library(lme4)
library(lmerTest)
library(car)
library(reshape2)
library(emmeans)
library(gridExtra)
library(stringr)
library(multipanelfigure)
library(grid)
library(cowplot)
```

## Part A1: Did detection limit differ in the high temperature high humidity condition between the control and experimental groups?

Load data

```{r}
df<- read.csv("AnalysisData_Stg3_olfactometerdata.csv")
```

### Data management

Calculate reversals and thresholds

```{r}
# correct colunm
df$correct<-ifelse(as.character(df$correctPort)==as.character(df$response), 1, 0)

# calculating reversal points and threshold
df2<-df
df2<-ddply(df2, .(subjID, notes), transform, maxConc=max(Concentration))

rev<-ddply(df2, .(subjID, notes, ReversalNumber, maxConc), transform, rnumb=seq(1,length(ReversalNumber)))

rev<-ddply(rev, .(subjID, notes, ReversalNumber, maxConc), transform, rmax=max(rnumb))

Thresh<-subset(rev, rmax==rnumb)


Thresh2<-dcast(Thresh, subjID+ notes+ maxConc~ReversalNumber, value.var="Concentration")

# Imputing
# If dogs hit 3% all remaining reversal points = 3%
Thresh2[is.na(Thresh2)] <- 0

Thresh2$`1`<- ifelse(Thresh2$`0`==0.03 & Thresh2$`2`==0.00, 
                     0.03, Thresh2$`1`)
Thresh2$`2`<- ifelse(Thresh2$`1`==0.03 & Thresh2$`3`==0.00, 
                     0.03, Thresh2$`2`)
Thresh2$`3`<- ifelse(Thresh2$`2`==0.03, 0.03, Thresh2$`3`)


# If dogs hit is pulled due to welfare (last reversal is not 3 or .03) all remaining reversal points will be highest concentraion
Thresh2$`1`<- ifelse(Thresh2$`1`==0.00,
                     0.8, Thresh2$`1`)
Thresh2$`2`<- ifelse(Thresh2$`2`==0.00,
                     0.8, Thresh2$`2`)
Thresh2$`3`<- ifelse(Thresh2$`3`==0.00,
                     0.8, Thresh2$`3`)

Thresh2$L1<-log10(Thresh2$`0`)
Thresh2$L2<-log10(Thresh2$`1`)
Thresh2$L3<-log10(Thresh2$`2`)
Thresh2$L4<-log10(Thresh2$`3`)


Thresh2$Threshold<-rowMeans(Thresh2[c("L1", "L2", "L3", "L4")], na.rm=T)


# Not imputed threshold values
ThreshNI <- dcast(Thresh, subjID+ notes+ maxConc~ReversalNumber, value.var="Concentration")

ThreshNI$L1<-log10(ThreshNI$`0`)
ThreshNI$L2<-log10(ThreshNI$`1`)
ThreshNI$L3<-log10(ThreshNI$`2`)
ThreshNI$L4<-log10(ThreshNI$`3`)


ThreshNI$Threshold<-rowMeans(ThreshNI[c("L1", "L2", "L3", "L4")], na.rm=T)

```

Revalue

```{r}
Thresh2$notes<-revalue(Thresh2$notes, c("DAY1"="Day1",
                                        "DAY2"="Day2", 
                                        "DAY3"="Day3","DAY4"="Day4", "DAY5"="Day5","DAY6"="Day6","DAY7"="Day7",
                              "DAY8"="Day8","DAY9"="Day9", "DAY10"="Day10", 
                              "TEST1"="Test1","DAY12"="Day12", "DAY13"="Day13",
                              "DAY14"="Day14", "DAY15"="Day15", "DAY16"="Day16",
                              "DAY17"="Day17", "DAY18"="Day18", "DAY19"="Day19",
                              "DAY20"="Day20", "DAY21"="Day21", "TEST2"="Test2"))

ThreshNI$notes<-revalue(ThreshNI$notes, c("DAY1"="Day1", "DAY2"="Day2", "DAY3"="Day3",
                              "DAY4"="Day4", "DAY5"="Day5","DAY6"="Day6","DAY7"="Day7",
                              "DAY8"="Day8","DAY9"="Day9", "DAY10"="Day10", 
                              "TEST1"="Test1","DAY12"="Day12", "DAY13"="Day13",
                              "DAY14"="Day14", "DAY15"="Day15", "DAY16"="Day16",
                              "DAY17"="Day17", "DAY18"="Day18", "DAY19"="Day19",
                              "DAY20"="Day20", "DAY21"="Day21", "TEST2"="Test2"))

```

Separate treatment groups

```{r}
Thresh2$Treatment <- ifelse(Thresh2$subjID=="Bello" | Thresh2$subjID=="Moni" | Thresh2$subjID=="Zulu" | Thresh2$subjID=="Dalton", "Acclimated", "Control")

ThreshNI$Treatment <- ifelse(Thresh2$subjID=="Bello" | Thresh2$subjID=="Moni" | Thresh2$subjID=="Zulu" | Thresh2$subjID=="Dalton", "Acclimated", "Control")
```

### Plot

```{r}

Thresh3<-Thresh2 %>% filter(notes %in% c("Test1", "Test2"))

g<-ggplot(data=Thresh3, aes(x=Treatment, y=Threshold))+
  stat_summary(fun="mean", geom="point")+
  stat_summary(fun.data="mean_cl_boot", geom="errorbar")+
  theme_classic()+
  ylab("Detection limit")+xlab(" ")+coord_cartesian(ylim=c(-1.5,0))
g

Thresh4<-Thresh2 %>% filter(notes== c("Test1"))

g1<-ggplot(data=Thresh4, aes(x=Treatment, y=Threshold))+
  stat_summary(fun="mean", geom="point")+
  stat_summary(fun.data="mean_cl_boot", geom="errorbar")+
  theme_classic()+
  ylab("Detection limit")+xlab(" ")+coord_cartesian(ylim=c(-1.5,0))
g1

Thresh5<-Thresh2 %>% filter(notes== c("Test2"))

g2<-ggplot(data=Thresh5, aes(x=Treatment, y=Threshold))+
  stat_summary(fun="mean", geom="point")+
  stat_summary(fun.data="mean_cl_boot", geom="errorbar")+
  theme_classic()+
  ylab("Detection limit")+xlab(" ")+coord_cartesian(ylim=c(-1.5,0))
g2


Thresh6<- Thresh2 %>% filter(notes== "Day0")
g3<-ggplot(data=Thresh6, aes(x=Treatment, y=Threshold))+
  stat_summary(fun="mean", geom="point")+
  stat_summary(fun.data="mean_cl_boot", geom="errorbar")+
  theme_classic()+
  ylab("Detection limit")+xlab(" ")+coord_cartesian(ylim=c(-1.5,0))
g3

Figure_1<- plot_grid(
  g3 + theme(legend.position="none"),
  g + theme(legend.position="none"),
  g1 + theme(legend.position="none"),
  g2+ theme(legend.position="none"),
  legend,
  ncol = 2, nrow = 2,
  labels=c("A", "B", "C", "D"),
  label_size = 12,
  label_x = 0, label_y = 0.0,
  hjust = -0.5, vjust = -0.5
  )
Figure_1

jpeg(filename="Fig7.jpeg", width=6, height=4, units="in", res=300)
Figure_1
dev.off()


```

Figure 1 shows the detection limits for each of the two treatment groups on a baseline standard condition initial test day (A), test 1 (B), test 2 (C) and the average detection limit between the two test days (D). The figure indicates that their is an overall detection difference between the two treatment groups across the two tests in the high temperature and humidity conditions. The experimental group, which had undergone the acclimatization plan achieved lower detection for C-4 than the control group. Figure 1A shows that these two groups did not have a significantly different detection performance at standard conditions prior to the acclimatization plan, indicating that the different groups did not have different physiological abilities to detect the odorant at standard conditions and that the changes observed in Figure 1B-D are likely due to the acclimatization plan.

```{r}
ThreshNI3<-ThreshNI %>% filter(notes %in% c("Test1", "Test2"))

g<-ggplot(data=ThreshNI3, aes(x=Treatment, y=Threshold))+
  stat_summary(fun="mean", geom="point")+
  stat_summary(fun.data="mean_cl_boot", geom="errorbar")+
  theme_classic()+
  ylab("Detection limit")+xlab(" ")+coord_cartesian(ylim=c(-1.5,0))
g

Thresh4NI<-ThreshNI %>% filter(notes== c("Test1"))

g1<-ggplot(data=Thresh4NI, aes(x=Treatment, y=Threshold))+
  stat_summary(fun="mean", geom="point")+
  stat_summary(fun.data="mean_cl_boot", geom="errorbar")+
  theme_classic()+
  ylab("Detection limit")+xlab(" ")+coord_cartesian(ylim=c(-1.5,0))
g1

Thresh5NI<-ThreshNI %>% filter(notes== c("Test2"))

g2<-ggplot(data=Thresh5NI, aes(x=Treatment, y=Threshold))+
  stat_summary(fun="mean", geom="point")+
  stat_summary(fun.data="mean_cl_boot", geom="errorbar")+
  theme_classic()+
  ylab("Detection limit")+xlab(" ")+coord_cartesian(ylim=c(-1.5,0))
g2


Thresh6NI<- ThreshNI %>% filter(notes== "Day0")
g3<-ggplot(data=Thresh6, aes(x=Treatment, y=Threshold))+
  stat_summary(fun="mean", geom="point")+
  stat_summary(fun.data="mean_cl_boot", geom="errorbar")+
  theme_classic()+
  ylab("Detection limit")+xlab(" ")+coord_cartesian(ylim=c(-1.5,0))
g3

Figure_1NI<- plot_grid(
  g3 + theme(legend.position="none"),
  g + theme(legend.position="none"),
  g1 + theme(legend.position="none"),
  g2+ theme(legend.position="none"),
  legend,
  ncol = 2, nrow = 2,
  labels=c("A", "B", "C", "D"),
  label_size = 12,
  label_x = 0, label_y = 0.0,
  hjust = -0.5, vjust = -0.5
  )
Figure_1NI
```

### Analysis

```{r}

Am1<-lmer(data=Thresh3, Threshold~Treatment+(1|subjID))
summary(Am1)

#residual plot
plot(Am1)
summary(Am1)
confint(Am1)
anovaTableAm1<- Anova(Am1)
anovaTableAm1

# Not imputed threshold values

Am2<-lmer(data=ThreshNI3, Threshold~Treatment+(1|subjID))

summary(Am2)
confint(Am2)
anovaTableAm2<- Anova(Am2)
anovaTableAm2

# Just looking at each test individually

```

A linear mixed model was created to see if detection limit was predicted by treatment group. The initial model was singular, due to the subject interaction (the random affect) being close to 0, but as their was repeat sampling of subjects it was deemed appropriate to continue with this model despite the singularity warning. The resulting analysis indicated there was a significant difference between treatment groups (chisq= 4.20, DF=1, P=0.04), where the average detection performance was -0.356 (log scale) different between the treatment groups \[95% CI: -0.695, -0.0172\]. This suggests that the implementation of the acclimitization plan did change the detection limit for C-4 in the high temperature, high humidity condition.

```{r}

Thresh4<-Thresh2
Thresh4 <- Thresh4 %>% filter(notes %in% c("Day0", "Test1", "Test2"))

gThresh<-ggplot(data=Thresh4,
                aes(x=notes, y=Threshold, color=Treatment))+
  stat_summary(fun="mean", geom="point",
               position=position_dodge(width=1)) +
  stat_summary(fun.data="mean_cl_boot", geom="errorbar", 
               position=position_dodge(width=1))+
  xlab("")+ylab("Log detection Threshold (C-4)")+
  theme_classic()+coord_cartesian(ylim=c(-1.5,0)) + scale_color_manual(values = c("gray61", "gray28")) + 
  theme(axis.title = element_text(size = 10))   

gThresh 

```

## Temperature

```{r}
temp<-read.csv("all_phase3_TemperatureData.csv")

t2<-temp%>% filter(Day %in% c("Day0", "Day11", "Day22"))

t2$Day<-revalue(t2$Day, c("Day11"="Test1", "Day22"="Test2"))
t2$Group<-revalue(t2$Group, c("C"="Control", "exp"="Exp"))

t2$Treatment <- ifelse(t2$Dog=="Bello" | t2$Dog=="Moni" | t2$Dog=="Zulu" | t2$Dog=="Dalton", "Experimental", "Control")

t2$Temperature<-(t2$Temperature-32)*(5/9)

t2<-t2%>% filter(variable>=0)
gTemp<-ggplot(data=t2, aes(x=Day, y=Temperature, fill=Treatment))+
  stat_summary(fun="mean", geom="bar", position="dodge")+
  stat_summary(fun.data="mean_cl_boot", geom="errorbar", position="dodge")+theme_classic()+coord_cartesian(ylim=c(30,45))+xlab("")+
  ylab(expression("Temperature" *degree* C)) + 
  scale_fill_manual(values = c("gray83", "gray28"))+ 
  theme(axis.title = element_text(size = 10))   
gTemp 


t3<-t2 %>% filter(Day %in% c("Test1", "Test2"))

m<-lmer(data=t3, Temperature~Group +(1|Dog))
Anova(m)
```

Latency and IBI

```{r}
#Remove the backets
library(tidyr)
df$notes<-revalue(df$notes, c("DAY1"="Day1", "DAY2"="Day2", "DAY3"="Day3",
                              "DAY4"="Day4", "DAY5"="Day5","DAY6"="Day6","DAY7"="Day7",
                              "DAY8"="Day8","DAY9"="Day9", "DAY10"="Day10", 
                              "TEST1"="Test1","DAY12"="Day12", "DAY13"="Day13",
                              "DAY14"="Day14", "DAY15"="Day15", "DAY16"="Day16",
                              "DAY17"="Day17", "DAY18"="Day18", "DAY19"="Day19",
                              "DAY20"="Day20", "DAY21"="Day21", "TEST2"="Test2"))

df$Treatment <- ifelse(df$subjID=="Bello" | df$subjID=="Moni" | df$subjID=="Zulu" | df$subjID=="Dalton", "Experimental", "Control")

df$pokeITI<-str_replace_all(df$pokeITI, "[\\[]", "")
df$pokeITI<-str_replace_all(df$pokeITI, "[\\]]", "")

df<-df%>% separate(pokeITI, into=c("Latency", "ITI1", "ITI2", "ITI3",
                                   "ITI4", "ITI5", "ITI6",
                                   "ITI7", "ITI8", "ITI9",
                                   "ITI10", "ITI11", "ITI12",
                                   "ITI13", "ITI14", "ITI15"), fill="right", sep=",", convert=T)


df$meanBoxITI<-df%>% select("Latency", "ITI1", "ITI2", "ITI3",
                                   "ITI4", "ITI5", "ITI6",
                                   "ITI7", "ITI8", "ITI9",
                                   "ITI10", "ITI11", "ITI12",
                                   "ITI13", "ITI14", "ITI15") %>% rowMeans(na.rm=T)
df$meanBoxITIcuts<-cut(df$meanBoxITI, breaks=10, labels=F)

g<-ggplot(data=df %>% filter(meanBoxITI<50), aes(x=meanBoxITI, y=correct, alpha=.25))+geom_smooth()+geom_point() + scale_fill_manual(values = c("gray83", "gray28")) 


g<-ggplot(data=df %>% filter(meanBoxITI<50), aes(x=meanBoxITIcuts, y=correct))+stat_summary(fun.data="mean_cl_boot",geom="errorbar") + scale_fill_manual(values = c("gray83", "gray28"))
g 


df$IBI<-df %>% select(ITI1, ITI2, ITI3, ITI4, ITI5, ITI6, ITI7, ITI8, ITI9, ITI10, ITI11)%>% rowMeans(na.rm=T)

dfL<-df%>% group_by(subjID, Treatment, notes) %>% summarise(meanLatency=mean(Latency, na.rm=T), meanIBI1=mean(IBI, na.rm=T))

dfL2<-dfL%>% filter(notes %in% c("Day0", "Test1", "Test2"))

gIBI<-ggplot(data=dfL2, aes(x=notes, y=meanIBI1, fill=Treatment))+
  stat_summary(fun="mean", geom="bar", position="dodge")+
  stat_summary(fun.data="mean_cl_boot", geom="errorbar", position="dodge")+theme_classic()+xlab("")+ylab("Mean Inter Box Interval (s)") + scale_fill_manual(values = c("gray83", "gray28")) + 
  theme(axis.title = element_text(size = 10))   
gIBI 

m<-lmer(data=dfL2 %>% filter(notes %in% c("Test1", "Test2")), meanIBI1~Treatment+(1|subjID))
Anova(m)
summary(m)


gLat<-ggplot(data=dfL2, aes(x=notes, y=meanLatency, fill=Treatment))+
  stat_summary(fun="mean", geom="bar", position="dodge")+
  stat_summary(fun.data="mean_cl_boot", geom="errorbar", position="dodge")+theme_classic()+xlab("")+ylab("Mean Session Latency (s)") +
  scale_fill_manual(values = c("gray83", "gray28")) + 
  theme(axis.title = element_text(size = 10))   
gLat 
  
m<-lmer(data=dfL2 %>% filter(notes %in% c("Test1", "Test2")), meanLatency~Treatment+(1|subjID))
Anova(m)
summary(m)


```

```{r}
# combine graphs
library(ggpubr)

Figure8 <- ggarrange(gThresh,gTemp, gIBI, gLat, common.legend=T) 

jpeg(filename="Fig8.jpeg", width=6, height=4, units="in", res=300)
Figure8
dev.off()

```
