# Supplementary material for: Canine detection of explosives under adverse environmental conditions with and without acclimation training
Source: PLoS One. 2024 Feb 21;19(2):e0297538. doi: 10.1371/journal.pone.0297538 (PMC10881013; doi:10.1371/journal.pone.0297538)
Supplement: S1 Data — (CSV) [file pone.0297538.s006.csv]

Odor	conditions	Total_VOC_ppm
C-4	High Temp High Humid	663.97
C-4	High Temp Low Humid	538.27
C-4	Low Temp High Humid	387.2
C-4	Low Temp Low Humid	360.6
C-4	Standard	0
TNT	High Temp High Humid	1506.56
TNT	High Temp Low Humid	1427.93
TNT	Low Temp High Humid	26.56
TNT	Low Temp Low Humid	25.13
TNT	Standard	0
AN	High Temp High Humid	42.47
AN	High Temp Low Humid	30.69
AN	Low Temp High Humid	23.47
AN	Low Temp Low Humid	8.94
AN	Standard	0
SP	High Temp High Humid	19.22
SP	High Temp Low Humid	22.24
SP	Low Temp High Humid	9.97
SP	Low Temp Low Humid	9.97
SP	Standard	0
